# Supplementary material for: Distributions of plantar loads are altered when walking in anxiety-inducing virtual settings but not under cognitive demand
Source: PLoS One. 2026 Apr 20;21(4):e0345075. doi: 10.1371/journal.pone.0345075 (PMC13094994; doi:10.1371/journal.pone.0345075)
Supplement: S1 File — Study data is available here. (ZIP) [file pone.0345075.s001.zip]

Archive with 1,026 entries (1,025 files):
- S1 File. Dataset/
- __MACOSX/._S1 File. Dataset
- S1 File. Dataset/ProcLMed_40STL.xlsx
- __MACOSX/S1 File. Dataset/._ProcLMed_40STL.xlsx
- S1 File. Dataset/ProcLLat_21STL.xlsx
- __MACOSX/S1 File. Dataset/._ProcLLat_21STL.xlsx
- S1 File. Dataset/ProcLHeel_21STH.xlsx
- __MACOSX/S1 File. Dataset/._ProcLHeel_21STH.xlsx
- S1 File. Dataset/ProcL_12STL.xlsx
- __MACOSX/S1 File. Dataset/._ProcL_12STL.xlsx
- S1 File. Dataset/ProcRHeel_28STL.xlsx
- __MACOSX/S1 File. Dataset/._ProcRHeel_28STL.xlsx
- S1 File. Dataset/ProcRMed_12DTH.xlsx
- __MACOSX/S1 File. Dataset/._ProcRMed_12DTH.xlsx
- S1 File. Dataset/ProcR_14DTL.xlsx
- __MACOSX/S1 File. Dataset/._ProcR_14DTL.xlsx
- S1 File. Dataset/ProcR_13DTH.xlsx
- __MACOSX/S1 File. Dataset/._ProcR_13DTH.xlsx
- S1 File. Dataset/ProcRLat_28STH.xlsx
- __MACOSX/S1 File. Dataset/._ProcRLat_28STH.xlsx
- S1 File. Dataset/ProcRMed_13STL.xlsx
- __MACOSX/S1 File. Dataset/._ProcRMed_13STL.xlsx
- S1 File. Dataset/ProcRHeel_07STL.xlsx
- __MACOSX/S1 File. Dataset/._ProcRHeel_07STL.xlsx
- S1 File. Dataset/ProcRHeel_39DTH.xlsx
- __MACOSX/S1 File. Dataset/._ProcRHeel_39DTH.xlsx
- S1 File. Dataset/ProcL_14DTL.xlsx
- __MACOSX/S1 File. Dataset/._ProcL_14DTL.xlsx
- S1 File. Dataset/ProcLLat_19STH.xlsx
- __MACOSX/S1 File. Dataset/._ProcLLat_19STH.xlsx
- S1 File. Dataset/ProcLHeel_09STL.xlsx
- __MACOSX/S1 File. Dataset/._ProcLHeel_09STL.xlsx
- S1 File. Dataset/ProcLHeel_19STL.xlsx
- __MACOSX/S1 File. Dataset/._ProcLHeel_19STL.xlsx
- S1 File. Dataset/ProcLLat_09STH.xlsx
- __MACOSX/S1 File. Dataset/._ProcLLat_09STH.xlsx
- S1 File. Dataset/ProcLHeel_20DTL.xlsx
- __MACOSX/S1 File. Dataset/._ProcLHeel_20DTL.xlsx
- S1 File. Dataset/ProcL_13DTH.xlsx
- __MACOSX/S1 File. Dataset/._ProcL_13DTH.xlsx
- S1 File. Dataset/ProcLLat_20DTH.xlsx
- __MACOSX/S1 File. Dataset/._ProcLLat_20DTH.xlsx
- S1 File. Dataset/ProcRMed_14STH.xlsx
- __MACOSX/S1 File. Dataset/._ProcRMed_14STH.xlsx
- S1 File. Dataset/ProcRHeel_10STH.xlsx
- __MACOSX/S1 File. Dataset/._ProcRHeel_10STH.xlsx
- S1 File. Dataset/ProcLMed_41DTH.xlsx
- __MACOSX/S1 File. Dataset/._ProcLMed_41DTH.xlsx
- S1 File. Dataset/ProcLMed_23DTH.xlsx
- __MACOSX/S1 File. Dataset/._ProcLMed_23DTH.xlsx
- S1 File. Dataset/ProcRLat_07STH.xlsx
- __MACOSX/S1 File. Dataset/._ProcRLat_07STH.xlsx
- S1 File. Dataset/ProcLHeel_42DTL.xlsx
- __MACOSX/S1 File. Dataset/._ProcLHeel_42DTL.xlsx
- S1 File. Dataset/ProcRLat_39DTL.xlsx
- __MACOSX/S1 File. Dataset/._ProcRLat_39DTL.xlsx
- S1 File. Dataset/ProcLLat_42DTH.xlsx
- __MACOSX/S1 File. Dataset/._ProcLLat_42DTH.xlsx
- S1 File. Dataset/ProcR_12STL.xlsx
- __MACOSX/S1 File. Dataset/._ProcR_12STL.xlsx
- S1 File. Dataset/ProcRLat_10STL.xlsx
- __MACOSX/S1 File. Dataset/._ProcRLat_10STL.xlsx
- S1 File. Dataset/ProcLMed_24DTL.xlsx
- __MACOSX/S1 File. Dataset/._ProcLMed_24DTL.xlsx
- S1 File. Dataset/ProcLMed_12DTL.xlsx
- __MACOSX/S1 File. Dataset/._ProcLMed_12DTL.xlsx
- S1 File. Dataset/ProcR_23STH.xlsx
- __MACOSX/S1 File. Dataset/._ProcR_23STH.xlsx
- S1 File. Dataset/ProcL_40DTL.xlsx
- __MACOSX/S1 File. Dataset/._ProcL_40DTL.xlsx
- S1 File. Dataset/ProcRLat_21STH.xlsx
- __MACOSX/S1 File. Dataset/._ProcRLat_21STH.xlsx
- S1 File. Dataset/ProcR_24STL.xlsx
- __MACOSX/S1 File. Dataset/._ProcR_24STL.xlsx
- S1 File. Dataset/ProcRMed_40STH.xlsx
- __MACOSX/S1 File. Dataset/._ProcRMed_40STH.xlsx
- S1 File. Dataset/ProcLHeel_28STH.xlsx
- __MACOSX/S1 File. Dataset/._ProcLHeel_28STH.xlsx
- S1 File. Dataset/ProcLLat_28STL.xlsx
- __MACOSX/S1 File. Dataset/._ProcLLat_28STL.xlsx
- S1 File. Dataset/ProcR_41STH.xlsx
- __MACOSX/S1 File. Dataset/._ProcR_41STH.xlsx
- S1 File. Dataset/ProcRHeel_21STL.xlsx
- __MACOSX/S1 File. Dataset/._ProcRHeel_21STL.xlsx
- S1 File. Dataset/ProcRMed_41DTL.xlsx
- __MACOSX/S1 File. Dataset/._ProcRMed_41DTL.xlsx
- S1 File. Dataset/ProcLMed_14STL.xlsx
- __MACOSX/S1 File. Dataset/._ProcLMed_14STL.xlsx
- S1 File. Dataset/ProcRLat_20DTL.xlsx
- __MACOSX/S1 File. Dataset/._ProcRLat_20DTL.xlsx
- S1 File. Dataset/ProcRLat_09STL.xlsx
- __MACOSX/S1 File. Dataset/._ProcRLat_09STL.xlsx
- S1 File. Dataset/ProcL_41STH.xlsx
- __MACOSX/S1 File. Dataset/._ProcL_41STH.xlsx
- S1 File. Dataset/ProcRLat_19STL.xlsx
- __MACOSX/S1 File. Dataset/._ProcRLat_19STL.xlsx
- S1 File. Dataset/ProcRHeel_42DTH.xlsx
- __MACOSX/S1 File. Dataset/._ProcRHeel_42DTH.xlsx
- S1 File. Dataset/ProcLMed_13STH.xlsx
- __MACOSX/S1 File. Dataset/._ProcLMed_13STH.xlsx
- S1 File. Dataset/ProcRHeel_20DTH.xlsx
- __MACOSX/S1 File. Dataset/._ProcRHeel_20DTH.xlsx
- S1 File. Dataset/ProcRMed_24DTH.xlsx
- __MACOSX/S1 File. Dataset/._ProcRMed_24DTH.xlsx
- S1 File. Dataset/ProcLHeel_10STL.xlsx
- __MACOSX/S1 File. Dataset/._ProcLHeel_10STL.xlsx
- S1 File. Dataset/ProcL_23STH.xlsx
- __MACOSX/S1 File. Dataset/._ProcL_23STH.xlsx
- S1 File. Dataset/ProcR_40DTL.xlsx
- __MACOSX/S1 File. Dataset/._ProcR_40DTL.xlsx
- S1 File. Dataset/ProcLLat_10STH.xlsx
- __MACOSX/S1 File. Dataset/._ProcLLat_10STH.xlsx
- S1 File. Dataset/ProcLHeel_39DTL.xlsx
- __MACOSX/S1 File. Dataset/._ProcLHeel_39DTL.xlsx
- S1 File. Dataset/ProcRLat_42DTL.xlsx
- __MACOSX/S1 File. Dataset/._ProcRLat_42DTL.xlsx
- S1 File. Dataset/ProcLLat_39DTH.xlsx
- __MACOSX/S1 File. Dataset/._ProcLLat_39DTH.xlsx
- S1 File. Dataset/ProcLLat_07STL.xlsx
- __MACOSX/S1 File. Dataset/._ProcLLat_07STL.xlsx
- S1 File. Dataset/ProcL_24STL.xlsx
- __MACOSX/S1 File. Dataset/._ProcL_24STL.xlsx
- S1 File. Dataset/ProcLHeel_07STH.xlsx
- __MACOSX/S1 File. Dataset/._ProcLHeel_07STH.xlsx
- S1 File. Dataset/ProcRHeel_09STH.xlsx
- __MACOSX/S1 File. Dataset/._ProcRHeel_09STH.xlsx
- S1 File. Dataset/ProcRHeel_19STH.xlsx
- __MACOSX/S1 File. Dataset/._ProcRHeel_19STH.xlsx
- S1 File. Dataset/ProcRMed_23DTL.xlsx
- __MACOSX/S1 File. Dataset/._ProcRMed_23DTL.xlsx
- S1 File. Dataset/ProcRLat_20STH.xlsx
- __MACOSX/S1 File. Dataset/._ProcRLat_20STH.xlsx
- S1 File. Dataset/ProcRMed_41STH.xlsx
- __MACOSX/S1 File. Dataset/._ProcRMed_41STH.xlsx
- S1 File. Dataset/ProcLMed_14DTH.xlsx
- __MACOSX/S1 File. Dataset/._ProcLMed_14DTH.xlsx
- S1 File. Dataset/ProcRHeel_42STL.xlsx
- __MACOSX/S1 File. Dataset/._ProcRHeel_42STL.xlsx
- S1 File. Dataset/ProcLMed_13DTL.xlsx
- __MACOSX/S1 File. Dataset/._ProcLMed_13DTL.xlsx
- S1 File. Dataset/ProcRLat_09DTH.xlsx
- __MACOSX/S1 File. Dataset/._ProcRLat_09DTH.xlsx
- S1 File. Dataset/ProcL_41DTL.xlsx
- __MACOSX/S1 File. Dataset/._ProcL_41DTL.xlsx
- S1 File. Dataset/ProcRLat_19DTH.xlsx
- __MACOSX/S1 File. Dataset/._ProcRLat_19DTH.xlsx
- S1 File. Dataset/ProcL_23DTL.xlsx
- __MACOSX/S1 File. Dataset/._ProcL_23DTL.xlsx
- S1 File. Dataset/ProcLHeel_10DTH.xlsx
- __MACOSX/S1 File. Dataset/._ProcLHeel_10DTH.xlsx
- S1 File. Dataset/ProcR_40STH.xlsx
- __MACOSX/S1 File. Dataset/._ProcR_40STH.xlsx
- S1 File. Dataset/ProcLLat_10DTL.xlsx
- __MACOSX/S1 File. Dataset/._ProcLLat_10DTL.xlsx
- S1 File. Dataset/ProcRHeel_20STL.xlsx
- __MACOSX/S1 File. Dataset/._ProcRHeel_20STL.xlsx
- S1 File. Dataset/ProcRMed_24STL.xlsx
- __MACOSX/S1 File. Dataset/._ProcRMed_24STL.xlsx
- S1 File. Dataset/ProcRHeel_09DTL.xlsx
- __MACOSX/S1 File. Dataset/._ProcRHeel_09DTL.xlsx
- S1 File. Dataset/ProcRHeel_19DTL.xlsx
- __MACOSX/S1 File. Dataset/._ProcRHeel_19DTL.xlsx
- S1 File. Dataset/ProcRMed_23STH.xlsx
- __MACOSX/S1 File. Dataset/._ProcRMed_23STH.xlsx
- S1 File. Dataset/ProcLHeel_39STH.xlsx
- __MACOSX/S1 File. Dataset/._ProcLHeel_39STH.xlsx
- S1 File. Dataset/ProcRLat_42STH.xlsx
- __MACOSX/S1 File. Dataset/._ProcRLat_42STH.xlsx
- S1 File. Dataset/ProcLLat_39STL.xlsx
- __MACOSX/S1 File. Dataset/._ProcLLat_39STL.xlsx
- S1 File. Dataset/ProcLLat_07DTH.xlsx
- __MACOSX/S1 File. Dataset/._ProcLLat_07DTH.xlsx
- S1 File. Dataset/ProcL_24DTH.xlsx
- __MACOSX/S1 File. Dataset/._ProcL_24DTH.xlsx
- S1 File. Dataset/ProcLHeel_07DTL.xlsx
- __MACOSX/S1 File. Dataset/._ProcLHeel_07DTL.xlsx
- S1 File. Dataset/ProcR_23DTL.xlsx
- __MACOSX/S1 File. Dataset/._ProcR_23DTL.xlsx
- S1 File. Dataset/ProcL_40STH.xlsx
- __MACOSX/S1 File. Dataset/._ProcL_40STH.xlsx
- S1 File. Dataset/ProcLMed_12STH.xlsx
- __MACOSX/S1 File. Dataset/._ProcLMed_12STH.xlsx
- S1 File. Dataset/ProcRMed_40DTL.xlsx
- __MACOSX/S1 File. Dataset/._ProcRMed_40DTL.xlsx
- S1 File. Dataset/ProcRLat_21DTL.xlsx
- __MACOSX/S1 File. Dataset/._ProcRLat_21DTL.xlsx
- S1 File. Dataset/ProcR_24DTH.xlsx
- __MACOSX/S1 File. Dataset/._ProcR_24DTH.xlsx
- S1 File. Dataset/ProcLHeel_28DTL.xlsx
- __MACOSX/S1 File. Dataset/._ProcLHeel_28DTL.xlsx
- S1 File. Dataset/ProcLLat_28DTH.xlsx
- __MACOSX/S1 File. Dataset/._ProcLLat_28DTH.xlsx
- S1 File. Dataset/ProcRHeel_21DTH.xlsx
- __MACOSX/S1 File. Dataset/._ProcRHeel_21DTH.xlsx
- S1 File. Dataset/ProcR_41DTL.xlsx
- __MACOSX/S1 File. Dataset/._ProcR_41DTL.xlsx
- S1 File. Dataset/ProcL_14STH.xlsx
- __MACOSX/S1 File. Dataset/._ProcL_14STH.xlsx
- S1 File. Dataset/ProcLLat_19DTL.xlsx
- __MACOSX/S1 File. Dataset/._ProcLLat_19DTL.xlsx
- S1 File. Dataset/ProcLHeel_09DTH.xlsx
- __MACOSX/S1 File. Dataset/._ProcLHeel_09DTH.xlsx
- S1 File. Dataset/ProcLHeel_19DTH.xlsx
- __MACOSX/S1 File. Dataset/._ProcLHeel_19DTH.xlsx
- S1 File. Dataset/ProcLLat_09DTL.xlsx
- __MACOSX/S1 File. Dataset/._ProcLLat_09DTL.xlsx
- S1 File. Dataset/ProcRMed_13DTH.xlsx
- __MACOSX/S1 File. Dataset/._ProcRMed_13DTH.xlsx
- S1 File. Dataset/ProcRHeel_07DTH.xlsx
- __MACOSX/S1 File. Dataset/._ProcRHeel_07DTH.xlsx
- S1 File. Dataset/ProcRHeel_39STL.xlsx
- __MACOSX/S1 File. Dataset/._ProcRHeel_39STL.xlsx
- S1 File. Dataset/ProcRMed_14DTL.xlsx
- __MACOSX/S1 File. Dataset/._ProcRMed_14DTL.xlsx
- S1 File. Dataset/ProcRHeel_10DTL.xlsx
- __MACOSX/S1 File. Dataset/._ProcRHeel_10DTL.xlsx
- S1 File. Dataset/ProcLMed_41STL.xlsx
- __MACOSX/S1 File. Dataset/._ProcLMed_41STL.xlsx
- S1 File. Dataset/ProcL_13STL.xlsx
- __MACOSX/S1 File. Dataset/._ProcL_13STL.xlsx
- S1 File. Dataset/ProcLHeel_20STH.xlsx
- __MACOSX/S1 File. Dataset/._ProcLHeel_20STH.xlsx
- S1 File. Dataset/ProcLLat_20STL.xlsx
- __MACOSX/S1 File. Dataset/._ProcLLat_20STL.xlsx
- S1 File. Dataset/ProcRLat_07DTL.xlsx
- __MACOSX/S1 File. Dataset/._ProcRLat_07DTL.xlsx
- S1 File. Dataset/ProcLHeel_42STH.xlsx
- __MACOSX/S1 File. Dataset/._ProcLHeel_42STH.xlsx
- S1 File. Dataset/ProcRLat_39STH.xlsx
- __MACOSX/S1 File. Dataset/._ProcRLat_39STH.xlsx
- S1 File. Dataset/ProcLLat_42STL.xlsx
- __MACOSX/S1 File. Dataset/._ProcLLat_42STL.xlsx
- S1 File. Dataset/ProcR_12DTH.xlsx
- __MACOSX/S1 File. Dataset/._ProcR_12DTH.xlsx
- S1 File. Dataset/ProcLMed_23STL.xlsx
- __MACOSX/S1 File. Dataset/._ProcLMed_23STL.xlsx
- S1 File. Dataset/ProcLMed_24STH.xlsx
- __MACOSX/S1 File. Dataset/._ProcLMed_24STH.xlsx
- S1 File. Dataset/ProcRLat_10DTH.xlsx
- __MACOSX/S1 File. Dataset/._ProcRLat_10DTH.xlsx
- S1 File. Dataset/ProcLLat_21DTH.xlsx
- __MACOSX/S1 File. Dataset/._ProcLLat_21DTH.xlsx
- S1 File. Dataset/ProcL_12DTH.xlsx
- __MACOSX/S1 File. Dataset/._ProcL_12DTH.xlsx
- S1 File. Dataset/ProcLHeel_21DTL.xlsx
- __MACOSX/S1 File. Dataset/._ProcLHeel_21DTL.xlsx
- S1 File. Dataset/ProcLMed_40DTH.xlsx
- __MACOSX/S1 File. Dataset/._ProcLMed_40DTH.xlsx
- S1 File. Dataset/ProcRHeel_28DTH.xlsx
- __MACOSX/S1 File. Dataset/._ProcRHeel_28DTH.xlsx
- S1 File. Dataset/ProcRMed_12STL.xlsx
- __MACOSX/S1 File. Dataset/._ProcRMed_12STL.xlsx
- S1 File. Dataset/ProcR_14STH.xlsx
- __MACOSX/S1 File. Dataset/._ProcR_14STH.xlsx
- S1 File. Dataset/ProcR_13STL.xlsx
- __MACOSX/S1 File. Dataset/._ProcR_13STL.xlsx
- S1 File. Dataset/ProcRLat_28DTL.xlsx
- __MACOSX/S1 File. Dataset/._ProcRLat_28DTL.xlsx
- S1 File. Dataset/ProcR_42STH.xlsx
- __MACOSX/S1 File. Dataset/._ProcR_42STH.xlsx
- S1 File. Dataset/ProcLLat_12DTL.xlsx
- __MACOSX/S1 File. Dataset/._ProcLLat_12DTL.xlsx
- S1 File. Dataset/ProcLHeel_12DTH.xlsx
- __MACOSX/S1 File. Dataset/._ProcLHeel_12DTH.xlsx
- S1 File. Dataset/ProcL_21DTL.xlsx
- __MACOSX/S1 File. Dataset/._ProcL_21DTL.xlsx
- S1 File. Dataset/ProcRLat_40STH.xlsx
- __MACOSX/S1 File. Dataset/._ProcRLat_40STH.xlsx
- S1 File. Dataset/ProcRMed_21STH.xlsx
- __MACOSX/S1 File. Dataset/._ProcRMed_21STH.xlsx
- S1 File. Dataset/ProcLMed_28STL.xlsx
- __MACOSX/S1 File. Dataset/._ProcLMed_28STL.xlsx
- S1 File. Dataset/ProcR_09DTH.xlsx
- __MACOSX/S1 File. Dataset/._ProcR_09DTH.xlsx
- S1 File. Dataset/ProcR_19DTH.xlsx
- __MACOSX/S1 File. Dataset/._ProcR_19DTH.xlsx
- S1 File. Dataset/ProcR_20STH.xlsx
- __MACOSX/S1 File. Dataset/._ProcR_20STH.xlsx
- S1 File. Dataset/ProcRHeel_40STL.xlsx
- __MACOSX/S1 File. Dataset/._ProcRHeel_40STL.xlsx
- S1 File. Dataset/ProcRMed_20DTL.xlsx
- __MACOSX/S1 File. Dataset/._ProcRMed_20DTL.xlsx
- S1 File. Dataset/ProcRHeel_24DTL.xlsx
- __MACOSX/S1 File. Dataset/._ProcRHeel_24DTL.xlsx
- S1 File. Dataset/ProcRLat_41DTL.xlsx
- __MACOSX/S1 File. Dataset/._ProcRLat_41DTL.xlsx
- S1 File. Dataset/ProcL_09DTH.xlsx
- __MACOSX/S1 File. Dataset/._ProcL_09DTH.xlsx
- S1 File. Dataset/ProcL_19DTH.xlsx
- __MACOSX/S1 File. Dataset/._ProcL_19DTH.xlsx
- S1 File. Dataset/ProcLHeel_14STH.xlsx
- __MACOSX/S1 File. Dataset/._ProcLHeel_14STH.xlsx
- S1 File. Dataset/ProcLLat_14STL.xlsx
- __MACOSX/S1 File. Dataset/._ProcLLat_14STL.xlsx
- S1 File. Dataset/ProcLHeel_13STL.xlsx
- __MACOSX/S1 File. Dataset/._ProcLHeel_13STL.xlsx
- S1 File. Dataset/ProcL_20STH.xlsx
- __MACOSX/S1 File. Dataset/._ProcL_20STH.xlsx
- S1 File. Dataset/ProcLLat_13STH.xlsx
- __MACOSX/S1 File. Dataset/._ProcLLat_13STH.xlsx
[truncated: 726 more entries]
