# Supplementary material for: Distributions of plantar loads are altered when walking in anxiety-inducing virtual settings but not under cognitive demand
Source: PLoS One. 2026 Apr 20;21(4):e0345075. doi: 10.1371/journal.pone.0345075 (PMC13094994; doi:10.1371/journal.pone.0345075)
Supplement: S1 File — Study data is available here. (ZIP) [file pone.0345075.s001.zip › S1 File. Dataset/ProcLMed_40STL.xlsx]

## Sheet: Sheet1
-0.0564321	-0.145125	-0.268814	-0.428272	-0.618292	-0.824381	-1.01894	-1.15724	-1.17392	-0.980718	-0.466987	0.494818	2.03695	4.27436	7.27473	11.0389	15.5052	20.5656	26.0805	31.8872	37.807	43.6619	49.3043	54.6309	59.5729	64.0857	68.1423	71.7267	74.839	77.5035	79.7617	81.6633	83.2694	84.6489	85.8687	86.9907	88.0704	89.1537	90.2858	91.5271	92.9563	94.6574	96.7086	99.181	102.137	105.62	109.639	114.18	119.217	124.726
-0.174489	-0.25367	-0.340016	-0.422098	-0.481451	-0.491003	-0.414145	-0.204964	0.189685	0.825144	1.75003	2.99203	4.54089	6.34314	8.32134	10.4053	12.5494	14.7324	16.9482	19.1892	21.4311	23.6388	25.7854	27.8612	29.8681	31.807	33.669	35.4351	37.0853	38.6043	39.9806	41.2063	42.2731	43.1668	43.8699	44.3764	44.6991	44.8636	44.9013	44.8452	44.729	44.5877	44.4589	44.3841	44.4093	44.5865	44.9718	45.6212	46.5821	47.8793
-0.532267	-0.714426	-0.886118	-1.00861	-1.02518	-0.859193	-0.414578	0.419626	1.75859	3.70304	6.31212	9.57673	13.4142	17.6924	22.2628	26.9771	31.6909	36.2704	40.6053	44.6206	48.2764	51.5586	54.4722	57.0389	59.293	61.2821	63.0721	64.7385	66.3476	67.9432	69.5461	71.1615	72.7886	74.4264	76.0754	77.7387	79.4238	81.1427	82.9048	84.7127	86.5705	88.493	90.5085	92.6564	94.9799	97.5092	100.244	103.15	106.174	109.263
-0.185229	-0.256329	-0.32822	-0.387873	-0.41554	-0.383694	-0.25678	0.00773428	0.456283	1.13305	2.06993	3.27344	4.7143	6.32928	8.03457	9.73856	11.3505	12.7913	14.0047	14.9633	15.6687	16.1466	16.4355	16.5762	16.6056	16.5529	16.439	16.2772	16.0752	15.837	15.5636	15.2556	14.918	14.5669	14.2336	13.9605	13.7915	13.7672	13.9267	14.3071	14.9453	15.8826	17.1673	18.8534	21.0059	23.7057	27.0384	31.0733	35.8517	41.3904
-0.482296	-0.506533	-0.451798	-0.273345	0.0818832	0.670402	1.54444	2.73906	4.25298	6.0398	8.02609	10.1382	12.3111	14.4849	16.6069	18.6375	20.5537	22.3488	24.0275	25.6065	27.1174	28.598	30.0739	31.5554	33.0515	34.5713	36.1099	37.6485	39.1744	40.6921	42.2134	43.7452	45.2914	46.8642	48.4834	50.1624	51.8977	53.6794	55.506	57.3836	59.3163	61.3048	63.3472	65.4384	67.5779	69.7842	72.097	74.5665	77.2372	80.1327
-1.3678	-1.41018	-1.2196	-0.663097	0.413646	2.1732	4.76128	8.27348	12.7277	18.0496	24.0735	30.5649	37.2677	43.9511	50.4366	56.5987	62.3596	67.6861	72.5826	77.0759	81.2051	85.0222	88.5839	91.9359	95.1033	98.0931	100.906	103.55	106.042	108.403	110.658	112.841	114.987	117.132	119.303	121.519	123.795	126.138	128.532	130.947	133.356	135.748	138.128	140.514	142.938	145.444	148.073	150.858	153.831	157.025
-1.2941	-1.39303	-1.28928	-0.864014	0.0251129	1.53315	3.80769	6.95753	11.0191	15.9443	21.6162	27.8742	34.5343	41.4076	48.3097	55.051	61.4229	67.1998	72.1683	76.1638	79.0929	80.9382	81.7598	81.6927	80.9282	79.6716	78.098	76.3326	74.446	72.4584	70.3584	68.1305	65.7748	63.3144	60.7946	58.2774	55.8367	53.5551	51.5165	49.7993	48.4776	47.6235	47.3017	47.5627	48.4405	49.9532	52.1075	54.9042	58.3391	62.4007
-0.665595	-0.870207	-1.05093	-1.1572	-1.11738	-0.837224	-0.201842	0.917001	2.64671	5.09395	8.32691	12.3666	17.1823	22.6874	28.7422	35.1713	41.7853	48.3991	54.8474	60.9939	66.7316	71.9797	76.6858	80.8314	84.4286	87.5041	90.0894	92.2282	93.9902	95.4681	96.7572	97.9382	99.0708	100.201	101.38	102.671	104.147	105.88	107.944	110.418	113.394	116.984	121.291	126.377	132.238	138.827	146.07	153.883	162.184	170.916
-0.87292	-0.957176	-0.916167	-0.671056	-0.125977	0.825554	2.28821	4.34346	7.01845	10.2584	13.924	17.8227	21.7584	25.5668	29.1166	32.2966	35.0192	37.2366	38.9519	40.2186	41.1221	41.7536	42.197	42.5263	42.7997	43.0515	43.2879	43.491	43.6299	43.6683	43.5658	43.2869	42.8281	42.2378	41.6098	41.0558	40.6791	40.5609	40.7579	41.3029	42.2004	43.4252	44.9398	46.7205	48.7662	51.09	53.7104	56.6419	59.8818	63.4042
-0.566254	-0.690399	-0.768976	-0.755569	-0.588681	-0.19271	0.517712	1.62839	3.20984	5.29673	7.87057	10.8583	14.1525	17.6394	21.2159	24.7922	28.2901	31.6416	34.7888	37.6927	40.3439	42.7583	44.9597	46.9635	48.7708	50.3739	51.7697	52.9671	53.9736	54.7752	55.3304	55.584	55.4833	54.9892	54.0825	52.7733	51.1089	49.1663	47.0296	44.7758	42.4831	40.2416	38.1442	36.2707	34.6826	33.4259	32.5302	32.0066	31.8516	32.054
-0.319498	-0.397089	-0.451951	-0.458794	-0.38335	-0.182716	0.192706	0.794465	1.66723	2.836	4.28963	5.97005	7.7856	9.64575	11.4889	13.2914	15.0654	16.8469	18.6738	20.5676	22.5226	24.5045	26.4626	28.3539	30.1557	31.8553	33.4323	34.86	36.1159	37.1842	38.0572	38.7413	39.2545	39.6196	39.8597	39.9996	40.0733	40.1327	40.2501	40.5124	41.008	41.8143	43.0016	44.6492	46.8489	49.6974	53.2889	57.7043	62.9942	69.1711
-0.372695	-0.553449	-0.754697	-0.952922	-1.10891	-1.16396	-1.03734	-0.625965	0.191918	1.54664	3.55846	6.30943	9.81235	13.9937	18.7018	23.7278	28.8251	33.7246	38.1606	41.9088	44.8136	46.7871	47.7985	47.8674	47.0608	45.4903	43.3061	40.6847	37.8103	34.856	31.9697	29.2637	26.8069	24.6295	22.7473	21.1818	19.9527	19.0591	18.4787	18.1815	18.1433	18.3521	18.8087	19.5225	20.502	21.7435	23.2263	24.9211	26.8028	28.8581
-0.298964	-0.397286	-0.488545	-0.550703	-0.551802	-0.449063	-0.18929	0.288458	1.04652	2.13791	3.59109	5.39484	7.49494	9.80767	12.2391	14.7016	17.1279	19.4767	21.7256	23.8613	25.8725	27.7417	29.4445	30.9591	32.272	33.3715	34.2435	34.8785	35.2727	35.4199	35.3076	34.9263	34.2753	33.3598	32.1967	30.8296	29.3338	27.797	26.3006	24.9132	23.6922	22.6904	21.9632	21.5662	21.5499	21.9487	22.7636	23.9534	25.4462	27.1562
1.17913	0.688719	0.233237	-0.143625	-0.401411	-0.498155	-0.385142	-0.00562086	0.702225	1.79679	3.31736	5.26953	7.62077	10.2953	13.1634	16.0508	18.7813	21.2152	23.2625	24.886	26.1067	27.0008	27.6851	28.2964	28.9652	29.7911	30.8324	32.1039	33.582	35.2191	36.9572	38.728	40.4539	42.0569	43.4656	44.6172	45.4591	45.9616	46.1376	46.0475	45.7767	45.417	45.0639	44.8142	44.7559	44.9606	45.482	46.3598	47.6238	49.2955
-0.267943	-0.408946	-0.570337	-0.735921	-0.877598	-0.952119	-0.898644	-0.637867	-0.0738772	0.899124	2.38383	4.45809	7.14291	10.3761	14.0235	17.931	21.9707	26.0447	30.072	33.988	37.7519	41.3407	44.7376	47.9308	50.9221	53.7283	56.3716	58.8766	61.2719	63.5904	65.8751	68.1864	70.5956	73.1642	75.9214	78.8528	81.9128	85.057	88.2618	91.5175	94.8199	98.1722	101.585	105.06	108.577	112.084	115.519	118.82	121.936	124.839
-0.122285	-0.119293	-0.0921785	-0.0286617	0.0850717	0.262884	0.516132	0.84975	1.2569	1.71521	2.19145	2.65571	3.09441	3.51244	3.92643	4.35574	4.81349	5.29749	5.78781	6.26003	6.70396	7.12904	7.55726	8.01237	8.50802	9.04168	9.59819	10.1556	10.6918	11.1897	11.6354	12.0149	12.3204	12.5586	12.7512	12.9301	13.1328	13.3988	13.764	14.2557	14.8839	15.6394	16.5081	17.4865	18.5792	19.7821	21.0758	22.4346	23.8402	25.2835
-0.706734	-0.762427	-0.711555	-0.488779	-0.015767	0.793152	2.0201	3.72771	5.94362	8.65513	11.816	15.3584	19.2037	23.2717	27.481	31.7474	35.9831	40.0965	43.9905	47.5688	50.7505	53.4797	55.7321	57.5186	58.8763	59.8493	60.482	60.8224	60.9238	60.8417	60.6312	60.3466	60.0356	59.7293	59.4371	59.1514	58.8555	58.5359	58.1935	57.8516	57.5632	57.4149	57.5158	57.9756	58.8843	60.2996	62.2453	64.7211	67.715	71.2066
-0.490594	-0.622584	-0.725453	-0.761046	-0.676772	-0.405501	0.131989	1.02028	2.33781	4.14425	6.46919	9.30127	12.583	16.2205	20.106	24.1358	28.2147	32.2555	36.1842	39.9496	43.5292	46.9283	50.1669	53.2585	56.1997	58.9799	61.5936	64.0443	66.3424	68.4975	70.5117	72.3862	74.1401	75.8188	77.4801	79.1742	80.9279	82.7379	84.5721	86.3879	88.1546	89.8657	91.5427	93.2324	94.9941	96.879	98.9192	101.13	103.521	106.106
-0.505069	-0.0609572	0.540588	1.37287	2.49516	3.93813	5.69486	7.72303	9.9585	12.3303	14.7716	17.2355	19.7109	22.2215	24.8114	27.5215	30.3646	33.3202	36.3489	39.4023	42.4239	45.3557	48.1442	50.7414	53.1113	55.2381	57.1251	58.7869	60.2376	61.476	62.4832	63.2395	63.7446	64.0223	64.1146	64.0761	63.9708	63.8727	63.8663	64.0483	64.5242	65.3939	66.7328	68.5838	70.9597	73.8431	77.1812	80.8849	84.8346	88.8928
-0.0926908	-0.145517	-0.208428	-0.276029	-0.338529	-0.380409	-0.379312	-0.305376	-0.121599	0.214161	0.744952	1.50697	2.52026	3.78325	5.27278	6.94911	8.76445	10.6709	12.6297	14.6234	16.6536	18.7223	20.816	22.905	24.9496	26.9099	28.7548	30.4609	31.9991	33.3335	34.4392	35.3131	35.9729	36.4543	36.8058	37.0792	37.3214	37.5689	37.8412	38.1391	38.4507	38.7619	39.0652	39.3683	39.6971	40.0892	40.5817	41.2041	41.9755	42.9035
1.74501	1.07574	0.443579	-0.0964977	-0.496146	-0.7068	-0.671535	-0.321443	0.422947	1.64347	3.4074	5.74394	8.62609	11.9756	15.6902	19.6666	23.8039	28.0017	32.1618	36.192	40.0096	43.5486	46.7699	49.6668	52.253	54.5397	56.5246	58.2057	59.5982	60.7397	61.6853	62.4954	63.2173	63.8787	64.5014	65.1177	65.7689	66.4965	67.3398	68.3274	69.4617	70.7167	72.0529	73.4286	74.8059	76.1632	77.5052	78.8584	80.2588	81.7395
-0.915562	-0.857216	-0.602101	-0.0558362	0.885283	2.32164	4.32988	6.93708	10.1017	13.7163	17.6346	21.7081	25.817	29.8801	33.8487	37.6988	41.4307	45.0666	48.6377	52.1691	55.6716	59.1419	62.5569	65.8678	68.9995	71.8593	74.3518	76.3971	77.9467	78.984	79.5139	79.561	79.1724	78.4078	77.3301	76.0095	74.5256	72.9502	71.3348	69.7172	68.1366	66.6381	65.2672	64.0633	63.0602	62.2913	61.7893	61.5849	61.7104	62.2031
-0.56704	-0.747974	-0.914552	-1.02376	-1.01416	-0.804145	-0.293212	0.632519	2.08837	4.1706	6.93599	10.3943	14.5119	19.2189	24.4208	30.0138	35.8982	41.9913	48.2326	54.5772	60.9837	67.4112	73.8303	80.2322	86.6208	92.9919	99.3186	105.548	111.607	117.422	122.934	128.111	132.952	137.484	141.745	145.781	149.64	153.364	156.964	160.423	163.71	166.801	169.694	172.402	174.948	177.362	179.678	181.938	184.207	186.581
-1.05489	-1.1973	-1.20606	-0.989041	-0.431276	0.598946	2.23713	4.59903	7.74648	11.6601	16.2396	21.3299	26.7584	32.369	38.0396	43.6839	49.251	54.721	60.0951	65.3831	70.5936	75.7267	80.773	85.7229	90.5761	95.3463	100.058	104.737	109.402	114.058	118.684	123.229	127.617	131.765	135.606	139.102	142.247	145.071	147.634	150.012	152.279	154.497	156.701	158.897	161.067	163.186	165.218	167.106	168.763	170.093
-0.303837	-0.438292	-0.582341	-0.715983	-0.807183	-0.809403	-0.66022	-0.281986	0.414204	1.51956	3.11165	5.23279	7.87311	10.9731	14.447	18.2089	22.1865	26.322	30.5692	34.8859	39.2287	43.5538	47.8195	51.987	56.0217	59.8965	63.591	67.0869	70.358	73.3622	76.0434	78.3445	80.2122	81.6	82.4804	82.8583	82.7681	82.2666	81.4331	80.371	79.201	78.0444	77.0061	76.1655	75.5717	75.2425	75.1676	75.3118	75.6193	76.0262
-0.60295	-0.775609	-0.920162	-0.989837	-0.919511	-0.624732	-0.00430873	1.05225	2.65088	4.86877	7.72423	11.1599	15.0525	19.241	23.557	27.8462	31.9813	35.8765	39.4956	42.8379	45.9127	48.7287	51.2981	53.6397	55.7725	57.7038	59.4284	60.944	62.2677	63.435	64.4858	65.4528	66.3521	67.1778	67.9117	68.5392	69.0578	69.4733	69.797	70.0464	70.2451	70.4266	70.6357	70.9197	71.3156	71.8457	72.5197	73.3346	74.2741	75.3196
-0.677577	-0.733478	-0.698212	-0.508056	-0.0864592	0.651267	1.78795	3.39101	5.4994	8.11518	11.2049	14.7054	18.5176	22.4979	26.4719	30.2677	33.7428	36.7952	39.363	41.4218	42.9807	44.0727	44.7404	45.0382	45.0495	44.8907	44.6882	44.549	44.5483	44.7295	45.1041	45.6477	46.3023	46.9925	47.643	48.1899	48.5905	48.8324	48.9329	48.9336	48.898	48.9094	49.0587	49.4256	50.0742	51.0626	52.4454	54.2705	56.5815	59.4298
-1.21101	-1.18525	-0.970953	-0.447965	0.520789	2.07656	4.34679	7.42497	11.3513	16.1065	21.6251	27.811	34.5405	41.6695	49.0511	56.5449	64.0157	71.3382	78.4005	85.0997	91.346	97.0847	102.31	107.051	111.348	115.238	118.74	121.867	124.64	127.093	129.271	131.234	133.067	134.871	136.749	138.782	141.006	143.416	145.978	148.648	151.389	154.183	157.042	159.996	163.071	166.288	169.67	173.252	177.061	181.116
-1.04676	-0.803596	-0.253991	0.723982	2.25281	4.4334	7.3122	10.8459	14.8896	19.2272	23.6245	27.8652	31.7705	35.215	38.1348	40.515	42.3661	43.71	44.5815	45.0294	45.1079	44.8669	44.3498	43.5969	42.6453	41.5222	40.2455	38.8401	37.3461	35.806	34.2533	32.7196	31.2464	29.8875	28.7004	27.7298	26.9963	26.499	26.226	26.1651	26.3095	26.6592	27.218	27.9856	28.9493	30.0837	31.3646	32.7816	34.3352	36.0244
26.3823	31.2582	36.3287	41.6215	47.1147	52.7275	58.3349	63.8046	69.0413	74.0182	78.7885	83.4697	88.2039	93.1143	98.2727	103.677	109.252	114.865	120.352	125.547	130.305	134.521	138.148	141.216	143.817	146.073	148.106	150.016	151.862	153.659	155.384	156.987	158.404	159.575	160.449	160.992	161.188	161.05	160.611	159.915	159.005	157.945	156.839	155.829	155.075	154.722	154.865	155.525	156.634	158.042
-0.812114	-0.848967	-0.747672	-0.431595	0.18924	1.21031	2.71854	4.7712	7.37292	10.4675	13.9537	17.7108	21.6201	25.5816	29.5252	33.4087	37.207	40.904	44.4867	47.937	51.2257	54.3127	57.1501	59.691	61.9024	63.7779	65.3449	66.6615	67.8033	68.8495	69.8825	70.9898	72.2589	73.7661	75.5617	77.6611	80.0494	82.6946	85.5586	88.599	91.7609	94.9737	98.1672	101.293	104.323	107.233	109.981	112.515	114.796	116.81
[truncated: 51 more columns]
