# Supplementary material for: Distributions of plantar loads are altered when walking in anxiety-inducing virtual settings but not under cognitive demand
Source: PLoS One. 2026 Apr 20;21(4):e0345075. doi: 10.1371/journal.pone.0345075 (PMC13094994; doi:10.1371/journal.pone.0345075)
Supplement: S1 File — Study data is available here. (ZIP) [file pone.0345075.s001.zip › S1 File. Dataset/ProcLLat_21STL.xlsx]

## Sheet: Sheet1
-0.668625	-0.680237	-0.592624	-0.337972	0.161941	0.989694	2.22048	3.9126	6.11162	8.85441	12.1501	15.9534	20.1689	24.6863	29.4123	34.2763	39.2228	44.2094	49.2096	54.2148	59.2297	64.2595	69.2981	74.3236	79.3033	84.2059	89.0172	93.7439	98.4059	103.029	107.641	112.266	116.918	121.602	126.303	130.984	135.578	140.002	144.174	148.038	151.574	154.802	157.78	160.583	163.3	166.016	168.802	171.709	174.781	178.059
-1.54127	-0.617278	0.657415	2.45497	4.94278	8.25753	12.4751	17.5903	23.5128	30.0868	37.1321	44.4845	52.0059	59.576	67.0897	74.4652	81.655	88.6526	95.4848	102.194	108.822	115.402	121.96	128.517	135.093	141.707	148.38	155.123	161.932	168.798	175.706	182.63	189.52	196.302	202.891	209.2	215.156	220.714	225.863	230.62	235.024	239.13	243.016	246.764	250.462	254.198	258.066	262.16	266.563	271.337
-1.48899	-1.20008	-0.667277	0.257616	1.73336	3.91665	6.94776	10.9294	15.8974	21.7904	28.4384	35.5961	43.0142	50.4921	57.8807	65.0624	71.9449	78.4633	84.5815	90.295	95.6307	100.638	105.375	109.894	114.229	118.393	122.377	126.158	129.713	133.033	136.121	138.993	141.682	144.227	146.663	149.013	151.3	153.54	155.73	157.863	159.941	161.979	164.001	166.033	168.09	170.178	172.295	174.448	176.661	178.972
-0.692297	-0.570371	-0.341409	0.0693589	0.741689	1.75134	3.16202	5.02211	7.36313	10.1952	13.4954	17.1918	21.1607	25.255	29.343	33.3223	37.1023	40.5897	43.6971	46.3671	48.5875	50.386	51.8194	52.9625	53.898	54.7145	55.508	56.38	57.4316	58.7561	60.4321	62.5187	65.0422	67.982	71.2729	74.8195	78.5059	82.2052	85.7984	89.1946	92.3419	95.2243	97.8461	100.222	102.377	104.354	106.205	107.992	109.786	111.668
-1.21263	-1.17586	-1.01247	-0.604048	0.186045	1.50389	3.49667	6.30763	10.0651	14.8554	20.6915	27.5051	35.1703	43.5345	52.4367	61.7179	71.2338	80.8573	90.4656	99.9256	109.1	117.874	126.174	133.98	141.314	148.231	154.808	161.126	167.239	173.169	178.922	184.508	189.951	195.279	200.508	205.633	210.643	215.535	220.311	224.979	229.54	233.989	238.313	242.497	246.527	250.384	254.049	257.519	260.793	263.863
-1.34956	-1.28735	-1.01142	-0.385288	0.744627	2.5347	5.12386	8.61174	13.0368	18.3542	24.4262	31.0481	38.0066	45.1308	52.3051	59.4592	66.5559	73.5883	80.5808	87.5784	94.6233	101.738	108.927	116.182	123.487	130.818	138.159	145.513	152.905	160.369	167.924	175.563	183.248	190.908	198.44	205.733	212.702	219.305	225.536	231.395	236.883	242.015	246.828	251.379	255.723	259.902	263.941	267.856	271.658	275.345
1.08924	2.49298	4.30769	6.75207	9.95812	13.9481	18.6425	23.8996	29.568	35.5154	41.6229	47.7791	53.8942	59.9193	65.8471	71.6942	77.4813	83.227	88.9492	94.6662	100.394	106.144	111.918	117.708	123.488	129.212	134.815	140.214	145.338	150.152	154.655	158.868	162.816	166.521	170.004	173.284	176.384	179.334	182.172	184.939	187.673	190.415	193.213	196.121	199.192	202.462	205.959	209.712	213.752	218.097
-1.26466	-0.642313	0.183519	1.32542	2.90766	5.05659	7.88409	11.4682	15.8336	20.9443	26.7169	33.0488	39.8432	47.0201	54.5101	62.2506	70.1946	78.3209	86.6351	95.158	103.904	112.863	121.997	131.239	140.496	149.644	158.549	167.084	175.144	182.645	189.528	195.775	201.411	206.5	211.138	215.427	219.452	223.263	226.888	230.336	233.61	236.722	239.704	242.602	245.481	248.419	251.482	254.692	258.015	261.374
-1.14275	-0.856639	-0.376981	0.409993	1.62476	3.38666	5.8013	8.9432	12.843	17.4736	22.7321	28.446	34.4106	40.4241	46.3033	51.8913	57.0588	61.7059	65.7766	69.2716	72.2414	74.7675	76.9494	78.897	80.7196	82.5118	84.3474	86.2828	88.361	90.6144	93.0671	95.7427	98.6717	101.892	105.445	109.369	113.683	118.395	123.504	129.001	134.878	141.121	147.713	154.625	161.83	169.301	177.025	184.991	193.194	201.636
-1.30194	-0.790207	0.0371249	1.33393	3.24803	5.89669	9.34273	13.5747	18.4972	23.9505	29.7621	35.796	41.9688	48.2364	54.5758	60.9782	67.447	73.9934	80.631	87.3594	94.1501	100.943	107.656	114.192	120.46	126.377	131.871	136.887	141.402	145.431	149.03	152.302	155.369	158.357	161.36	164.436	167.61	170.893	174.283	177.774	181.358	185.034	188.798	192.657	196.629	200.743	205.047	209.597	214.459	219.7
-1.01346	-0.177637	0.7717	1.92686	3.39737	5.28497	7.67238	10.6314	14.2266	18.5098	23.5228	29.3155	35.9675	43.5864	52.2681	62.0409	72.8338	84.4783	96.7391	109.362	122.118	134.836	147.406	159.772	171.908	183.795	195.413	206.743	217.767	228.465	238.805	248.751	258.261	267.296	275.807	283.742	291.045	297.649	303.482	308.477	312.581	315.783	318.129	319.709	320.649	321.096	321.204	321.113	320.958	320.879
-1.75816	-1.53694	-0.94981	0.191749	2.08975	4.93409	8.86613	13.9394	20.0951	27.1753	34.9817	43.353	52.2117	61.56	71.4446	81.9167	93.0015	104.69	116.947	129.716	142.91	156.394	169.987	183.47	196.611	209.183	221.001	231.946	241.973	251.094	259.358	266.828	273.569	279.644	285.104	289.981	294.293	298.055	301.282	303.999	306.233	308.013	309.363	310.304	310.865	311.092	311.063	310.875	310.627	310.401
21.1267	30.819	40.6789	50.6224	60.5463	70.3124	79.7583	88.7213	97.0555	104.643	111.403	117.303	122.368	126.681	130.368	133.576	136.454	139.144	141.779	144.477	147.337	150.43	153.799	157.447	161.323	165.345	169.412	173.42	177.276	180.905	184.265	187.336	190.113	192.605	194.83	196.819	198.608	200.246	201.792	203.314	204.876	206.524	208.281	210.154	212.134	214.209	216.376	218.652	221.075	223.692
-1.25034	-1.03116	-0.586172	0.216493	1.51675	3.44645	6.11241	9.57999	13.8568	18.883	24.5365	30.6605	37.1041	43.7502	50.5169	57.3495	64.2168	71.0997	77.9781	84.8272	91.6173	98.3071	104.844	111.183	117.301	123.209	128.949	134.6	140.268	146.054	152.025	158.193	164.514	170.907	177.28	183.555	189.675	195.608	201.356	206.96	212.499	218.057	223.711	229.524	235.554	241.841	248.406	255.261	262.412	269.856
0.191795	0.45743	1.0138	2.02799	3.65889	6.0445	9.28348	13.4184	18.4236	24.1903	30.5227	37.1739	43.9072	50.5367	56.9324	63.006	68.6895	73.9279	78.6903	82.9799	86.8249	90.2648	93.3452	96.1207	98.6516	100.992	103.174	105.2	107.047	108.699	110.167	111.493	112.727	113.914	115.092	116.292	117.553	118.907	120.373	121.964	123.685	125.543	127.545	129.699	132.016	134.502	137.162	140.002	143.034	146.272
-1.67176	-0.963002	0.00793513	1.38478	3.32424	5.99288	9.55263	14.1273	19.7625	26.3956	33.8599	41.9384	50.4225	59.1263	67.8742	76.496	84.8317	92.7414	100.124	106.94	113.226	119.069	124.575	129.83	134.889	139.779	144.502	149.049	153.416	157.631	161.763	165.909	170.17	174.641	179.409	184.536	190.036	195.882	202.025	208.428	215.067	221.932	229.018	236.311	243.783	251.386	259.053	266.71	274.284	281.703
-1.36228	-1.05041	-0.484599	0.490463	2.03539	4.29554	7.37793	11.3354	16.1538	21.7329	27.8835	34.375	41.006	47.6451	54.2288	60.7418	67.1955	73.6087	79.9948	86.3545	92.6728	98.9215	105.068	111.079	116.912	122.525	127.896	133.029	137.947	142.676	147.236	151.632	155.861	159.918	163.805	167.522	171.061	174.399	177.499	180.317	182.824	185.011	186.89	188.495	189.876	191.101	192.24	193.361	194.528	195.794
-1.42269	-1.22161	-0.771596	0.0820845	1.50556	3.65768	6.66599	10.608	15.501	21.2904	27.8374	34.9368	42.3693	49.9557	57.5775	65.1654	72.6836	80.1234	87.4908	94.7871	102.003	109.125	116.136	123.004	129.702	136.218	142.557	148.742	154.81	160.812	166.795	172.801	178.857	184.962	191.082	197.155	203.107	208.88	214.437	219.758	224.827	229.639	234.193	238.491	242.519	246.254	249.662	252.726	255.458	257.914
-1.05323	-0.449679	0.346715	1.43968	2.94435	4.96262	7.56686	10.7881	14.602	18.924	23.6277	28.5838	33.6955	38.9083	44.1975	49.5535	54.9734	60.4567	65.999	71.5896	77.211	82.8334	88.4072	93.8659	99.1443	104.19	108.956	113.385	117.408	120.971	124.042	126.62	128.733	130.43	131.78	132.862	133.764	134.569	135.366	136.244	137.29	138.581	140.173	142.093	144.34	146.888	149.68	152.646	155.719	158.838
-1.46686	-0.833703	0.130411	1.59109	3.70817	6.61518	10.3962	15.0612	20.5275	26.6169	33.0869	39.6928	46.2375	52.5794	58.6148	64.2632	69.4661	74.1944	78.4511	82.2634	85.6667	88.6939	91.3747	93.7367	95.8081	97.6231	99.2279	100.681	102.05	103.421	104.899	106.604	108.644	111.09	113.959	117.222	120.825	124.707	128.808	133.093	137.556	142.219	147.107	152.241	157.624	163.242	169.055	175.003	181.016	187.027
-0.967364	-0.5052	0.0792688	0.880048	2.00343	3.5559	5.62924	8.29555	11.5942	15.4994	19.9054	24.6558	29.5971	34.6072	39.5852	44.4297	49.042	53.3439	57.2871	60.8568	64.0731	66.9824	69.6496	72.1518	74.5714	76.9832	79.441	81.972	84.5795	87.2475	89.9441	92.6251	95.2413	97.7551	100.156	102.451	104.652	106.76	108.781	110.721	112.594	114.421	116.227	118.035	119.866	121.746	123.698	125.74	127.88	130.118
-1.04351	-0.962544	-0.698342	-0.14912	0.798192	2.257	4.32728	7.07593	10.5155	14.5972	19.22	24.2454	29.5182	34.893	40.2477	45.4831	50.5259	55.3431	59.9558	64.4379	68.8852	73.3747	77.9511	82.6433	87.4781	92.4777	97.6546	103.008	108.523	114.169	119.909	125.71	131.55	137.416	143.301	149.2	155.118	161.071	167.087	173.191	179.41	185.766	192.279	198.949	205.751	212.635	219.535	226.373	233.069	239.558
-1.57296	-1.08561	-0.311241	0.914886	2.76078	5.38062	8.89884	13.3887	18.8355	25.1004	31.9342	39.0593	46.2566	53.3892	60.3742	67.1617	73.7336	80.0993	86.2831	92.309	98.1885	103.918	109.486	114.879	120.085	125.102	129.935	134.597	139.098	143.451	147.665	151.755	155.753	159.698	163.625	167.553	171.489	175.413	179.272	183.009	186.589	190.012	193.3	196.49	199.614	202.696	205.751	208.802	211.885	215.045
-1.14964	-0.841062	-0.28545	0.64804	2.09174	4.16007	6.92881	10.4172	14.5725	19.2712	24.3527	29.6765	35.1623	40.79	46.571	52.5197	58.646	64.9603	71.471	78.1792	85.0881	92.2156	99.5886	107.226	115.137	123.332	131.825	140.617	149.676	158.936	168.311	177.73	187.141	196.497	205.733	214.763	223.482	231.782	239.565	246.76	253.328	259.271	264.61	269.366	273.546	277.145	280.147	282.535	284.303	285.465
0.500125	0.662817	1.13943	2.14175	3.87785	6.52493	10.2186	15.0506	21.0536	28.1795	36.2988	45.243	54.8626	65.0539	75.7402	86.8409	98.2617	109.899	121.646	133.409	145.104	156.658	167.983	178.969	189.478	199.362	208.493	216.794	224.239	230.842	236.644	241.691	246.035	249.721	252.761	255.136	256.816	257.769	257.982	257.478	256.321	254.609	252.469	250.03	247.418	244.748	242.133	239.675	237.467	235.591
0.258073	0.117989	0.195157	0.611094	1.48366	2.92245	5.02046	7.83578	11.3743	15.5833	20.3526	25.5253	30.9317	36.4302	41.9213	47.3348	52.6114	57.6985	62.5586	67.1818	71.586	75.8046	79.876	83.8442	87.7591	91.6657	95.5906	99.5392	103.501	107.455	111.379	115.25	119.045	122.744	126.333	129.803	133.141	136.328	139.34	142.152	144.758	147.168	149.415	151.536	153.566	155.541	157.497	159.481	161.543	163.742
-1.13811	-0.408813	0.528551	1.79274	3.50341	5.76656	8.65775	12.213	16.4241	21.2266	26.4903	32.0371	37.6901	43.3258	48.8994	54.432	59.974	65.5651	71.2093	76.8794	82.5389	88.1605	93.7328	99.2639	104.787	110.363	116.062	121.944	128.043	134.364	140.872	147.499	154.167	160.798	167.327	173.688	179.807	185.615	191.057	196.097	200.705	204.853	208.509	211.652	214.28	216.423	218.151	219.562	220.779	221.921
-0.801434	-0.285551	0.386451	1.31938	2.60659	4.31357	6.47303	9.09496	12.1721	15.67	19.5243	23.6626	28.0372	32.6441	37.5219	42.7314	48.3285	54.3405	60.7512	67.496	74.4672	81.5289	88.5362	95.3561	101.883	108.055	113.873	119.405	124.771	130.093	135.473	140.977	146.634	152.435	158.341	164.294	170.236	176.122	181.909	187.561	193.039	198.306	203.327	208.078	212.544	216.704	220.525	223.972	227.025	229.696
-1.49853	-0.39982	1.07182	3.0963	5.83856	9.41833	13.8812	19.1832	25.1854	31.6649	38.3668	45.0798	51.6822	58.1417	64.4953	70.8216	77.2067	83.7243	90.4348	97.3855	104.61	112.125	119.926	127.988	136.284	144.783	153.457	162.27	171.169	180.097	188.999	197.828	206.533	215.053	223.316	231.24	238.736	245.721	252.146	258.003	263.321	268.149	272.533	276.515	280.137	283.445	286.486	289.308	291.951	294.449
-1.28115	-0.519905	0.505648	1.9341	3.90351	6.5324	9.89651	14.0147	18.8504	24.3245	30.3377	36.7954	43.6194	50.7408	58.0888	65.5875	73.1607	80.7406	88.2756	95.7237	103.042	110.186	117.102	123.721	129.943	135.64	140.679	144.948	148.388	150.993	152.799	153.87	154.267	154.045	153.249	151.923	150.119	147.907	145.376	142.638	139.829	137.09	134.558	132.356	130.585	129.31	128.557	128.327	128.593	129.314
-1.13239	-0.695224	-0.00672136	1.0698	2.66657	4.89021	7.80226	11.4091	15.6617	20.4624	25.6797	31.1689	36.7903	42.4224	47.9663	53.3398	58.4687	63.2902	67.7635	71.8737	75.6291	79.0652	82.2495	85.274	88.2351	91.2108	94.2428	97.3259	100.415	103.444	106.348	109.074	111.583	113.851	115.863	117.621	119.138	120.44	121.558	122.524	123.379	124.179	124.963	125.74	126.492	127.202	127.866	128.494	129.113	129.762
-1.01154	-0.777868	-0.373716	0.309314	1.38405	2.95478	5.10704	7.90251	11.3766	15.5346	20.341	25.7124	31.54	37.7266	44.1982	50.8811	57.6805	64.4814	71.1684	77.6486	83.8658	89.7996	95.457	100.865	106.064	111.097	116.017	120.883	125.769	130.745	135.865	141.164	146.648	152.285	158.014	163.761	169.465	175.078	180.577	185.958	191.226	196.382	201.43	206.382	211.243	215.999	220.602	224.987	229.087	232.85
[truncated: 51 more columns]
