# Supplementary material for: Distributions of plantar loads are altered when walking in anxiety-inducing virtual settings but not under cognitive demand
Source: PLoS One. 2026 Apr 20;21(4):e0345075. doi: 10.1371/journal.pone.0345075 (PMC13094994; doi:10.1371/journal.pone.0345075)
Supplement: S1 File — Study data is available here. (ZIP) [file pone.0345075.s001.zip › S1 File. Dataset/ProcLHeel_21STH.xlsx]

## Sheet: Sheet1
29.8009	56.9097	84.895	113.668	143.118	173.038	203.07	232.687	261.233	287.999	312.348	333.845	352.346	367.981	381.072	392.024	401.25	409.114	415.894	421.77	426.822	431.049	434.385	436.735	437.997	438.093	436.981	434.655	431.126	426.434	420.655	413.914	406.375	398.205	389.553	380.546	371.288	361.851	352.288	342.646	332.971	323.322	313.762	304.361	295.174	286.233	277.552	269.14	261.013	253.184
35.1106	82.3041	129.517	175.898	220.558	262.565	301.027	335.213	364.661	389.213	409.01	424.436	436.023	444.358	450.006	453.439	454.999	454.886	453.172	449.845	444.884	438.311	430.226	420.79	410.211	398.722	386.556	373.924	361.016	347.99	334.976	322.083	309.403	297.026	285.027	273.464	262.371	251.765	241.647	232.005	222.811	214.033	205.645	197.645	190.039	182.825	175.987	169.504	163.372	157.583
36.7561	81.5557	125.465	167.229	205.67	239.752	268.669	291.969	309.646	322.16	330.368	335.389	338.403	340.44	342.247	344.262	346.666	349.446	352.458	355.49	358.323	360.776	362.715	364.056	364.759	364.835	364.352	363.421	362.165	360.676	358.993	357.109	354.988	352.569	349.774	346.517	342.721	338.315	333.237	327.451	320.981	313.904	306.332	298.375	290.114	281.592	272.822	263.794	254.498	244.932
9.68495	42.9068	76.58	110.261	143.543	176.042	207.359	237.049	264.641	289.703	311.921	331.168	347.547	361.355	372.994	382.861	391.275	398.453	404.506	409.454	413.25	415.796	416.966	416.619	414.643	410.994	405.707	398.886	390.684	381.29	370.912	359.767	348.079	336.072	323.968	311.965	300.219	288.827	277.84	267.265	257.089	247.293	237.877	228.871	220.332	212.333	204.943	198.207	192.128	186.674
16.9648	50.2266	83.6313	116.663	148.751	179.283	207.641	233.299	255.934	275.491	292.134	306.184	318.046	328.158	336.948	344.805	352.042	358.871	365.363	371.444	376.92	381.522	384.966	386.995	387.421	386.159	383.226	378.736	372.857	365.78	357.702	348.818	339.31	329.339	319.049	308.578	298.064	287.626	277.351	267.295	257.487	247.928	238.603	229.505	220.645	212.035	203.676	195.554	187.63	179.849
42.368	82.4798	122.835	162.827	201.835	239.203	274.289	306.537	335.515	360.931	382.659	400.793	415.684	427.885	438.048	446.79	454.592	461.757	468.416	474.568	480.124	484.944	488.867	491.732	493.412	493.826	492.945	490.779	487.352	482.715	476.964	470.248	462.755	454.687	446.235	437.564	428.805	420.029	411.253	402.462	393.648	384.823	376.042	367.387	358.949	350.796	342.965	335.463	328.269	321.319
18.1706	59.6061	101.362	142.843	183.152	221.082	255.238	284.314	307.474	324.607	336.337	343.805	348.377	351.375	353.878	356.644	360.115	364.49	369.786	375.87	382.477	389.228	395.655	401.255	405.544	408.13	408.769	407.383	404.05	398.959	392.351	384.473	375.561	365.836	355.507	344.759	333.731	322.506	311.119	299.577	287.898	276.139	264.397	252.789	241.442	230.482	220.023	210.152	200.913	192.302
16.0874	61.9066	108.435	155.126	201.117	245.21	285.957	321.896	351.904	375.51	393.016	405.364	413.861	419.869	424.566	428.83	433.221	438.003	443.179	448.535	453.713	458.283	461.805	463.891	464.246	462.696	459.188	453.766	446.55	437.724	427.532	416.258	404.212	391.711	379.047	366.468	354.166	342.277	330.881	320.003	309.637	299.756	290.318	281.26	272.508	264.006	255.722	247.657	239.839	232.308
48.4578	95.8551	141.615	184.201	222.319	255.064	282.074	303.634	320.604	334.168	345.524	355.665	365.277	374.738	384.171	393.528	402.65	411.301	419.197	426.055	431.632	435.736	438.229	439.042	438.185	435.742	431.855	426.684	420.37	413.015	404.706	395.53	385.587	374.987	363.843	352.266	340.353	328.196	315.885	303.524	291.238	279.156	267.395	256.059	245.238	235.006	225.413	216.471	208.16	200.434
11.1923	44.3667	77.806	111.06	143.585	174.747	203.861	230.317	253.71	273.909	291.046	305.436	317.507	327.706	336.426	343.941	350.389	355.79	360.094	363.214	365.049	365.5	364.487	361.962	357.898	352.293	345.178	336.631	326.79	315.854	304.062	291.668	278.91	265.995	253.093	240.335	227.82	215.613	203.753	192.269	181.184	170.515	160.274	150.467	141.096	132.157	123.648	115.572	107.938	100.766
16.8201	55.3784	94.6779	134.299	173.778	212.54	249.843	284.805	316.519	344.204	367.331	385.707	399.497	409.158	415.316	418.637	419.733	419.089	417.051	413.849	409.651	404.601	398.842	392.527	385.809	378.818	371.636	364.296	356.772	348.997	340.894	332.417	323.566	314.38	304.924	295.278	285.518	275.718	265.938	256.226	246.613	237.115	227.743	218.508	209.409	200.439	191.581	182.814	174.127	165.519
12.7803	50.2492	89.0425	129.021	169.87	210.953	251.237	289.38	323.958	353.781	378.185	397.174	411.347	421.659	429.138	434.677	438.918	442.211	444.654	446.165	446.576	445.706	443.424	439.69	434.56	428.158	420.651	412.248	403.201	393.765	384.172	374.593	365.134	355.842	346.705	337.66	328.61	319.47	310.178	300.707	291.064	281.283	271.407	261.465	251.482	241.491	231.545	221.72	212.113	202.84
12.9281	55.3946	97.9763	139.899	180.21	217.86	251.827	281.254	305.638	324.96	339.692	350.677	358.96	365.606	371.534	377.401	383.573	390.154	397.051	404.032	410.789	416.988	422.32	426.519	429.374	430.717	430.413	428.366	424.529	418.908	411.559	402.586	392.137	380.393	367.566	353.867	339.478	324.538	309.147	293.394	277.394	261.321	245.412	229.923	215.088	201.086	188.04	176.019	165.042	155.084
35.8129	60.5086	85.2273	109.576	133.312	156.278	178.351	199.424	219.402	238.188	255.688	271.837	286.618	300.059	312.21	323.136	332.913	341.627	349.364	356.209	362.229	367.457	371.891	375.498	378.24	380.092	381.043	381.089	380.232	378.479	375.838	372.305	367.871	362.533	356.3	349.205	341.302	332.676	323.435	313.709	303.637	293.367	283.04	272.796	262.759	253.023	243.636	234.606	225.917	217.539
40.9547	50.9353	61.0246	71.1008	81.069	90.8555	100.397	109.629	118.503	127.025	135.292	143.513	151.999	161.107	171.167	182.399	194.853	208.393	222.714	237.406	252.017	266.121	279.356	291.449	302.223	311.592	319.549	326.152	331.51	335.746	338.96	341.202	342.474	342.75	342.008	340.252	337.513	333.848	329.328	324.042	318.096	311.614	304.728	297.581	290.321	283.1	276.061	269.339	263.053	257.287
6.35842	52.7123	99.4486	145.839	190.896	233.431	272.185	306.022	334.14	356.228	372.485	383.513	390.145	393.266	393.692	392.113	389.101	385.117	380.505	375.495	370.223	364.75	359.065	353.093	346.707	339.777	332.216	324.011	315.213	305.917	296.235	286.284	276.165	265.939	255.627	245.222	234.713	224.086	213.332	202.458	191.495	180.495	169.531	158.689	148.062	137.755	127.873	118.511	109.734	101.586
47.0141	85.5841	123.044	158.192	189.878	217.127	239.323	256.331	268.507	276.565	281.399	283.943	285.069	285.52	285.881	286.583	287.928	290.094	293.128	296.929	301.266	305.804	310.147	313.889	316.67	318.21	318.327	316.931	314.017	309.635	303.886	296.899	288.835	279.871	270.174	259.884	249.116	237.984	226.608	215.115	203.633	192.286	181.208	170.539	160.402	150.883	142.016	133.797	126.193	119.15
45.1349	83.1484	119.988	154.323	184.951	210.922	231.64	246.9	256.92	262.311	263.989	263.021	260.463	257.24	254.09	251.543	249.925	249.366	249.826	251.124	252.977	255.03	256.9	258.212	258.644	257.969	256.063	252.898	248.531	243.08	236.694	229.519	221.671	213.243	204.304	194.925	185.181	175.146	164.889	154.472	143.959	133.427	122.982	112.766	102.942	93.6794	85.1294	77.4001	70.543	64.5478
47.0322	61.5611	76.4362	91.6185	107.044	122.622	138.241	153.798	169.217	184.478	199.625	214.774	230.095	245.773	261.959	278.725	296.033	313.738	331.611	349.376	366.728	383.364	399.007	413.431	426.471	438.032	448.072	456.586	463.569	468.995	472.814	474.952	475.342	473.943	470.764	465.86	459.341	451.388	442.256	432.262	421.758	411.106	400.646	390.669	381.412	373.05	365.678	359.312	353.895	349.311
22.5855	61.4141	99.8238	136.903	171.806	203.809	232.359	257.123	278.039	295.297	309.254	320.344	329.008	335.644	340.579	344.084	346.414	347.825	348.554	348.785	348.636	348.147	347.289	345.96	343.988	341.163	337.276	332.164	325.74	317.998	308.999	298.863	287.747	275.826	263.286	250.325	237.147	223.941	210.869	198.063	185.636	173.687	162.309	151.577	141.546	132.25	123.702	115.899	108.81	102.381
12.9537	60.9885	109.165	156.552	201.857	243.575	280.224	310.588	333.952	350.316	360.464	365.801	368.003	368.608	368.757	369.133	370.043	371.516	373.386	375.345	377.016	378.009	377.977	376.66	373.915	369.71	364.093	357.156	349	339.724	329.428	318.221	306.223	293.558	280.351	266.721	252.779	238.627	224.377	210.16	196.126	182.423	169.192	156.56	144.637	133.519	123.288	114.003	105.687	98.3213
28.6805	72.7477	117.228	161.463	204.503	245.076	281.665	312.765	337.234	354.555	364.916	369.136	368.485	364.441	358.441	351.716	345.204	339.54	335.093	331.999	330.189	329.43	329.377	329.622	329.743	329.343	328.09	325.751	322.213	317.472	311.623	304.809	297.185	288.895	280.06	270.79	261.186	251.35	241.375	231.321	221.238	211.181	201.21	191.373	181.706	172.244	163.036	154.15	145.655	137.606
10.9599	46.8663	82.5992	117.402	150.445	180.879	207.932	231.034	249.947	264.847	276.3	285.131	292.258	298.541	304.682	311.16	318.237	325.993	334.385	343.284	352.509	361.829	370.974	379.666	387.646	394.7	400.659	405.4	408.838	410.93	411.663	411.054	409.144	405.987	401.664	396.301	390.061	383.122	375.651	367.79	359.635	351.227	342.563	333.618	324.386	314.905	305.256	295.548	285.895	276.395
31.0362	64.9855	99.582	134.456	169.181	203.221	235.923	266.543	294.298	318.467	338.557	354.453	366.471	375.26	381.634	386.419	390.337	393.943	397.586	401.419	405.404	409.351	412.977	415.986	418.143	419.321	419.504	418.752	417.153	414.788	411.7	407.892	403.342	398.025	391.922	385.036	377.385	368.989	359.861	350.016	339.479	328.298	316.546	304.347	291.866	279.285	266.774	254.466	242.456	230.816
42.0574	81.7613	120.99	158.818	194.392	226.968	255.976	281.101	302.321	319.874	334.189	345.822	355.377	363.426	370.449	376.805	382.73	388.324	393.555	398.287	402.326	405.457	407.47	408.193	407.528	405.467	402.076	397.473	391.809	385.231	377.86	369.794	361.124	351.937	342.312	332.307	321.961	311.318	300.447	289.448	278.434	267.505	256.744	246.226	236.021	226.194	216.8	207.861	199.363	191.257
26.2245	74.4775	121.955	167.372	209.419	246.86	278.674	304.213	323.333	336.428	344.359	348.285	349.429	348.883	347.511	345.935	344.552	343.567	343.013	342.779	342.627	342.237	341.26	339.36	336.258	331.769	325.832	318.497	309.899	300.203	289.564	278.122	266.022	253.43	240.545	227.589	214.776	202.289	190.264	178.784	167.882	157.558	147.79	138.552	129.825	121.613	113.931	106.802	100.233	94.2153
26.1432	64.5408	102.5	139.117	173.456	204.627	231.878	254.721	273.068	287.264	297.993	306.103	312.441	317.725	322.45	326.867	331.02	334.808	338.027	340.399	341.608	341.354	339.398	335.585	329.854	322.243	312.881	301.977	289.79	276.595	262.671	248.279	233.668	219.074	204.73	190.858	177.656	165.278	153.814	143.295	133.7	124.975	117.047	109.826	103.229	97.1845	91.6297	86.5128	81.7906	77.4257
20.4975	60.1875	99.8273	138.637	175.766	210.312	241.396	268.282	290.506	307.959	320.903	329.914	335.752	339.207	340.984	341.654	341.644	341.241	340.59	339.709	338.502	336.806	334.428	331.185	326.922	321.533	314.965	307.228	298.395	288.587	277.963	266.707	255.024	243.127	231.216	219.46	207.969	196.796	185.956	175.466	165.357	155.682	146.5	137.877	129.875	122.54	115.892	109.916	104.561	99.7444
43.8442	54.0678	64.2384	74.1578	83.6357	92.5093	100.668	108.074	114.783	120.957	126.851	132.775	139.041	145.924	153.637	162.322	172.032	182.729	194.3	206.572	219.33	232.34	245.355	258.124	270.391	281.914	292.466	301.844	309.866	316.361	321.155	324.053	324.859	323.41	319.623	313.519	305.239	295.024	283.211	270.206	256.439	242.309	228.156	214.256	200.818	187.98	175.817	164.363	153.628	143.606
37.5876	78.4607	118.585	156.871	192.317	224.056	251.441	274.143	292.233	306.173	316.715	324.722	330.987	336.132	340.587	344.623	348.37	351.837	354.924	357.441	359.124	359.688	358.865	356.449	352.314	346.437	338.907	329.927	319.793	308.851	297.433	285.818	274.213	262.754	251.526	240.58	229.954	219.683	209.824	200.457	191.669	183.521	176.034	169.199	162.98	157.314	152.104	147.211	142.475	137.742
28.2773	57.7542	86.7519	114.53	140.444	163.946	184.642	202.344	217.101	229.164	238.936	246.892	253.505	259.2	264.336	269.219	274.096	279.147	284.468	290.054	295.81	301.57	307.131	312.274	316.796	320.518	323.283	324.964	325.477	324.789	322.899	319.824	315.595	310.265	303.909	296.623	288.521	279.73	270.4	260.7	250.813	240.926	231.223	221.879	213.057	204.898	197.508	190.949	185.233	180.311
21.7272	54.5247	87.2773	119.357	150.093	178.815	204.934	228.022	247.866	264.495	278.145	289.212	298.192	305.613	311.963	317.656	323.012	328.269	333.558	338.89	344.145	349.098	353.447	356.857	358.999	359.585	358.405	355.357	350.442	343.73	335.327	325.362	313.991	301.409	287.871	273.679	259.148	244.578	230.239	216.372	203.183	190.83	179.41	168.965	159.49	150.941	143.237	136.27	129.924	124.1
[truncated: 51 more columns]
