# Supplementary material for: Distributions of plantar loads are altered when walking in anxiety-inducing virtual settings but not under cognitive demand
Source: PLoS One. 2026 Apr 20;21(4):e0345075. doi: 10.1371/journal.pone.0345075 (PMC13094994; doi:10.1371/journal.pone.0345075)
Supplement: S1 File — Study data is available here. (ZIP) [file pone.0345075.s001.zip › S1 File. Dataset/ProcL_12STL.xlsx]

## Sheet: Sheet1
0.0444235	0.0744111	0.107708	0.145458	0.188528	0.237191	0.290952	0.348566	0.408237	0.467909	0.525564	0.579534	0.628793	0.673154	0.713251	0.750302	0.785759	0.820978	0.856927	0.893997	0.931978	0.970168	1.00754	1.04291	1.07508	1.10299	1.12593	1.14357	1.15594	1.1633	1.16605	1.16466	1.15961	1.15139	1.14049	1.12747	1.11288	1.09725	1.08112	1.065	1.04938	1.03475	1.02155	1.01017	1.00086	0.99376	0.98893	0.986362	0.985984	0.987659
0.0406045	0.0909913	0.143774	0.199135	0.257278	0.318381	0.382443	0.449059	0.517249	0.585494	0.651946	0.714793	0.772662	0.824895	0.871614	0.913552	0.951719	0.987043	1.0201	1.05101	1.07941	1.10465	1.12599	1.14284	1.15486	1.162	1.16446	1.1626	1.15683	1.14757	1.13526	1.12039	1.10356	1.08542	1.0666	1.0477	1.02928	1.01184	0.995825	0.981569	0.969309	0.959201	0.951349	0.945821	0.942639	0.941782	0.943176	0.946666	0.951975	0.958727
0.0289263	0.110782	0.195678	0.283341	0.373199	0.464219	0.554753	0.642528	0.724917	0.799429	0.864217	0.918486	0.96266	0.998231	1.02734	1.05222	1.07471	1.09596	1.11637	1.13577	1.15351	1.16871	1.1804	1.18768	1.18991	1.18683	1.17862	1.16583	1.14926	1.12987	1.10864	1.08648	1.06416	1.04229	1.0213	1.00147	0.983034	0.966147	0.950927	0.937424	0.925631	0.915501	0.906938	0.899787	0.893851	0.88894	0.884911	0.881679	0.879232	0.877642
0.0161885	0.104037	0.194863	0.288076	0.382705	0.477352	0.570123	0.658578	0.739983	0.811931	0.873087	0.923631	0.965177	1.00021	1.03132	1.06056	1.0891	1.1172	1.14432	1.16944	1.19127	1.20859	1.2204	1.22608	1.22549	1.21896	1.20724	1.1913	1.17224	1.15105	1.12863	1.10577	1.0831	1.0611	1.04008	1.02025	1.00177	0.984785	0.96943	0.955773	0.943809	0.933508	0.924845	0.917768	0.912177	0.907948	0.904966	0.903156	0.902488	0.902962
0.0406109	0.12809	0.219838	0.316013	0.415953	0.517959	0.619292	0.7164	0.805426	0.882914	0.946543	0.995606	1.03108	1.05526	1.07109	1.08151	1.08898	1.09516	1.10088	1.10624	1.11084	1.11402	1.11509	1.11347	1.10881	1.10097	1.09012	1.07666	1.06114	1.04416	1.02637	1.00844	0.990912	0.974194	0.958552	0.94412	0.930929	0.918942	0.908085	0.898296	0.889548	0.881847	0.875191	0.869553	0.864894	0.8612	0.858503	0.856844	0.856231	0.856638
0.00967516	0.0843292	0.162164	0.243104	0.326845	0.412825	0.500134	0.587348	0.672506	0.753366	0.827795	0.894169	0.951754	1.00092	1.04302	1.07993	1.11342	1.14468	1.17405	1.20114	1.22505	1.24466	1.25889	1.26685	1.26802	1.26229	1.24998	1.23174	1.20855	1.18164	1.15243	1.12231	1.09247	1.06385	1.03707	1.01251	0.990382	0.97078	0.953735	0.93923	0.927219	0.917622	0.91031	0.905101	0.901783	0.900156	0.900075	0.901469	0.904339	0.908694
0.0550787	0.118922	0.185187	0.253906	0.324704	0.396799	0.469116	0.540395	0.60931	0.674593	0.735213	0.790613	0.840884	0.886714	0.929125	0.969154	1.00758	1.04475	1.08053	1.11436	1.14529	1.17215	1.19379	1.2093	1.21826	1.22064	1.21686	1.2076	1.19369	1.17607	1.15565	1.13333	1.10998	1.08638	1.06314	1.04063	1.01913	0.998846	0.980006	0.962844	0.947584	0.934446	0.923637	0.915323	0.909595	0.906475	0.905935	0.907876	0.912106	0.918351
0.00695841	0.0954821	0.188333	0.285901	0.387656	0.49197	0.596239	0.697236	0.791569	0.876132	0.948537	1.00758	1.05364	1.08869	1.11581	1.13822	1.15851	1.17826	1.19795	1.21706	1.23429	1.24799	1.2566	1.25897	1.25463	1.24383	1.22741	1.20653	1.1824	1.15614	1.12872	1.10095	1.07339	1.04643	1.02033	0.99525	0.971332	0.948729	0.927675	0.908447	0.891271	0.876275	0.863523	0.853052	0.844876	0.838991	0.835398	0.834107	0.83509	0.838245
0.00500055	0.0714459	0.141454	0.21541	0.293461	0.375333	0.460132	0.546236	0.631437	0.713291	0.78954	0.858519	0.919467	0.972627	1.01904	1.06006	1.09689	1.13028	1.16041	1.18703	1.20964	1.22764	1.24045	1.24762	1.24889	1.24426	1.23403	1.21871	1.19909	1.17608	1.15074	1.12414	1.09728	1.071	1.04595	1.02257	1.00112	0.981727	0.964371	0.948973	0.935422	0.923627	0.913527	0.905083	0.898249	0.892981	0.889249	0.887017	0.886195	0.886644
0.0210544	0.0857751	0.15624	0.23373	0.318809	0.410988	0.508506	0.608294	0.706271	0.797984	0.879453	0.947995	1.00276	1.04474	1.0763	1.10037	1.1197	1.13634	1.15146	1.16533	1.17754	1.18729	1.19372	1.19609	1.19395	1.18719	1.17605	1.16105	1.14285	1.12226	1.10014	1.07743	1.05501	1.03368	1.01406	0.996522	0.98126	0.968254	0.957333	0.948268	0.940833	0.934825	0.930093	0.926564	0.924241	0.923165	0.923368	0.924797	0.927287	0.930612
0.0764617	0.0917544	0.10812	0.12585	0.145233	0.166525	0.189909	0.215433	0.242987	0.272332	0.303149	0.335105	0.367917	0.401428	0.435662	0.470844	0.507339	0.545564	0.585912	0.628679	0.673998	0.721779	0.771659	0.822963	0.874728	0.925751	0.974648	1.01995	1.06023	1.0943	1.12125	1.14058	1.15217	1.15639	1.154	1.14612	1.1341	1.11933	1.1031	1.08653	1.07054	1.05579	1.04273	1.03156	1.02233	1.01495	1.0093	1.00521	1.00246	1.00081
0.021243	0.0933662	0.168697	0.247028	0.32805	0.411239	0.495603	0.579387	0.660043	0.734633	0.800511	0.856009	0.900884	0.93632	0.964469	0.987765	1.00836	1.02775	1.04669	1.06521	1.08285	1.0989	1.11258	1.12322	1.13038	1.13393	1.13398	1.13081	1.1248	1.1164	1.10609	1.09433	1.08153	1.06801	1.05398	1.03957	1.02491	1.01019	0.995655	0.981609	0.968337	0.956075	0.945003	0.935256	0.926902	0.919922	0.914239	0.909766	0.906404	0.904029
0.0425768	0.101722	0.163549	0.228168	0.29548	0.365036	0.435924	0.506725	0.575684	0.641074	0.701543	0.75635	0.805458	0.849529	0.889739	0.927425	0.963678	0.999051	1.0335	1.06649	1.09713	1.12433	1.14706	1.16449	1.17615	1.18196	1.1822	1.1774	1.16823	1.15543	1.13977	1.12197	1.10275	1.08273	1.06238	1.0421	1.02219	1.00294	0.984654	0.967646	0.952236	0.93875	0.927511	0.918816	0.912881	0.909785	0.909463	0.911733	0.916321	0.922893
0.0184169	0.156011	0.295225	0.434011	0.569543	0.698446	0.817108	0.922119	1.01099	1.08286	1.13881	1.18151	1.2144	1.24079	1.26324	1.28322	1.30118	1.31668	1.3287	1.336	1.33738	1.33203	1.3197	1.30081	1.27625	1.2472	1.21502	1.18116	1.14706	1.11404	1.08317	1.05523	1.03082	1.01031	0.993892	0.981473	0.972729	0.96716	0.964181	0.9632	0.963692	0.965245	0.967584	0.970558	0.974086	0.978108	0.982561	0.987376	0.992461	0.997669
0.0264807	0.0940204	0.163866	0.235783	0.30947	0.38447	0.460016	0.534935	0.607759	0.67702	0.741555	0.800677	0.854258	0.902722	0.946899	0.987761	1.02613	1.06243	1.09659	1.12813	1.15632	1.18036	1.19955	1.21332	1.22139	1.22382	1.22095	1.21334	1.20166	1.18663	1.16891	1.14908	1.12771	1.10535	1.08259	1.06003	1.03824	1.01769	0.998858	0.982088	0.967599	0.955466	0.945689	0.938251	0.933105	0.930138	0.929165	0.929957	0.932274	0.935886
0.0454676	0.119069	0.195798	0.275824	0.359045	0.44475	0.531412	0.616795	0.698343	0.773631	0.840821	0.899023	0.948451	0.990301	1.02631	1.0582	1.08716	1.11374	1.13786	1.15896	1.17622	1.18881	1.19615	1.19799	1.19456	1.1865	1.17474	1.16033	1.1442	1.12719	1.10997	1.0931	1.07699	1.0619	1.048	1.0354	1.02421	1.0145	1.0063	0.999616	0.994451	0.990771	0.988529	0.987669	0.988123	0.989803	0.992613	0.996441	1.00117	1.00667
0.0557302	0.111827	0.16819	0.223969	0.278572	0.331541	0.382429	0.430759	0.476103	0.518196	0.557073	0.593207	0.627541	0.661336	0.695852	0.732033	0.770335	0.810673	0.852448	0.894646	0.936002	0.975211	1.01115	1.04302	1.07045	1.09336	1.11198	1.12663	1.13762	1.14519	1.14949	1.15061	1.1486	1.14354	1.13559	1.12498	1.11207	1.0974	1.08157	1.06523	1.049	1.03344	1.01905	1.00618	0.995028	0.985678	0.978139	0.9724	0.968437	0.966229
-0.00982643	0.0894204	0.188592	0.285645	0.379223	0.468342	0.551983	0.628927	0.697934	0.758145	0.809453	0.852699	0.889605	0.922389	0.953219	0.983753	1.01492	1.04687	1.07911	1.11059	1.13998	1.16588	1.18702	1.20251	1.21192	1.21531	1.21314	1.20612	1.19512	1.18102	1.16468	1.1469	1.12838	1.10972	1.09143	1.07394	1.05756	1.04248	1.02876	1.01646	1.00558	0.996111	0.988018	0.981223	0.975648	0.971219	0.967882	0.965619	0.964456	0.964445
0.0398118	0.122842	0.209745	0.30059	0.394918	0.491557	0.588478	0.682855	0.771451	0.851271	0.920202	0.977442	1.02362	1.06055	1.09066	1.11634	1.13948	1.16122	1.18194	1.20138	1.21877	1.2331	1.2433	1.24852	1.24823	1.24231	1.23103	1.215	1.19514	1.1725	1.1482	1.12331	1.09879	1.07537	1.05359	1.03371	1.01583	0.999906	0.985789	0.973311	0.962339	0.952808	0.944684	0.937943	0.932561	0.928497	0.925681	0.92402	0.923396	0.923681
0.0228954	0.0915552	0.163551	0.239027	0.31791	0.399782	0.483709	0.568094	0.650716	0.729009	0.800501	0.8633	0.916548	0.960627	0.997009	1.02778	1.05504	1.08043	1.10483	1.12833	1.15033	1.16983	1.18574	1.19709	1.20329	1.20416	1.2	1.19149	1.17958	1.1653	1.14968	1.13374	1.11834	1.10411	1.09123	1.07936	1.06754	1.05409	1.03671	1.01247	0.977938	0.929434	0.863519	0.777915	0.672663	0.55184	0.424746	0.303615	0.198468	0.114062
0.0334651	0.111094	0.191652	0.274725	0.360034	0.44727	0.535706	0.623806	0.709197	0.789128	0.861216	0.924143	0.977985	1.02399	1.06402	1.09983	1.13267	1.16308	1.19093	1.2156	1.23616	1.25165	1.26122	1.26435	1.26099	1.25152	1.23674	1.21767	1.19546	1.17124	1.14599	1.12056	1.09564	1.07181	1.04951	1.02901	1.01046	0.99385	0.979176	0.966432	0.955656	0.946903	0.940189	0.935452	0.93257	0.931423	0.931917	0.933975	0.937563	0.942707
0.0253819	0.0952803	0.168088	0.243749	0.321978	0.402156	0.483214	0.563536	0.641063	0.713587	0.779138	0.836412	0.885096	0.925937	0.960482	0.990597	1.01799	1.04384	1.06869	1.09242	1.11447	1.13404	1.1503	1.16258	1.17041	1.17365	1.17241	1.16701	1.15793	1.14576	1.1312	1.11501	1.09794	1.0806	1.06348	1.04686	1.03099	1.01603	1.0021	0.989257	0.97753	0.966942	0.9575	0.949209	0.94211	0.936288	0.931861	0.928952	0.927674	0.928081
0.00355664	0.0705081	0.140231	0.21265	0.287617	0.364872	0.443881	0.523624	0.602568	0.678917	0.751	0.817596	0.878169	0.932977	0.98296	1.02937	1.07331	1.11533	1.15532	1.19258	1.22594	1.25405	1.2757	1.28999	1.2965	1.29531	1.28692	1.27221	1.25229	1.22838	1.20169	1.17335	1.14442	1.1158	1.08821	1.0622	1.03817	1.01641	0.997114	0.980411	0.966328	0.954832	0.945871	0.939391	0.935321	0.933536	0.933878	0.936188	0.940291	0.945973
0.0458251	0.13238	0.222739	0.316993	0.41451	0.513712	0.612031	0.706184	0.792819	0.86927	0.934112	0.987404	1.03058	1.066	1.09629	1.12371	1.14983	1.17529	1.19994	1.22302	1.2434	1.2599	1.27146	1.27735	1.27716	1.27087	1.25883	1.24162	1.22004	1.19496	1.16735	1.13819	1.10844	1.07896	1.0505	1.02368	0.998936	0.976558	0.95672	0.939555	0.925145	0.913507	0.904577	0.898198	0.894122	0.892061	0.891753	0.892978	0.895551	0.8993
0.0193264	0.102974	0.189649	0.278868	0.370012	0.462242	0.554302	0.644289	0.729662	0.807678	0.876094	0.933828	0.981237	1.01992	1.05215	1.08022	1.10588	1.13008	1.15298	1.17414	1.19272	1.20775	1.21829	1.22367	1.22355	1.21801	1.20745	1.19254	1.17414	1.15325	1.13093	1.10821	1.08593	1.06476	1.0451	1.02719	1.01117	0.997123	0.985078	0.975031	0.966965	0.960835	0.956539	0.953904	0.952723	0.952806	0.954004	0.956218	0.959395	0.96352
-0.0126294	0.0516113	0.116348	0.180593	0.244134	0.307236	0.370221	0.433114	0.495416	0.556103	0.613887	0.667662	0.716944	0.762028	0.803825	0.843526	0.88224	0.920713	0.959155	0.997178	1.03388	1.06807	1.09849	1.12407	1.1441	1.15831	1.16683	1.17007	1.1685	1.16258	1.15275	1.13951	1.12345	1.10525	1.0856	1.0652	1.04472	1.0248	1.00606	0.989027	0.974156	0.961785	0.95215	0.945384	0.941538	0.940605	0.942493	0.946995	0.953776	0.962384
0.0720728	0.144004	0.218489	0.295291	0.374101	0.454233	0.534335	0.612359	0.685902	0.752746	0.811333	0.861061	0.902373	0.936615	0.965672	0.99147	1.01553	1.0387	1.06113	1.08242	1.10185	1.11856	1.13186	1.1413	1.14676	1.14844	1.14676	1.14226	1.13553	1.12714	1.11763	1.10745	1.09698	1.0865	1.07623	1.06632	1.05687	1.04796	1.03965	1.03193	1.02475	1.01809	1.01193	1.00627	1.00112	0.99654	0.992603	0.989417	0.987092	0.985701
0.0298956	0.0963179	0.165838	0.238378	0.313958	0.392576	0.473886	0.556788	0.639276	0.718723	0.792425	0.85817	0.914713	0.962017	1.00116	1.03393	1.06229	1.0879	1.11178	1.13429	1.1552	1.17393	1.18966	1.20155	1.209	1.21174	1.20985	1.20372	1.19398	1.18134	1.16648	1.15012	1.13292	1.11549	1.09833	1.08181	1.06621	1.05173	1.03851	1.02664	1.01613	1.00691	0.998928	0.992116	0.986452	0.981946	0.978633	0.976556	0.975761	0.976296
0.0653857	0.144528	0.225271	0.30693	0.388827	0.47023	0.550278	0.627967	0.70224	0.772157	0.837029	0.896446	0.950295	0.998776	1.04236	1.08166	1.11721	1.1494	1.17828	1.20357	1.22475	1.2412	1.25233	1.25779	1.25754	1.25196	1.24172	1.22767	1.21073	1.19184	1.17185	1.15146	1.13124	1.11158	1.0927	1.0747	1.0576	1.04144	1.02628	1.01223	0.999427	0.988021	0.978099	0.969704	0.962856	0.957567	0.95385	0.951708	0.951104	0.951963
0.0315063	0.106091	0.182687	0.26074	0.339281	0.416963	0.492154	0.563068	0.62801	0.685758	0.735906	0.778988	0.816365	0.849921	0.881657	0.913243	0.945698	0.979306	1.01373	1.04816	1.08149	1.11247	1.1399	1.16281	1.18066	1.19338	1.2013	1.20497	1.20495	1.20175	1.19572	1.18715	1.17624	1.16317	1.14816	1.13148	1.11344	1.09438	1.07473	1.05493	1.03546	1.01676	0.999163	0.982954	0.968333	0.955428	0.944288	0.934906	0.927264	0.921366
0.0271634	0.122821	0.220992	0.320725	0.420804	0.519742	0.615739	0.706595	0.789821	0.863097	0.924969	0.975409	1.0159	1.04898	1.07753	1.10403	1.13013	1.15657	1.18318	1.2091	1.23308	1.25372	1.26968	1.27984	1.28342	1.28017	1.27032	1.2546	1.234	1.20969	1.18287	1.15466	1.12606	1.09789	1.07078	1.04516	1.02128	0.99928	0.979288	0.961435	0.945862	0.932695	0.922035	0.913953	0.90848	0.90559	0.905158	0.906934	0.910584	0.915745
0.0247497	0.071746	0.119439	0.167213	0.214778	0.262133	0.309348	0.356321	0.402739	0.448239	0.492594	0.535825	0.578197	0.620145	0.662112	0.704353	0.74677	0.788921	0.830164	0.86986	0.90755	0.943065	0.976519	1.00818	1.03829	1.06688	1.09369	1.11817	1.13954	1.15696	1.16964	1.17703	1.17896	1.17576	1.16813	1.15705	1.14361	1.12898	1.11422	1.10024	1.08769	1.07695	1.06818	1.06136	1.05632	1.05277	1.05038	1.04879	1.04775	1.04709
0.0471672	0.136539	0.228913	0.323746	0.420167	0.5168	0.61161	0.701892	0.784581	0.856843	0.916803	0.964097	0.999995	1.02702	1.04826	1.06656	1.08409	1.10204	1.12067	1.13945	1.15731	1.17294	1.18502	1.19254	1.19493	1.19214	1.1845	1.17258	1.15712	1.13897	1.11906	1.09828	1.07746	1.05729	1.0383	1.02082	1.00507	0.991168	0.979158	0.969021	0.960678	0.954001	0.948857	0.945164	0.942881	0.941966	0.942355	0.943961	0.946676	0.950377
0.0469672	0.140987	0.23666	0.332582	0.427571	0.520476	0.609836	0.693635	0.769392	0.834702	0.888037	0.929352	0.960157	0.983075	1.00113	1.01706	1.0329	1.04974	1.06773	1.08629	1.10434	1.12061	1.13398	1.14362	1.14915	1.15052	1.14807	1.14238	1.13419	1.12425	1.11324	1.10177	1.09037	1.07948	1.06933	1.06001	1.05145	1.04352	1.03608	1.02899	1.02213	1.01535	1.00856	1.0017	0.994799	0.987929	0.981177	0.974635	0.968435	0.962772
0.0606259	0.0934422	0.129598	0.170131	0.215852	0.267251	0.324436	0.386969	0.453558	0.521804	0.588296	0.649221	0.701307	0.742668	0.77313	0.793966	0.807285	0.81539	0.820344	0.823745	0.826683	0.829814	0.833494	0.837921	0.843245	0.849614	0.85718	0.866015	0.876027	0.886931	0.89832	0.909761	0.920875	0.931433	0.941393	0.950863	0.96001	0.968985	0.977884	0.986734	0.995518	1.00422	1.01286	1.02152	1.03029	1.03922	1.04836	1.05768	1.0671	1.07641
0.0578208	0.123085	0.191001	0.261231	0.333388	0.406743	0.479889	0.550573	0.615974	0.673428	0.7213	0.759521	0.789556	0.813861	0.83518	0.855952	0.877977	0.902232	0.928868	0.957329	0.986551	1.01522	1.04203	1.06595	1.08631	1.10276	1.11522	1.12377	1.12862	1.13003	1.1283	1.12369	1.11645	1.10684	1.09521	1.08195	1.06753	1.05241	1.03708	1.02197	1.00742	0.993728	0.981117	0.969799	0.959981	0.951869	0.945673	0.941612	0.939899	0.940717
0.0445853	0.0954866	0.14691	0.198308	0.24915	0.299123	0.348306	0.397129	0.446141	0.495741	0.545992	0.596547	0.646753	0.695899	0.743466	0.789213	0.833101	0.875163	0.915386	0.953627	0.989573	1.02277	1.05269	1.07879	1.10064	1.11802	1.13105	1.14009	1.14561	1.14808	1.14788	1.14528	1.14036	1.13311	1.12349	1.11158	1.09758	1.08187	1.06495	1.04741	1.02987	1.01296	0.997188	0.982903	0.9703	0.959446	0.950302	0.942767	0.936741	0.932131
[truncated: 51 more columns]
