# Supplementary material for: Distributions of plantar loads are altered when walking in anxiety-inducing virtual settings but not under cognitive demand
Source: PLoS One. 2026 Apr 20;21(4):e0345075. doi: 10.1371/journal.pone.0345075 (PMC13094994; doi:10.1371/journal.pone.0345075)
Supplement: S1 File — Study data is available here. (ZIP) [file pone.0345075.s001.zip › S1 File. Dataset/ProcRHeel_28STL.xlsx]

## Sheet: Sheet1
-0.011856	-0.0223359	-0.0359152	-0.0522038	-0.0700234	-0.0870773	-0.0996064	-0.102072	-0.0869456	-0.044747	0.0355189	0.16537	0.355033	0.610599	0.929965	1.29737	1.67739	2.01423	2.24636	2.32995	2.25015	2.02111	1.68605	1.30634	0.938151	0.61742	0.360308	0.169171	0.0380604	-0.0431911	-0.0860993	-0.101692	-0.099502	-0.0871193	-0.0701484	-0.052415	-0.0362807	-0.0229841	-0.0129661	-0.00614665	-0.0021374	-0.000390303	-0.000288131	-0.00118799	-0.0024303	-0.00332671	-0.0031411	-0.00107843	0.00370297	0.0120388
5.03978	4.69691	4.35492	4.02055	3.69404	3.36639	3.03116	2.69023	2.34659	2.00016	1.65367	1.32068	1.0278	0.806022	0.676566	0.643934	0.697196	0.810934	0.94819	1.07396	1.17319	1.25571	1.34079	1.43415	1.51858	1.56532	1.55307	1.47925	1.36145	1.22979	1.10982	1.00794	0.916351	0.830912	0.756627	0.694836	0.636087	0.573026	0.514363	0.479512	0.48368	0.531698	0.617755	0.724454	0.829638	0.920084	0.994046	1.05392	1.11022	1.19597
4.14346	3.27195	2.44183	1.69661	1.07294	0.588166	0.238697	0.00709706	-0.13037	-0.198587	-0.220409	-0.214985	-0.197095	-0.177123	-0.161334	-0.152214	-0.148769	-0.146729	-0.138678	-0.114192	-0.0601286	0.0387134	0.198294	0.433083	0.752541	1.15604	1.6262	2.12344	2.58996	2.96686	3.2135	3.31842	3.30009	3.19491	3.03832	2.85739	2.67804	2.52602	2.41664	2.35089	2.31742	2.29863	2.28512	2.28248	2.30534	2.37122	2.49142	2.65968	2.85305	3.04691
0.00546599	0.00269818	-0.00252994	-0.0109573	-0.0232355	-0.0397435	-0.0603238	-0.083935	-0.108227	-0.129067	-0.140078	-0.132284	-0.0939794	-0.0110111	0.13228	0.351141	0.657219	1.0538	1.5293	2.0489	2.54714	2.93637	3.14143	3.13558	2.94204	2.60636	2.17343	1.68398	1.17844	0.693695	0.255035	-0.125056	-0.440944	-0.690221	-0.874929	-1.00242	-1.08327	-1.12854	-1.14794	-1.14874	-1.13534	-1.10916	-1.06889	-1.01109	-0.931059	-0.824114	-0.68732	-0.521826	-0.335143	-0.140695
18.3824	14.2713	10.4263	7.06642	4.32427	2.23641	0.762033	-0.188398	-0.725725	-0.961221	-0.993984	-0.904921	-0.755204	-0.587533	-0.428901	-0.293857	-0.18767	-0.109102	-0.0526658	-0.0103388	0.0271645	0.0693981	0.125285	0.20212	0.304323	0.431762	0.5776	0.725642	0.850657	0.928942	0.954168	0.938367	0.895761	0.834404	0.763564	0.69544	0.6352	0.577784	0.519015	0.464785	0.425212	0.404403	0.397242	0.390179	0.367007	0.321034	0.259826	0.196231	0.139775	0.0956632
67.524	56.4333	45.7111	35.7313	26.7684	19.0067	12.5549	7.44884	3.64142	1.00143	-0.662917	-1.56867	-1.92658	-1.92046	-1.69765	-1.36736	-1.00415	-0.654025	-0.341632	-0.0774277	0.135859	0.297633	0.405326	0.454985	0.448405	0.398665	0.325491	0.246327	0.172517	0.110093	0.0613277	0.0260147	0.00250964	-0.0115079	-0.0185119	-0.0208111	-0.0203793	-0.0187871	-0.0171889	-0.0163419	-0.0166313	-0.0180847	-0.0203655	-0.0227455	-0.0240648	-0.0226932	-0.0165253	-0.00303265	0.0205802	0.0570645
28.6722	22.9179	17.4647	12.5641	8.39276	5.04249	2.51916	0.753809	-0.37302	-1.00221	-1.27202	-1.30335	-1.19267	-1.01044	-0.802671	-0.594337	-0.393468	-0.195485	0.0125031	0.247381	0.525451	0.857318	1.24181	1.66042	2.07836	2.45393	2.74813	2.9346	3.01224	3.00602	2.9507	2.87576	2.80154	2.74041	2.69825	2.67566	2.66885	2.67024	2.67272	2.67953	2.70478	2.75555	2.82282	2.89634	2.97569	3.06236	3.14942	3.21853	3.24508	3.21342
9.04151	6.87426	4.87337	3.16299	1.80436	0.800324	0.113646	-0.313218	-0.54296	-0.633731	-0.633664	-0.578447	-0.490955	-0.382186	-0.252999	-0.0964009	0.0996343	0.348719	0.661764	1.04153	1.4777	1.94811	2.42581	2.88205	3.2819	3.58453	3.75487	3.77731	3.66217	3.44546	3.18099	2.92523	2.7245	2.60609	2.57235	2.60585	2.68082	2.76972	2.85022	2.91331	2.95976	2.98934	3.00151	3.00421	3.01236	3.03697	3.07858	3.12706	3.16806	3.19229
24.0158	19.457	15.0892	11.0893	7.60814	4.74566	2.53586	0.947034	-0.103413	-0.723522	-1.02373	-1.10257	-1.03934	-0.891668	-0.696351	-0.471964	-0.222784	0.0565661	0.375808	0.743023	1.15779	1.60363	2.0461	2.44627	2.77775	3.02525	3.1765	3.22801	3.19182	3.09386	2.97031	2.86025	2.79522	2.78814	2.82643	2.88358	2.9409	2.99737	3.06834	3.17719	3.34216	3.56723	3.83817	4.12404	4.38836	4.60256	4.7502	4.82405	4.82295	4.75032
1.98866	1.51915	1.08292	0.707363	0.407388	0.184057	0.0289621	-0.0709105	-0.129776	-0.160782	-0.174623	-0.178778	-0.177133	-0.169862	-0.153458	-0.120943	-0.0622976	0.0347347	0.183289	0.3952	0.677754	1.02908	1.43258	1.85309	2.23978	2.5405	2.7261	2.8074	2.82879	2.84345	2.88862	2.97622	3.09987	3.24779	3.41323	3.59864	3.81088	4.05164	4.31537	4.59497	4.87978	5.14972	5.37849	5.54293	5.6312	5.64595	5.60059	5.50941	5.37869	5.20936
-1.0315	-1.01999	-0.997967	-0.961425	-0.906577	-0.83066	-0.73312	-0.61726	-0.491655	-0.368611	-0.259025	-0.168305	-0.0963186	-0.0391616	0.00926581	0.0559894	0.107858	0.170487	0.247107	0.337191	0.434927	0.530074	0.614603	0.689512	0.761096	0.8328	0.907197	0.989781	1.08031	1.16321	1.21419	1.21846	1.18272	1.12885	1.07669	1.03728	1.01842	1.02416	1.05142	1.09441	1.14391	1.18256	1.19442	1.1817	1.16754	1.18098	1.23753	1.32891	1.42443	1.48417
60.0994	51.6203	43.2531	35.2073	27.6701	20.8117	14.7928	9.74381	5.73213	2.74213	0.67805	-0.612015	-1.30206	-1.56002	-1.53145	-1.33237	-1.04863	-0.738958	-0.43674	-0.147065	0.151583	0.494195	0.914272	1.43607	2.07349	2.82753	3.67742	4.57297	5.43728	6.18847	6.77172	7.17014	7.39043	7.44846	7.3637	7.15789	6.85656	6.49302	6.11005	5.75232	5.45448	5.23688	5.10947	5.07362	5.11728	5.21684	5.35048	5.50257	5.65543	5.79093
72.0709	60.996	50.196	40.0143	30.7126	22.4805	15.4553	9.72194	5.29403	2.09597	-0.0296401	-1.28835	-1.8941	-2.04098	-1.88834	-1.55577	-1.12494	-0.645707	-0.144684	0.364886	0.872607	1.36119	1.80379	2.17153	2.44186	2.6038	2.66478	2.65049	2.59299	2.52138	2.46077	2.4337	2.45911	2.54377	2.67243	2.81129	2.92442	2.98851	2.99763	2.96223	2.90352	2.84261	2.79341	2.76237	2.74959	2.74944	2.75093	2.73769	2.68968	2.59221
1.1315e-07	2.20263e-07	3.60941e-07	5.32099e-07	7.22688e-07	9.102e-07	1.05686e-06	1.10608e-06	9.79928e-07	5.78926e-07	-2.14227e-07	-1.52493e-06	-3.46859e-06	-6.12163e-06	-9.47959e-06	-1.3401e-05	-1.75379e-05	-2.12565e-05	-2.35562e-05	-2.30019e-05	-1.769e-05	-5.28072e-06	1.6865e-05	5.13949e-05	0.000100469	0.000165006	0.000243634	0.000331343	0.000417871	0.000485955	0.00050969	0.000453354	0.000271288	-9.0426e-05	-0.00068955	-0.00157942	-0.0027957	-0.00433719	-0.00614009	-0.00804607	-0.00976578	-0.0108416	-0.0106161	-0.00821619	-0.00256717	0.00754511	0.0233419	0.0458248	0.0754305	0.111551
34.1043	27.1464	20.5495	14.6276	9.61046	5.61638	2.64586	0.601023	-0.676107	-1.36406	-1.63329	-1.62984	-1.46805	-1.22953	-0.965749	-0.702581	-0.44563	-0.185676	0.0958292	0.4211	0.809844	1.27219	1.80027	2.36016	2.89234	3.32833	3.6141	3.72299	3.65627	3.44119	3.12828	2.78167	2.46318	2.21755	2.06594	2.00783	2.02503	2.08956	2.17551	2.2647	2.34586	2.41273	2.4625	2.49441	2.50869	2.50586	2.48646	2.45108	2.40075	2.33775
7.41298	5.65163	4.01644	2.60925	1.48451	0.646873	0.0667392	-0.301929	-0.508807	-0.5989	-0.607685	-0.558843	-0.463842	-0.322874	-0.12689	0.139328	0.492879	0.946954	1.50323	2.14224	2.81385	3.4393	3.93692	4.25464	4.37745	4.31432	4.0895	3.743	3.33189	2.92106	2.56098	2.27349	2.05998	1.91187	1.80871	1.72095	1.62368	1.50699	1.37709	1.24647	1.118	0.982732	0.837483	0.69762	0.588566	0.530189	0.530316	0.584871	0.6779	0.781996
1.80574e-07	3.06371e-07	4.62535e-07	6.40787e-07	8.22828e-07	9.7676e-07	1.05357e-06	9.84403e-07	6.79642e-07	3.13415e-08	-1.07919e-06	-2.76642e-06	-5.11588e-06	-8.14755e-06	-1.1766e-05	-1.5697e-05	-1.94144e-05	-2.20619e-05	-2.23839e-05	-1.86823e-05	-8.82834e-06	9.63723e-06	3.92692e-05	8.23005e-05	0.000139991	0.000211705	0.000293695	0.000377626	0.000448929	0.000485176	0.000454815	0.000316728	2.13165e-05	-0.000486056	-0.00125823	-0.00233498	-0.0037262	-0.00538909	-0.0071991	-0.00891611	-0.0101487	-0.0103218	-0.0086569	-0.00417657	0.00425006	0.0178005	0.0375081	0.0639644	0.0968959	0.134607
-1.4837e-06	-3.81495e-06	-7.06262e-06	-1.12551e-05	-1.62611e-05	-2.17031e-05	-2.68543e-05	-3.05322e-05	-3.10014e-05	-2.59145e-05	-1.23271e-05	1.31639e-05	5.40962e-05	0.000113566	0.000193328	0.00029252	0.000405984	0.000522221	0.000621111	0.000671669	0.000630282	0.000440093	3.24852e-05	-0.000668169	-0.00173508	-0.00322347	-0.00514734	-0.00744793	-0.00995356	-0.0123328	-0.0140449	-0.0142953	-0.0120076	-0.00582997	0.00580249	0.0245203	0.0517562	0.088334	0.133884	0.186071	0.239659	0.285458	0.309291	0.291173	0.205017	0.0192974	-0.300798	-0.789067	-1.47116	-2.354
0.0645116	-0.0485234	-0.23088	-0.497179	-0.856279	-1.30559	-1.82359	-2.36057	-2.82826	-3.08936	-2.94913	-2.15219	-0.388624	2.68541	7.40703	14.0495	22.7651	33.5475	46.2224	60.4642	75.8275	91.7907	107.819	123.453	138.403	152.601	166.169	179.338	192.361	205.447	218.727	232.251	246.015	259.978	274.044	288.041	301.708	314.716	326.728	337.444	346.628	354.124	359.879	363.951	366.477	367.634	367.616	366.617	364.822	362.384
-0.0248162	-0.00515511	0.0272489	0.076524	0.146042	0.237336	0.348614	0.472843	0.595491	0.691961	0.726501	0.657328	0.444673	0.0508817	-0.563409	-1.43074	-2.55481	-3.88991	-5.32583	-6.66794	-7.61059	-7.71219	-6.38016	-2.87498	3.65373	14.0835	29.1716	49.3455	74.493	103.863	136.164	169.84	203.395	235.619	265.675	293.041	317.421	338.675	356.808	371.969	384.423	394.501	402.552	408.904	413.841	417.584	420.302	422.101	423.017	423.03
-1.40022	-1.9571	-2.52762	-3.01538	-3.27185	-3.08792	-2.19088	-0.251324	3.09449	8.20356	15.3742	24.8035	36.5729	50.6655	66.9824	85.325	105.355	126.579	148.394	170.185	191.461	211.932	231.507	250.245	268.286	285.787	302.891	319.7	336.249	352.485	368.27	383.386	397.574	410.572	422.147	432.107	440.316	446.702	451.271	454.117	455.398	455.302	454.01	451.665	448.38	444.253	439.396	433.932	428	421.754
343.048	332.34	321.391	310.174	298.676	286.867	274.657	261.883	248.331	233.78	218.065	201.13	183.058	164.076	144.54	124.91	105.702	87.4341	70.5696	55.4636	42.3239	31.2093	22.0678	14.7791	9.17774	5.06379	2.2216	0.442035	-0.467111	-0.684092	-0.376965	0.295055	1.17717	2.11923	2.99256	3.70922	4.22282	4.5168	4.59858	4.50343	4.29051	4.01952	3.73062	3.44778	3.18753	2.95598	2.74465	2.53306	2.29728	2.02537
51.2517	42.4388	33.8856	25.8561	18.6242	12.4367	7.45202	3.69974	1.08491	-0.570926	-1.4794	-1.84798	-1.85857	-1.65779	-1.35527	-1.02671	-0.719459	-0.458953	-0.254913	-0.106751	-0.00789819	0.0509986	0.0798805	0.0879272	0.0828491	0.0706344	0.0555944	0.0405752	0.0272468	0.0164025	0.00823286	0.00255311	-0.00102207	-0.00295428	-0.00370088	-0.00366927	-0.00319677	-0.00254773	-0.00192073	-0.00146019	-0.00126816	-0.00141292	-0.00193237	-0.00283057	-0.00406664	-0.00553627	-0.00704662	-0.00828728	-0.00880159	-0.00796523
51.5183	42.8221	34.3871	26.472	19.3226	13.1535	8.11672	4.26278	1.52534	-0.251945	-1.26767	-1.7232	-1.79904	-1.64343	-1.36918	-1.05574	-0.754168	-0.493135	-0.284976	-0.131046	-0.0260985	0.0384076	0.0719914	0.0836869	0.0812364	0.0707612	0.0567486	0.0422259	0.0290252	0.0180713	0.0096507	0.00364108	-0.00030975	-0.00265277	-0.00384942	-0.00431713	-0.0043996	-0.00435326	-0.00434281	-0.00444044	-0.00462534	-0.00478179	-0.00469654	-0.00405767	-0.00245979	0.000578222	0.00557431	0.0130134	0.0232368	0.0362808
8.24534e-08	1.33931e-07	1.96209e-07	2.65065e-07	3.32055e-07	3.83144e-07	3.97444e-07	3.46344e-07	1.93519e-07	-1.0361e-07	-5.90189e-07	-1.30717e-06	-2.28057e-06	-3.50605e-06	-4.92834e-06	-6.4159e-06	-7.73223e-06	-8.50688e-06	-8.21153e-06	-6.14917e-06	-1.46775e-06	6.78718e-06	1.95633e-05	3.7617e-05	6.12346e-05	8.98479e-05	0.00012154	0.000152461	0.000176195	0.000183181	0.000160301	9.08827e-05	-4.46493e-05	-0.000267093	-0.000595381	-0.00104168	-0.0016043	-0.00225828	-0.00294377	-0.00355278	-0.00391584	-0.00379092	-0.0028583	-0.000726574	0.00304343	0.00888895	0.0171609	0.0279963	0.0411421	0.0557284
33.5584	27.1342	20.9746	15.3346	10.4386	6.43819	3.37996	1.2089	-0.200267	-1.00523	-1.36589	-1.42555	-1.30185	-1.08426	-0.835758	-0.596781	-0.390019	-0.225202	-0.103372	-0.0203484	0.0306471	0.0571614	0.0663523	0.0643515	0.056005	0.0448643	0.0333254	0.0228396	0.0141414	0.00746343	0.00271771	-0.000362159	-0.00211769	-0.00289674	-0.00301269	-0.00272465	-0.00223224	-0.00167961	-0.0011643	-0.000747938	-0.000466445	-0.000338503	-0.000371298	-0.000563151	-0.000902845	-0.00136568	-0.00190657	-0.00245066	-0.00288278	-0.00303704
[truncated: 51 more columns]
