# Supplementary material for: Distributions of plantar loads are altered when walking in anxiety-inducing virtual settings but not under cognitive demand
Source: PLoS One. 2026 Apr 20;21(4):e0345075. doi: 10.1371/journal.pone.0345075 (PMC13094994; doi:10.1371/journal.pone.0345075)
Supplement: S1 File — Study data is available here. (ZIP) [file pone.0345075.s001.zip › S1 File. Dataset/ProcRMed_12DTH.xlsx]

## Sheet: Sheet1
9.75575	8.01937	6.42286	5.07493	4.05565	3.40898	3.13521	3.19494	3.52193	4.03453	4.64709	5.28186	5.87856	6.3978	6.81583	7.11954	7.30867	7.39563	7.39952	7.3458	7.26845	7.20512	7.19128	7.25923	7.43811	7.75204	8.21602	8.83013	9.5763	10.4206	11.3205	12.2334	13.1213	13.9588	14.7451	15.5088	16.2994	17.1752	18.1956	19.4124	20.8612	22.5577	24.499	26.6696	29.053	31.6431	34.4416	37.4493	40.6687	44.1063
-0.56981	-0.643654	-0.64869	-0.534279	-0.237529	0.313638	1.19348	2.46593	4.16553	6.2792	8.7451	11.4745	14.3802	17.393	20.4635	23.5612	26.6703	29.7723	32.8317	35.797	38.6073	41.1928	43.4785	45.3958	46.8922	47.9433	48.5648	48.8099	48.76	48.5179	48.205	47.9452	47.8357	47.9345	48.2784	48.9023	49.84	51.1251	52.8018	54.9315	57.5819	60.8099	64.6515	69.1243	74.2319	79.9604	86.2698	93.097	100.373	108.027
-0.981611	-0.857524	-0.536648	0.0899089	1.13881	2.71996	4.91458	7.75476	11.2125	15.1942	19.5456	24.0815	28.631	33.0782	37.3773	41.5371	45.5937	49.597	53.6016	57.6509	61.7661	65.9472	70.1696	74.3827	78.5212	82.5237	86.353	90.0103	93.5253	96.9336	100.26	103.513	106.668	109.68	112.491	115.051	117.334	119.361	121.208	123.004	124.9	127.034	129.501	132.34	135.557	139.143	143.08	147.355	151.963	156.906
-1.28266	9.02394	19.42	29.7078	39.6746	49.146	58.0292	66.2859	73.8757	80.7376	86.8064	92.0287	96.3702	99.8221	102.41	104.203	105.312	105.872	106.018	105.869	105.527	105.08	104.601	104.155	103.787	103.527	103.405	103.446	103.682	104.142	104.854	105.828	107.043	108.44	109.934	111.433	112.843	114.082	115.094	115.848	116.328	116.528	116.466	116.18	115.73	115.197	114.688	114.333	114.261	114.587
-0.220384	-0.219027	-0.175396	-0.0677873	0.128475	0.438495	0.883422	1.47363	2.19973	3.02617	3.89632	4.75161	5.55191	6.28447	6.96792	7.65295	8.40476	9.27143	10.2609	11.3374	12.4327	13.4643	14.355	15.0505	15.5282	15.7958	15.8849	15.842	15.7147	15.5399	15.3391	15.1216	14.8886	14.6375	14.3669	14.0823	13.8002	13.5427	13.3267	13.1631	13.0612	13.0336	13.1076	13.3253	13.7242	14.3281	15.1576	16.239	17.602	19.2679
-1.4227	-1.30829	-1.20167	-1.08767	-0.927774	-0.661144	-0.208631	0.520635	1.61869	3.16239	5.18952	7.67964	10.5612	13.7412	17.132	20.6667	24.3073	28.0432	31.8807	35.8336	39.9191	44.1548	48.5514	53.1071	57.8141	62.6709	67.6779	72.8273	78.102	83.4765	88.9096	94.3457	99.7338	105.045	110.277	115.44	120.554	125.641	130.73	135.864	141.103	146.507	152.123	157.975	164.071	170.421	177.032	183.915	191.074	198.509
-0.519578	-0.608709	-0.633128	-0.549779	-0.303523	0.170382	0.94066	2.06884	3.59468	5.52409	7.82099	10.4114	13.2085	16.1415	19.1682	22.2768	25.4735	28.7641	32.1415	35.5824	39.0514	42.5115	45.9247	49.2486	52.4399	55.4572	58.2593	60.8076	63.0818	65.1009	66.929	68.6572	70.3697	72.1187	73.9218	75.7823	77.715	79.7612	81.9839	84.4548	87.2403	90.3876	93.9257	97.8763	102.249	107.032	112.187	117.651	123.337	129.162
-1.47529	-1.34914	-0.888136	0.0624079	1.6703	4.09443	7.44974	11.7644	16.9528	22.8328	29.1804	35.7886	42.502	49.2164	55.8568	62.3609	68.6831	74.8052	80.7347	86.4903	92.0883	97.534	102.814	107.897	112.744	117.316	121.566	125.442	128.892	131.882	134.408	136.504	138.221	139.608	140.701	141.537	142.165	142.658	143.114	143.639	144.326	145.251	146.463	147.997	149.875	152.116	154.73	157.71	161.053	164.767
-0.164675	-0.206118	-0.237646	-0.246222	-0.214082	-0.118759	0.0660167	0.368045	0.812432	1.41488	2.1724	3.05974	4.04086	5.08602	6.18152	7.33262	8.55675	9.86948	11.279	12.7892	14.3948	16.0677	17.7562	19.4072	20.9904	22.4969	23.9184	25.2376	26.4414	27.5364	28.549	29.5177	30.4812	31.472	32.5247	33.6848	35.006	36.5393	38.3235	40.384	42.7385	45.403	48.3995	51.7603	55.5184	59.6907	64.2723	69.2465	74.5997	80.3326
-0.366635	-0.483885	-0.588562	-0.653516	-0.639732	-0.495362	-0.156545	0.448731	1.3927	2.73409	4.49981	6.6755	9.21868	12.0831	15.2277	18.6095	22.1811	25.8945	29.703	33.5621	37.435	41.2937	45.1101	48.8458	52.4534	55.8956	59.1552	62.2274	65.1191	67.8579	70.4841	73.0233	75.473	77.8161	80.0345	82.1174	84.0657	85.895	87.6352	89.3368	91.0777	92.957	95.0769	97.5273	100.377	103.664	107.381	111.49	115.93	120.626
-0.521885	-0.648167	-0.739291	-0.753052	-0.632664	-0.307007	0.305927	1.29121	2.72493	4.6626	7.13387	10.1387	13.6384	17.556	21.7986	26.2827	30.9394	35.7027	40.4935	45.213	49.7558	54.0323	57.9839	61.5789	64.7932	67.5931	69.942	71.8226	73.251	74.281	75.0058	75.5537	76.0677	76.6749	77.4662	78.5032	79.8378	81.5117	83.5375	85.8909	88.5221	91.3752	94.4071	97.6034	100.976	104.549	108.356	112.449	116.899	121.771
-0.325872	-0.376461	-0.392066	-0.344328	-0.197391	0.0907102	0.56454	1.26467	2.21731	3.42381	4.85694	6.46478	8.17612	9.90864	11.5882	13.1743	14.6718	16.1241	17.6003	19.1806	20.9445	22.9631	25.2888	27.941	30.9078	34.153	37.6154	41.2087	44.8333	48.386	51.7618	54.8596	57.5983	59.9298	61.8423	63.3615	64.5539	65.5217	66.3929	67.3027	68.3757	69.7134	71.3866	73.4279	75.8306	78.5625	81.5829	84.8493	88.3194	91.9619
-0.561676	-0.661578	-0.703261	-0.6391	-0.407942	0.0629208	0.852147	2.03349	3.65871	5.73692	8.22158	11.0152	13.9918	17.0331	20.059	23.0296	25.929	28.7518	31.4962	34.159	36.727	39.1609	41.3779	43.2379	44.5348	45.0029	44.3482	42.3076	38.7254	33.6454	27.4168	20.6998	14.2314	8.52955	3.80958	0.0726772	-2.79203	-4.92802	-6.44895	-7.39297	-7.68991	-7.14311	-5.42498	-2.09163	3.3759	11.4965	22.6664	36.9843	54.0093	72.5745
-0.855104	-0.962807	-0.960293	-0.771724	-0.303224	0.552203	1.90363	3.8429	6.41772	9.60586	13.3079	17.369	21.6167	25.8935	30.0732	34.066	37.8144	41.2932	44.5127	47.514	50.3482	53.0506	55.6259	58.0543	60.3149	62.3979	64.2933	65.9775	67.4267	68.6394	69.6409	70.4695	71.1621	71.7493	72.2571	72.7092	73.132	73.5587	74.0251	74.5601	75.1757	75.8595	76.5829	77.3189	78.0532	78.7872	79.5378	80.3297	81.1845	82.1196
0.627725	0.294177	0.180438	0.399228	1.05842	2.25244	4.0476	6.45877	9.42631	12.8087	16.4034	19.991	23.3848	26.4694	29.2186	31.6864	33.9731	36.1965	38.4829	40.9587	43.7244	46.8327	50.2887	54.0553	58.0543	62.1741	66.2995	70.3454	74.2683	78.0577	81.7272	85.3094	88.8458	92.3717	95.9017	99.4275	102.936	106.433	109.944	113.496	117.104	120.777	124.533	128.39	132.376	136.528	140.899	145.549	150.54	155.932
-0.119642	-0.191887	-0.277932	-0.371302	-0.459646	-0.522909	-0.531667	-0.446075	-0.216115	0.215988	0.910204	1.91891	3.27466	4.98198	7.01685	9.33393	11.8819	14.6194	17.5208	20.571	23.75	27.0138	30.2915	33.5008	36.5693	39.4548	42.1508	44.6746	47.0518	49.3088	51.4688	53.547	55.545	57.4532	59.2644	60.9875	62.6508	64.2942	65.9636	67.7128	69.5997	71.6769	73.9843	76.5459	79.3697	82.4576	85.8072	89.3995	93.1944	97.15
-0.43931	-0.577145	-0.702441	-0.782057	-0.768685	-0.599647	-0.197857	0.523738	1.65259	3.2625	5.39986	8.07574	11.2664	14.9191	18.9608	23.3113	27.8987	32.6637	37.5544	42.5162	47.4819	52.3685	57.0846	61.5365	65.6388	69.3336	72.5976	75.4395	77.8972	80.0282	81.8932	83.55	85.0695	86.558	88.1554	90.0083	92.2385	94.9236	98.0912	101.716	105.727	110.039	114.587	119.326	124.225	129.271	134.474	139.864	145.486	151.4
2.17995	1.48247	0.867663	0.401585	0.134697	0.106666	0.351657	0.898365	1.76685	2.96783	4.50753	6.38758	8.59379	11.0909	13.8303	16.7606	19.8426	23.0661	26.4417	29.9736	33.6413	37.3965	41.1665	44.8687	48.4289	51.7913	54.9263	57.8375	60.5545	63.1131	65.5336	67.815	69.9506	71.9498	73.838	75.6395	77.3707	79.0499	80.7091	82.4052	84.2268	86.2847	88.694	91.5605	94.9718	98.9844	103.611	108.815	114.525	120.665
-0.643874	0.169995	1.23003	2.6495	4.51142	6.84004	9.58613	12.6388	15.8562	19.1105	22.3344	25.5402	28.8028	32.2308	35.9379	40.018	44.5298	49.4836	54.8306	60.4747	66.31	72.2494	78.2226	84.1607	89.991	95.6471	101.08	106.261	111.184	115.855	120.286	124.478	128.429	132.143	135.627	138.887	141.933	144.781	147.457	149.974	152.323	154.492	156.472	158.274	159.924	161.465	162.941	164.402	165.896	167.471
-0.450248	0.498996	1.63047	3.02764	4.73836	6.75617	9.02042	11.4377	13.91	16.3542	18.7026	20.8957	22.895	24.7068	26.3803	27.9848	29.5855	31.2266	32.9334	34.7256	36.6232	38.6455	40.8185	43.1771	45.7579	48.5964	51.7273	55.1816	58.9773	63.1125	67.5634	72.2805	77.1933	82.2349	87.3672	92.5846	97.9028	103.345	108.945	114.759	120.864	127.324	134.175	141.42	149.044	157.007	165.246	173.684	182.246	190.862
-0.675801	-0.83718	-0.946811	-0.950642	-0.776002	-0.332348	0.4841	1.77963	3.64631	6.14426	9.28925	13.0526	17.3776	22.2009	27.4623	33.0974	39.0292	45.1711	51.4368	57.7496	64.0554	70.3365	76.6102	82.9085	89.2511	95.6223	101.96	108.176	114.173	119.853	125.126	129.926	134.239	138.097	141.584	144.835	148.046	151.442	155.227	159.532	164.395	169.779	175.602	181.762	188.151	194.655	201.161	207.561	213.751	219.646
-0.318763	-0.418567	-0.506064	-0.55758	-0.539246	-0.406271	-0.103773	0.429708	1.25518	2.42124	3.94663	5.8064	7.93568	10.2502	12.6695	15.1366	17.6294	20.1526	22.7093	25.2804	27.8311	30.3252	32.7294	35.0183	37.1838	39.233	41.175	43.0114	44.7321	46.3194	47.7716	49.1216	50.4282	51.7569	53.1644	54.6922	56.3765	58.265	60.4148	62.8735	65.6643	68.7837	72.2116	75.9229	79.8969	84.1265	88.6249	93.4167	98.5231	103.95
-0.94668	0.0552293	1.43725	3.34536	5.89179	9.12501	12.9991	17.3606	21.9815	26.626	31.1044	35.3009	39.1795	42.7681	46.1325	49.3548	52.5079	55.6282	58.7089	61.7112	64.566	67.1766	69.4444	71.2998	72.7154	73.6986	74.2789	74.5005	74.4163	74.0812	73.554	72.9018	72.1914	71.4768	70.7986	70.195	69.7068	69.3791	69.2687	69.4514	70.0146	71.0398	72.5851	74.671	77.277	80.3487	83.8177	87.6257	91.7311	96.0933
-0.117574	-0.141294	-0.15379	-0.145346	-0.103268	-0.0121839	0.144919	0.384562	0.719248	1.15222	1.6728	2.25927	2.89187	3.56582	4.29243	5.09072	5.98211	6.98884	8.12541	9.38661	10.7494	12.1879	13.6847	15.2294	16.809	18.4047	20.0002	21.5878	23.1663	24.73	26.2613	27.7372	29.1433	30.4706	31.7027	32.8241	33.8472	34.8218	35.8199	36.9169	38.1815	39.6701	41.4235	43.4692	45.8206	48.4712	51.3905	54.5313	57.8528	61.347
-1.09169	-0.857863	-0.323115	0.639087	2.1572	4.33983	7.24309	10.8369	14.9955	19.5303	24.2503	29.0151	33.7554	38.46	43.1486	47.8481	52.5792	57.353	62.1672	66.9936	71.7655	76.38	80.7138	84.6435	88.0708	90.9433	93.2589	95.0556	96.402	97.3923	98.1366	98.745	99.3176	99.9434	100.697	101.63	102.766	104.11	105.662	107.422	109.401	111.613	114.081	116.817	119.817	123.042	126.439	129.953	133.526	137.11
-0.421714	-0.556353	-0.677933	-0.754974	-0.74233	-0.580036	-0.194243	0.498498	1.58214	3.12604	5.16608	7.69139	10.6478	13.9597	17.558	21.3924	25.4197	29.5885	33.8462	38.1499	42.4582	46.7228	50.8994	54.9614	58.8955	62.6864	66.305	69.7089	72.8611	75.7537	78.4156	80.8987	83.263	85.5737	87.8947	90.2772	92.762	95.3856	98.1791	101.17	104.393	107.895	111.723	115.918	120.508	125.508	130.928	136.785	143.096	149.863
-1.90078	-1.57904	-0.822849	0.583988	2.86756	6.23162	10.8095	16.6173	23.5322	31.3075	39.622	48.1462	56.5961	64.7734	72.5823	80.0061	87.0694	93.8174	100.305	106.586	112.704	118.683	124.518	130.184	135.643	140.862	145.822	150.531	155.021	159.327	163.47	167.45	171.252	174.856	178.242	181.401	184.355	187.16	189.883	192.599	195.38	198.277	201.322	204.538	207.945	211.541	215.287	219.129	223.025	226.966
0.813699	1.48667	2.41766	3.71554	5.438	7.57203	10.0308	12.669	15.3128	17.798	20.0048	21.8714	23.3929	24.6193	25.6523	26.6258	27.6677	28.8605	30.2287	31.757	33.4157	35.1766	37.012	38.8817	40.7229	42.4582	44.0226	45.3876	46.5671	47.6001	48.5258	49.3666	50.1277	50.8032	51.383	51.8622	52.2513	52.5749	52.868	53.1776	53.5585	54.0669	54.765	55.7411	57.1194	59.0362	61.5966	64.8517	68.8031	73.4153
-0.25476	-0.400497	-0.56963	-0.747934	-0.909228	-1.01193	-0.996096	-0.781939	-0.27109	0.64802	2.08783	4.14304	6.87118	10.2779	14.3139	18.8877	23.8825	29.1703	34.6266	40.1426	45.6218	50.9751	56.1237	61.0047	65.5754	69.8145	73.7147	77.2753	80.5033	83.42	86.0654	88.4969	90.7846	93.0071	95.2463	97.5721	100.028	102.638	105.409	108.336	111.398	114.576	117.864	121.273	124.832	128.59	132.595	136.882	141.47	146.372
-0.588437	-0.722406	-0.808343	-0.798922	-0.630907	-0.226136	0.504217	1.65002	3.28557	5.44578	8.10097	11.153	14.4685	17.9208	21.4064	24.8474	28.1893	31.3811	34.3552	37.0389	39.384	41.3758	43.0235	44.3525	45.3956	46.1817	46.7332	47.0786	47.2606	47.3259	47.3079	47.2174	47.0501	46.8028	46.4771	46.0687	45.5686	44.9796	44.3232	43.6355	42.9676	42.3954	42.0159	41.9271	42.2071	42.9067	44.0562	45.6836	47.833	50.567
-1.06086	-0.855547	-0.385886	0.470607	1.84006	3.83275	6.51392	9.8776	13.8485	18.3201	23.2009	28.4316	33.9705	39.7756	45.7941	51.9552	58.173	64.3571	70.4258	76.3157	81.9826	87.395	92.534	97.3984	101.995	106.321	110.354	114.059	117.393	120.316	122.804	124.855	126.51	127.848	128.977	130.022	131.114	132.385	133.953	135.898	138.258	141.026	144.161	147.607	151.309	155.22	159.307	163.557	167.977	172.579
-0.232506	-0.315339	-0.394612	-0.453694	-0.467947	-0.403714	-0.218363	0.137838	0.717251	1.56669	2.71663	4.17349	5.91853	7.90851	10.0777	12.3534	14.683	17.0428	19.4205	21.8113	24.2345	26.7323	29.3391	32.0537	34.838	37.6345	40.3891	43.0696	45.6735	48.2184	50.7262	53.2081	55.6554	58.0513	60.3906	62.6853	64.9547	67.2124	69.4571	71.6706	73.8312	75.9331	77.9981	80.0733	82.2248	84.5279	87.0579	89.8789	93.0363	96.5654
-0.332494	-0.369619	-0.357082	-0.265472	-0.0587807	0.303282	0.86052	1.6441	2.6679	3.92558	5.39436	7.03952	8.81841	10.6914	12.64	14.6701	16.7894	18.9845	21.2218	23.4555	25.6254	27.6478	29.4215	30.8554	31.8972	32.5398	32.8099	32.7493	32.4016	31.8124	31.0371	30.1459	29.2186	28.3275	27.523	26.8377	26.2972	25.9221	25.7264	25.7169	25.897	26.2689	26.8382	27.6213	28.642	29.923	31.4919	33.3881	35.6548	38.3251
-0.658625	-0.644194	-0.480285	-0.103055	0.559065	1.57651	3.00404	4.85812	7.09579	9.62037	12.3152	15.0737	17.8129	20.4871	23.1031	25.7152	28.3959	31.2037	34.1696	37.2993	40.584	44.0138	47.5748	51.2343	54.9438	58.6587	62.3431	65.9611	69.4718	72.8298	75.9879	78.9001	81.5284	83.8477	85.8465	87.524	88.8835	89.9295	90.6763	91.1506	91.3793	91.389	91.2226	90.9481	90.6614	90.4853	90.5543	91.0024	91.9628	93.5509
-0.611919	0.440148	1.67264	3.15619	4.93259	7.01379	9.38565	12.0091	14.8359	17.8343	20.997	24.3333	27.8654	31.6249	35.6335	39.8905	44.3802	49.0807	53.9624	58.9864	64.1041	69.2577	74.3877	79.4423	84.3809	89.1724	93.7927	98.2173	102.406	106.292	109.796	112.847	115.398	117.42	118.911	119.9	120.446	120.627	120.53	120.243	119.861	119.483	119.205	119.13	119.367	120.018	121.157	122.808	124.956	127.556
-0.738208	-0.823006	-0.79553	-0.591055	-0.130195	0.675887	1.91496	3.65535	5.9261	8.71161	11.9652	15.6321	19.6682	24.0389	28.7032	33.6101	38.7116	43.9748	49.3775	54.8889	60.4623	66.0507	71.6213	77.1519	82.6191	87.9941	93.2442	98.3359	103.24	107.931	112.38	116.547	120.386	123.859	126.949	129.682	132.126	134.374	136.541	138.753	141.128	143.78	146.814	150.314	154.336	158.902	164.008	169.623	175.705	182.22
-0.740548	-0.742398	-0.622014	-0.305951	0.290026	1.25335	2.66186	4.56888	6.99283	9.91571	13.2899	17.048	21.1082	25.3787	29.7693	34.2042	38.6207	42.9587	47.1579	51.1676	54.9607	58.5406	61.9354	65.1874	68.3478	71.4757	74.6308	77.8665	81.2223	84.7142	88.3324	92.0489	95.8213	99.5885	103.271	106.785	110.058	113.048	115.749	118.213	120.569	123.002	125.71	128.864	132.594	136.963	141.981	147.623	153.857	160.64
[truncated: 51 more columns]
