# Supplementary material for: Distributions of plantar loads are altered when walking in anxiety-inducing virtual settings but not under cognitive demand
Source: PLoS One. 2026 Apr 20;21(4):e0345075. doi: 10.1371/journal.pone.0345075 (PMC13094994; doi:10.1371/journal.pone.0345075)
Supplement: S1 File — Study data is available here. (ZIP) [file pone.0345075.s001.zip › S1 File. Dataset/ProcR_14DTL.xlsx]

## Sheet: Sheet1
0.0521833	0.11945	0.18769	0.256296	0.324178	0.38968	0.450815	0.505749	0.553284	0.593118	0.62585	0.652779	0.675608	0.696172	0.716224	0.737285	0.760534	0.786699	0.816	0.84817	0.882542	0.918163	0.953908	0.988577	1.02099	1.05006	1.0748	1.0944	1.10827	1.11624	1.11858	1.11608	1.10986	1.1013	1.09182	1.08279	1.07533	1.07021	1.06782	1.06813	1.0708	1.07516	1.0804	1.08572	1.09045	1.0941	1.09634	1.09705	1.09624	1.09407
0.058887	0.114547	0.171717	0.23015	0.289118	0.34734	0.40316	0.454876	0.50109	0.540983	0.574485	0.602319	0.625915	0.647182	0.668182	0.690805	0.716496	0.746101	0.779842	0.817376	0.857878	0.900155	0.942791	0.984303	1.02325	1.05827	1.08816	1.11188	1.1287	1.13832	1.14092	1.13719	1.12824	1.11547	1.10035	1.08429	1.06852	1.054	1.04148	1.03145	1.02422	1.01989	1.01837	1.01939	1.02253	1.02731	1.03318	1.03957	1.04589	1.05158
0.0586803	0.115903	0.174876	0.235478	0.296837	0.357283	0.414698	0.46704	0.512824	0.55146	0.583361	0.609837	0.632805	0.654426	0.676761	0.701509	0.729853	0.762394	0.799165	0.839695	0.883057	0.927935	0.972727	1.01569	1.05504	1.08917	1.11679	1.13714	1.15006	1.15594	1.15565	1.1504	1.1416	1.13066	1.11887	1.10729	1.09677	1.08789	1.08103	1.07635	1.07384	1.07331	1.07438	1.07654	1.07926	1.08201	1.08436	1.08601	1.08683	1.08691
0.0675721	0.110306	0.153682	0.197283	0.240436	0.282218	0.321587	0.357581	0.389551	0.41732	0.441236	0.462139	0.481241	0.499943	0.519647	0.541609	0.566809	0.595818	0.628705	0.665044	0.704034	0.744708	0.786122	0.827431	0.867903	0.906901	0.943857	0.97822	1.00944	1.03697	1.0604	1.07944	1.09404	1.10432	1.11046	1.11271	1.11132	1.10671	1.09942	1.09015	1.07968	1.06875	1.05801	1.04791	1.03877	1.03074	1.02393	1.01838	1.01411	1.01107
0.0536087	0.107434	0.162221	0.217398	0.272076	0.324999	0.374671	0.419594	0.458602	0.491177	0.517591	0.538822	0.556357	0.571968	0.587482	0.604536	0.624403	0.647901	0.675398	0.706895	0.742118	0.780572	0.821554	0.864136	0.907148	0.949251	0.989073	1.02536	1.05705	1.08328	1.10342	1.11717	1.12459	1.12617	1.12274	1.11537	1.10528	1.09368	1.08168	1.07017	1.05982	1.05108	1.04416	1.03909	1.03573	1.03381	1.03298	1.03288	1.03312	1.0333
0.0478282	0.0955153	0.144302	0.193799	0.243455	0.292435	0.339598	0.383631	0.423356	0.458098	0.487899	0.513479	0.536035	0.556983	0.577785	0.599847	0.624435	0.65251	0.684562	0.720565	0.760056	0.802265	0.846189	0.890641	0.934346	0.976069	1.01469	1.04927	1.07904	1.10346	1.12215	1.13485	1.14153	1.14238	1.13793	1.129	1.11665	1.10203	1.08628	1.0705	1.0557	1.04278	1.03244	1.02509	1.02082	1.01938	1.02028	1.02286	1.02638	1.03019
0.0642182	0.0933013	0.124432	0.158026	0.194281	0.233029	0.273684	0.31525	0.356394	0.395615	0.431556	0.463302	0.490546	0.513556	0.533036	0.549946	0.565364	0.580351	0.595864	0.612705	0.631505	0.652726	0.676674	0.703521	0.733321	0.766009	0.801365	0.838935	0.877959	0.917413	0.956172	0.993142	1.0273	1.0577	1.08351	1.10413	1.11922	1.1287	1.13279	1.13195	1.12699	1.11894	1.10891	1.09793	1.08681	1.07618	1.06648	1.05807	1.05116	1.04582
0.0469937	0.10489	0.163331	0.22172	0.27937	0.335412	0.388872	0.438923	0.485094	0.527368	0.566197	0.602444	0.637239	0.67171	0.706703	0.742602	0.779311	0.816378	0.853158	0.888948	0.923032	0.954697	0.98325	1.00807	1.02867	1.04478	1.05639	1.06366	1.06681	1.06615	1.06205	1.05499	1.04559	1.03452	1.02252	1.0104	0.998972	0.988938	0.98085	0.975025	0.971534	0.970238	0.970867	0.973067	0.976421	0.980508	0.984971	0.989536	0.994	0.998182
0.0487279	0.094231	0.142724	0.194744	0.250453	0.309404	0.370428	0.431718	0.491162	0.546761	0.597004	0.64112	0.679156	0.711866	0.740471	0.766406	0.791092	0.815762	0.84134	0.868374	0.896974	0.926801	0.957127	0.986919	1.015	1.04026	1.06185	1.07922	1.09207	1.10029	1.10388	1.10301	1.0981	1.08981	1.07898	1.06657	1.05348	1.04055	1.02844	1.01772	1.00877	1.00178	0.996734	0.993433	0.991575	0.990818	0.990805	0.991214	0.991819	0.992499
0.0700064	0.126751	0.183694	0.240066	0.294665	0.345904	0.392146	0.432163	0.465533	0.492808	0.515391	0.535188	0.554194	0.574157	0.596406	0.621802	0.65076	0.683289	0.719077	0.757578	0.798056	0.83962	0.881261	0.921911	0.960506	0.99607	1.02776	1.05485	1.07674	1.09299	1.10343	1.10823	1.10795	1.10346	1.09586	1.08633	1.07602	1.06599	1.05714	1.05017	1.04556	1.04363	1.04449	1.04802	1.05388	1.06147	1.07006	1.07889	1.08729	1.09474
0.0583467	0.116918	0.17605	0.234909	0.292291	0.346544	0.39572	0.437967	0.472024	0.497668	0.515888	0.528674	0.538566	0.548187	0.559864	0.575382	0.595859	0.621752	0.652958	0.688974	0.729026	0.772156	0.817292	0.863293	0.908951	0.952993	0.994091	1.03094	1.06238	1.08749	1.10566	1.11673	1.12092	1.11892	1.11179	1.10091	1.08783	1.07409	1.06116	1.05021	1.042	1.03696	1.03515	1.03636	1.0402	1.04606	1.05324	1.06103	1.06872	1.07574
0.0578093	0.107792	0.158585	0.209743	0.260636	0.310411	0.35808	0.402688	0.443481	0.479993	0.512079	0.539944	0.564126	0.585448	0.604949	0.62379	0.643102	0.663875	0.686924	0.712887	0.742244	0.775322	0.81224	0.852754	0.896079	0.940696	0.984142	1.02316	1.05461	1.07666	1.08914	1.09312	1.09038	1.08294	1.0728	1.06174	1.05124	1.04238	1.0358	1.03172	1.03	1.03023	1.03191	1.03448	1.03746	1.04046	1.04313	1.04516	1.04636	1.04673
0.0612261	0.120788	0.180952	0.240979	0.299906	0.356582	0.40982	0.458617	0.502404	0.541218	0.575725	0.607111	0.636906	0.666736	0.698017	0.731666	0.767978	0.806678	0.847053	0.88812	0.928761	0.967839	1.00425	1.03696	1.06509	1.08786	1.10469	1.11524	1.11954	1.11804	1.11164	1.10152	1.08901	1.07541	1.06185	1.04931	1.03857	1.03021	1.02456	1.02169	1.02137	1.02316	1.02645	1.03061	1.03503	1.03923	1.04288	1.04584	1.04821	1.05034
0.0659637	0.109175	0.154135	0.200984	0.24942	0.298628	0.347417	0.39448	0.438626	0.478954	0.514979	0.546726	0.574754	0.600054	0.623869	0.647488	0.672043	0.698357	0.726909	0.757865	0.791118	0.826337	0.863037	0.90063	0.938464	0.975838	1.01199	1.04606	1.0771	1.10409	1.12616	1.14261	1.15313	1.15776	1.15695	1.15146	1.14225	1.13046	1.11728	1.10385	1.09118	1.0801	1.07121	1.06478	1.06081	1.05904	1.05909	1.06052	1.06283	1.0655
0.0657781	0.126946	0.188379	0.249255	0.308111	0.362997	0.411904	0.453315	0.48665	0.512421	0.532041	0.547464	0.560854	0.574319	0.589719	0.608505	0.631587	0.659298	0.691497	0.727707	0.767203	0.809062	0.852199	0.895396	0.937336	0.976653	1.01203	1.0423	1.06653	1.08412	1.09482	1.09884	1.09684	1.08983	1.07904	1.06579	1.05139	1.03705	1.02374	1.01221	1.00289	0.996013	0.991624	0.989645	0.989837	0.991807	0.995094	0.99924	1.00381	1.0084
0.0703618	0.125854	0.182449	0.239643	0.296665	0.352355	0.405222	0.453676	0.496391	0.532709	0.562954	0.58843	0.611074	0.63296	0.655918	0.68135	0.710138	0.742632	0.778719	0.817938	0.859538	0.902508	0.945623	0.987535	1.02688	1.06236	1.0929	1.11757	1.13573	1.14695	1.15119	1.14883	1.14073	1.12816	1.11264	1.09577	1.07909	1.0639	1.05116	1.04147	1.03501	1.03159	1.03074	1.03175	1.03383	1.0362	1.03822	1.03943	1.03958	1.03867
0.0727046	0.139644	0.207622	0.275971	0.343471	0.408387	0.468802	0.523039	0.569999	0.609382	0.641815	0.668844	0.692667	0.715681	0.740038	0.767364	0.798595	0.83387	0.872496	0.913065	0.953742	0.992634	1.02808	1.05879	1.08389	1.10285	1.11547	1.12183	1.12232	1.11765	1.10884	1.09716	1.08408	1.07118	1.05991	1.05136	1.04614	1.04441	1.04601	1.05045	1.05708	1.06505	1.07346	1.08142	1.0882	1.09328	1.09638	1.09741	1.09645	1.09371
0.0645965	0.121044	0.178667	0.237002	0.295379	0.352809	0.408002	0.459541	0.506197	0.547312	0.583087	0.614625	0.643663	0.672161	0.701965	0.734585	0.77102	0.811603	0.855889	0.902645	0.950004	0.995748	1.03766	1.07388	1.10306	1.12447	1.13792	1.14373	1.14258	1.13547	1.12365	1.10848	1.0913	1.07342	1.05607	1.04035	1.02711	1.01697	1.01025	1.00698	1.00687	1.00938	1.01381	1.01938	1.02532	1.03096	1.03579	1.03947	1.04187	1.04306
0.0548389	0.109122	0.162964	0.215347	0.265365	0.312379	0.356148	0.396909	0.435344	0.472429	0.509212	0.546652	0.585547	0.626486	0.669798	0.715499	0.76329	0.812547	0.862326	0.911375	0.958208	1.00123	1.03889	1.06987	1.09327	1.10868	1.11628	1.11679	1.11146	1.10186	1.08975	1.07684	1.06473	1.05473	1.04776	1.04425	1.0441	1.04681	1.0516	1.05761	1.06406	1.07033	1.07599	1.08081	1.0847	1.08765	1.08971	1.09103	1.09173	1.09194
0.0391816	0.0889902	0.139829	0.191301	0.242926	0.293973	0.343424	0.390111	0.432943	0.471159	0.504544	0.533552	0.559255	0.583114	0.606695	0.63143	0.658446	0.688451	0.721698	0.758014	0.796864	0.837432	0.87871	0.919564	0.958843	0.99549	1.02859	1.05734	1.0811	1.09944	1.11222	1.11956	1.12187	1.1198	1.11419	1.10605	1.0964	1.0862	1.07637	1.06769	1.06078	1.05594	1.05322	1.05243	1.05318	1.0549	1.05702	1.05903	1.06059	1.06158
0.057427	0.110656	0.164552	0.218469	0.271797	0.323882	0.374024	0.421515	0.465714	0.506173	0.542782	0.575826	0.605956	0.634117	0.66143	0.688985	0.717623	0.74782	0.779708	0.813159	0.847881	0.883465	0.919371	0.954885	0.989104	1.02102	1.04962	1.07405	1.09363	1.10795	1.11692	1.12074	1.11996	1.11542	1.10804	1.09872	1.08821	1.07719	1.06621	1.05583	1.04655	1.03875	1.03265	1.02827	1.02552	1.02416	1.0239	1.02438	1.02522	1.02606
0.0664431	0.10611	0.146766	0.18832	0.230686	0.273603	0.31656	0.358907	0.400048	0.439604	0.477517	0.514081	0.549891	0.585704	0.622271	0.660201	0.699899	0.741498	0.784818	0.829371	0.87438	0.918783	0.961274	1.00045	1.03499	1.06385	1.08635	1.10224	1.11161	1.11484	1.11258	1.10564	1.09501	1.0818	1.06714	1.05213	1.03769	1.02464	1.01364	1.00518	0.999491	0.996565	0.996196	0.998003	1.00146	1.00596	1.01089	1.01573	1.0201	1.02372
[truncated: 51 more columns]
