# Supplementary material for: Distributions of plantar loads are altered when walking in anxiety-inducing virtual settings but not under cognitive demand
Source: PLoS One. 2026 Apr 20;21(4):e0345075. doi: 10.1371/journal.pone.0345075 (PMC13094994; doi:10.1371/journal.pone.0345075)
Supplement: S1 File — Study data is available here. (ZIP) [file pone.0345075.s001.zip › S1 File. Dataset/ProcR_13DTH.xlsx]

## Sheet: Sheet1
0.0285647	0.062262	0.0964237	0.130822	0.165409	0.200189	0.235139	0.270209	0.305342	0.340465	0.375485	0.410272	0.444613	0.47818	0.51056	0.541345	0.570248	0.597197	0.622388	0.646266	0.669426	0.692498	0.716065	0.740566	0.7662	0.792895	0.820362	0.848219	0.876093	0.903664	0.930649	0.956726	0.981473	1.00434	1.02467	1.04181	1.05526	1.06472	1.07016	1.07182	1.07019	1.06597	1.06001	1.05317	1.04628	1.04	1.03484	1.0311	1.02892	1.02824
0.0240386	0.0554304	0.0875244	0.120278	0.153724	0.187862	0.222617	0.25788	0.293567	0.329598	0.365849	0.402147	0.438325	0.474269	0.509924	0.545279	0.580321	0.615014	0.649299	0.683131	0.71649	0.749355	0.781667	0.813314	0.844117	0.873838	0.902219	0.929024	0.954068	0.977214	0.99832	1.01719	1.03354	1.04711	1.05764	1.065	1.06922	1.07052	1.06938	1.06643	1.06234	1.0578	1.05346	1.04994	1.04772	1.0471	1.04814	1.05064	1.0542	1.05826
0.0383059	0.0691498	0.100501	0.132089	0.163579	0.194455	0.224006	0.251439	0.276084	0.297564	0.315887	0.331461	0.345066	0.357812	0.37106	0.386274	0.404836	0.427853	0.455991	0.489401	0.527752	0.57034	0.616213	0.664283	0.713454	0.762693	0.811038	0.857555	0.901292	0.941297	0.976703	1.00685	1.03136	1.05016	1.06335	1.07118	1.07404	1.07249	1.06731	1.05945	1.04996	1.03991	1.03033	1.02213	1.01606	1.01265	1.01217	1.01452	1.01929	1.02578
0.0302872	0.0553352	0.0814067	0.10847	0.136536	0.165517	0.195086	0.224622	0.2533	0.280291	0.304973	0.32707	0.346747	0.364615	0.381637	0.398955	0.417697	0.438784	0.462821	0.490092	0.520646	0.554389	0.591112	0.630479	0.672015	0.715099	0.758986	0.802847	0.845837	0.887171	0.926172	0.962257	0.994907	1.02366	1.04813	1.06802	1.0831	1.09326	1.09857	1.09936	1.09621	1.08999	1.08173	1.07262	1.06384	1.05643	1.05118	1.04849	1.0484	1.05061
0.0264921	0.076519	0.127311	0.178343	0.228932	0.278325	0.325791	0.370694	0.412559	0.45113	0.486362	0.518386	0.547462	0.573931	0.598162	0.620501	0.641266	0.660791	0.679483	0.69783	0.716344	0.735474	0.755524	0.776612	0.798681	0.821566	0.845074	0.869042	0.893316	0.917683	0.941829	0.965368	0.987885	1.00898	1.02828	1.04544	1.06015	1.07206	1.08091	1.08655	1.08903	1.08861	1.08574	1.08105	1.07522	1.06891	1.0627	1.05708	1.0524	1.04884
0.0343112	0.0701993	0.107054	0.144746	0.183261	0.222644	0.262898	0.303897	0.345376	0.386949	0.428122	0.468309	0.506893	0.543307	0.5771	0.607951	0.635677	0.660262	0.681919	0.701144	0.718728	0.73573	0.753348	0.77271	0.794659	0.819628	0.847613	0.878198	0.910614	0.94382	0.97661	1.00773	1.036	1.06041	1.08023	1.09503	1.10464	1.10917	1.10903	1.10493	1.09788	1.08897	1.07931	1.06982	1.06127	1.05424	1.04915	1.04624	1.04554	1.04686
0.0307032	0.0593813	0.0889903	0.119453	0.15099	0.184023	0.218941	0.255875	0.294616	0.334676	0.375431	0.416236	0.456483	0.495617	0.533161	0.568765	0.602289	0.63386	0.663914	0.693161	0.722458	0.752622	0.784244	0.817551	0.852347	0.888051	0.923809	0.958613	0.991405	1.02118	1.04703	1.06826	1.08434	1.09505	1.10045	1.10094	1.09725	1.09035	1.08133	1.07127	1.06117	1.05182	1.04386	1.03763	1.03331	1.03093	1.03043	1.03163	1.03427	1.038
0.0332454	0.0591425	0.0856505	0.112687	0.140436	0.169186	0.199152	0.230362	0.262588	0.2953	0.32775	0.359193	0.389159	0.417658	0.445261	0.473045	0.502385	0.534654	0.570934	0.611795	0.657164	0.706306	0.757892	0.810185	0.861308	0.909489	0.953185	0.991133	1.02237	1.04628	1.06261	1.07158	1.07383	1.07035	1.06238	1.05125	1.03835	1.02501	1.01236	1.00128	0.992312	0.985664	0.981258	0.978803	0.977887	0.978085	0.979042	0.980517	0.982374	0.984566
0.0426506	0.0715539	0.100328	0.128373	0.155335	0.181033	0.205351	0.228178	0.249415	0.269039	0.287162	0.304033	0.320004	0.335506	0.351036	0.367141	0.3844	0.403398	0.424704	0.448834	0.476182	0.506994	0.541368	0.579261	0.62048	0.664673	0.711352	0.759879	0.809419	0.858902	0.907032	0.952332	0.993291	1.02858	1.05723	1.07876	1.09322	1.10108	1.1032	1.10064	1.09455	1.08612	1.07651	1.06684	1.05813	1.05118	1.04649	1.04425	1.04433	1.04637
0.0388175	0.0722309	0.107143	0.143689	0.182079	0.22238	0.264339	0.307319	0.350383	0.392477	0.432642	0.470181	0.504812	0.536745	0.566632	0.595378	0.623888	0.652882	0.682836	0.71403	0.746587	0.780456	0.815382	0.850895	0.88635	0.920967	0.9539	0.984331	1.01154	1.03495	1.05413	1.06885	1.07903	1.08483	1.08657	1.0848	1.08015	1.07335	1.06516	1.05634	1.04761	1.03961	1.03283	1.02761	1.0241	1.02229	1.02204	1.02309	1.02515	1.02781
0.0280137	0.0530941	0.0794317	0.107349	0.137246	0.169472	0.204226	0.241521	0.281202	0.322984	0.366448	0.411036	0.456097	0.501018	0.545334	0.58878	0.631297	0.673014	0.714175	0.755033	0.795725	0.836156	0.875929	0.914339	0.950453	0.983265	1.01186	1.03552	1.05374	1.06628	1.07324	1.07502	1.07231	1.066	1.05711	1.04671	1.03582	1.02541	1.01632	1.00919	1.00447	1.00232	1.00267	1.00523	1.00957	1.01517	1.02147	1.02789	1.03384	1.0388
0.0429196	0.0869538	0.132005	0.177856	0.224163	0.270373	0.315761	0.359563	0.401092	0.43981	0.475396	0.507862	0.537692	0.565845	0.593595	0.62228	0.653054	0.686677	0.723416	0.763061	0.805017	0.848374	0.891951	0.93435	0.974074	1.00971	1.04012	1.06458	1.08282	1.09501	1.10161	1.10327	1.10081	1.09516	1.08734	1.07843	1.06944	1.06125	1.05455	1.04983	1.04731	1.04699	1.0487	1.05206	1.05661	1.06181	1.06713	1.07211	1.0764	1.07983
0.0449892	0.0717912	0.0990531	0.126597	0.154442	0.182675	0.211324	0.240288	0.269336	0.298092	0.326026	0.352487	0.376864	0.39882	0.418449	0.436304	0.453325	0.470724	0.489826	0.51191	0.538053	0.569009	0.605122	0.646293	0.691959	0.741099	0.792287	0.843797	0.893802	0.940621	0.98292	1.01976	1.05055	1.07497	1.09294	1.10465	1.11056	1.11136	1.10791	1.1012	1.09226	1.08211	1.07167	1.06174	1.05294	1.04577	1.04059	1.03755	1.03667	1.03778
0.033721	0.0626202	0.092675	0.124018	0.156768	0.190938	0.226372	0.262747	0.299637	0.336613	0.373308	0.409448	0.444856	0.479471	0.513408	0.547036	0.580969	0.615941	0.652593	0.691287	0.732009	0.774404	0.817883	0.861735	0.905197	0.94745	0.987587	1.0246	1.05746	1.08523	1.10728	1.1233	1.13336	1.13787	1.13753	1.1332	1.12587	1.11654	1.10624	1.09589	1.08629	1.07803	1.07153	1.06699	1.06446	1.0638	1.06475	1.06695	1.07	1.07348
0.0241874	0.059143	0.095177	0.132124	0.169852	0.208156	0.246668	0.284808	0.321785	0.356664	0.388515	0.416625	0.44074	0.461224	0.479036	0.495541	0.512249	0.530587	0.551736	0.576531	0.605412	0.638443	0.675319	0.715361	0.757526	0.800464	0.842656	0.882616	0.919093	0.95119	0.978386	1.00051	1.01763	1.02996	1.0378	1.04151	1.04153	1.0384	1.03275	1.02527	1.01674	1.00796	0.99972	0.992667	0.987277	0.983817	0.982365	0.982847	0.985074	0.988775
0.0421043	0.0711206	0.100853	0.131143	0.161732	0.192244	0.222224	0.251217	0.278828	0.304816	0.329178	0.3522	0.374482	0.396918	0.420619	0.446744	0.476263	0.509732	0.547192	0.588259	0.632292	0.678525	0.726105	0.774082	0.821391	0.866881	0.909409	0.947965	0.981782	1.01038	1.03359	1.05147	1.06429	1.07244	1.07638	1.07664	1.07383	1.0686	1.06167	1.05376	1.0456	1.03784	1.03101	1.02551	1.02154	1.01916	1.01829	1.01874	1.02024	1.02251
0.0240634	0.0525563	0.0819582	0.112257	0.1436	0.176162	0.209993	0.24493	0.280588	0.316387	0.351583	0.385326	0.416776	0.445265	0.470477	0.49255	0.512091	0.530099	0.547854	0.566752	0.588084	0.612835	0.641547	0.674317	0.710846	0.750503	0.792391	0.835425	0.87838	0.919932	0.958761	0.993688	1.02382	1.04861	1.06789	1.08178	1.09059	1.09481	1.09501	1.0919	1.08627	1.07897	1.07084	1.0627	1.05524	1.04899	1.04432	1.04139	1.04021	1.04065
0.0242131	0.057324	0.0915859	0.126976	0.163625	0.201714	0.2413	0.282175	0.323838	0.365547	0.406428	0.44566	0.482669	0.517269	0.549685	0.580472	0.610368	0.640141	0.670454	0.701792	0.734423	0.768381	0.803477	0.839346	0.87549	0.911301	0.946069	0.979004	1.00929	1.03619	1.05906	1.07747	1.0912	1.10027	1.10485	1.10528	1.1021	1.09603	1.08794	1.07869	1.06914	1.0601	1.05228	1.04627	1.04244	1.04092	1.04158	1.0441	1.048	1.0527
0.0462459	0.0669403	0.0884432	0.110848	0.13438	0.15927	0.185641	0.213439	0.242426	0.272235	0.302461	0.332754	0.36295	0.393187	0.423948	0.455978	0.490121	0.527123	0.567455	0.611181	0.657906	0.706821	0.756847	0.806811	0.855558	0.901988	0.94508	0.983923	1.01776	1.04601	1.0683	1.08453	1.09482	1.09959	1.09951	1.09544	1.0883	1.07906	1.06869	1.05813	1.0482	1.03963	1.03293	1.02847	1.02643	1.02681	1.02937	1.0337	1.03926	1.04547
[truncated: 51 more columns]
