# Supplementary material for: Distributions of plantar loads are altered when walking in anxiety-inducing virtual settings but not under cognitive demand
Source: PLoS One. 2026 Apr 20;21(4):e0345075. doi: 10.1371/journal.pone.0345075 (PMC13094994; doi:10.1371/journal.pone.0345075)
Supplement: S1 File — Study data is available here. (ZIP) [file pone.0345075.s001.zip › S1 File. Dataset/ProcRLat_28STH.xlsx]

## Sheet: Sheet1
-1.04309	0.748709	2.67106	4.77499	7.09613	9.64883	12.4398	15.4787	18.7696	22.2977	26.0257	29.8954	33.8319	37.7496	41.5548	45.1425	48.3988	51.2124	53.4923	55.1837	56.277	56.8103	56.8597	56.5221	55.9051	55.1231	54.289	53.511	52.8946	52.5377	52.5193	52.8939	53.6954	54.9394	56.6211	58.7154	61.1787	63.9521	66.9635	70.1248	73.3261	76.4433	79.3615	81.9913	84.2661	86.1299	87.5282	88.4111	88.7467	88.5345
-0.565011	-0.166588	0.377516	1.14767	2.21418	3.62539	5.40078	7.53244	9.99149	12.7324	15.6987	18.8414	22.1412	25.6123	29.2868	33.1956	37.352	41.7316	46.2578	50.8042	55.2192	59.3565	63.1018	66.3936	69.2271	71.6337	73.6569	75.3459	76.7539	77.9271	78.8907	79.6467	80.1855	80.5062	80.6361	80.634	80.5793	80.559	80.6491	80.8891	81.265	81.7134	82.1453	82.4763	82.6478	82.6348	82.4405	82.0826	81.5825	80.9679
-0.423269	1.12406	2.7573	4.50149	6.35672	8.31081	10.3588	12.5112	14.7861	17.1947	19.7275	22.3535	25.0289	27.7005	30.3057	32.7877	35.1163	37.2986	39.3702	41.376	43.3602	45.3661	47.4361	49.6113	51.9267	54.4103	57.0884	59.989	63.1325	66.5149	70.0942	73.7841	77.4538	80.9443	84.104	86.8246	89.0578	90.8081	92.1106	93.0072	93.5307	93.6985	93.5203	93.0145	92.2188	91.1865	89.9732	88.6237	87.1676	85.6287
-0.610592	0.44198	1.67262	3.15322	4.93401	7.03835	9.45991	12.1614	15.0805	18.142	21.2696	24.393	27.4537	30.4104	33.2385	35.9232	38.457	40.8451	43.1049	45.2575	47.3166	49.2875	51.1732	52.9775	54.7079	56.3801	58.0083	59.5864	61.0715	62.3854	63.4335	64.1283	64.4069	64.2453	63.6657	62.7318	61.5364	60.184	58.7737	57.3799	56.0431	54.7759	53.579	52.4542	51.4125	50.4816	49.7065	49.1377	48.8107	48.7304
3.52065	6.09742	8.70164	11.3083	13.8876	16.4087	18.8445	21.1746	23.3871	25.4838	27.4843	29.417	31.3055	33.1676	35.0244	36.902	38.8188	40.7704	42.7262	44.6386	46.4541	48.1253	49.6221	50.9382	52.0934	53.1392	54.1599	55.2579	56.5314	58.0625	59.9188	62.1611	64.8383	67.9633	71.4914	75.3164	79.2791	83.1761	86.7639	89.7636	91.8631	92.7107	91.9136	89.0636	83.8046	75.9414	65.586	53.3406	40.3821	28.191
5.90752	9.21606	12.5067	15.7191	18.8231	21.8101	24.6834	27.4529	30.1286	32.7079	35.1698	37.4878	39.6483	41.6557	43.5276	45.2874	46.9645	48.5955	50.2132	51.8354	53.467	55.107	56.7538	58.4122	60.0985	61.8319	63.6139	65.4139	67.161	68.7347	69.9586	70.6055	70.4195	69.1447	66.5439	62.416	56.6351	49.2247	40.47	31.0472	22.0153	14.5439	9.58771	7.78456	9.5123	14.9244	23.9118	35.9877	50.1321	64.834
0.680278	12.212	22.7329	31.5761	38.4938	43.5507	47.0024	49.1968	50.4987	51.2398	51.6886	52.0436	52.4404	52.9619	53.6473	54.5004	55.4953	56.5852	57.7106	58.8048	59.804	60.6618	61.3586	61.9032	62.3252	62.6642	62.9599	63.2447	63.5421	63.8692	64.2375	64.6503	65.1037	65.586	66.0722	66.524	66.901	67.1696	67.3049	67.2964	67.1513	66.8879	66.5286	66.1024	65.6505	65.2275	64.8899	64.6855	64.651	64.8149
0.941143	12.6207	23.5652	33.2405	41.5229	48.5623	54.625	59.9812	64.8442	69.3501	73.5629	77.4922	81.1198	84.4359	87.4713	90.3125	93.0944	95.9771	99.1243	102.689	106.782	111.427	116.531	121.886	127.193	132.106	136.262	139.33	141.051	141.264	139.92	137.087	132.95	127.797	122.004	115.983	110.113	104.679	99.8392	95.6359	92.0345	88.9755	86.4047	84.2813	82.5771	81.2752	80.3756	79.9025	79.9002	80.4243
-0.72178	0.184275	1.28423	2.64999	4.3419	6.40675	8.87178	11.7323	14.9476	18.4505	22.1597	25.9955	29.8882	33.7739	37.5855	41.248	44.6859	47.8456	50.7149	53.3229	55.7277	57.9964	60.177	62.2791	64.2707	66.0866	67.648	68.8913	69.7881	70.3489	70.6226	70.694	70.6712	70.6609	70.7365	70.9174	71.1758	71.466	71.7521	72.0321	72.3526	72.8031	73.4984	74.5678	76.1438	78.3403	81.2251	84.8026	89.0197	93.781
1.65335	8.56784	15.6154	22.7177	29.7045	36.3504	42.4271	47.7454	52.1825	55.6969	58.3312	60.1992	61.4573	62.2697	62.7764	63.0772	63.231	63.2638	63.1734	62.9416	62.5619	62.0628	61.5027	60.9435	60.4382	60.0367	59.798	59.792	60.0872	60.7341	61.7596	63.1642	64.9178	66.9594	69.2166	71.6363	74.1992	76.918	79.8321	83.0024	86.5123	90.4768	95.0481	100.396	106.644	113.786	121.636	129.838	137.933	145.436
4.25141	5.88373	7.61007	9.45477	11.4401	13.5732	15.8475	18.2443	20.7237	23.2176	25.6403	27.9182	30.0141	31.9233	33.6627	35.2736	36.8171	38.3557	39.9342	41.5642	43.2132	44.8045	46.2337	47.3917	48.1726	48.4681	48.1667	47.1544	45.3115	42.5171	38.6767	33.771	27.9334	21.5327	15.1479	9.36562	4.57983	0.969714	-1.41772	-2.59057	-2.56174	-1.3238	1.15022	4.88033	9.82728	15.8128	22.4343	29.0924	35.2064	40.4336
2.02614	2.88258	3.8557	4.98677	6.30375	7.82	9.53747	11.445	13.5186	15.7273	18.0388	20.4209	22.8416	25.2709	27.6813	30.0452	32.3328	34.5129	36.5583	38.4558	40.2243	41.9267	43.6676	45.5881	47.8611	50.6759	54.209	58.5933	63.8871	70.0393	76.8727	84.0984	91.3571	98.2797	104.548	109.933	114.306	117.636	119.971	121.42	122.112	122.183	121.76	120.961	119.894	118.66	117.36	116.093	114.944	113.979
1.71757	4.60527	7.84159	11.543	15.7693	20.5062	25.6663	31.0988	36.6063	41.9652	46.9514	51.3703	55.0874	58.045	60.2549	61.782	62.7314	63.234	63.4213	63.3958	63.21	62.8727	62.3697	61.6796	60.7844	59.6877	58.4285	57.0761	55.717	54.4438	53.3445	52.4967	51.9689	51.8252	52.1308	52.9548	54.3598	56.3779	58.986	62.0998	65.585	69.28	73.0211	76.6668	80.1064	83.2476	86.001	88.2798	90.0123	91.1564
3.41073	6.16547	9.02868	11.9946	15.0691	18.2558	21.539	24.8686	28.165	31.3463	34.3612	37.2078	39.929	42.5928	45.2633	47.9765	50.7317	53.4951	56.1976	58.7301	60.9579	62.7552	64.0423	64.8165	65.1655	65.2523	65.2843	65.4826	66.0546	67.1719	68.948	71.4141	74.5034	78.0565	81.8394	85.5727	88.981	91.8385	93.9879	95.337	95.8491	95.5321	94.4322	92.6394	90.2962	87.5955	84.7643	82.0433	79.666	77.8381
-0.626507	0.275689	1.28683	2.45201	3.80303	5.36446	7.15998	9.20865	11.5215	14.1019	16.9417	20.0159	23.2805	26.6799	30.153	33.6323	37.0446	40.3215	43.4133	46.2951	48.9676	51.4611	53.8417	56.207	58.6662	61.3173	64.2316	67.4456	70.9568	74.7265	78.6787	82.6875	86.5666	90.0744	92.939	94.8977	95.7436	95.365	93.7652	91.0656	87.4915	83.3288	78.8715	74.3931	70.1364	66.3008	63.022	60.3562	58.2826	56.73
1.02692	1.92663	2.93175	4.07111	5.37599	6.88434	8.63648	10.6636	12.9741	15.5477	18.3411	21.299	24.3657	27.4845	30.5919	33.6103	36.444	38.9928	41.1803	42.9785	44.4146	45.5599	46.5129	47.3833	48.2749	49.2663	50.3952	51.6526	52.9894	54.333	55.6079	56.7516	57.7249	58.5091	59.0962	59.4815	59.6656	59.6574	59.4727	59.1342	58.6712	58.1167	57.5086	56.8973	56.3495	55.9396	55.7303	55.7509	55.9831	56.3638
1.3283	2.45551	3.52455	4.52232	5.44101	6.28332	7.07828	7.89356	8.82884	9.99002	11.464	13.3068	15.5392	18.1505	21.1135	24.4027	28.0034	31.9104	36.1148	40.5864	45.262	50.0475	54.8338	59.515	63.9972	68.2068	72.1068	75.7094	79.0721	82.276	85.3962	88.468	91.455	94.234	96.6199	98.4187	99.4852	99.761	99.2766	98.1315	96.475	94.4891	92.358	90.2382	88.2436	86.4494	84.9023	83.6338	82.6684	82.0281
3.54795	5.95081	8.3338	10.6486	12.8721	14.9946	17.0102	18.917	20.7185	22.4231	24.0461	25.613	27.1603	28.7275	30.3427	32.0138	33.7328	35.4835	37.2496	39.0236	40.8105	42.6211	44.462	46.3281	48.1986	50.0372	51.7987	53.4359	54.9055	56.1763	57.2461	58.1555	58.9882	59.8649	60.9417	62.3915	64.3642	66.9488	70.1579	73.9375	78.1894	82.7927	87.6197	92.5428	97.4358	102.176	106.653	110.782	114.511	117.831
1.63217	3.1222	4.79709	6.73721	9.00557	11.6262	14.5762	17.7918	21.1829	24.6517	28.1126	31.5065	34.7966	37.9552	40.9581	43.7905	46.4518	48.953	51.315	53.5776	55.8059	58.0775	60.4618	63.0104	65.7595	68.7378	71.9714	75.4791	79.2684	83.3357	87.6617	92.2057	96.9048	101.688	106.497	111.295	116.073	120.84	125.602	130.356	135.087	139.774	144.395	148.927	153.358	157.669	161.831	165.813	169.606	173.233
1.58903	3.21972	5.03311	7.10015	9.45071	12.0679	14.8918	17.8336	20.8052	23.7448	26.6189	29.4049	32.0757	34.5942	36.9192	39.0206	40.8863	42.5157	43.9166	45.1091	46.1292	47.0315	47.8872	48.7723	49.7508	50.8635	52.1334	53.5783	55.2158	57.0553	59.0904	61.3002	63.6563	66.1297	68.6954	71.3361	74.0415	76.8042	79.6156	82.4644	85.3437	88.264	91.254	94.345	97.5637	100.938	104.493	108.248	112.209	116.373
-1.21276	-0.316093	0.883266	2.55335	4.83873	7.83144	11.5547	15.9711	21.0074	26.5748	32.5807	38.9329	45.542	52.3194	59.1787	66.0497	72.8969	79.7177	86.5219	93.314	100.082	106.787	113.357	119.692	125.684	131.239	136.29	140.799	144.761	148.21	151.225	153.934	156.522	159.198	162.164	165.568	169.494	173.959	178.921	184.302	189.991	195.864	201.791	207.653	213.35	218.797	223.922	228.672	233.008	236.914
-0.555941	-0.180559	0.285232	0.888191	1.67676	2.70207	4.01295	5.64683	7.6296	9.98009	12.7008	15.7604	19.0926	22.6133	26.2329	29.8598	33.4071	36.8037	39.997	42.9514	45.6443	48.0631	50.2143	52.1375	53.9045	55.5952	57.2748	58.9884	60.7633	62.6068	64.5021	66.4097	68.2833	70.0901	71.813	73.4378	74.9398	76.2818	77.4241	78.3343	78.9928	79.3999	79.5891	79.6252	79.5784	79.5	79.4142	79.3201	79.2003	79.0394
-0.937847	0.645485	2.478	4.65003	7.23413	10.2678	13.7373	17.5715	21.655	25.8565	30.0529	34.1384	38.0278	41.6587	44.9942	48.0201	50.7437	53.2021	55.4733	57.6735	59.9414	62.4187	65.2322	68.4772	72.2056	76.413	81.0325	85.9467	91.0021	96.0239	100.831	105.245	109.115	112.329	114.833	116.619	117.723	118.228	118.27	118.042	117.776	117.722	118.11	119.121	120.868	123.385	126.648	130.589	135.112	140.097
0.885177	0.938092	1.09758	1.42148	1.98218	2.86925	4.18276	6.0065	8.38122	11.3055	14.7544	18.6932	23.0876	27.9133	33.1584	38.8119	44.8448	51.206	57.8291	64.6416	71.5775	78.5894	85.6497	92.7532	99.9211	107.192	114.604	122.18	129.923	137.82	145.839	153.935	162.06	170.164	178.188	186.065	193.733	201.141	208.246	215.001	221.347	227.234	232.64	237.574	242.056	246.115	249.792	253.14	256.215	259.077
-0.627715	0.814076	2.39462	4.16514	6.18051	8.47827	11.0606	13.8972	16.9451	20.1631	23.5099	26.9427	30.4276	33.9468	37.4985	41.0998	44.7917	48.6423	52.7437	57.1943	62.0765	67.446	73.3302	79.7265	86.6053	93.9149	101.578	109.487	117.511	125.504	133.319	140.826	147.914	154.503	160.548	166.026	170.932	175.271	179.072	182.379	185.254	187.771	190.009	192.051	193.983	195.884	197.816	199.813	201.883	204.015
-0.788676	0.139326	1.27343	2.7092	4.52483	6.76928	9.44964	12.5302	15.9523	19.6579	23.5986	27.7332	32.0211	36.4186	40.8814	45.3632	49.8095	54.1636	58.3813	62.4311	66.2874	69.9309	73.3525	76.5583	79.5709	82.4217	85.1417	87.7557	90.2765	92.6993	95.0096	97.2003	99.2792	101.26	103.156	104.976	106.738	108.473	110.221	112.021	113.908	115.908	118.029	120.263	122.585	124.966	127.39	129.868	132.43	135.114
[truncated: 51 more columns]
