# Supplementary material for: Distributions of plantar loads are altered when walking in anxiety-inducing virtual settings but not under cognitive demand
Source: PLoS One. 2026 Apr 20;21(4):e0345075. doi: 10.1371/journal.pone.0345075 (PMC13094994; doi:10.1371/journal.pone.0345075)
Supplement: S1 File — Study data is available here. (ZIP) [file pone.0345075.s001.zip › S1 File. Dataset/ProcRMed_13STL.xlsx]

## Sheet: Sheet1
-0.14846	-0.266331	-0.416613	-0.593533	-0.782227	-0.955158	-1.06843	-1.05861	-0.841037	-0.310953	0.650737	2.16486	4.33615	7.24069	10.9246	15.4026	20.649	26.5969	33.1549	40.2229	47.699	55.4808	63.465	71.5507	79.6558	87.7361	95.789	103.841	111.92	120.025	128.109	136.087	143.845	151.244	158.124	164.305	169.605	173.87	176.984	178.884	179.56	179.041	177.388	174.697	171.102	166.782	161.96	156.89	151.837	147.049
0.0385518	0.0343923	0.0207752	-0.00637038	-0.0514117	-0.118392	-0.210035	-0.326297	-0.462431	-0.606576	-0.737001	-0.819285	-0.803922	-0.625106	-0.201746	0.557883	1.74622	3.43937	5.6758	8.44337	11.688	15.3396	19.3324	23.6122	28.1411	32.8925	37.8263	42.8646	47.894	52.7863	57.415	61.6597	65.4143	68.6004	71.1891	73.2147	74.7721	75.9941	77.0215	77.98	78.9739	80.0883	81.3882	82.9229	84.7466	86.9302	89.5558	92.7089	96.476	100.938
-0.0803107	-0.142537	-0.221851	-0.314887	-0.413462	-0.502707	-0.559167	-0.549188	-0.428114	-0.141001	0.374231	1.17996	2.32824	3.85167	5.76029	8.04084	10.6581	13.5615	16.6927	19.9881	23.3757	26.7726	30.0898	33.2496	36.2079	38.9615	41.5286	43.9208	46.1315	48.1402	49.9123	51.3976	52.543	53.3151	53.714	53.7716	53.5449	53.1144	52.5862	52.0878	51.7468	51.6638	51.8969	52.4639	53.3568	54.5554	56.0352	57.7668	59.7023	61.7584
-0.0388632	-0.0602881	-0.0852018	-0.111355	-0.134717	-0.14896	-0.145021	-0.110902	-0.0318945	0.108525	0.326843	0.636386	1.0425	1.53671	2.09596	2.69468	3.32215	3.98493	4.69191	5.44506	6.24614	7.10139	8.01538	8.98857	10.023	11.1277	12.3224	13.6368	15.0958	16.7072	18.4642	20.3603	22.3995	24.5912	26.9347	29.4105	31.9812	34.5933	37.1794	39.6699	42.0044	44.1343	46.0264	47.6668	49.0572	50.2074	51.1313	51.849	52.3885	52.782
2.05608	1.46502	0.908073	0.420585	0.0212924	-0.280982	-0.478937	-0.560496	-0.504774	-0.280634	0.151744	0.835746	1.80865	3.08866	4.66826	6.52314	8.63174	10.9888	13.5993	16.461	19.5614	22.8867	26.4201	30.1322	33.9806	37.9084	41.8451	45.7165	49.4532	52.9999	56.3237	59.4156	62.2821	64.9396	67.4128	69.7385	71.9704	74.1769	76.4261	78.7746	81.2701	83.9578	86.874	90.0307	93.4143	96.9965	100.742	104.611	108.559	112.537
-0.0137174	-0.0308615	-0.0540703	-0.0832825	-0.117229	-0.152828	-0.184508	-0.203521	-0.197377	-0.149587	-0.0399851	0.154039	0.454966	0.880825	1.43853	2.11612	2.88197	3.69494	4.51265	5.29378	6.00545	6.63095	7.16552	7.60441	7.93185	8.11935	8.14027	7.99133	7.69922	7.30558	6.84683	6.34929	5.83839	5.34363	4.89421	4.51428	4.219	4.0121	3.88866	3.8396	3.85422	3.92363	4.04776	4.23413	4.48139	4.76955	5.06884	5.34869	5.5794	5.738
-0.0126409	-0.0812378	-0.181842	-0.318293	-0.490212	-0.690142	-0.900031	-1.08725	-1.20051	-1.16657	-0.888538	-0.247675	0.889545	2.65645	5.16403	8.48011	12.6184	17.5366	23.1363	29.2613	35.7136	42.2817	48.765	54.991	60.8309	66.203	71.0707	75.4457	79.3783	82.933	86.1677	89.1304	91.8653	94.4102	96.7853	98.9929	101.028	102.896	104.622	106.259	107.863	109.478	111.136	112.857	114.655	116.548	118.577	120.814	123.348	126.265
-0.0131093	-0.109187	-0.252618	-0.449094	-0.69841	-0.99034	-1.2995	-1.57951	-1.75706	-1.72685	-1.34907	-0.451638	1.16027	3.68899	7.32573	12.2254	18.4753	26.0644	34.8718	44.688	55.2468	66.242	77.344	88.2291	98.6158	108.3	117.175	125.217	132.458	138.964	144.802	150.009	154.591	158.537	161.833	164.473	166.477	167.914	168.897	169.56	170.033	170.431	170.856	171.4	172.142	173.143	174.438	176.025	177.856	179.856
6.1888	12.9015	19.8418	27.0259	34.3936	41.7951	49.0121	55.8158	62.0412	67.6364	72.6676	77.2884	81.6982	86.1002	90.6677	95.5255	100.741	106.317	112.202	118.312	124.558	130.858	137.139	143.334	149.383	155.242	160.905	166.396	171.76	177.06	182.369	187.75	193.239	198.837	204.505	210.173	215.752	221.145	226.255	230.994	235.292	239.101	242.39	245.143	247.348	248.993	250.072	250.6	250.609	250.142
-0.0320149	-0.089084	-0.169261	-0.27361	-0.399373	-0.537794	-0.671572	-0.772134	-0.797154	-0.688937	-0.374574	0.230871	1.2174	2.67322	4.68346	7.32739	10.6614	14.6929	19.3645	24.5596	30.1213	35.8717	41.6312	47.2409	52.5834	57.5922	62.2431	66.5226	70.4012	73.8281	76.7345	79.0453	80.7049	81.6976	82.0501	81.8265	81.1154	80.0196	78.6622	77.196	75.7905	74.5931	73.7017	73.1672	73.0097	73.2294	73.8106	74.723	75.9324	77.4195
-0.00809643	-0.0602167	-0.137821	-0.243897	-0.378216	-0.535111	-0.700723	-0.849871	-0.94286	-0.922754	-0.714018	-0.223689	0.653233	2.02234	3.96979	6.53619	9.70031	13.3793	17.4378	21.7088	26.0218	30.2212	34.1744	37.7821	40.9884	43.7865	46.2164	48.3565	50.3059	52.165	54.02	55.933	57.94	60.0629	62.3199	64.7163	67.2369	69.8627	72.5817	75.3782	78.2264	81.104	83.9947	86.8777	89.7234	92.5064	95.2236	97.9058	100.617	103.437
-0.0171074	-0.0471038	-0.0894276	-0.144515	-0.210786	-0.283508	-0.353465	-0.40551	-0.417251	-0.358204	-0.189968	0.132352	0.660867	1.45762	2.58596	4.08698	5.96281	8.18047	10.6858	13.4143	16.2961	19.2559	22.2125	25.0863	27.809	30.3255	32.6003	34.6334	36.4578	38.1141	39.6271	41.0062	42.2593	43.3937	44.4045	45.2694	45.9657	46.4902	46.8664	47.1371	47.3567	47.5851	47.8822	48.3027	48.8893	49.6719	50.6758	51.9268	53.4444	55.2401
-0.23787	-0.439145	-0.697838	-1.00549	-1.33839	-1.65137	-1.87134	-1.89153	-1.56818	-0.721816	0.854523	3.38121	7.07091	12.0939	18.5379	26.3803	35.4753	45.5655	56.3248	67.4089	78.4872	89.2624	99.485	108.962	117.564	125.219	131.907	137.637	142.446	146.382	149.493	151.826	153.446	154.441	154.921	154.995	154.779	154.393	153.951	153.558	153.295	153.212	153.328	153.658	154.206	154.959	155.877	156.905	157.985	159.06
1.53353	9.64689	17.6962	25.5273	33.0022	40.0082	46.4806	52.4185	57.8846	62.9846	67.8328	72.5286	77.1483	81.7367	86.2993	90.8023	95.1764	99.3284	103.164	106.613	109.641	112.235	114.399	116.141	117.482	118.445	119.039	119.254	119.07	118.471	117.451	116.019	114.212	112.084	109.696	107.12	104.446	101.784	99.2483	96.926	94.8461	92.9791	91.2539	89.5822	87.8804	86.082	84.1456	82.0585	79.8359	77.5244
0.0175541	0.0210796	0.0230839	0.0221159	0.0162675	0.0032142	-0.0196365	-0.0548413	-0.104411	-0.169044	-0.247069	-0.333118	-0.416566	-0.479839	-0.496859	-0.431963	-0.239907	0.132289	0.740683	1.6359	2.84959	4.37584	6.16032	8.11338	10.1314	12.1058	13.9305	15.5169	16.8087	17.7931	18.4956	18.953	19.1923	19.2323	19.0926	18.7953	18.3675	17.8478	17.2881	16.7448	16.2645	15.881	15.6223	15.5185	15.6075	15.9329	16.5336	17.4366	18.6629	20.2354
0.060907	0.0540535	0.0321132	-0.0113662	-0.0832889	-0.190017	-0.335784	-0.520393	-0.736155	-0.96408	-1.16952	-1.29772	-1.27007	-0.982323	-0.30647	0.901705	2.78666	5.46637	8.99904	13.3544	18.401	23.9249	29.6776	35.4182	40.9316	46.0474	50.6592	54.7268	58.2728	61.3736	64.1402	66.6861	69.0885	71.3695	73.5101	75.468	77.1862	78.6163	79.7518	80.6421	81.3802	82.0847	82.8831	83.8955	85.2162	86.8983	88.9497	91.344	94.0354	96.9681
0.0650224	-0.00552289	-0.124178	-0.30254	-0.548948	-0.864619	-1.23844	-1.6405	-2.01455	-2.27028	-2.27639	-1.85666	-0.791628	1.17022	4.28743	8.78122	14.7756	22.2488	31.0274	40.8225	51.2912	62.0985	72.9562	83.6411	93.9955	103.914	113.337	122.243	130.634	138.497	145.786	152.421	158.317	163.398	167.618	170.954	173.41	175.015	175.82	175.902	175.371	174.369	173.056	171.586	170.086	168.647	167.329	166.171	165.204	164.472
-0.0601838	-0.105965	-0.163687	-0.230881	-0.301516	-0.364642	-0.403018	-0.391962	-0.298818	-0.0835421	0.298879	0.893397	1.73625	2.84457	4.21041	5.79993	7.55404	9.39388	11.2342	12.9985	14.627	16.0769	17.3202	18.336	19.1048	19.6134	19.8593	19.8465	19.5806	19.0691	18.327	17.3851	16.293	15.1123	13.9129	12.7629	11.7118	10.783	9.97673	9.27582	8.65492	8.0953	7.59671	7.17819	6.86459	6.67292	6.61007	6.67598	6.8651	7.16439
1.65824	8.40814	15.3514	22.4355	29.5679	36.6065	43.3703	49.6619	55.2965	60.1377	64.1237	67.275	69.6905	71.5301	72.9788	74.2088	75.3499	76.4754	77.598	78.6733	79.619	80.3435	80.7661	80.8302	80.5188	79.8676	78.9616	77.9095	76.8191	75.7842	74.881	74.1636	73.6572	73.3555	73.2349	73.2798	73.4983	73.9221	74.5954	75.5622	76.8614	78.5205	80.5508	82.9512	85.7099	88.8005	92.1929	95.8753	99.8646	104.191
-0.00677947	-0.130463	-0.315672	-0.57074	-0.896626	-1.28158	-1.69442	-2.07673	-2.33471	-2.33222	-1.88707	-0.773247	1.26715	4.49772	9.14564	15.3548	23.1583	32.4868	43.1975	55.1056	68.0046	81.6768	95.9057	110.491	125.245	139.99	154.562	168.816	182.611	195.79	208.167	219.537	229.678	238.376	245.436	250.704	254.09	255.586	255.284	253.408	250.317	246.497	242.506	238.89	236.115	234.505	234.218	235.268	237.556	240.912
-0.0121125	-0.0364605	-0.0710946	-0.116616	-0.172006	-0.23368	-0.294361	-0.341866	-0.357967	-0.31761	-0.188862	0.0658577	0.486664	1.11031	1.96155	3.04642	4.35159	5.84551	7.4788	9.18806	10.9067	12.5789	14.1603	15.604	16.8513	17.8479	18.5696	19.0321	19.2817	19.3826	19.3991	19.3796	19.3511	19.3194	19.272	19.1826	19.0174	18.7474	18.3718	17.9333	17.5059	17.1654	16.9696	16.955	17.1398	17.5238	18.0906	18.8156	19.6757	20.6511
-0.112551	-0.206668	-0.325601	-0.465416	-0.615097	-0.753737	-0.847635	-0.847774	-0.688409	-0.28781	0.447397	1.61313	3.29723	5.57099	8.48169	12.049	16.2664	21.0989	26.472	32.26	38.2844	44.3277	50.163	55.5887	60.4593	64.7075	68.353	71.4929	74.2771	76.8784	79.4679	82.1953	85.1776	88.4983	92.2046	96.3035	100.767	105.538	110.537	115.657	120.772	125.747	130.472	134.886	138.989	142.85	146.603	150.428	154.52	159.063
-0.473013	-0.667222	-0.865803	-1.03692	-1.131	-1.07756	-0.784012	-0.137804	0.985997	2.70951	5.13347	8.32844	12.3344	17.153	22.7355	28.98	35.7464	42.8791	50.2293	57.672	65.1146	72.4945	79.7666	86.893	93.8345	100.547	106.993	113.153	119.036	124.67	130.096	135.352	140.465	145.44	150.269	154.939	159.449	163.815	168.078	172.295	176.525	180.808	185.174	189.646	194.258	199.05	204.049	209.252	214.62	220.096
8.7471	15.0962	21.4606	27.7509	33.8916	39.8146	45.4646	50.8114	55.8558	60.6238	65.1509	69.4648	73.5785	77.4867	81.1604	84.5536	87.6273	90.3735	92.8219	95.041	97.1387	99.2489	101.498	103.971	106.69	109.628	112.724	115.904	119.091	122.221	125.253	128.159	130.921	133.548	136.072	138.539	140.975	143.369	145.674	147.822	149.741	151.378	152.701	153.703	154.387	154.776	154.914	154.873	154.747	154.631
0.0373963	-0.0226689	-0.120446	-0.264011	-0.45841	-0.702573	-0.985243	-1.27999	-1.53957	-1.69028	-1.62723	-1.21234	-0.277017	1.36732	3.90743	7.4939	12.2039	18.0174	24.8122	32.3787	40.4546	48.77	57.0887	65.2324	73.0785	80.5418	87.5595	94.0837	100.081	105.536	110.451	114.841	118.714	122.064	124.876	127.127	128.8	129.887	130.409	130.434	130.071	129.464	128.768	128.122	127.613	127.257	127.002	126.762	126.441	125.964
0.0699942	0.0440471	-0.00817124	-0.0954278	-0.225946	-0.405472	-0.634471	-0.904361	-1.19281	-1.4583	-1.63446	-1.62513	-1.30162	-0.504335	0.948599	3.24205	6.53338	10.925	16.4596	23.1319	30.8982	39.6818	49.3778	59.8509	70.9345	82.4456	94.2004	106.019	117.733	129.206	140.33	151.007	161.148	170.683	179.561	187.747	195.233	202.049	208.263	213.975	219.319	224.446	229.495	234.575	239.775	245.172	250.83	256.78	263.022	269.537
0.00887498	-0.0442169	-0.125898	-0.240989	-0.391291	-0.573135	-0.774255	-0.970123	-1.12002	-1.1634	-1.01742	-0.576943	0.281167	1.68744	3.76015	6.57498	10.1343	14.362	19.1309	24.2976	29.7165	35.2415	40.7419	46.1249	51.3403	56.3697	61.2153	65.8901	70.4062	74.7643	78.9514	82.9367	86.6642	90.0557	93.027	95.512	97.4822	98.9487	99.9562	100.578	100.907	101.042	101.065	101.025	100.935	100.77	100.491	100.075	99.5338	98.9048
6.84177	10.5747	14.2735	17.8701	21.2995	24.5059	27.4613	30.1803	32.7196	35.1688	37.6363	40.2225	42.9925	45.9633	49.105	52.3512	55.6163	58.8114	61.8578	64.7022	67.3304	69.7718	72.0917	74.378	76.7335	79.2687	82.0845	85.2543	88.8256	92.8334	97.31	102.283	107.761	113.722	120.098	126.779	133.614	140.42	146.989	153.111	158.593	163.274	167.023	169.752	171.431	172.094	171.828	170.748	168.992	166.708
6.46171	11.8483	17.2928	22.7332	28.0602	33.139	37.8385	42.0637	45.7832	49.0305	51.882	54.4368	56.8023	59.0779	61.3383	63.6305	65.9827	68.4107	70.9249	73.5485	76.3282	79.3278	82.6208	86.279	90.3529	94.8566	99.761	104.99	110.428	115.944	121.4	126.662	131.603	136.119	140.132	143.591	146.462	148.722	150.357	151.361	151.744	151.528	150.753	149.483	147.816	145.889	143.874	141.956	140.316	139.102
18.4141	26.6251	34.7867	42.7456	50.3745	57.5715	64.2712	70.4557	76.1451	81.3707	86.1579	90.5268	94.4938	98.0746	101.307	104.272	107.095	109.921	112.902	116.174	119.851	124.022	128.734	133.982	139.708	145.815	152.175	158.648	165.086	171.338	177.253	182.696	187.565	191.797	195.37	198.298	200.638	202.475	203.906	205.017	205.887	206.602	207.255	207.949	208.791	209.884	211.31	213.124	215.354	218.01
-0.00648153	-0.0764587	-0.180505	-0.323126	-0.50461	-0.718042	-0.945582	-1.15418	-1.29117	-1.28041	-1.02023	-0.384664	0.769768	2.58895	5.19768	8.67852	13.0667	18.3533	24.4792	31.3351	38.785	46.6918	54.9248	63.3641	71.916	80.5221	89.1471	97.7599	106.324	114.791	123.1	131.171	138.917	146.251	153.116	159.501	165.442	171.01	176.298	181.393	186.36	191.228	196.006	200.703	205.348	210.005	214.768	219.757	225.12	231.011
-0.068996	-0.122064	-0.188668	-0.265994	-0.347131	-0.419525	-0.463432	-0.45063	-0.343821	-0.0973144	0.34022	1.02	1.98329	3.24685	4.78842	6.54451	8.425	10.3357	12.1964	13.9467	15.5404	16.9394	18.1105	19.0266	19.6721	20.0535	20.2053	20.1803	20.0256	19.7672	19.4216	19.0136	18.5736	18.1247	17.68	17.2497	16.8506	16.513	16.2768	16.1782	16.2387	16.4628	16.8453	17.3856	18.0976	19.0054	20.1311	21.4868	23.0778	24.9108
-0.182909	-0.307673	-0.461919	-0.637016	-0.81434	-0.961777	-1.03032	-0.95151	-0.636697	0.0202729	1.13527	2.81865	5.15338	8.17187	11.8368	16.0396	20.6242	25.4159	30.2404	34.9461	39.4201	43.5788	47.354	50.6974	53.5906	56.0449	58.0983	59.8113	61.2587	62.5119	63.616	64.576	65.3664	65.9517	66.2966	66.3701	66.1515	65.637	64.8521	63.8635	62.7695	61.6794	60.699	59.9199	59.4051	59.1894	59.2924	59.7221	60.4706	61.5165
3.98895	10.3378	16.9526	23.8521	30.9623	38.1289	45.1459	51.7937	57.8884	63.3225	68.0767	72.211	75.845	79.1277	82.1993	85.1677	88.1023	91.0345	93.9604	96.8477	99.65	102.328	104.863	107.256	109.516	111.655	113.69	115.64	117.529	119.389	121.281	123.3	125.558	128.153	131.147	134.565	138.388	142.553	146.963	151.507	156.068	160.535	164.817	168.85	172.595	176.027	179.155	182.021	184.683	187.186
[truncated: 51 more columns]
