# Supplementary material for: Distributions of plantar loads are altered when walking in anxiety-inducing virtual settings but not under cognitive demand
Source: PLoS One. 2026 Apr 20;21(4):e0345075. doi: 10.1371/journal.pone.0345075 (PMC13094994; doi:10.1371/journal.pone.0345075)
Supplement: S1 File — Study data is available here. (ZIP) [file pone.0345075.s001.zip › S1 File. Dataset/ProcRHeel_07STL.xlsx]

## Sheet: Sheet1
0.00586757	0.0052924	0.00330753	-0.000702306	-0.00740096	-0.017409	-0.0311553	-0.0486609	-0.0692479	-0.0911787	-0.11125	-0.12437	-0.123195	-0.0979361	-0.0364734	0.0749698	0.250396	0.501531	0.833926	1.24207	1.70782	2.21033	2.74074	3.30355	3.90633	4.54819	5.21143	5.86433	6.4728	7.0116	7.46973	7.8463	8.14447	8.37408	8.55445	8.7042	8.83253	8.94331	9.03825	9.11501	9.16516	9.17438	9.1311	9.03711	8.90556	8.75049	8.58313	8.41118	8.2336	8.04469
0.00437321	-0.000454252	-0.00859309	-0.0208286	-0.0377207	-0.0593397	-0.0849075	-0.112351	-0.13779	-0.155	-0.154943	-0.125499	-0.051615	0.0839036	0.29864	0.60751	1.01808	1.52389	2.09837	2.69832	3.28256	3.83239	4.35153	4.84766	5.32054	5.76275	6.16092	6.50046	6.77703	7.00287	7.20365	7.40703	7.62671	7.85626	8.07911	8.28393	8.46966	8.63529	8.77262	8.87061	8.91786	8.90578	8.8396	8.74423	8.65411	8.59448	8.56983	8.56963	8.5872	8.63242
8.56334	6.75895	5.04746	3.51476	2.22993	1.22753	0.502319	0.0206184	-0.264512	-0.40252	-0.438812	-0.411354	-0.349505	-0.2743	-0.199565	-0.133363	-0.0794805	-0.0387605	-0.0102257	0.00805049	0.0183194	0.0227468	0.0231727	0.0209979	0.0171608	0.0121727	0.00619418	-0.000861275	-0.0091999	-0.0189961	-0.0302143	-0.0424017	-0.0544562	-0.0643858	-0.0690859	-0.0641611	-0.0438647	-0.00126181	0.0712695	0.181052	0.333487	0.529685	0.763194	1.01623	1.2605	1.46858	1.62465	1.71915	1.73957	1.67567
0.0040963	0.00408795	0.00329754	0.00132471	-0.00228813	-0.00800928	-0.0162363	-0.0271708	-0.0406422	-0.0558781	-0.0712371	-0.0839233	-0.08968	-0.082554	-0.0548463	0.00266391	0.100003	0.246687	0.449561	0.709658	1.01776	1.35021	1.67677	1.9845	2.28837	2.60935	2.95051	3.29627	3.62462	3.92219	4.19262	4.44671	4.68881	4.91843	5.13727	5.34882	5.55367	5.74715	5.92509	6.09115	6.25576	6.43257	6.6315	6.84534	7.04698	7.20301	7.2851	7.27138	7.14844	6.92332
0.00621823	0.00664518	0.00611091	0.00404033	-0.000254701	-0.00752426	-0.0184816	-0.0336416	-0.053084	-0.0761309	-0.100949	-0.124092	-0.140026	-0.140695	-0.115262	-0.0501997	0.0699977	0.261297	0.537375	0.905469	1.36039	1.87795	2.41443	2.9191	3.35961	3.74331	4.10985	4.50291	4.94984	5.45504	6.00189	6.56122	7.10222	7.60108	8.0406	8.40228	8.66424	8.81166	8.85026	8.80895	8.72762	8.63729	8.54703	8.44751	8.32553	8.17374	7.99398	7.7996	7.61097	7.44694
0.00742757	0.00831948	0.00825949	0.00658906	0.00249187	-0.00496209	-0.0167201	-0.0335788	-0.0559272	-0.0833858	-0.114337	-0.145364	-0.170636	-0.181341	-0.165255	-0.106663	0.0131418	0.214421	0.516251	0.932072	1.46319	2.08982	2.7643	3.42157	4.01105	4.52169	4.97747	5.41805	5.88404	6.4069	6.99871	7.64724	8.32723	9.01495	9.68391	10.3001	10.8347	11.2729	11.6095	11.8401	11.9577	11.9594	11.8531	11.6577	11.3957	11.0863	10.7453	10.3849	10.0096	9.61588
1.5657	1.16802	0.803518	0.494465	0.247691	0.0589043	-0.0820449	-0.187057	-0.266677	-0.327761	-0.371721	-0.393246	-0.379469	-0.309683	-0.155849	0.115636	0.540337	1.14967	1.96158	2.96757	4.11881	5.3252	6.48452	7.52688	8.43209	9.21634	9.9152	10.565	11.1833	11.7638	12.2853	12.7252	13.0725	13.3325	13.5153	13.6203	13.6364	13.5574	13.3911	13.1492	12.8407	12.4798	12.093	11.7155	11.3858	11.1356	10.9823	10.9349	10.9998	11.1737
39.2614	33.2379	27.325	21.6894	16.4967	11.8986	8.01112	4.89082	2.52952	0.863758	-0.210592	-0.818545	-1.08557	-1.12363	-1.0244	-0.857444	-0.671549	-0.497695	-0.352605	-0.242209	-0.164631	-0.112537	-0.0748655	-0.0380449	0.0130699	0.0942607	0.2207	0.405071	0.654759	0.967852	1.32802	1.70579	2.07539	2.43194	2.78806	3.15921	3.55301	3.96406	4.37755	4.78009	5.16545	5.53086	5.86954	6.16504	6.39443	6.5419	6.60885	6.60828	6.55224	6.44588
0.0039993	0.00490827	0.00552505	0.00552689	0.00448062	0.00184723	-0.0029903	-0.0106648	-0.0217157	-0.0364212	-0.0545612	-0.0751088	-0.0958634	-0.113056	-0.12096	-0.111576	-0.0745489	0.00253579	0.133236	0.330457	0.603544	0.953981	1.36968	1.82154	2.27229	2.69748	3.0981	3.49644	3.92672	4.42024	4.98864	5.62237	6.2978	6.97672	7.60645	8.13482	8.53116	8.79102	8.9224	8.93769	8.85911	8.71554	8.52711	8.30155	8.04594	7.77078	7.48333	7.18568	6.87997	6.57473
0.0101959	0.00755006	0.00160855	-0.00882008	-0.0249138	-0.0476041	-0.0772254	-0.113032	-0.152578	-0.190992	-0.2202	-0.228216	-0.198672	-0.11084	0.0595177	0.338043	0.747928	1.3038	2.00284	2.8145	3.67743	4.51572	5.26784	5.90332	6.42003	6.83787	7.19239	7.51915	7.83794	8.15163	8.45157	8.72236	8.95347	9.14787	9.31396	9.45593	9.57895	9.69566	9.81834	9.94466	10.0559	10.1266	10.1335	10.0666	9.93652	9.76812	9.59084	9.43068	9.30171	9.20352
0.00446418	0.00429958	0.00320276	0.000725879	-0.00363209	-0.0103676	-0.0198752	-0.0323005	-0.047338	-0.063971	-0.0801654	-0.0925431	-0.0960773	-0.0838822	-0.0472152	0.0241669	0.141119	0.313471	0.54744	0.841905	1.18359	1.54486	1.89355	2.21381	2.51529	2.81944	3.14118	3.47981	3.82191	4.15406	4.46761	4.74701	4.96784	5.11584	5.1978	5.23113	5.23171	5.21043	5.17302	5.12143	5.06137	5.00822	4.97699	4.97013	4.98108	5.00185	5.02447	5.04054	5.04093	5.0157
0.00791503	0.00786006	0.00627399	0.00238038	-0.00470556	-0.0158852	-0.0319171	-0.0531722	-0.0792911	-0.108738	-0.138263	-0.16233	-0.172576	-0.157411	-0.101924	0.011649	0.202583	0.48907	0.88399	1.38873	1.98466	2.62411	3.23384	3.74379	4.12226	4.38332	4.56992	4.73642	4.9325	5.18941	5.51952	5.92282	6.39103	6.91199	7.46837	8.0307	8.55771	9.00604	9.34232	9.55001	9.62764	9.5847	9.43992	9.22202	8.97051	8.72864	8.52834	8.37945	8.26939	8.17169
0.0102101	0.00370531	-0.00808123	-0.0266289	-0.0531745	-0.088307	-0.131399	-0.179873	-0.228323	-0.267552	-0.283648	-0.257306	-0.163715	0.0266001	0.345468	0.822693	1.479	2.31575	3.30337	4.37657	5.4465	6.42793	7.26704	7.95123	8.49335	8.9116	9.22875	9.47722	9.68982	9.88872	10.0889	10.3044	10.5474	10.8232	11.1253	11.4351	11.7271	11.9745	12.1576	12.2749	12.3335	12.3283	12.2486	12.1012	11.9187	11.7464	11.6225	11.5629	11.5635	11.6087
48.5474	41.8502	35.2533	28.9302	23.0224	17.6468	12.9071	8.88834	5.63436	3.13069	1.312	0.0817062	-0.672336	-1.06503	-1.20091	-1.16476	-1.01787	-0.798137	-0.52279	-0.192833	0.201137	0.671872	1.22694	1.86036	2.55034	3.26283	3.95413	4.57869	5.10906	5.5491	5.92476	6.26535	6.59125	6.91125	7.22994	7.55685	7.90664	8.29243	8.71955	9.18517	9.67896	10.174	10.6233	10.9802	11.2154	11.3137	11.2707	11.1009	10.8363	10.5128
9.49736	7.29183	5.23713	3.45349	2.00796	0.912395	0.136867	-0.371046	-0.669506	-0.81106	-0.835763	-0.767778	-0.614656	-0.368743	-0.0105675	0.485825	1.145	1.98141	2.99527	4.17282	5.48501	6.88274	8.28973	9.60237	10.7166	11.5767	12.1982	12.6415	12.9743	13.2561	13.5345	13.8406	14.1857	14.5672	14.9809	15.4273	15.9058	16.4059	16.9011	17.3551	17.7302	17.9916	18.112	18.0861	17.9365	17.7013	17.4187	17.1237	16.851	16.6289
3.52294	2.65235	1.83766	1.12869	0.553003	0.116555	-0.187777	-0.371025	-0.441545	-0.401071	-0.243218	0.0455571	0.482467	1.08208	1.84692	2.75773	3.77272	4.83822	5.89348	6.87079	7.71552	8.40943	8.96322	9.39783	9.74102	10.0288	10.3005	10.5858	10.8868	11.1721	11.3964	11.5248	11.5437	11.4612	11.3061	11.1245	10.9668	10.8688	10.8347	10.8396	10.8546	10.8678	10.8768	10.8737	10.8491	10.8004	10.7336	10.6641	10.6101	10.5823
6.0735	4.64936	3.32485	2.18208	1.26693	0.584601	0.11126	-0.19156	-0.366466	-0.453368	-0.485355	-0.486501	-0.470953	-0.442801	-0.396417	-0.317105	-0.182195	0.0370664	0.372379	0.853395	1.50031	2.31338	3.25974	4.26582	5.23495	6.09076	6.80693	7.3987	7.90003	8.34789	8.77132	9.18193	9.5704	9.91426	10.1927	10.4006	10.5505	10.6527	10.6982	10.6674	10.5461	10.3331	10.0396	9.68153	9.27715	8.85046	8.43015	8.03886	7.68503	7.36512
4.1383	3.08328	2.11863	1.3057	0.665726	0.190494	-0.14404	-0.367448	-0.507418	-0.584769	-0.610303	-0.583087	-0.489949	-0.30618	0.00224725	0.47446	1.14776	2.04723	3.17107	4.47252	5.85273	7.1891	8.38852	9.41408	10.266	10.9503	11.4668	11.8147	12.0024	12.0484	11.9795	11.8316	11.6516	11.4912	11.392	11.3709	11.4185	11.5114	11.6205	11.7121	11.7542	11.7269	11.6264	11.4662	11.2761	11.0922	10.9408	10.8288	10.7504	10.7019
-0.0130365	-0.0362461	-0.0689287	-0.11149	-0.162782	-0.219221	-0.273741	-0.314689	-0.324794	-0.280493	-0.151958	0.095631	0.498909	1.09101	1.89649	2.92803	4.17921	5.61096	7.14316	8.66616	10.0774	11.3161	12.3594	13.204	13.8617	14.356	14.7123	14.958	15.1246	15.2454	15.351	15.4664	15.6087	15.7844	15.9864	16.1928	16.3749	16.5124	16.5955	16.615	16.5614	16.4362	16.2572	16.0472	15.8194	15.5795	15.3373	15.1084	14.9064	14.7365
11.8229	9.86758	7.94747	6.11328	4.43611	2.98454	1.80504	0.91139	0.284519	-0.116429	-0.340756	-0.437172	-0.448578	-0.409626	-0.346135	-0.275616	-0.208391	-0.148945	-0.0972882	-0.0502041	-0.00237232	0.0525807	0.121002	0.207987	0.315867	0.442362	0.578223	0.705949	0.805702	0.870138	0.916602	0.983882	1.11478	1.33797	1.65845	2.05785	2.50441	2.96869	3.43522	3.90301	4.37755	4.86065	5.34341	5.80588	6.21957	6.55282	6.78217	6.90075	6.91791	6.85689
3.39247	2.52893	1.7416	1.08119	0.565359	0.187334	-0.0730582	-0.241213	-0.341952	-0.395712	-0.416197	-0.409114	-0.371726	-0.293059	-0.15481	0.0668237	0.398023	0.862295	1.47445	2.23746	3.13831	4.13586	5.15672	6.11974	6.97578	7.72887	8.42185	9.09995	9.78095	10.4477	11.0618	11.5865	12.0033	12.3128	12.5271	12.6636	12.7397	12.7701	12.7649	12.7288	12.6616	12.5583	12.4114	12.2123	11.9551	11.6403	11.2761	10.873	10.4431	10.0052
22.1487	17.8634	13.8081	10.1768	7.07572	4.53622	2.54619	1.0682	0.0447508	-0.59649	-0.931191	-1.02576	-0.929536	-0.672312	-0.266141	0.289368	0.99855	1.85789	2.84192	3.89386	4.93569	5.90173	6.76881	7.55304	8.28133	8.96726	9.60547	10.1811	10.6848	11.1228	11.508	11.844	12.1217	12.3321	12.4723	12.5437	12.5493	12.4915	12.3726	12.1957	11.9674	11.7011	11.4213	11.1596	10.9414	10.7741	10.645	10.5279	10.3975	10.2401
0.00559928	0.00606959	0.00571848	0.00403447	0.000399203	-0.0058704	-0.015438	-0.0288081	-0.0461185	-0.0668555	-0.0894936	-0.111087	-0.126841	-0.1297	-0.110097	-0.0559797	0.0466538	0.21246	0.454416	0.780169	1.18675	1.65418	2.14775	2.63661	3.10803	3.55986	3.99169	4.40381	4.79206	5.14534	5.44972	5.69198	5.86551	5.97253	6.0139	5.98471	5.88836	5.74803	5.59766	5.4657	5.3686	5.31212	5.29341	5.30222	5.32134	5.32669	5.29166	5.19925	5.04933	4.85194
0.00917188	0.00794216	0.00433895	-0.00262408	-0.0139895	-0.0306979	-0.0533371	-0.081783	-0.114721	-0.149063	-0.179306	-0.196892	-0.189657	-0.141573	-0.0330518	0.157827	0.452764	0.868975	1.41276	2.07065	2.79924	3.52236	4.15155	4.62608	4.93632	5.11113	5.19261	5.22237	5.238	5.27215	5.35174	5.49705	5.71983	6.02001	6.38219	6.77859	7.18085	7.56914	7.9302	8.24958	8.50554	8.67235	8.73438	8.6993	8.59821	8.47146	8.35025	8.24699	8.15583	8.06118
0.00981437	0.00555301	-0.00276191	-0.0164045	-0.0365343	-0.0638947	-0.09838	-0.138462	-0.18048	-0.217847	-0.240262	-0.23304	-0.176778	-0.047699	0.180913	0.535669	1.03792	1.69603	2.49801	3.41067	4.38271	5.34821	6.24289	7.03206	7.71929	8.32636	8.871	9.36133	9.80366	10.2092	10.5905	10.9535	11.2902	11.5801	11.8032	11.9567	12.0669	12.1783	12.322	12.4982	12.6855	12.8557	12.9757	13.0073	12.9158	12.6895	12.3505	11.9461	11.5334	11.1652
58.183	52.8324	47.3247	41.715	36.0712	30.4689	25.0036	19.8078	15.0364	10.8286	7.27817	4.42834	2.27275	0.75559	-0.219613	-0.769643	-1.01135	-1.04872	-0.966682	-0.829352	-0.681086	-0.548874	-0.445177	-0.37056	-0.315873	-0.263947	-0.190972	-0.0678697	0.137864	0.459222	0.924986	1.55262	2.3382	3.24438	4.1964	5.10327	5.90158	6.58355	7.18169	7.73561	8.27689	8.82695	9.39265	9.96623	10.5329	11.074	11.5624	11.9636	12.2487	12.4097
43.2794	38.2009	33.1077	28.0881	23.2505	18.7151	14.5974	10.988	7.93378	5.43377	3.45363	1.94443	0.849405	0.103975	-0.362145	-0.620111	-0.735447	-0.762279	-0.740237	-0.693452	-0.630743	-0.546521	-0.422192	-0.228163	0.0732195	0.52317	1.15968	2.00756	3.06524	4.29314	5.60938	6.8989	8.04661	8.98426	9.71037	10.2691	10.7188	11.1131	11.4899	11.866	12.2407	12.6079	12.9628	13.2977	13.5996	13.8578	14.0773	14.2795	14.489	14.7197
[truncated: 51 more columns]
