# Supplementary material for: Distributions of plantar loads are altered when walking in anxiety-inducing virtual settings but not under cognitive demand
Source: PLoS One. 2026 Apr 20;21(4):e0345075. doi: 10.1371/journal.pone.0345075 (PMC13094994; doi:10.1371/journal.pone.0345075)
Supplement: S1 File — Study data is available here. (ZIP) [file pone.0345075.s001.zip › S1 File. Dataset/ProcRHeel_39DTH.xlsx]

## Sheet: Sheet1
23.9976	19.8368	15.8399	12.1678	8.92554	6.1688	3.9201	2.17802	0.914087	0.0696474	-0.434822	-0.684024	-0.756171	-0.716957	-0.61743	-0.494288	-0.371517	-0.262694	-0.173414	-0.103529	-0.0490529	-0.00366834	0.0400668	0.0896878	0.15182	0.23106	0.328607	0.440586	0.55599	0.65462	0.70966	0.701096	0.630941	0.521516	0.399198	0.282947	0.183221	0.104312	0.0464144	0.00729585	-0.016459	-0.0285813	-0.0325784	-0.0314467	-0.0275627	-0.0226836	-0.0179996	-0.014219	-0.0116597	-0.0103258
70.2518	58.8308	47.7949	37.5607	28.4064	20.4855	13.8632	8.54243	4.47163	1.54408	-0.392026	-1.51061	-1.98167	-1.94999	-1.524	-0.775368	0.252797	1.53048	3.01934	4.6495	6.30675	7.84518	9.12637	10.0662	10.6611	10.9761	11.1048	11.1315	11.1133	11.0773	11.0274	10.9589	10.8674	10.7506	10.609	10.4403	10.2318	9.96604	9.63953	9.27095	8.88646	8.49697	8.09619	7.6774	7.24343	6.80393	6.3738	5.97049	5.60334	5.26603
27.4311	22.5552	17.8723	13.5693	9.79422	6.63354	4.1112	2.2022	0.844957	-0.0460379	-0.567034	-0.814457	-0.875663	-0.822795	-0.710844	-0.578137	-0.448257	-0.332597	-0.232986	-0.144124	-0.0557081	0.045598	0.174154	0.343058	0.561264	0.829926	1.13776	1.45923	1.76239	2.02253	2.22843	2.37959	2.48187	2.54419	2.57631	2.58739	2.58523	2.57594	2.5639	2.55192	2.54149	2.53296	2.52583	2.5189	2.51042	2.49824	2.48002	2.45353	2.41704	2.36994
11.8836	9.34525	6.96731	4.87313	3.13677	1.78174	0.791468	0.122618	-0.28353	-0.490622	-0.558439	-0.537852	-0.468858	-0.380604	-0.292576	-0.216257	-0.156853	-0.114838	-0.087201	-0.068353	-0.0507743	-0.0254976	0.0174205	0.0882454	0.196557	0.34964	0.550134	0.792727	1.06328	1.34449	1.62011	1.87294	2.08727	2.25527	2.37751	2.45964	2.5097	2.5363	2.5475	2.55016	2.54958	2.54942	2.55178	2.55735	2.56559	2.5747	2.58152	2.58132	2.56778	2.53299
12.1807	10.4979	8.82362	7.18311	5.61076	4.1556	2.87322	1.80856	0.981432	0.382859	-0.0174854	-0.260111	-0.386851	-0.435269	-0.435609	-0.40947	-0.369581	-0.320256	-0.258195	-0.173533	-0.0512149	0.127063	0.380067	0.723055	1.16225	1.68748	2.26546	2.84225	3.36043	3.78001	4.08728	4.29115	4.41685	4.49916	4.56903	4.64049	4.71293	4.78249	4.84682	4.90428	4.95348	4.99369	5.02491	5.04736	5.06082	5.06416	5.05514	5.03031	4.98524	4.9151
240.38	211.382	182.674	154.964	128.934	105.164	84.0758	65.8911	50.6213	38.0962	28.019	20.0322	13.7811	8.95649	5.30609	2.6275	0.756276	-0.445479	-1.09672	-1.29945	-1.13554	-0.663996	0.07644	1.05789	2.24864	3.60009	5.03998	6.4692	7.77075	8.84339	9.64032	10.1785	10.5141	10.7118	10.8273	10.9013	10.9565	10.9961	11.0049	10.9614	10.8573	10.706	10.5298	10.3455	10.1591	9.96956	9.77237	9.56386	9.34156	9.09657
49.0023	42.3272	35.7847	29.5651	23.8287	18.6964	14.24	10.4774	7.38268	4.90295	2.97429	1.53229	0.512811	-0.153508	-0.541905	-0.726488	-0.772273	-0.730601	-0.637655	-0.5149	-0.370739	-0.202965	-0.0018252	0.246316	0.554577	0.930198	1.36792	1.843	2.30935	2.71101	3.00514	3.18195	3.2686	3.31485	3.37086	3.47243	3.63641	3.85842	4.11309	4.3637	4.57733	4.73233	4.81672	4.82488	4.75594	4.61353	4.40735	4.1551	3.87872	3.59716
102.34	88.0797	74.2044	61.1687	49.3058	38.8166	29.7719	22.1363	15.8118	10.6834	6.64257	3.5838	1.39157	-0.0650234	-0.928228	-1.33982	-1.4268	-1.29161	-1.00899	-0.628073	-0.177897	0.324853	0.866518	1.42601	1.96608	2.4351	2.78526	2.99466	3.07127	3.04034	2.93649	2.79959	2.66447	2.55349	2.47715	2.43651	2.42599	2.43695	2.46085	2.49018	2.51823	2.53855	2.54438	2.52834	2.48233	2.39801	2.26779	2.08676	1.85548	1.58386
21.3144	17.0312	12.9717	9.32976	6.23844	3.76021	1.89428	0.588796	-0.243218	-0.70467	-0.897277	-0.910655	-0.817358	-0.671796	-0.511682	-0.360779	-0.232044	-0.130639	-0.0565669	-0.00678894	0.0231826	0.0381888	0.0427386	0.0406437	0.0348815	0.0276083	0.0202584	0.0136827	0.00829537	0.00420825	0.0013441	-0.000476362	-0.00147189	-0.00185989	-0.00183306	-0.00154912	-0.00112972	-0.000665198	-0.000222425	0.00014601	0.000393018	0.000469702	0.000320654	-0.000117087	-0.000910211	-0.00211917	-0.00378076	-0.00588215	-0.00832584	-0.0108863
39.8831	34.0461	28.331	22.9344	18.01	13.6542	9.91181	6.79248	4.2859	2.36459	0.97878	0.0553003	-0.495474	-0.767147	-0.845956	-0.804241	-0.698	-0.567033	-0.436735	-0.320622	-0.22294	-0.141047	-0.0674688	0.00831724	0.0982076	0.213767	0.364213	0.553854	0.778864	1.02337	1.25908	1.45458	1.5888	1.65715	1.67047	1.65339	1.64128	1.66838	1.74982	1.87501	2.01977	2.16227	2.28913	2.39424	2.47616	2.53597	2.57546	2.59591	2.59724	2.57754
18.814	15.8943	13.052	10.3779	7.94961	5.82512	4.0376	2.59331	1.4773	0.661402	0.106936	-0.234576	-0.415755	-0.485977	-0.487035	-0.451283	-0.40128	-0.350314	-0.30326	-0.257596	-0.204423	-0.129534	-0.0146857	0.160648	0.416642	0.769193	1.22431	1.77062	2.37339	2.97905	3.53341	4.00069	4.36899	4.64437	4.84303	4.98533	5.09136	5.17768	5.25491	5.32585	5.38384	5.414	5.40311	5.35196	5.27364	5.18152	5.08356	4.98349	4.88293	4.78338
78.9662	66.7978	54.9815	43.9364	33.977	25.2972	17.9804	12.0182	7.33668	3.82161	1.33339	-0.290801	-1.23156	-1.66866	-1.76141	-1.63798	-1.39211	-1.08463	-0.747864	-0.391608	-0.0101577	0.410094	0.882438	1.41089	1.98006	2.54566	3.03807	3.39164	3.58249	3.63752	3.60842	3.54099	3.46086	3.37692	3.2955	3.22799	3.18272	3.1554	3.13355	3.1101	3.08769	3.06804	3.04298	3.00027	2.93713	2.86265	2.78716	2.7145	2.64218	2.56308
36.7008	32.033	27.3645	22.8021	18.4648	14.4617	10.8795	7.77644	5.1856	3.11795	1.55988	0.46668	-0.235269	-0.633556	-0.813947	-0.85126	-0.804908	-0.717406	-0.614924	-0.508824	-0.397685	-0.26949	-0.104111	0.123815	0.441162	0.8711	1.42634	2.0997	2.85446	3.62302	4.31897	4.86404	5.22304	5.41624	5.49402	5.506	5.49046	5.47394	5.47107	5.48477	5.50801	5.53402	5.56935	5.63135	5.73278	5.87192	6.02967	6.1705	6.25379	6.25206
14.2315	11.5849	9.05673	6.74867	4.73382	3.05816	1.74152	0.77376	0.116312	-0.287332	-0.498858	-0.57588	-0.566897	-0.509137	-0.42839	-0.340014	-0.250491	-0.1592	-0.0602872	0.0553668	0.197973	0.376258	0.594377	0.848037	1.12097	1.38662	1.61786	1.79856	1.92877	2.02384	2.11028	2.21438	2.34802	2.50764	2.68427	2.86785	3.04438	3.19254	3.28659	3.31083	3.27401	3.2048	3.13325	3.0779	3.04376	3.02327	2.9995	2.95737	2.89502	2.82031
-2.56605e-08	-3.64439e-08	-4.78972e-08	-5.8317e-08	-6.49977e-08	-6.40392e-08	-5.02469e-08	-1.7207e-08	4.2354e-08	1.35793e-07	2.69212e-07	4.45417e-07	6.61065e-07	9.02972e-07	1.14369e-06	1.33667e-06	1.41168e-06	1.27144e-06	7.91091e-07	-1.77536e-07	-1.79418e-06	-4.20798e-06	-7.52167e-06	-1.17394e-05	-1.66967e-05	-2.19727e-05	-2.67901e-05	-2.99113e-05	-2.955e-05	-2.33237e-05	-8.28676e-06	1.89067e-05	6.16495e-05	0.00012277	0.000203596	0.000302653	0.000413961	0.00052501	0.000614533	0.000650381	0.00058797	0.000369995	-7.16448e-05	-0.000810512	-0.00191551	-0.00343452	-0.0053705	-0.00764935	-0.0100797	-0.0123067
34.6342	28.8215	23.1921	17.936	13.2072	9.12319	5.76615	3.16655	1.28942	0.0435889	-0.693159	-1.04923	-1.14241	-1.07111	-0.911386	-0.71781	-0.526292	-0.357674	-0.221491	-0.119415	-0.0481052	-0.00139764	0.028142	0.0481613	0.0658047	0.0872331	0.117169	0.158394	0.21111	0.272017	0.333291	0.381319	0.399388	0.37884	0.32709	0.260323	0.192188	0.130849	0.0803529	0.0418394	0.0146356	-0.00293782	-0.01298	-0.0175962	-0.0186829	-0.0178002	-0.0161386	-0.0145336	-0.0134826	-0.0131697
27.4351	22.4477	17.6657	13.2765	9.42242	6.19685	3.64113	1.73999	0.427598	-0.395547	-0.841956	-1.01977	-1.0222	-0.922806	-0.774814	-0.612616	-0.454457	-0.305625	-0.161752	-0.0119914	0.157819	0.361867	0.61062	0.90643	1.23809	1.57635	1.8819	2.12716	2.30743	2.43149	2.51074	2.55593	2.57685	2.58207	2.57874	2.57236	2.56683	2.56453	2.56642	2.57206	2.57956	2.5855	2.5848	2.57065	2.53459	2.46695	2.35768	2.19787	1.9822	1.71233
174.83	148.752	123.381	99.5886	78.0503	59.2011	43.2426	30.1633	19.7861	11.8316	5.97919	1.90523	-0.704337	-2.14981	-2.70825	-2.61853	-2.07011	-1.20254	-0.115425	1.11428	2.40993	3.67496	4.79285	5.65855	6.21974	6.49427	6.55322	6.48455	6.36008	6.21964	6.07469	5.9246	5.76881	5.61022	5.45878	5.32948	5.23192	5.16574	5.12375	5.09469	5.06451	5.01721	4.93562	4.80264	4.60309	4.32669	3.97244	3.55301	3.09168	2.61142
12.3311	9.51606	6.88895	4.60532	2.75669	1.36432	0.394055	-0.221043	-0.559984	-0.699999	-0.708632	-0.639955	-0.533889	-0.417238	-0.305648	-0.205951	-0.118448	-0.0389684	0.0392355	0.123739	0.221237	0.335622	0.465939	0.603874	0.73262	0.832703	0.894162	0.925691	0.954044	1.01314	1.12824	1.30472	1.52663	1.76512	1.99192	2.18831	2.34568	2.46248	2.54087	2.58422	2.59545	2.57603	2.52579	2.44328	2.3269	2.17661	1.99655	1.79602	1.58262	1.35455
29.7482	25.177	20.7058	16.4842	12.6372	9.2544	6.38933	4.06275	2.26556	0.95999	0.0819203	-0.450489	-0.72378	-0.817779	-0.798966	-0.717921	-0.60916	-0.492427	-0.374802	-0.253092	-0.116308	0.0516617	0.269059	0.552451	0.912011	1.34535	1.83092	2.32792	2.78525	3.15234	3.39054	3.48601	3.4567	3.34701	3.21142	3.09705	3.03636	3.04787	3.13742	3.29769	3.50797	3.74051	3.96863	4.16497	4.29929	4.34664	4.29506	4.14702	3.92085	3.65151
61.7027	53.4654	45.3817	37.7101	30.6405	24.2835	18.6944	13.8918	9.8651	6.58014	3.98889	2.03582	0.651337	-0.25461	-0.784956	-1.04084	-1.11017	-1.06126	-0.940482	-0.772792	-0.563912	-0.303868	0.0284984	0.459995	1.01563	1.7093	2.53182	3.43796	4.3459	5.15854	5.79591	6.22306	6.45949	6.56395	6.609	6.65807	6.74561	6.8702	7.00749	7.12906	7.21269	7.24394	7.21504	7.1244	6.97706	6.78666	6.57309	6.3528	6.135	5.92695
21.3432	17.4847	13.7785	10.3666	7.35966	4.83356	2.82713	1.33403	0.303946	-0.342648	-0.695707	-0.840999	-0.851776	-0.784965	-0.680306	-0.561409	-0.437782	-0.307246	-0.158544	0.0258114	0.266223	0.58191	0.985632	1.4768	2.03373	2.61147	3.15397	3.61635	3.98081	4.25776	4.47325	4.64897	4.79246	4.90446	4.98751	5.04617	5.08508	5.10783	5.11595	5.10847	5.08176	5.02967	4.94423	4.81676	4.63982	4.41016	4.1326	3.82488	3.51836	3.24826
9.60665	7.92041	6.30218	4.8061	3.47172	2.33136	1.40949	0.712192	0.222774	-0.0917049	-0.270783	-0.353481	-0.374123	-0.360236	-0.331847	-0.301561	-0.275014	-0.25146	-0.224377	-0.182025	-0.108124	0.0171014	0.215152	0.506369	0.905486	1.41542	2.02182	2.6917	3.37526	4.01451	4.5656	5.01854	5.39175	5.71114	5.995	6.24877	6.46933	6.65077	6.7831	6.85437	6.86046	6.81109	6.72821	6.63681	6.555	6.49231	6.45144	6.42946	6.41887	6.40803
1.39126	1.03911	0.718013	0.449537	0.24187	0.0930245	-0.00470242	-0.0615438	-0.0880566	-0.0938123	-0.0867505	-0.0729504	-0.0567321	-0.0408993	-0.0270513	-0.0159091	-0.00759698	-0.00187237	0.00169525	0.0035989	0.0043133	0.00424963	0.00373602	0.00301545	0.00225403	0.0015545	0.000971264	0.00052459	0.000212757	2.15159e-05	-6.91605e-05	-8.08177e-05	-3.4374e-05	5.03476e-05	0.000153846	0.000255358	0.000330883	0.000351295	0.000281048	7.81243e-05	-0.00030404	-0.000911762	-0.00178254	-0.00293181	-0.00433431	-0.00590011	-0.00744581	-0.00866339	-0.00909077	-0.00809089
-8.31936e-06	-1.37542e-05	-2.04025e-05	-2.78562e-05	-3.52667e-05	-4.11968e-05	-4.34785e-05	-3.91107e-05	-2.42428e-05	5.69234e-06	5.56153e-05	0.000130115	0.000232343	0.000362405	0.000515196	0.000677703	0.000825907	0.000921602	0.000909664	0.000716605	0.000251605	-0.000588438	-0.00190799	-0.00379398	-0.00628698	-0.00934087	-0.0127706	-0.0161893	-0.0189457	-0.0200692	-0.0182125	-0.0116294	0.00174658	0.0241676	0.0577603	0.103989	0.16301	0.232607	0.307009	0.375462	0.421278	0.428103	0.392934	0.328981	0.253927	0.180437	0.115684	0.0629869	0.0230297	-0.00492838
1.64313	1.22689	0.847624	0.530507	0.284807	0.107804	-0.00996346	-0.0808778	-0.117597	-0.131433	-0.131453	-0.124084	-0.113063	-0.099553	-0.082366	-0.0582684	-0.0223718	0.0313185	0.109073	0.21623	0.355503	0.524689	0.713636	0.902264	1.06649	1.19356	1.28964	1.36999	1.44914	1.53876	1.6455	1.76929	1.90096	2.02173	2.1114	2.15694	2.15361	2.1043	2.01976	1.91951	1.83285	1.79342	1.8226	1.91483	2.0425	2.17373	2.28329	2.35317	2.37036	2.32553
[truncated: 51 more columns]
