# Supplementary material for: Distributions of plantar loads are altered when walking in anxiety-inducing virtual settings but not under cognitive demand
Source: PLoS One. 2026 Apr 20;21(4):e0345075. doi: 10.1371/journal.pone.0345075 (PMC13094994; doi:10.1371/journal.pone.0345075)
Supplement: S1 File — Study data is available here. (ZIP) [file pone.0345075.s001.zip › S1 File. Dataset/ProcL_14DTL.xlsx]

## Sheet: Sheet1
0.0405474	0.0925495	0.146279	0.201566	0.258059	0.315032	0.371301	0.425307	0.475365	0.520041	0.558603	0.591304	0.61929	0.644249	0.668005	0.692205	0.71812	0.746579	0.77797	0.812244	0.848887	0.886951	0.925143	0.961964	0.995905	1.02566	1.0503	1.06928	1.08243	1.08986	1.09194	1.08921	1.08236	1.07222	1.05975	1.04597	1.03191	1.01854	1.00671	0.997099	0.990182	0.986264	0.985456	0.987696	0.992756	1.00025	1.00965	1.02031	1.03156	1.04271
0.0407438	0.109047	0.177984	0.246908	0.314803	0.380103	0.440854	0.495245	0.542201	0.581729	0.614936	0.643795	0.670686	0.697861	0.727059	0.759309	0.794885	0.833324	0.873519	0.913872	0.952506	0.987513	1.01724	1.04049	1.05667	1.06575	1.06816	1.0648	1.05694	1.04617	1.03418	1.02262	1.01292	1.00618	1.0031	1.00397	1.00863	1.01652	1.02682	1.03856	1.05078	1.06261	1.07335	1.08253	1.08991	1.09541	1.0991	1.10113	1.10169	1.10094
0.0412197	0.0760403	0.11166	0.147893	0.184723	0.222196	0.260329	0.299012	0.337921	0.376497	0.414084	0.450221	0.484891	0.518565	0.552046	0.586227	0.621896	0.659595	0.699519	0.741455	0.784803	0.828688	0.872099	0.913992	0.953368	0.989323	1.02108	1.04795	1.06939	1.085	1.09451	1.09787	1.0953	1.08736	1.07501	1.05949	1.0422	1.02458	1.00792	0.993296	0.9815	0.973056	0.968237	0.967089	0.969458	0.97503	0.983363	0.993916	1.0061	1.01933
0.0537495	0.102166	0.14984	0.195731	0.238615	0.277152	0.31013	0.336836	0.357409	0.372924	0.38515	0.396147	0.407903	0.422101	0.439969	0.462202	0.488984	0.520077	0.554954	0.592944	0.633367	0.675612	0.719137	0.763398	0.807787	0.851598	0.894056	0.934349	0.971638	1.00506	1.03375	1.057	1.07439	1.0858	1.09146	1.09181	1.08754	1.07953	1.06884	1.05667	1.04418	1.03248	1.02246	1.01478	1.00988	1.00789	1.0087	1.01191	1.01696	1.0232
0.0569971	0.110384	0.162922	0.213467	0.260921	0.304285	0.342852	0.376455	0.405598	0.431336	0.455041	0.478172	0.5021	0.52797	0.556663	0.588781	0.624626	0.664153	0.706964	0.75233	0.799236	0.846482	0.892785	0.936874	0.977586	1.01398	1.0454	1.07143	1.09184	1.10647	1.11521	1.11801	1.11507	1.10691	1.09444	1.07889	1.06167	1.04422	1.02786	1.01372	1.00259	0.994946	0.990915	0.990316	0.992693	0.997366	1.00353	1.0104	1.01726	1.02358
0.0415707	0.0685903	0.0965725	0.125528	0.155702	0.18746	0.221131	0.256833	0.29431	0.332894	0.371677	0.409818	0.446816	0.48259	0.51739	0.55164	0.585817	0.620332	0.655474	0.691412	0.728218	0.765857	0.804157	0.842774	0.881194	0.918768	0.954758	0.988375	1.01879	1.04514	1.06662	1.08254	1.09241	1.09609	1.09381	1.08617	1.07415	1.059	1.04212	1.02498	1.00894	0.995136	0.984432	0.977355	0.974095	0.974504	0.97814	0.984336	0.99229	1.00116
0.0564419	0.0920211	0.129513	0.169274	0.211288	0.255041	0.299573	0.343704	0.386337	0.42677	0.464851	0.500894	0.53547	0.569235	0.602847	0.636927	0.67202	0.70851	0.746506	0.78577	0.825746	0.865674	0.904747	0.942205	0.977368	1.00962	1.0384	1.06313	1.08328	1.09831	1.10788	1.11184	1.11042	1.10416	1.09397	1.08098	1.06645	1.0517	1.03795	1.02622	1.01728	1.01155	1.00912	1.00978	1.01303	1.01823	1.02466	1.03162	1.03853	1.04506
0.0633225	0.100512	0.138247	0.176132	0.213982	0.251683	0.289053	0.325788	0.36154	0.396087	0.429452	0.461882	0.493729	0.525372	0.557197	0.589584	0.622886	0.657416	0.693419	0.731027	0.770173	0.81054	0.851565	0.892459	0.932266	0.96995	1.0045	1.03501	1.06078	1.08135	1.09641	1.10582	1.10967	1.10828	1.10227	1.0925	1.08003	1.06606	1.05175	1.03816	1.02616	1.0164	1.00928	1.00497	1.00337	1.00416	1.00682	1.01072	1.01521	1.01976
0.0466151	0.0834848	0.121973	0.162206	0.204301	0.248204	0.293568	0.339695	0.385549	0.429837	0.471258	0.508893	0.542498	0.572534	0.599946	0.625893	0.651525	0.677847	0.705633	0.735392	0.767371	0.801574	0.837751	0.875361	0.913585	0.951391	0.987634	1.02115	1.05082	1.0757	1.09505	1.10839	1.11556	1.11672	1.11237	1.10329	1.09041	1.07473	1.05727	1.03907	1.02113	1.00439	0.989667	0.977587	0.96853	0.962645	0.959871	0.959981	0.962626	0.96737
0.0532897	0.106162	0.16112	0.218229	0.277171	0.33701	0.396175	0.452732	0.50481	0.551071	0.591089	0.625459	0.655586	0.683288	0.710409	0.738527	0.768753	0.801616	0.837062	0.874525	0.913033	0.951324	0.988011	1.02176	1.05139	1.07595	1.09469	1.10717	1.11325	1.11321	1.10765	1.09754	1.08405	1.06852	1.05232	1.03678	1.02306	1.01213	1.00465	1.0009	1.00075	1.00371	1.00907	1.01601	1.02371	1.0315	1.03889	1.04561	1.05157	1.0568
0.0453119	0.09006	0.135916	0.182625	0.22978	0.2767	0.322458	0.366018	0.406427	0.443017	0.47559	0.504511	0.530653	0.555224	0.579531	0.604767	0.631849	0.661319	0.693317	0.727639	0.763845	0.80136	0.839569	0.877859	0.915578	0.95195	0.986078	1.01702	1.04389	1.06594	1.08261	1.09356	1.09876	1.09854	1.0936	1.085	1.07408	1.06229	1.05113	1.04192	1.03573	1.03328	1.03486	1.04028	1.04888	1.05963	1.07127	1.08256	1.09244	1.10019
0.0433568	0.0852251	0.127472	0.169528	0.210967	0.251332	0.289994	0.326201	0.359265	0.388819	0.415026	0.438631	0.460832	0.48305	0.506695	0.532961	0.562654	0.596098	0.633149	0.673303	0.715812	0.759803	0.804332	0.848409	0.891038	0.931282	0.968304	1.00138	1.02994	1.05357	1.072	1.0852	1.09329	1.09663	1.0958	1.09154	1.08474	1.07633	1.06724	1.05822	1.04988	1.04265	1.03685	1.0327	1.03027	1.02945	1.02998	1.03147	1.03344	1.03546
0.0623752	0.0977491	0.134216	0.17165	0.209863	0.248499	0.286998	0.324631	0.360607	0.39424	0.425166	0.453472	0.479674	0.504548	0.52895	0.553685	0.579449	0.606804	0.63616	0.667766	0.701693	0.737809	0.775775	0.81506	0.85499	0.894776	0.933551	0.970376	1.00428	1.0343	1.05951	1.07909	1.09246	1.09942	1.10015	1.09524	1.08566	1.07264	1.05759	1.04193	1.02702	1.014	1.00373	0.99668	0.993	0.992495	0.994713	0.999022	1.00469	1.011
0.0668016	0.110306	0.155055	0.200798	0.246956	0.292556	0.336332	0.376914	0.413082	0.444061	0.469808	0.491104	0.509378	0.526377	0.543837	0.563274	0.585872	0.612455	0.64349	0.67907	0.718901	0.762319	0.808318	0.855572	0.902513	0.947509	0.989055	1.02591	1.05712	1.08196	1.09995	1.11085	1.11477	1.1122	1.10404	1.09148	1.07593	1.05892	1.04195	1.02642	1.0135	1.00403	0.998468	0.996892	0.998937	1.00388	1.01076	1.0186	1.02649	1.03366
0.0474225	0.0998013	0.152484	0.204982	0.256371	0.30521	0.349785	0.388656	0.421213	0.447904	0.470074	0.489587	0.50842	0.528338	0.550698	0.576377	0.605767	0.638799	0.675016	0.713703	0.754034	0.795181	0.836322	0.876628	0.915244	0.951302	0.983953	1.0124	1.03596	1.05408	1.06647	1.07318	1.07463	1.07165	1.06537	1.05719	1.04858	1.04099	1.03564	1.03334	1.03445	1.03885	1.04605	1.0553	1.06573	1.07647	1.0867	1.09575	1.10314	1.10863
0.0395579	0.0747623	0.110231	0.14552	0.180429	0.214898	0.248885	0.282306	0.315033	0.346931	0.377923	0.408072	0.437658	0.467176	0.49725	0.528476	0.561294	0.595913	0.632302	0.670227	0.709309	0.749091	0.789113	0.828942	0.868145	0.90622	0.942567	0.976505	1.00731	1.03428	1.05682	1.07451	1.08709	1.09454	1.09708	1.09515	1.08942	1.08068	1.06986	1.0579	1.04571	1.03409	1.02373	1.01513	1.00863	1.00442	1.00248	1.00262	1.00445	1.00749
0.0574835	0.0909357	0.125898	0.162506	0.200653	0.239878	0.27938	0.318121	0.355	0.389122	0.420089	0.448196	0.474369	0.499893	0.526094	0.554073	0.584574	0.617979	0.654358	0.693533	0.735124	0.778578	0.823181	0.868062	0.912205	0.954489	0.99374	1.02879	1.05858	1.0822	1.099	1.10872	1.1115	1.10796	1.09919	1.08659	1.07174	1.05618	1.04132	1.02835	1.01812	1.01116	1.00759	1.00717	1.0094	1.01357	1.01895	1.02487	1.03086	1.03659
0.064002	0.109165	0.155223	0.201747	0.248112	0.293421	0.336557	0.376367	0.411965	0.443066	0.470179	0.494495	0.517572	0.541003	0.566189	0.594201	0.62573	0.661071	0.700091	0.742204	0.786443	0.831597	0.876346	0.919369	0.95944	0.995523	1.02682	1.0528	1.07312	1.08764	1.09636	1.09946	1.09733	1.09061	1.08022	1.06726	1.05288	1.0382	1.02419	1.01165	1.00116	0.993098	0.987654	0.984858	0.984572	0.986484	0.990126	0.99496	1.00048	1.00626
0.0646354	0.102004	0.140862	0.181207	0.222729	0.264724	0.306119	0.345621	0.381985	0.41431	0.442222	0.465943	0.486273	0.504463	0.522002	0.540377	0.560921	0.584713	0.612516	0.644732	0.681381	0.722098	0.76618	0.812666	0.860434	0.908224	0.954616	0.998046	1.03693	1.06983	1.09566	1.1138	1.12413	1.12707	1.12342	1.1143	1.10104	1.08507	1.06786	1.05076	1.03498	1.02147	1.01092	1.00373	1.00002	0.99969	1.00239	1.00763	1.0148	1.02323
0.0563875	0.10324	0.149159	0.192905	0.233387	0.269705	0.301199	0.327569	0.349011	0.366249	0.38042	0.392893	0.405097	0.418391	0.433963	0.452754	0.475396	0.502195	0.533169	0.568122	0.606717	0.648499	0.692914	0.739325	0.787004	0.835113	0.882665	0.928523	0.97145	1.01022	1.04374	1.07107	1.09154	1.10472	1.11057	1.10945	1.10213	1.08978	1.07384	1.05585	1.03732	1.01954	1.00359	0.990266	0.980061	0.973184	0.969551	0.968817	0.970442	0.973769
0.0516478	0.0922766	0.133472	0.174836	0.216057	0.25675	0.296354	0.334186	0.369606	0.402172	0.431733	0.458473	0.482887	0.505717	0.527862	0.550261	0.573762	0.599055	0.626661	0.656939	0.690049	0.725931	0.764306	0.804704	0.846464	0.888729	0.930453	0.970423	1.00736	1.04003	1.06739	1.08866	1.10339	1.11153	1.11337	1.10957	1.10111	1.08925	1.07542	1.06106	1.04751	1.03591	1.02705	1.02136	1.01889	1.01944	1.02254	1.02748	1.03343	1.03953
0.0429402	0.0818102	0.122775	0.166079	0.211825	0.259749	0.30906	0.358446	0.406263	0.450866	0.491014	0.526197	0.556724	0.583548	0.607964	0.631323	0.654847	0.679546	0.706182	0.73523	0.766844	0.800864	0.836825	0.873986	0.911388	0.947943	0.98254	1.01413	1.0418	1.06486	1.08284	1.09555	1.10305	1.10566	1.1039	1.09847	1.09015	1.07973	1.06796	1.05546	1.04278	1.03044	1.01895	1.00881	1.00042	0.994038	0.989752	0.987464	0.986915	0.987725
[truncated: 51 more columns]
