# Supplementary material for: Distributions of plantar loads are altered when walking in anxiety-inducing virtual settings but not under cognitive demand
Source: PLoS One. 2026 Apr 20;21(4):e0345075. doi: 10.1371/journal.pone.0345075 (PMC13094994; doi:10.1371/journal.pone.0345075)
Supplement: S1 File — Study data is available here. (ZIP) [file pone.0345075.s001.zip › S1 File. Dataset/ProcLLat_19STH.xlsx]

## Sheet: Sheet1
-0.672625	-0.55503	-0.000937392	1.23069	3.40815	6.79793	11.6197	17.999	25.9529	35.4251	46.3361	58.595	72.0815	86.6391	102.082	118.199	134.749	151.472	168.104	184.394	200.118	215.104	229.235	242.452	254.745	266.141	276.686	286.423	295.374	303.542	310.912	317.444	323.076	327.734	331.36	333.927	335.461	336.037	335.77	334.791	333.235	331.247	328.989	326.627	324.329	322.253	320.531	319.263	318.51	318.308
-0.87989	-1.03803	-1.10061	-0.993621	-0.621877	0.127572	1.37632	3.23762	5.79535	9.08951	13.1108	17.8074	23.1117	28.9685	35.3476	42.2506	49.7151	57.8051	66.5848	76.0879	86.2871	97.0669	108.214	119.441	130.428	140.854	150.403	158.762	165.636	170.782	174.049	175.397	174.921	172.843	169.495	165.271	160.56	155.712	151.027	146.76	143.11	140.212	138.148	136.96	136.669	137.272	138.731	140.971	143.9	147.43
-0.519195	-0.571382	-0.547202	-0.399847	-0.0723623	0.498575	1.37497	2.60516	4.2099	6.17525	8.4568	10.9874	13.6823	16.4529	19.2302	21.978	24.6854	27.3565	30.0125	32.7043	35.5181	38.564	41.9536	45.7853	50.1394	55.0699	60.586	66.6318	73.0788	79.738	86.3867	92.8017	98.7877	104.199	108.959	113.062	116.579	119.634	122.395	125.057	127.821	130.878	134.378	138.399	142.939	147.904	153.143	158.485	163.785	168.94
-1.36664	-1.55667	-1.56537	-1.27368	-0.533196	0.826166	2.97874	6.07449	10.2084	15.393	21.5368	28.4595	35.9455	43.7855	51.7862	59.7801	67.641	75.2912	82.7	89.8804	96.8827	103.79	110.715	117.793	125.166	132.965	141.299	150.247	159.849	170.11	181.005	192.489	204.512	217.03	230.018	243.481	257.425	271.829	286.61	301.61	316.605	331.335	345.55	359.048	371.697	383.442	394.287	404.287	413.528	422.128
-1.2997	-1.16436	-0.759434	0.0542378	1.42706	3.50187	6.38565	10.1183	14.6494	19.8338	25.4517	31.2526	37.0089	42.5545	47.7887	52.6635	57.1764	61.3658	65.2949	69.0321	72.6393	76.176	79.7099	83.3111	87.0398	90.9515	95.1061	99.5613	104.363	109.548	115.144	121.183	127.686	134.666	142.117	150.009	158.287	166.873	175.686	184.649	193.691	202.737	211.736	220.67	229.557	238.426	247.29	256.147	264.994	273.84
-1.07243	-0.930671	-0.582828	0.0879627	1.20699	2.89248	5.23482	8.2789	12.0219	16.4343	21.4891	27.1712	33.4689	40.3741	47.8815	55.9809	64.6491	73.8401	83.4704	93.4234	103.58	113.851	124.196	134.611	145.112	155.72	166.438	177.234	188.034	198.728	209.18	219.241	228.763	237.618	245.72	253.029	259.542	265.279	270.274	274.574	278.248	281.411	284.22	286.858	289.496	292.281	295.332	298.745	302.592	306.914
-0.299576	0.149417	0.7048	1.41679	2.31924	3.41939	4.69565	6.10572	7.60153	9.13834	10.6708	12.1463	13.5086	14.7097	15.7187	16.531	17.1767	17.7197	18.247	18.8584	19.6595	20.7535	22.2293	24.1525	26.5559	29.4256	32.6925	36.2437	39.9481	43.6806	47.3422	50.8674	54.2231	57.4084	60.4494	63.3872	66.2643	69.1153	71.9623	74.8169	77.6897	80.6014	83.5934	86.734	90.1108	93.815	97.929	102.525	107.662	113.369
-0.854003	-0.131721	0.896231	2.36589	4.38919	7.02361	10.2437	13.9393	17.9558	22.1492	26.411	30.6636	34.8601	38.9951	43.1189	47.3461	51.8458	56.8176	62.458	68.9235	76.3019	84.5991	93.7489	103.644	114.163	125.179	136.561	148.169	159.851	171.448	182.813	193.825	204.401	214.49	224.068	233.132	241.703	249.821	257.553	264.998	272.283	279.552	286.944	294.558	302.446	310.629	319.122	327.944	337.117	346.666
0.512681	0.413137	0.7059	1.57076	3.16909	5.62281	8.98982	13.2347	18.2102	23.6765	29.359	35.014	40.4728	45.6532	50.5519	55.2352	59.8256	64.4775	69.343	74.5341	80.1005	86.0309	92.2705	98.7379	105.334	111.948	118.456	124.729	130.633	136.038	140.839	144.971	148.427	151.257	153.562	155.478	157.147	158.691	160.21	161.778	163.452	165.252	167.175	169.205	171.337	173.572	175.925	178.433	181.167	184.227
-2.18489	-1.66671	-0.663989	1.05257	3.7311	7.60193	12.8232	19.4259	27.2857	36.1561	45.7567	55.8463	66.2462	76.8418	87.5814	98.461	109.499	120.713	132.107	143.654	155.285	166.877	178.27	189.302	199.837	209.786	219.119	227.854	236.043	243.755	251.081	258.135	265.043	271.922	278.867	285.939	293.158	300.505	307.931	315.369	322.747	329.998	337.058	343.86	350.346	356.49	362.302	367.816	373.084	378.166
-1.28778	-0.234485	1.2363	3.28636	6.07028	9.69376	14.1626	19.3534	25.0484	31.0268	37.1461	43.3569	49.6727	56.1379	62.8034	69.7025	76.837	84.1757	91.6547	99.1761	106.617	113.85	120.771	127.312	133.46	139.25	144.747	150.014	155.1	160.034	164.829	169.496	174.056	178.564	183.103	187.795	192.794	198.277	204.412	211.358	219.258	228.227	238.326	249.538	261.75	274.734	288.145	301.524	314.345	326.089
1.80531	1.12049	0.5317	0.126058	0.00316405	0.264385	1.00717	2.31799	4.26097	6.86876	10.1362	14.0152	18.4178	23.2336	28.3535	33.6896	39.1828	44.7939	50.4923	56.2575	62.0801	67.9446	73.817	79.6584	85.4444	91.1698	96.8391	102.443	107.947	113.308	118.501	123.533	128.432	133.234	137.986	142.756	147.627	152.686	158.006	163.634	169.579	175.813	182.297	188.99	195.878	202.982	210.374	218.162	226.472	235.419
-0.728541	-0.809111	-0.868196	-0.856033	-0.684903	-0.243673	0.590529	1.94124	3.9135	6.57004	9.91499	13.8903	18.3828	23.2453	28.3274	33.4971	38.6517	43.7261	48.6965	53.5662	58.3368	62.989	67.4923	71.8212	75.9579	79.8976	83.6635	87.3094	90.9046	94.5147	98.1861	101.945	105.81	109.794	113.906	118.157	122.555	127.085	131.716	136.407	141.109	145.761	150.297	154.653	158.768	162.581	166.051	169.173	171.984	174.544
-0.335276	-0.180601	0.0200993	0.308536	0.724887	1.30212	2.06443	3.03174	4.21976	5.63099	7.24904	9.04422	10.98	13.0102	15.0754	17.1102	19.0564	20.8754	22.5621	24.1437	25.6626	27.1603	28.6751	30.246	31.9137	33.7164	35.6821	37.8201	40.1173	42.5448	45.0659	47.6422	50.2379	52.8223	55.3728	57.8767	60.3353	62.766	65.2036	67.6977	70.3109	73.1115	76.1606	79.5119	83.234	87.4277	92.2168	97.7209	104.038	111.239
0.69464	0.578151	0.713679	1.23986	2.28075	3.93988	6.29102	9.36168	13.1228	17.4862	22.3137	27.4514	32.7768	38.2234	43.7782	49.4681	55.3472	61.4933	68.0047	74.985	82.5151	90.6257	99.2864	108.415	117.894	127.586	137.348	147.025	156.444	165.416	173.745	181.258	187.832	193.407	197.985	201.612	204.361	206.318	207.572	208.231	208.419	208.264	207.894	207.429	206.967	206.59	206.368	206.365	206.639	207.23
0.344199	-0.0209687	-0.148049	0.110161	0.915711	2.42666	4.77494	8.04047	12.2278	17.2606	23.0049	29.3142	36.0735	43.2144	50.6972	58.4857	66.5314	74.7628	83.091	91.4338	99.7434	108.027	116.35	124.828	133.608	142.829	152.599	162.969	173.931	185.428	197.361	209.594	221.964	234.302	246.428	258.166	269.351	279.854	289.583	298.491	306.584	313.934	320.678	327.008	333.166	339.425	346.053	353.289	361.314	370.253
-1.5338	-1.63337	-1.53159	-1.08431	-0.119228	1.55273	4.11732	7.73108	12.4928	18.4105	25.3695	33.1322	41.386	49.8075	58.1025	66.0236	73.3803	80.0438	85.9439	91.0555	95.3798	98.9399	101.787	104.001	105.675	106.906	107.786	108.386	108.748	108.881	108.782	108.457	107.942	107.292	106.571	105.839	105.151	104.552	104.079	103.757	103.608	103.658	103.94	104.493	105.355	106.56	108.14	110.127	112.561	115.487
-0.422184	-0.461829	-0.45527	-0.362514	-0.134997	0.281851	0.94339	1.89997	3.19266	4.84904	6.88054	9.28302	12.0368	15.1058	18.4408	21.9839	25.671	29.4344	33.2107	36.9561	40.6576	44.335	48.0236	51.7473	55.5021	59.2662	63.0197	66.7506	70.4501	74.1148	77.7473	81.3525	84.9379	88.5183	92.112	95.7325	99.3852	103.068	106.776	110.516	114.303	118.169	122.158	126.316	130.685	135.297	140.174	145.328	150.756	156.449
0.952879	1.97904	3.53739	5.85359	9.10278	13.3757	18.6376	24.7074	31.2754	37.9506	44.3323	50.092	55.0282	59.0757	62.2898	64.8224	66.8894	68.7366	70.6142	72.7514	75.3271	78.4579	82.2075	86.5913	91.5726	97.0714	102.992	109.258	115.831	122.712	129.935	137.549	145.605	154.145	163.204	172.78	182.815	193.177	203.662	214.021	223.987	233.318	241.828	249.421	256.095	261.941	267.132	271.899	276.486	281.123
-1.0176	-0.473587	0.280072	1.34584	2.82389	4.80481	7.35726	10.5072	14.2165	18.3747	22.8224	27.4051	32.0143	36.5928	41.1194	45.6004	50.0695	54.5874	59.2299	64.0679	69.1484	74.4885	80.0838	85.911	91.9168	98.011	104.074	109.981	115.626	120.924	125.801	130.209	134.138	137.615	140.694	143.448	145.961	148.317	150.597	152.886	155.269	157.826	160.616	163.687	167.085	170.849	175.013	179.602	184.638	190.134
-0.731462	-0.389569	0.145613	0.957303	2.12253	3.69884	5.71378	8.15295	10.9497	13.9916	17.1481	20.3113	23.432	26.5322	29.6951	33.0418	36.7057	40.8059	45.4291	50.6271	56.4212	62.7977	69.7002	77.0319	84.6593	92.4176	100.126	107.606	114.702	121.29	127.29	132.668	137.43	141.609	145.262	148.46	151.283	153.81	156.106	158.23	160.248	162.235	164.278	166.473	168.924	171.736	175.014	178.854	183.347	188.565
-0.299148	-0.38192	-0.449344	-0.478167	-0.436175	-0.281925	0.033958	0.565016	1.36164	2.45946	3.8659	5.55244	7.45967	9.51648	11.664	13.8691	16.1226	18.4338	20.826	23.3313	25.9809	28.7994	31.8065	35.0191	38.4494	42.0985	45.9457	49.9449	54.0373	58.1687	62.2942	66.3754	70.3751	74.2541	77.9695	81.4757	84.728	87.6893	90.3412	92.6979	94.8115	96.7593	98.6299	100.518	102.525	104.756	107.318	110.313	113.831	117.948
-1.00425	-1.04111	-0.89724	-0.47719	0.330131	1.64147	3.56087	6.15219	9.41269	13.2672	17.5892	22.2358	27.0794	32.0247	37.0076	41.9942	46.9965	52.0846	57.3679	62.9609	68.959	75.42	82.3449	89.6715	97.2847	105.036	112.764	120.298	127.461	134.071	139.966	145.031	149.205	152.48	154.884	156.479	157.353	157.615	157.398	156.851	156.141	155.458	154.997	154.942	155.454	156.661	158.659	161.502	165.206	169.759
[truncated: 51 more columns]
