# Supplementary material for: Distributions of plantar loads are altered when walking in anxiety-inducing virtual settings but not under cognitive demand
Source: PLoS One. 2026 Apr 20;21(4):e0345075. doi: 10.1371/journal.pone.0345075 (PMC13094994; doi:10.1371/journal.pone.0345075)
Supplement: S1 File — Study data is available here. (ZIP) [file pone.0345075.s001.zip › S1 File. Dataset/ProcLHeel_09STL.xlsx]

## Sheet: Sheet1
28.7359	66.0571	104.216	142.89	181.706	220.156	257.517	292.883	325.331	354.139	378.977	400.036	418.012	433.934	448.914	463.943	479.774	496.897	515.545	535.693	557.079	579.246	601.587	623.385	643.843	662.161	677.635	689.74	698.167	702.835	703.863	701.542	696.288	688.599	678.998	667.992	656.028	643.478	630.634	617.688	604.742	591.834	578.986	566.227	553.607	541.19	529.037	517.187	505.647	494.394
20.2115	53.0108	86.987	122.128	158.477	196.078	234.869	274.591	314.766	354.753	393.835	431.329	466.66	499.43	529.477	556.896	581.99	605.171	626.882	647.538	667.507	687.073	706.372	725.333	743.677	760.973	776.714	790.372	801.454	809.565	814.438	815.955	814.152	809.24	801.596	791.723	780.212	767.692	754.756	741.898	729.494	717.806	706.993	697.118	688.179	680.13	672.9	666.387	660.458	654.953
27.0341	67.2939	108.294	149.594	190.817	231.611	271.576	310.207	346.954	381.349	413.114	442.227	468.969	493.889	517.663	540.915	564.077	587.348	610.71	633.954	656.712	678.488	698.702	716.745	732.027	744.016	752.259	756.398	756.203	751.605	742.735	729.927	713.699	694.724	673.77	651.629	629.025	606.546	584.595	563.399	543.038	523.491	504.676	486.492	468.849	451.677	434.912	418.497	402.388	386.569
31.8298	69.158	108.409	149.774	193.306	238.747	285.404	332.146	377.574	420.312	459.326	494.116	524.692	551.415	574.791	595.325	613.44	629.434	643.437	655.39	665.082	672.219	676.495	677.652	675.519	670.039	661.284	649.468	634.926	618.107	599.55	579.843	559.572	539.257	519.305	499.984	481.453	463.807	447.113	431.436	416.847	403.414	391.168	380.082	370.065	360.977	352.649	344.89	337.49	330.213
32.3536	47.6939	64.1927	82.281	102.425	125.043	150.438	178.759	209.957	243.761	279.67	316.971	354.816	392.33	428.728	463.401	495.977	526.299	554.342	580.144	603.766	625.3	644.908	662.862	679.543	695.388	710.823	726.187	741.661	757.226	772.664	787.596	801.535	813.943	824.288	832.113	837.086	839.039	837.971	834.042	827.552	818.901	808.537	796.934	784.578	771.934	759.419	747.36	735.988	725.45
15.8645	60.3492	106.222	153.236	201.008	249.025	296.598	342.844	386.804	427.667	464.944	498.484	528.386	554.88	578.241	598.771	616.802	632.712	646.92	659.853	671.883	683.267	694.112	704.362	713.812	722.164	729.082	734.256	737.446	738.517	737.46	734.399	729.587	723.372	716.147	708.304	700.19	692.085	684.196	676.659	669.545	662.875	656.651	650.872	645.527	640.582	635.963	631.551	627.191	622.704
25.8564	64.2406	103.528	143.346	183.377	223.331	262.848	301.409	338.337	372.928	404.596	433.015	458.198	480.501	500.527	518.991	536.603	554.011	571.751	590.219	609.619	629.923	650.859	671.934	692.51	711.878	729.338	744.246	756.042	764.266	768.585	768.834	765.055	757.53	746.77	733.458	718.356	702.227	685.762	669.526	653.924	639.189	625.395	612.488	600.331	588.749	577.566	566.614	555.742	544.817
18.4891	50.6277	84.1216	118.845	154.673	191.491	229.105	267.043	304.412	339.941	372.263	400.289	423.531	442.233	457.27	469.877	481.326	492.68	504.666	517.64	531.633	546.408	561.535	576.438	590.445	602.853	613.003	620.338	624.45	625.105	622.264	616.085	606.908	595.233	581.667	566.854	551.381	535.725	520.246	505.198	490.732	476.908	463.718	451.133	439.12	427.665	416.767	406.43	396.651	387.432
33.2491	84.5801	136.114	187.221	237.034	284.401	328.058	366.986	400.72	429.388	453.56	474.071	491.875	507.92	523.013	537.711	552.237	566.455	579.908	591.91	601.7	608.616	612.243	612.494	609.604	604.052	596.455	587.465	577.685	567.617	557.636	547.98	538.747	529.92	521.408	513.078	504.784	496.39	487.798	478.965	469.907	460.678	451.351	441.997	432.678	423.439	414.304	405.294	396.427	387.717
28.0298	59.1509	91.8876	126.425	162.929	201.447	241.772	283.361	325.388	366.912	407.056	445.092	480.449	512.705	541.597	567.052	589.195	608.329	624.863	639.225	651.794	662.854	672.564	680.935	687.832	692.995	696.079	696.727	694.648	689.692	681.862	671.284	658.162	642.755	625.394	606.489	586.496	565.877	545.054	524.38	504.13	484.523	465.746	447.942	431.19	415.492	400.792	386.977	373.886	361.341
29.8469	61.3998	93.7311	126.505	159.569	192.95	226.722	260.789	294.743	327.901	359.479	388.838	415.699	440.211	462.824	484.073	504.392	524.022	543.036	561.413	579.097	596.003	612	626.893	640.411	652.233	662.01	669.398	674.082	675.81	674.42	669.876	662.286	651.894	639.072	624.285	608.064	590.936	573.375	555.767	538.4	521.462	505.06	489.233	473.965	459.199	444.853	430.833	417.048	403.421
14.0082	47.6395	82.5888	118.745	156.061	194.534	234.1	274.445	314.855	354.232	391.275	424.767	453.874	478.366	498.643	515.563	530.18	543.526	556.495	569.78	583.835	598.852	614.76	631.242	647.781	663.715	678.309	690.824	700.574	706.986	709.675	708.503	703.594	695.312	684.199	670.887	656.026	640.213	623.933	607.534	591.22	575.061	559.032	543.063	527.086	511.051	494.94	478.784	462.65	446.612
30.0248	61.6532	94.6491	129.061	165.059	202.857	242.544	283.913	326.39	369.072	410.821	450.455	487.014	519.96	549.19	574.896	597.411	617.091	634.252	649.116	661.788	672.227	680.245	685.525	687.667	686.255	680.961	671.621	658.307	641.361	621.395	599.229	575.777	551.921	528.406	505.781	484.372	464.299	445.518	427.894	411.266	395.488	380.431	365.996	352.107	338.71	325.765	313.251	301.158	289.477
29.91	59.8641	90.639	122.083	154.204	187.076	220.692	254.856	289.137	322.924	355.542	386.419	415.233	441.991	466.954	490.46	512.751	533.888	553.78	572.275	589.214	604.428	617.716	628.83	637.504	643.49	646.577	646.618	643.557	637.444	628.455	616.908	603.248	588.013	571.783	555.115	538.485	522.243	506.633	491.827	477.923	464.938	452.815	441.444	430.687	420.392	410.42	400.65	390.975	381.297
21.6255	57.4545	94.2374	131.62	169.236	206.729	243.694	279.583	313.682	345.234	373.619	398.517	420	438.559	455.01	470.314	485.386	500.947	517.449	535.056	553.641	572.822	592.017	610.5	627.461	642.081	653.62	661.488	665.288	664.83	660.138	651.435	639.122	623.757	606.006	586.581	566.135	545.204	524.183	503.346	482.871	462.879	443.445	424.601	406.33	388.579	371.306	354.507	338.235	322.561
35.6467	68.4398	102.923	139.165	177.375	217.738	260.147	303.986	348.107	391.041	431.344	467.948	500.386	528.807	553.788	576.074	596.378	615.289	633.234	650.451	666.979	682.669	697.207	710.162	721.037	729.333	734.617	736.571	735.037	730.035	721.787	710.703	697.353	682.409	666.544	650.335	634.228	618.535	603.449	589.05	575.316	562.151	549.428	537.022	524.826	512.767	500.807	488.937	477.166	465.525
37.754	81.924	127.201	173.502	220.428	267.277	313.208	357.488	399.709	439.847	478.145	514.891	550.211	583.956	615.733	645.029	671.376	694.46	714.178	730.646	744.154	755.093	763.874	770.869	776.37	780.558	783.484	785.08	785.192	783.664	780.409	775.448	768.904	760.979	751.94	742.1	731.811	721.43	711.287	701.66	692.767	684.764	677.725	671.634	666.363	661.67	657.238	652.75	647.936	642.6
29.5923	73.5247	118.821	165.095	211.87	258.609	304.667	349.164	390.985	429.001	462.397	490.916	514.884	535.036	552.253	567.351	580.981	593.621	605.603	617.13	628.272	638.97	649.027	658.131	665.89	671.866	675.621	676.759	674.976	670.09	662.065	650.997	637.111	620.763	602.433	582.693	562.153	541.403	520.966	501.276	482.638	465.212	449.017	433.975	419.959	406.834	394.47	382.752	371.577	360.856
24.3089	58.6743	94.3722	131.415	169.849	209.658	250.636	292.312	334.001	374.932	414.374	451.722	486.601	518.943	548.971	577.076	603.654	629.015	653.347	676.719	699.083	720.265	739.962	757.759	773.185	785.769	795.071	800.713	802.433	800.149	794.007	784.378	771.816	756.994	740.629	723.392	705.863	688.509	671.679	655.615	640.456	626.254	612.991	600.601	588.984	578.026	567.602	557.575	547.808	538.171
23.8747	63.4028	104.554	147.184	190.825	234.774	278.158	319.926	358.891	393.979	424.564	450.666	472.853	491.969	508.856	524.206	538.513	552.085	565.069	577.468	589.145	599.82	609.094	616.494	621.529	623.752	622.811	618.488	610.729	599.674	585.663	569.217	550.97	531.599	511.743	491.947	472.638	454.112	436.541	419.992	404.465	389.921	376.312	363.583	351.674	340.523	330.07	320.246	310.964	302.115
13.2662	42.1631	72.1048	103.148	135.542	169.601	205.505	243.189	282.378	322.659	363.504	404.278	444.305	482.929	519.514	553.452	584.236	611.558	635.361	655.81	673.239	688.094	700.882	712.082	722.047	730.918	738.599	744.791	749.086	751.052	750.313	746.588	739.725	729.729	716.778	701.216	683.531	664.308	644.151	623.634	603.25	583.377	564.257	546	528.619	512.05	496.199	480.965	466.241	451.916
27.118	71.458	116.941	163.21	209.916	256.704	303.15	348.675	392.543	433.969	472.265	506.957	537.898	565.327	589.795	611.986	632.519	651.837	670.187	687.642	704.119	719.399	733.17	745.073	754.75	761.868	766.128	767.277	765.136	759.625	750.796	738.863	724.211	707.366	688.931	669.521	649.702	629.956	610.656	592.051	574.281	557.409	541.446	526.346	512.017	498.334	485.157	472.349	459.782	447.339
17.6352	57.0748	98.4509	141.884	187.404	234.824	283.574	332.64	380.711	426.452	468.762	506.912	540.623	570.093	595.903	618.835	639.688	659.146	677.717	695.736	713.392	730.753	747.775	764.305	780.083	794.772	808.013	819.478	828.907	836.112	840.978	843.486	843.739	841.967	838.506	833.752	828.121	822.002	815.715	809.463	803.319	797.246	791.141	784.886	778.4	771.657	764.688	757.567	750.385	743.231
31.9658	92.1907	153.733	216.091	278.352	339.076	396.336	448.043	492.512	528.963	557.646	579.594	596.22	608.971	619.127	627.689	635.306	642.245	648.407	653.392	656.61	657.429	655.312	649.94	641.271	629.542	615.206	598.857	581.148	562.738	544.235	526.15	508.851	492.543	477.271	462.952	449.424	436.492	423.96	411.64	399.349	386.923	374.24	361.214	347.799	333.984	319.789	305.26	290.456	275.442
43.1161	76.8734	111.908	148.24	185.671	223.611	261.002	296.492	328.823	357.226	381.562	402.205	419.783	434.911	448.034	459.384	469.033	476.97	483.145	487.471	489.84	490.147	488.315	484.319	478.195	470.031	459.95	448.091	434.593	419.612	403.326	385.94	367.698	348.887	329.819	310.8	292.105	273.965	256.56	240.033	224.508	210.09	196.854	184.849	174.084	164.524	156.091	148.665	142.097	136.223
23.9088	60.8945	98.6004	136.718	175.105	213.779	252.816	292.216	331.829	371.33	410.207	447.74	483.043	515.185	543.354	566.974	585.744	599.625	608.808	613.69	614.844	612.932	608.608	602.42	594.746	585.786	575.598	564.139	551.307	536.983	521.084	503.612	484.691	464.571	443.606	422.204	400.788	379.757	359.459	340.164	322.06	305.26	289.816	275.72	262.895	251.204	240.47	230.495	221.092	212.104
27.0831	68.4541	111.498	156.193	202.539	250.477	299.759	349.817	399.727	448.332	494.461	537.115	575.573	609.478	638.883	664.217	686.136	705.353	722.511	738.123	752.523	765.825	777.914	788.454	796.948	802.829	805.545	804.635	799.799	790.966	778.326	762.317	743.578	722.874	700.999	678.676	656.496	634.894	614.14	594.349	575.498	557.47	540.102	523.23	506.711	490.423	474.269	458.17	442.077	425.971
19.7274	60.8521	103.974	149.1	196.171	244.954	294.864	344.817	393.294	438.627	479.401	514.824	544.886	570.222	591.794	610.574	627.373	642.783	657.16	670.629	683.092	694.264	703.728	711.004	715.597	717.074	715.139	709.71	700.946	689.235	675.14	659.32	642.455	625.168	607.984	591.319	575.482	560.662	546.922	534.212	522.392	511.27	500.629	490.277	480.065	469.897	459.704	449.42	438.978	428.318
17.7161	42.7996	68.6832	95.2383	122.457	150.434	179.271	208.904	238.974	268.813	297.596	324.583	349.353	371.942	392.791	412.538	431.746	450.729	469.559	488.173	506.477	524.392	541.852	558.792	575.111	590.629	605.058	618.02	629.093	637.869	643.991	647.182	647.248	644.092	637.722	628.277	616.035	601.405	584.874	566.957	548.152	528.917	509.652	490.693	472.308	454.681	437.921	422.06	407.071	392.883
39.6481	81.565	124.097	166.725	208.942	250.205	289.897	327.332	361.868	393.068	420.818	445.385	467.394	487.707	507.23	526.736	546.744	567.504	589.052	611.258	633.856	656.449	678.502	699.358	718.297	734.622	747.725	757.107	762.401	763.388	760.024	752.482	741.182	726.763	710.005	691.713	672.625	653.352	634.384	616.092	598.719	582.373	567.031	552.575	538.838	525.625	512.744	500.037	487.395	474.758
26.4621	62.2522	99.5698	138.354	178.616	220.327	263.243	306.729	349.744	391.035	429.486	464.429	495.763	523.85	549.26	572.519	593.961	613.734	631.857	648.287	662.953	675.748	686.508	695.004	700.968	704.132	704.266	701.223	694.969	685.61	673.4	658.739	642.156	624.262	605.679	586.97	568.606	550.954	534.272	518.71	504.319	491.066	478.868	467.607	457.15	447.349	438.044	429.075	420.318	411.709
28.4663	69.6156	111.871	154.908	198.387	241.813	284.393	325.014	362.431	395.618	424.124	448.213	468.726	486.81	503.663	520.33	537.56	555.735	574.882	594.709	614.68	634.086	652.13	668.022	681.083	690.811	696.92	699.349	698.241	693.911	686.802	677.437	666.377	654.184	641.372	628.355	615.42	602.75	590.454	578.614	567.301	556.568	546.43	536.852	527.758	519.038	510.56	502.184	493.758	485.128
24.4524	80.2079	136.684	193.318	249.154	302.981	353.646	400.344	442.73	480.866	515.117	546.047	574.33	600.634	625.473	649.085	671.39	692.063	710.673	726.815	740.24	750.937	759.147	765.309	769.956	773.606	776.685	779.471	782.057	784.352	786.106	786.986	786.652	784.813	781.256	775.853	768.562	759.415	748.496	735.931	721.879	706.538	690.138	672.932	655.188	637.164	619.074	601.057	583.169	565.406
25.6145	47.893	71.2513	95.8456	121.839	149.346	178.365	208.725	240.084	271.988	303.967	335.627	366.73	397.224	427.176	456.633	485.497	513.507	540.282	565.419	588.576	609.551	628.327	645.069	660.078	673.722	686.35	698.238	709.563	720.389	730.691	740.373	749.296	757.31	764.291	770.157	774.871	778.42	780.79	781.938	781.79	780.289	777.439	773.34	768.168	762.152	755.539	748.56	741.39	734.142
[truncated: 51 more columns]
