# Supplementary material for: Distributions of plantar loads are altered when walking in anxiety-inducing virtual settings but not under cognitive demand
Source: PLoS One. 2026 Apr 20;21(4):e0345075. doi: 10.1371/journal.pone.0345075 (PMC13094994; doi:10.1371/journal.pone.0345075)
Supplement: S1 File — Study data is available here. (ZIP) [file pone.0345075.s001.zip › S1 File. Dataset/ProcLHeel_19STL.xlsx]

## Sheet: Sheet1
41.4812	64.8497	89.4542	115.458	142.932	171.779	201.701	232.181	262.505	291.845	319.409	344.585	367.031	386.702	403.794	418.628	431.531	442.756	452.461	460.743	467.664	473.271	477.595	480.638	482.36	482.683	481.509	478.74	474.313	468.216	460.486	451.194	440.441	428.346	415.028	400.601	385.175	368.847	351.707	333.843	315.368	296.445	277.296	258.2	239.45	221.316	204.016	187.712	172.515	158.496
26.63	45.7397	66.8473	90.6548	117.71	148.208	181.868	217.952	255.402	292.978	329.409	363.581	394.719	422.523	447.201	469.384	489.95	509.807	529.687	550.019	570.875	591.987	612.82	632.672	650.776	666.402	678.93	687.896	693.016	694.199	691.533	685.251	675.68	663.181	648.11	630.811	611.626	590.911	569.039	546.416	523.475	500.665	478.416	457.106	437.026	418.361	401.195	385.527	371.312	358.481
44.87	83.3742	122.512	161.957	201.295	239.991	277.412	312.928	346.06	376.561	404.411	429.729	452.654	473.244	491.472	507.266	520.543	531.207	539.164	544.334	546.664	546.141	542.816	536.82	528.359	517.704	505.167	491.091	475.822	459.691	443.001	426.013	408.951	391.987	375.243	358.792	342.676	326.929	311.597	296.747	282.461	268.826	255.911	243.763	232.404	221.847	212.103	203.176	195.057	187.717
32.0446	75.1415	118.831	162.559	205.673	247.431	287.091	323.979	357.538	387.402	413.485	436.018	455.518	472.692	488.289	502.905	516.853	530.103	542.307	552.871	561.08	566.231	567.766	565.384	559.076	549.095	535.885	519.99	501.989	482.461	461.965	441.018	420.08	399.543	379.741	360.961	343.449	327.396	312.925	300.077	288.832	279.127	270.885	264.035	258.535	254.382	251.586	250.139	249.983	251.008
33.2076	57.0382	82.8353	111.112	142.169	175.988	212.206	250.105	288.619	326.423	362.176	394.804	423.705	448.823	470.602	489.82	507.378	524.099	540.594	557.175	573.835	590.307	606.147	620.848	633.916	644.922	653.518	659.453	662.583	662.862	660.322	655.049	647.178	636.891	624.415	610.006	593.93	576.466	557.91	538.582	518.817	498.956	479.353	460.355	442.28	425.392	409.886	395.884	383.43	372.49
34.8546	63.7823	94.3213	126.714	161.071	197.288	235.007	273.611	312.274	350.093	386.264	420.187	451.524	480.197	506.355	530.284	552.325	572.787	591.903	609.808	626.521	641.934	655.801	667.758	677.402	684.364	688.372	689.276	687.058	681.833	673.839	663.421	651.012	637.103	622.197	606.751	591.141	575.646	560.455	545.677	531.334	517.373	503.711	490.275	477.03	463.978	451.162	438.65	426.519	414.84
34.4582	72.1193	112.365	155.622	201.907	250.679	300.811	350.662	398.285	441.804	479.83	511.71	537.538	558.013	574.218	587.366	598.573	608.705	618.294	627.548	636.398	644.579	651.697	657.327	661.11	662.833	662.45	660.036	655.747	649.781	642.344	633.631	623.815	613.055	601.5	589.281	576.514	563.319	549.837	536.215	522.591	509.088	495.803	482.813	470.173	457.916	446.067	434.653	423.705	413.254
23.2091	52.1241	82.8076	115.578	150.471	187.136	224.848	262.585	299.152	333.339	364.12	390.856	413.41	432.16	447.91	461.709	474.642	487.638	501.373	516.233	532.328	549.529	567.514	585.825	603.938	621.345	637.615	652.423	665.536	676.775	685.987	693.024	697.749	700.049	699.881	697.304	692.496	685.736	677.378	667.796	657.35	646.366	635.133	623.901	612.886	602.264	592.166	582.681	573.852	565.684
35.5746	59.51	84.7048	111.456	139.98	170.299	202.236	235.439	269.404	303.483	336.94	369.062	399.288	427.318	453.134	476.904	498.859	519.194	538.023	555.36	571.134	585.206	597.392	607.486	615.282	620.607	623.336	623.424	620.915	615.939	608.702	599.467	588.542	576.266	562.985	549.011	534.589	519.883	504.997	490.008	474.98	459.963	444.987	430.077	415.271	400.617	386.19	372.084	358.405	345.241
21.6471	65.4371	111.361	159.539	209.748	261.315	313.126	363.711	411.463	454.962	493.274	526.075	553.607	576.48	595.451	611.226	624.34	635.122	643.707	650.077	654.123	655.709	654.744	651.214	645.219	636.981	626.827	615.163	602.421	589.017	575.303	561.535	547.866	534.369	521.057	507.905	494.886	482.005	469.32	456.943	445.015	433.673	423.027	413.165	404.162	396.071	388.9	382.593	377.024	372.014
16.2097	48.844	83.798	121.633	162.569	206.265	251.766	297.648	342.254	383.931	421.269	453.325	479.797	501.054	518.007	531.86	543.863	555.123	566.499	578.53	591.429	605.114	619.281	633.475	647.159	659.791	670.906	680.153	687.295	692.202	694.846	695.293	693.678	690.184	685.022	678.429	670.668	662.026	652.807	643.31	633.82	624.584	615.802	607.612	600.095	593.277	587.139	581.617	576.6	571.929
9.959	42.4111	77.0423	114.297	154.579	198.022	244.282	292.448	341.118	388.571	433.02	472.916	507.226	535.564	558.184	575.856	589.649	600.701	610.029	618.418	626.373	634.105	641.551	648.437	654.364	658.902	661.678	662.436	661.047	657.498	651.859	644.264	634.894	623.967	611.732	598.446	584.334	569.559	554.227	538.419	522.232	505.808	489.341	473.074	457.263	442.157	427.975	414.888	403.012	392.412
20.3496	54.9469	91.3246	129.664	169.853	211.361	253.186	293.961	332.231	366.81	397.045	422.91	444.909	463.877	480.755	496.418	511.554	526.618	541.819	557.141	572.377	587.166	601.048	613.521	624.09	632.311	637.851	640.543	640.419	637.706	632.784	626.132	618.249	609.603	600.578	591.425	582.248	573.025	563.671	554.092	544.235	534.116	523.83	513.534	503.423	493.718	484.656	476.473	469.364	463.453
8.39176	54.5827	99.0511	140.188	176.397	206.483	230.021	247.496	260.168	269.745	278.029	286.634	296.828	309.48	325.073	343.741	365.322	389.396	415.332	442.327	469.451	495.712	520.122	541.788	559.98	574.176	584.082	589.633	591.003	588.594	583.003	574.944	565.185	554.492	543.577	533.048	523.359	514.789	507.442	501.258	496.038	491.484	487.266	483.091	478.762	474.195	469.405	464.48	459.555	454.785
38.2622	65.1989	93.446	123.172	154.384	186.873	220.233	253.893	287.157	319.269	349.562	377.607	403.286	426.765	448.411	468.685	488.032	506.802	525.21	543.319	561.04	578.162	594.413	609.506	623.156	635.083	645.024	652.756	658.108	660.982	661.361	659.301	654.909	648.328	639.72	629.243	617.047	603.264	588.023	571.454	553.682	534.838	515.076	494.592	473.624	452.433	431.252	410.266	389.612	369.388
31.3581	67.2904	105.622	146.8	190.932	237.622	285.915	334.38	381.357	425.338	465.289	500.752	531.729	558.464	581.271	600.424	616.123	628.489	637.601	643.535	646.363	646.13	642.831	636.41	626.821	614.093	598.403	580.1	559.701	537.845	515.23	492.548	470.428	449.417	429.938	412.248	396.402	382.271	369.6	358.076	347.381	337.228	327.388	317.703	308.081	298.491	288.963	279.569	270.393	261.509
13.3308	40.9524	71.2725	104.948	142.444	183.797	228.439	275.116	321.983	366.924	408.042	444.067	474.519	499.634	520.164	537.137	551.617	564.518	576.48	587.82	598.554	608.466	617.192	624.29	629.283	631.716	631.211	627.534	620.638	610.686	598.007	583.04	566.275	548.212	529.327	510.037	490.668	471.448	452.518	433.955	415.794	398.041	380.711	363.851	347.547	331.922	317.132	303.343	290.692	279.277
43.0928	92.6445	142.77	192.863	242.044	289.185	333.059	372.561	406.98	436.184	460.615	481.11	498.655	514.183	528.454	542.029	555.28	568.414	581.498	594.475	607.176	619.337	630.636	640.736	649.319	656.095	660.825	663.318	663.431	661.081	656.263	649.064	639.662	628.289	615.207	600.69	585.02	568.497	551.438	534.196	517.164	500.756	485.356	471.283	458.757	447.874	438.618	430.874	424.447	419.098
13.5234	48.4137	83.6478	118.71	153.001	185.828	216.417	243.988	267.919	287.924	304.16	317.239	328.122	337.93	347.734	358.419	370.618	384.718	400.862	418.96	438.685	459.512	480.764	501.668	521.416	539.265	554.625	567.114	576.542	582.866	586.127	586.426	583.898	578.701	571.015	561.052	549.064	535.335	520.172	503.905	486.885	469.457	451.937	434.62	417.77	401.606	386.297	371.951	358.627	346.338
10.2435	47.102	85.5478	125.752	167.676	210.917	254.667	297.823	339.227	377.87	413.048	444.443	472.119	496.441	517.944	537.184	554.604	570.447	584.74	597.34	608.002	616.442	622.386	625.594	625.881	623.115	617.229	608.248	596.321	581.728	564.858	546.178	526.209	505.491	484.534	463.77	443.528	424.043	405.47	387.887	371.318	355.743	341.106	327.322	314.3	301.961	290.249	279.124	268.559	258.54
11.1481	43.9188	79.1873	117.38	158.725	203.028	249.523	296.804	342.909	385.611	422.897	453.418	476.705	493.122	503.645	509.586	512.324	513.089	512.834	512.207	511.563	511.01	510.448	509.596	508.039	505.302	500.965	494.746	486.55	476.473	464.771	451.817	438.049	423.902	409.763	395.925	382.549	369.647	357.102	344.717	332.285	319.642	306.712	293.532	280.24	267.041	254.168	241.856	230.304	219.644
26.2269	62.5038	100.702	141.011	183.286	226.942	270.944	313.908	354.315	390.815	422.51	449.128	471.008	488.928	503.885	516.883	528.779	540.174	551.386	562.466	573.247	583.416	592.561	600.218	605.894	609.119	609.53	606.939	601.37	593.048	582.348	569.737	555.703	540.688	525.047	509.033	492.806	476.453	460.019	443.539	427.077	410.753	394.749	379.281	364.561	350.769	338.037	326.446	316.025	306.75
44.4049	63.9022	84.6632	106.968	130.918	156.414	183.171	210.748	238.603	266.199	293.105	319.058	343.99	368.016	391.393	414.451	437.508	460.783	484.327	508.007	531.522	554.467	576.386	596.814	615.289	631.381	644.734	655.105	662.377	666.545	667.704	666.02	661.725	655.114	646.531	636.339	624.867	612.392	599.125	585.224	570.805	555.959	540.776	525.35	509.797	494.261	478.912	463.927	449.452	435.578
[truncated: 51 more columns]
