# Supplementary material for: Distributions of plantar loads are altered when walking in anxiety-inducing virtual settings but not under cognitive demand
Source: PLoS One. 2026 Apr 20;21(4):e0345075. doi: 10.1371/journal.pone.0345075 (PMC13094994; doi:10.1371/journal.pone.0345075)
Supplement: S1 File — Study data is available here. (ZIP) [file pone.0345075.s001.zip › S1 File. Dataset/ProcLLat_09STH.xlsx]

## Sheet: Sheet1
-0.781049	-0.619733	-0.298218	0.276148	1.19946	2.55777	4.40897	6.77461	9.65611	13.0594	17.0054	21.5293	26.6683	32.4395	38.8271	45.7807	53.2174	61.0271	69.0828	77.2491	85.3992	93.4488	101.39	109.293	117.279	125.498	134.098	143.201	152.856	163.01	173.516	184.158	194.675	204.777	214.156	222.529	229.675	235.441	239.735	242.514	243.771	243.542	241.927	239.113	235.382	231.094	226.634	222.359	218.557	215.428
-0.923808	-1.00823	-0.95406	-0.677176	-0.0759145	0.961904	2.54497	4.75566	7.6225	11.1031	15.091	19.4413	24.0007	28.6409	33.2853	37.9077	42.5095	47.1005	51.6849	56.2544	60.7934	65.2899	69.7371	74.1252	78.4376	82.6563	86.7692	90.7683	94.6406	98.3683	101.934	105.319	108.493	111.419	114.061	116.376	118.31	119.797	120.78	121.217	121.095	120.439	119.324	117.868	116.214	114.514	112.907	111.528	110.496	109.911
-0.935447	-1.01379	-0.953517	-0.668152	-0.0537865	1.00372	2.61456	4.86418	7.79224	11.3788	15.5461	20.1775	25.1384	30.2832	35.4598	40.5185	45.3204	49.7562	53.7696	57.3626	60.5779	63.4831	66.1687	68.739	71.2854	73.8596	76.4623	79.0563	81.5925	84.0183	86.2689	88.2687	89.9527	91.2858	92.2674	92.9207	93.2838	93.4164	93.4092	93.3744	93.4208	93.6389	94.095	94.8256	95.8305	97.0714	98.4804	99.9767	101.484	102.948
1.22271	5.8101	10.6197	15.7051	21.0769	26.6939	32.4762	38.3308	44.1611	49.8545	55.2851	60.3468	64.9876	69.2282	73.1596	76.9219	80.6642	84.4994	88.476	92.5778	96.7338	100.828	104.716	108.251	111.302	113.784	115.674	117.011	117.866	118.32	118.447	118.305	117.951	117.441	116.833	116.177	115.516	114.879	114.271	113.687	113.113	112.535	111.948	111.368	110.828	110.37	110.037	109.878	109.949	110.302
-1.05997	1.42674	4.17468	7.29847	10.8735	14.9139	19.3751	24.1794	29.2406	34.4832	39.8545	45.3301	50.9096	56.6038	62.4175	68.3389	74.3361	80.3617	86.359	92.267	98.0294	103.606	108.978	114.138	119.088	123.832	128.354	132.612	136.553	140.135	143.346	146.195	148.722	150.996	153.099	155.106	157.067	159	160.896	162.738	164.521	166.281	168.098	170.077	172.334	174.976	178.076	181.654	185.672	190.046
-1.05737	-0.760422	-0.216729	0.703765	2.13125	4.17502	6.89661	10.2949	14.3219	18.9191	24.0416	29.6463	35.6699	42.0322	48.6582	55.4844	62.4516	69.4936	76.5282	83.4619	90.2108	96.7056	102.886	108.707	114.147	119.216	123.946	128.381	132.554	136.478	140.156	143.594	146.81	149.822	152.643	155.281	157.733	159.994	162.061	163.928	165.584	167.018	168.235	169.256	170.126	170.904	171.661	172.478	173.424	174.549
1.56303	2.22197	3.07607	4.23526	5.77547	7.73945	10.1382	12.9594	16.1881	19.8282	23.9143	28.5071	33.673	39.4655	45.9138	53.0173	60.7467	69.0424	77.8066	86.9033	96.1776	105.48	114.678	123.658	132.319	140.577	148.377	155.692	162.513	168.849	174.714	180.122	185.075	189.565	193.579	197.104	200.134	202.656	204.648	206.069	206.865	207.003	206.485	205.354	203.685	201.574	199.127	196.439	193.591	190.659
-1.20637	-0.442556	0.622155	2.12145	4.19056	6.93718	10.4095	14.5796	19.3524	24.5974	30.1755	35.9452	41.7615	47.4852	53.0001	58.225	63.1098	67.6334	71.809	75.6845	79.3291	82.8233	86.2616	89.7517	93.4031	97.3167	101.584	106.284	111.465	117.119	123.175	129.504	135.927	142.239	148.234	153.743	158.665	162.986	166.766	170.107	173.112	175.854	178.374	180.688	182.795	184.682	186.334	187.73	188.846	189.671
-0.694379	-0.344524	0.236096	1.14204	2.45915	4.2447	6.50391	9.17643	12.1529	15.3196	18.5978	21.9517	25.3758	28.8739	32.4372	36.0366	39.6344	43.1976	46.7008	50.1239	53.4501	56.6662	59.7643	62.7457	65.6274	68.4486	71.2659	74.1325	77.0807	80.1227	83.2621	86.5058	89.8655	93.3566	97.0021	100.827	104.839	109.016	113.323	117.733	122.237	126.832	131.503	136.216	140.91	145.521	150.01	154.364	158.586	162.684
-0.801327	0.397972	1.86099	3.7187	6.06394	8.92766	12.2664	15.978	19.9459	24.0834	28.3563	32.7835	37.4159	42.3076	47.4966	52.9981	58.8076	64.9123	71.3032	77.9822	84.9637	92.2679	99.9095	107.885	116.162	124.675	133.305	141.886	150.216	158.085	165.304	171.726	177.266	181.917	185.758	188.926	191.57	193.811	195.714	197.279	198.446	199.113	199.184	198.62	197.469	195.879	194.077	192.35	191	190.31
-0.908187	-0.643545	-0.161654	0.636689	1.85067	3.56536	5.83519	8.66664	12.0158	15.8125	19.9874	24.4725	29.1913	34.0678	39.042	44.0678	49.107	54.1357	59.1461	64.1349	69.1044	74.0761	79.0988	84.249	89.629	95.3599	101.562	108.324	115.677	123.585	131.952	140.629	149.426	158.122	166.486	174.279	181.276	187.278	192.142	195.781	198.173	199.356	199.448	198.629	197.131	195.218	193.174	191.274	189.762	188.847
-1.18714	-0.786536	-0.140518	0.867361	2.35821	4.448	7.22889	10.7411	14.9551	19.7835	25.1149	30.8471	36.8956	43.1801	49.6141	56.1148	62.6214	69.0976	75.5257	81.9078	88.2711	94.6642	101.143	107.756	114.532	121.491	128.649	136.026	143.657	151.58	159.82	168.366	177.165	186.121	195.106	203.982	212.611	220.87	228.666	235.942	242.692	248.964	254.854	260.489	266.007	271.541	277.22	283.152	289.422	296.081
-1.88157	4.17364	10.616	17.5294	24.9525	32.8759	41.253	50.0035	59.0119	68.1401	77.2539	86.248	95.0587	103.661	112.059	120.272	128.328	136.272	144.162	152.039	159.922	167.798	175.632	183.366	190.916	198.178	205.037	211.382	217.12	222.196	226.602	230.375	233.584	236.319	238.678	240.761	242.672	244.497	246.31	248.166	250.099	252.125	254.253	256.494	258.863	261.379	264.052	266.882	269.86	272.987
9.33293	11.5107	13.638	15.6683	17.5886	19.4217	21.2142	23.0287	24.9402	27.0262	29.3489	31.9413	34.8019	37.8954	41.1581	44.5081	47.8533	51.1005	54.1727	57.0254	59.6487	62.0624	64.3112	66.4575	68.5616	70.6585	72.7566	74.855	76.9649	79.127	81.4128	83.9098	86.7051	89.8671	93.4207	97.3295	101.495	105.77	109.992	114.02	117.776	121.25	124.492	127.592	130.64	133.7	136.788	139.861	142.823	145.561
-1.20559	-0.335678	0.805309	2.38593	4.55252	7.40071	10.9608	15.2114	20.1062	25.5885	31.5933	38.038	44.8103	51.7702	58.7724	65.7012	72.5025	79.195	85.8522	92.5712	99.4542	106.6	114.089	121.965	130.233	138.89	147.949	157.434	167.364	177.738	188.531	199.697	211.172	222.872	234.68	246.458	258.046	269.272	279.949	289.892	298.939	306.986	314.02	320.101	325.337	329.851	333.772	337.234	340.373	343.308
-2.34876	-0.275908	2.35059	5.8274	10.401	16.2263	23.3526	31.7332	41.233	51.629	62.6326	73.936	85.2509	96.3364	107.028	117.259	127.055	136.507	145.74	154.878	164.029	173.281	182.703	192.345	202.221	212.318	222.615	233.114	243.828	254.747	265.82	276.948	287.991	298.779	309.135	318.892	327.912	336.091	343.38	349.779	355.346	360.18	364.401	368.142	371.534	374.701	377.749	380.756	383.768	386.795
-1.49994	-0.775677	0.277338	1.84988	4.12107	7.2288	11.2453	16.1765	21.9875	28.6165	35.9623	43.8686	52.1271	60.4975	68.74	76.6434	84.0454	90.858	97.0858	102.821	108.222	113.48	118.794	124.352	130.323	136.857	144.079	152.066	160.827	170.303	180.381	190.9	201.681	212.559	223.42	234.186	244.796	255.204	265.379	275.303	284.952	294.3	303.317	311.994	320.333	328.338	336.017	343.382	350.455	357.251
-1.10234	0.14475	1.7003	3.73927	6.4003	9.75263	13.7751	18.3756	23.4429	28.8854	34.636	40.6381	46.8376	53.1962	59.7036	66.3702	73.2146	80.2686	87.5897	95.2612	103.378	112.028	121.283	131.176	141.694	152.776	164.32	176.204	188.293	200.443	212.521	224.419	236.064	247.414	258.442	269.112	279.378	289.197	298.54	307.397	315.783	323.738	331.322	338.61	345.69	352.649	359.561	366.482	373.442	380.434
-1.11945	0.351144	1.99477	3.91635	6.19739	8.8971	12.0664	15.7645	20.0699	25.0787	30.8868	37.5569	45.0927	53.4349	62.4712	72.0506	81.9981	92.1305	102.276	112.305	122.159	131.851	141.457	151.108	160.973	171.232	182.045	193.522	205.691	218.472	231.682	245.071	258.362	271.297	283.664	295.314	306.17	316.214	325.464	333.969	341.806	349.046	355.712	361.724	366.89	370.936	373.558	374.459	373.399	370.263
-0.788128	0.232928	1.56423	3.32623	5.60703	8.44008	11.7818	15.5048	19.4329	23.4089	27.3414	31.1987	34.9734	38.6562	42.2264	45.6604	48.9476	52.0974	55.148	58.1774	61.2932	64.6004	68.1694	72.0151	76.0945	80.3234	84.6113	88.8881	93.1078	97.2356	101.235	105.066	108.699	112.114	115.29	118.197	120.819	123.17	125.311	127.331	129.327	131.396	133.631	136.103	138.848	141.864	145.13	148.623	152.325	156.225
-1.31327	-0.444647	0.698911	2.26248	4.37794	7.1498	10.6459	14.8926	19.8851	25.6067	32.0388	39.1543	46.907	55.2248	64.0143	73.176	82.6166	92.2555	102.032	111.913	121.877	131.916	142.032	152.26	162.663	173.306	184.209	195.326	206.566	217.801	228.876	239.614	249.847	259.441	268.324	276.482	283.943	290.761	297.01	302.794	308.241	313.483	318.641	323.809	329.06	334.448	340.009	345.762	351.711	357.844
-1.26328	0.0990416	1.85003	4.19212	7.28713	11.217	15.9518	21.3618	27.2788	33.5546	40.0827	46.7961	53.6552	60.636	67.7263	74.927	82.2497	89.7034	97.2755	104.931	112.63	120.33	127.981	135.519	142.866	149.926	156.584	162.721	168.242	173.103	177.316	180.937	184.039	186.701	189.019	191.101	193.071	195.062	197.197	199.579	202.287	205.375	208.869	212.759	217.011	221.58	226.431	231.549	236.933	242.597
-1.62701	3.35296	8.71684	14.5737	20.9781	27.9285	35.3679	43.1842	51.2268	59.3235	67.2913	74.96	82.2043	88.9602	95.2196	101.019	106.42	111.482	116.246	120.728	124.929	128.845	132.483	135.861	138.996	141.891	144.543	146.958	149.173	151.234	153.189	155.083	156.955	158.828	160.706	162.591	164.479	166.369	168.265	170.187	172.173	174.266	176.509	178.947	181.61	184.505	187.622	190.954	194.489	198.208
-0.558873	-0.660339	-0.705221	-0.646457	-0.423239	0.0370459	0.813265	1.97985	3.59066	5.66457	8.18457	11.1099	14.391	17.9839	21.8578	25.9927	30.3767	35.0057	39.8883	45.0423	50.4773	56.1803	62.1153	68.2267	74.4395	80.662	86.8014	92.7887	98.5926	104.222	109.722	115.155	120.582	126.043	131.556	137.114	142.681	148.204	153.622	158.896	164.026	169.072	174.137	179.356	184.879	190.87	197.5	204.919	213.234	222.5
-1.85522	-0.251509	1.85562	4.72652	8.57612	13.5285	19.5903	26.6638	34.5938	43.2188	52.3916	61.9667	71.7784	81.6375	91.3548	100.768	109.75	118.21	126.081	133.322	139.913	145.848	151.129	155.77	159.794	163.225	166.08	168.382	170.182	171.551	172.577	173.342	173.93	174.416	174.863	175.312	175.77	176.225	176.649	177.005	177.248	177.338	177.253	176.991	176.563	175.983	175.271	174.456	173.584	172.716
-0.907393	-0.0439181	1.04854	2.47162	4.30805	6.61179	9.40324	12.6615	16.3175	20.2637	24.3865	28.6	32.8657	37.2013	41.6764	46.3867	51.4183	56.8229	62.6169	68.7885	75.2983	82.0796	89.0447	96.0932	103.127	110.063	116.839	123.437	129.897	136.299	142.731	149.262	155.929	162.731	169.629	176.559	183.433	190.157	196.649	202.85	208.72	214.237	219.392	224.195	228.664	232.837	236.774	240.574	244.36	248.273
0.510618	3.55833	6.85004	10.529	14.6674	19.2499	24.2166	29.5251	35.1712	41.1661	47.5087	54.1807	61.1543	68.3974	75.8791	83.5738	91.4555	99.4856	107.608	115.755	123.864	131.891	139.82	147.653	155.386	162.99	170.413	177.593	184.464	190.964	197.045	202.697	207.957	212.899	217.616	222.198	226.703	231.15	235.505	239.695	243.634	247.26	250.54	253.467	256.071	258.424	260.629	262.797	265.044	267.484
-1.52155	1.55927	4.98774	8.8887	13.3495	18.4151	24.0872	30.3236	37.0427	44.1291	51.4325	58.7745	65.9676	72.8443	79.2843	85.2206	90.6312	95.5312	99.9726	104.044	107.859	111.526	115.122	118.687	122.238	125.786	129.351	132.949	136.583	140.237	143.892	147.53	151.129	154.667	158.117	161.447	164.629	167.642	170.479	173.152	175.705	178.207	180.754	183.452	186.408	189.707	193.411	197.575	202.245	207.454
-1.13416	0.825023	3.11875	5.90572	9.28874	13.2904	17.8553	22.8781	28.236	33.8084	39.4842	45.1575	50.7255	56.0978	61.2123	66.0517	70.6518	75.099	79.5149	84.0323	88.7709	93.8236	99.2513	105.08	111.3	117.88	124.782	131.983	139.477	147.265	155.326	163.606	171.994	180.31	188.328	195.82	202.6	208.54	213.584	217.762	221.202	224.11	226.731	229.288	231.959	234.876	238.137	241.81	245.942	250.555
-1.03658	-0.533158	0.133346	1.06004	2.35852	4.13804	6.4904	9.47826	13.1399	17.5097	22.6308	28.5464	35.2758	42.7953	51.0336	59.8834	69.2222	78.9263	88.8794	98.9876	109.19	119.458	129.796	140.255	150.919	161.87	173.173	184.862	196.936	209.36	222.056	234.912	247.783	260.494	272.859	284.715	295.935	306.435	316.179	325.185	333.512	341.232	348.411	355.112	361.398	367.323	372.93	378.25	383.299	388.083
-1.72863	-0.594446	1.02983	3.38414	6.67846	11.0478	16.5138	22.9815	30.287	38.2628	46.7752	55.7328	65.0829	74.7958	84.8468	95.1959	105.765	116.435	127.065	137.524	147.7	157.517	166.937	175.959	184.625	192.996	201.131	209.059	216.776	224.254	231.457	238.363	244.974	251.332	257.517	263.626	269.738	275.897	282.111	288.365	294.626	300.855	307.007	313.038	318.915	324.619	330.152	335.556	340.917	346.351
-1.49498	-0.0511569	1.76822	4.16549	7.30089	11.2611	16.0536	21.6297	27.9198	34.8544	42.3514	50.2946	58.5461	66.9883	75.5448	84.1709	92.8453	101.574	110.386	119.315	128.38	137.587	146.914	156.304	165.66	174.852	183.733	192.175	200.096	207.463	214.285	220.602	226.471	231.936	237.012	241.677	245.894	249.638	252.896	255.666	257.951	259.766	261.145	262.139	262.813	263.258	263.594	263.961	264.506	265.368
-2.32513	2.05054	7.24247	13.5659	21.2055	30.1718	40.3008	51.2771	62.6771	74.0306	84.8732	94.7912	103.479	110.785	116.717	121.391	124.973	127.62	129.434	130.456	130.689	130.122	128.771	126.685	123.957	120.741	117.262	113.794	110.621	107.985	106.062	104.971	104.788	105.575	107.398	110.337	114.484	119.915	126.684	134.821	144.324	155.16	167.265	180.545	194.864	210.044	225.88	242.162	258.677	275.205
-0.505493	-0.587743	-0.605353	-0.515785	-0.264981	0.210102	0.975439	2.08946	3.59172	5.49515	7.78069	10.3991	13.2846	16.3683	19.5778	22.8363	26.069	29.2061	32.1814	34.9369	37.435	39.6636	41.6377	43.4025	45.0304	46.6042	48.1945	49.8467	51.5747	53.3582	55.1453	56.8691	58.4796	59.9639	61.3354	62.6073	63.7734	64.8047	65.6549	66.2694	66.5979	66.6123	66.3246	65.7861	65.0703	64.2583	63.4343	62.6815	62.0733	61.6651
[truncated: 51 more columns]
