# Supplementary material for: Distributions of plantar loads are altered when walking in anxiety-inducing virtual settings but not under cognitive demand
Source: PLoS One. 2026 Apr 20;21(4):e0345075. doi: 10.1371/journal.pone.0345075 (PMC13094994; doi:10.1371/journal.pone.0345075)
Supplement: S1 File — Study data is available here. (ZIP) [file pone.0345075.s001.zip › S1 File. Dataset/ProcLHeel_20DTL.xlsx]

## Sheet: Sheet1
19.4447	56.8824	94.2451	130.729	165.591	198.189	228.003	254.645	277.877	297.689	314.35	328.387	340.5	351.459	362.015	372.816	384.351	396.912	410.598	425.328	440.863	456.831	472.773	488.207	502.678	515.773	527.128	536.443	543.492	548.113	550.194	549.672	546.536	540.861	532.815	522.65	510.674	497.246	482.76	467.626	452.25	437.022	422.299	408.381	395.492	383.767	373.263	363.958	355.762	348.518
30.7999	83.6868	136.845	189.307	240.095	288.245	332.81	372.884	407.692	436.733	459.903	477.531	490.327	499.26	505.422	509.876	513.548	517.156	521.187	525.926	531.492	537.87	544.916	552.37	559.877	567.018	573.331	578.347	581.622	582.783	581.577	577.9	571.779	563.34	552.782	540.367	526.384	511.131	494.904	477.998	460.71	443.33	426.12	409.298	393.022	377.372	362.37	348.011	334.289	321.181
37.9126	87.0096	136.566	185.885	234.253	280.863	324.78	365.03	400.772	431.45	456.874	477.207	492.906	504.618	513.088	519.063	523.216	526.114	528.209	529.833	531.216	532.502	533.768	535.017	536.171	537.068	537.468	537.083	535.609	532.787	528.444	522.506	514.995	506.024	495.769	484.431	472.207	459.284	445.84	432.042	418.048	403.988	389.938	375.93	361.969	348.053	334.183	320.364	306.61	292.954
39.0624	85.8107	132.544	178.334	222.335	263.743	301.782	335.735	365.038	389.387	408.814	423.706	434.754	442.842	448.908	453.826	458.326	462.941	467.992	473.598	479.705	486.129	492.582	498.694	504.039	508.187	510.743	511.363	509.765	505.755	499.258	490.332	479.164	466.036	451.277	435.239	418.28	400.753	382.996	365.321	347.996	331.247	315.261	300.19	286.141	273.18	261.346	250.657	241.104	232.641
-0.933893	10.0449	22.4999	37.007	54.0696	73.9744	96.6856	121.824	148.741	176.633	204.67	232.109	258.387	283.155	306.279	327.82	347.978	367.025	385.229	402.792	419.798	436.195	451.802	466.364	479.612	491.318	501.325	509.554	516.008	520.764	523.954	525.751	526.355	525.977	524.791	522.91	520.382	517.219	513.42	508.992	503.956	498.361	492.278	485.804	479.046	472.104	465.041	457.871	450.566	443.083
30.3139	69.4654	108.648	147.044	183.751	217.837	248.404	274.653	296.007	312.246	323.593	330.698	334.522	336.172	336.715	337.044	337.828	339.511	342.346	346.425	351.718	358.108	365.416	373.417	381.844	390.388	398.707	406.462	413.341	419.07	423.417	426.209	427.34	426.776	424.54	420.699	415.342	408.572	400.498	391.237	380.902	369.601	357.43	344.484	330.869	316.738	302.284	287.727	273.282	259.145
37.8883	97.7751	157.485	215.757	271.255	322.659	368.764	408.617	441.657	467.812	487.504	501.572	511.13	517.399	521.551	524.585	527.265	530.121	533.496	537.587	542.475	548.135	554.44	561.161	567.974	574.474	580.218	584.785	587.826	589.073	588.34	585.523	580.568	573.451	564.164	552.745	539.311	524.101	507.485	489.939	471.997	454.193	437.011	420.849	405.992	392.618	380.8	370.52	361.67	354.078
20.4023	64.1938	108.426	152.464	195.593	237.05	276.097	312.075	344.46	372.916	397.343	417.901	434.958	449.038	460.737	470.656	479.342	487.254	494.75	502.092	509.441	516.87	524.383	531.923	539.375	546.548	553.169	558.875	563.25	565.866	566.332	564.349	559.746	552.475	542.593	530.237	515.609	498.97	480.636	460.971	440.371	419.233	397.938	376.824	356.185	336.261	317.249	299.303	282.554	267.112
17.5172	61.4448	106.338	151.785	197.118	241.39	283.419	321.933	355.796	384.227	406.933	424.138	436.522	445.094	451.024	455.484	459.515	463.966	469.451	476.343	484.761	494.585	505.472	516.88	528.109	538.377	546.906	553.01	556.167	556.07	552.62	545.897	536.113	523.588	508.728	491.991	473.851	454.78	435.244	415.694	396.54	378.137	360.776	344.698	330.089	317.073	305.687	295.868	287.461	280.232
40.1488	82.273	124.235	165.175	203.969	239.397	270.396	296.273	316.81	332.255	343.223	350.566	355.266	358.34	360.769	363.417	366.979	371.943	378.583	386.976	397.038	408.561	421.247	434.723	448.537	462.182	475.132	486.896	497.051	505.272	511.333	515.094	516.484	515.488	512.137	506.508	498.719	488.918	477.286	464.047	449.464	433.811	417.348	400.314	382.931	365.41	347.939	330.681	313.785	297.396
25.1657	69.0895	114.058	159.64	205.122	249.588	292.032	331.433	366.831	397.449	422.847	443.017	458.389	469.749	478.081	484.397	489.603	494.42	499.349	504.679	510.523	516.86	523.573	530.479	537.36	543.968	550.016	555.166	559.054	561.313	561.617	559.711	555.433	548.717	539.576	528.098	514.44	498.808	481.452	462.673	442.844	422.39	401.74	381.261	361.245	341.903	323.382	305.775	289.139	273.507
44.7931	89.1179	133.698	177.772	220.533	261.141	298.754	332.589	361.981	386.482	405.962	420.679	431.256	438.565	443.578	447.217	450.255	453.264	456.616	460.494	464.927	469.822	474.99	480.178	485.081	489.37	492.719	494.838	495.477	494.456	491.689	487.191	481.063	473.468	464.602	454.674	443.876	432.374	420.297	407.746	394.802	381.529	367.969	354.163	340.17	326.078	312.008	298.09	284.445	271.173
24.4152	72.6216	122.057	172.305	222.667	272.197	319.783	364.234	404.388	439.241	468.132	490.877	507.813	519.721	527.657	532.771	536.141	538.687	541.122	543.959	547.536	552.043	557.538	563.947	571.074	578.61	586.142	593.166	599.125	603.47	605.721	605.521	602.685	597.209	589.233	578.992	566.79	552.991	538.005	522.262	506.17	490.092	474.337	459.17	444.808	431.394	418.98	407.523	396.904	386.951
33.0451	62.0101	91.8657	122.498	153.621	184.769	215.326	244.586	271.848	296.512	318.154	336.58	351.824	364.113	373.792	381.254	386.889	391.048	394.033	396.102	397.477	398.359	398.932	399.359	399.789	400.347	401.134	402.228	403.695	405.589	407.938	410.732	413.923	417.428	421.133	424.88	428.477	431.71	434.383	436.338	437.446	437.61	436.761	434.848	431.826	427.67	422.37	415.947	408.46	400.024
14.3426	55.2384	97.1	139.479	181.723	222.994	262.313	298.603	330.784	357.952	379.585	395.668	406.711	413.658	417.727	420.21	422.32	425.074	429.238	435.301	443.479	453.737	465.828	479.333	493.714	508.372	522.705	536.171	548.344	558.916	567.679	574.482	579.212	581.78	582.132	580.272	576.268	570.247	562.377	552.852	541.879	529.671	516.434	502.386	487.77	472.855	457.926	443.264	429.118	415.68
32.1119	76.2897	120.821	165.003	208.165	249.632	288.718	324.731	357.026	385.084	408.619	427.647	442.48	453.655	461.832	467.697	471.904	475.049	477.652	480.136	482.824	485.94	489.612	493.855	498.554	503.476	508.296	512.629	516.069	518.23	518.78	517.471	514.163	508.812	501.467	492.261	481.4	469.133	455.725	441.428	426.468	411.025	395.256	379.311	363.341	347.493	331.909	316.722	302.05	287.979
-1.8267	83.4203	163.797	235.357	295.969	344.972	382.719	410.236	428.964	440.543	446.658	448.917	448.763	447.424	445.899	444.962	445.169	446.869	450.237	455.297	461.949	470.009	479.244	489.395	500.185	511.32	522.473	533.27	543.269	551.94	558.611	562.411	562.216	556.639	544.079	522.841	491.339	448.453	394.062	329.8	259.891	190.773	128.728	77.5547	38.3009	10.2171	-8.39892	-19.5959	-25.3435	-27.2849
33.699	83.5151	133.642	183.224	230.996	275.389	314.765	347.699	373.242	391.096	401.639	405.836	405.074	400.96	395.119	389.021	383.874	380.568	379.67	381.44	385.871	392.735	401.638	412.078	423.501	435.351	447.097	458.244	468.347	477.028	483.984	488.98	491.845	492.459	490.752	486.719	480.426	472.011	461.672	449.658	436.241	421.684	406.236	390.138	373.635	356.972	340.397	324.152	308.454	293.477
39.0889	59.086	80.4696	103.553	128.439	154.983	182.827	211.425	240.089	268.065	294.618	319.1	340.99	359.933	375.763	388.514	398.403	405.779	411.066	414.706	417.13	418.744	419.919	420.97	422.159	423.694	425.732	428.365	431.624	435.488	439.895	444.748	449.931	455.327	460.83	466.335	471.744	476.972	481.955	486.648	491.017	495.021	498.601	501.679	504.165	505.965	507.007	507.236	506.618	505.133
38.2762	67.8124	97.323	126.22	153.788	179.283	202.058	221.664	237.899	250.819	260.715	268.084	273.579	277.937	281.905	286.169	291.31	297.774	305.859	315.711	327.327	340.562	355.135	370.658	386.675	402.688	418.183	432.65	445.624	456.702	465.559	471.933	475.624	476.503	474.517	469.693	462.142	452.057	439.707	425.415	409.551	392.531	374.798	356.791	338.91	321.502	304.848	289.167	274.61	261.256
20.2368	59.5134	99.5849	139.992	180.039	218.855	255.486	288.964	318.413	343.195	363.04	378.095	388.874	396.158	400.872	403.982	406.404	408.92	412.135	416.453	422.096	429.113	437.405	446.763	456.901	467.478	478.121	488.449	498.093	506.698	513.926	519.459	523.015	524.372	523.376	519.95	514.104	505.936	495.622	483.396	469.535	454.347	438.16	421.308	404.116	386.903	369.977	353.597	337.955	323.167
44.795	91.8318	139.359	186.694	233.069	277.585	319.22	356.932	389.869	417.588	440.142	458.012	471.943	482.766	491.28	498.163	503.938	508.973	513.499	517.641	521.445	524.902	527.966	530.544	532.479	533.556	533.52	532.125	529.171	524.518	518.096	509.918	500.084	488.764	476.18	462.569	448.167	433.19	417.824	402.242	386.625	371.167	356.069	341.521	327.689	314.703	302.658	291.604	281.549	272.45
37.3005	81.3079	126.07	171.037	215.547	258.811	299.918	337.874	371.713	400.666	424.326	442.762	456.508	466.436	473.582	478.973	483.509	487.915	492.727	498.302	504.822	512.299	520.597	529.451	538.495	547.289	555.356	562.219	567.436	570.621	571.477	569.824	565.601	558.852	549.703	538.356	525.074	510.178	494.04	477.075	459.695	442.275	425.129	408.517	392.649	377.668	363.639	350.565	338.408	327.104
25.014	57.0805	89.9752	123.463	157.247	190.912	223.882	255.434	284.83	311.481	335.06	355.53	373.11	388.221	401.406	413.231	424.209	434.755	445.186	455.741	466.604	477.922	489.812	502.354	515.569	529.398	543.715	558.337	573.042	587.576	601.66	615.003	627.311	638.291	647.668	655.212	660.774	664.297	665.802	665.371	663.128	659.236	653.889	647.305	639.709	631.328	622.389	613.126	603.778	594.582
38.9384	81.4151	124.849	168.901	213.055	256.539	298.335	337.304	372.396	402.846	428.286	448.781	464.786	477.05	486.5	494.108	500.791	507.324	514.302	522.126	531.008	540.999	552.003	563.788	576.001	588.196	599.882	610.576	619.857	627.38	632.873	636.125	636.985	635.359	631.23	624.665	615.811	604.884	592.16	577.969	562.679	546.685	530.383	514.144	498.283	483.058	468.655	455.165	442.564	430.728
29.0177	73.5496	118.138	161.919	204.015	243.531	279.586	311.373	338.288	360.062	376.828	389.108	397.726	403.678	407.983	411.565	415.174	419.374	424.536	430.851	438.338	446.873	456.216	466.041	475.957	485.532	494.319	501.902	507.92	512.094	514.253	514.348	512.422	508.564	502.865	495.398	486.218	475.363	462.875	448.814	433.285	416.442	398.486	379.636	360.125	340.199	320.132	300.22	280.751	261.974
16.0942	54.3572	93.3001	132.475	171.252	208.853	244.427	277.137	306.231	331.14	351.594	367.689	379.881	388.891	395.582	400.823	405.384	409.889	414.801	420.425	426.907	434.251	442.346	450.998	459.95	468.908	477.566	485.621	492.769	498.707	503.15	505.852	506.63	505.386	502.117	496.912	489.924	481.355	471.431	460.383	448.41	435.673	422.296	408.396	394.117	379.621	365.088	350.7	336.645	323.096
34.7817	86.97	139.051	189.988	238.699	284.067	325.003	360.581	390.224	413.811	431.675	444.517	453.261	458.902	462.375	464.493	465.927	467.212	468.745	470.786	473.447	476.686	480.317	484.036	487.467	490.201	491.837	492.011	490.423	486.863	481.216	473.467	463.699	452.082	438.849	424.287	408.727	392.523	376.021	359.526	343.306	327.606	312.647	298.619	285.659	273.853	263.241	253.811	245.499	238.187
11.065	39.0069	67.4301	96.0652	124.558	152.441	179.158	204.139	226.892	247.06	264.441	278.991	290.83	300.226	307.544	313.177	317.508	320.895	323.666	326.111	328.46	330.863	333.385	336.002	338.617	341.101	343.317	345.144	346.467	347.174	347.169	346.393	344.836	342.541	339.599	336.137	332.301	328.234	324.066	319.901	315.81	311.831	307.979	304.252	300.628	297.07	293.53	289.939	286.22	282.312
43.3959	82.0985	120.297	157.076	191.483	222.594	249.652	272.225	290.296	304.26	314.83	322.89	329.358	335.085	340.79	347.019	354.134	362.326	371.637	381.986	393.196	405.022	417.169	429.317	441.128	452.265	462.419	471.34	478.845	484.803	489.112	491.674	492.388	491.15	487.883	482.553	475.188	465.889	454.83	442.226	428.309	413.317	397.487	381.051	364.238	347.283	330.416	313.839	297.719	282.191
43.7275	86.8472	130.015	172.429	213.318	251.897	287.356	318.931	346.046	368.453	386.269	399.928	410.078	417.457	422.787	426.723	429.841	432.65	435.607	439.116	443.492	448.932	455.496	463.103	471.53	480.442	489.427	498.035	505.817	512.369	517.344	520.464	521.524	520.41	517.112	511.713	504.378	495.336	484.839	473.128	460.404	446.831	432.558	417.72	402.448	386.879	371.176	355.522	340.087	325.003
35.2484	86.3832	138.588	191.242	243.509	294.332	342.437	386.382	424.757	456.469	480.986	498.446	509.606	515.684	518.133	518.438	517.955	517.82	518.9	521.787	526.811	534.066	543.43	554.603	567.126	580.422	593.832	606.647	618.137	627.627	634.549	638.487	639.194	636.59	630.746	621.853	610.198	596.124	580.007	562.244	543.249	523.435	503.185	482.841	462.707	443.065	424.178	406.285	389.569	374.156
33.7947	83.315	133.296	183.015	231.565	277.851	320.671	358.877	391.579	418.308	439.086	454.397	465.061	472.082	476.489	479.233	481.116	482.765	484.618	486.93	489.787	493.119	496.714	500.235	503.26	505.333	506.018	504.937	501.822	496.559	489.201	479.944	469.1	457.036	444.124	430.699	417.044	403.388	389.909	376.748	364.001	351.716	339.889	328.493	317.492	306.842	296.485	286.347	276.372	266.527
27.9507	64.199	100.681	136.76	171.658	204.513	234.44	260.62	282.433	299.608	312.308	321.116	326.926	330.795	333.79	336.871	340.82	346.209	353.399	362.542	373.604	386.397	400.605	415.801	431.455	446.961	461.695	475.053	486.495	495.577	501.984	505.525	506.119	503.8	498.703	491.038	481.052	469.014	455.209	439.929	423.447	406.009	387.824	369.093	350.043	330.944	312.098	293.801	276.296	259.754
18.0424	64.9236	112.556	160.302	207.221	252.15	293.832	331.048	362.783	388.411	407.835	421.518	430.39	435.65	438.563	440.293	441.796	443.784	446.732	450.903	456.375	463.06	470.733	479.061	487.651	496.082	503.939	510.834	516.425	520.426	522.595	522.736	520.708	516.434	509.922	501.271	490.682	478.433	464.843	450.229	434.872	419.002	402.793	386.373	369.841	353.282	336.777	320.424	304.338	288.638
27.9437	68.4463	109.244	149.735	189.271	227.153	262.677	295.221	324.317	349.689	371.286	389.293	404.109	416.294	426.499	435.401	443.651	451.836	460.459	469.921	480.501	492.316	505.304	519.226	533.705	548.281	562.453	575.718	587.597	597.662	605.545	610.955	613.7	613.717	611.07	605.914	598.459	588.943	577.63	564.809	550.786	535.882	520.415	504.686	488.966	473.483	458.436	444.001	430.315	417.46
32.9432	80.9742	128.716	175.121	219.122	259.667	295.771	326.65	351.887	371.562	386.27	397.026	405.111	411.882	418.627	426.462	436.269	448.646	463.875	481.899	502.317	524.445	547.417	570.306	592.218	612.366	630.103	644.931	656.481	664.496	668.814	669.372	666.196	659.401	649.197	635.879	619.815	601.425	581.192	559.639	537.303	514.698	492.291	470.483	449.583	429.777	411.123	393.567	376.967	361.137
[truncated: 51 more columns]
