# Supplementary material for: Distributions of plantar loads are altered when walking in anxiety-inducing virtual settings but not under cognitive demand
Source: PLoS One. 2026 Apr 20;21(4):e0345075. doi: 10.1371/journal.pone.0345075 (PMC13094994; doi:10.1371/journal.pone.0345075)
Supplement: S1 File — Study data is available here. (ZIP) [file pone.0345075.s001.zip › S1 File. Dataset/ProcL_13DTH.xlsx]

## Sheet: Sheet1
0.025942	0.0549599	0.0847618	0.115375	0.146841	0.179119	0.212077	0.245544	0.279341	0.31329	0.347172	0.380683	0.413445	0.445106	0.475455	0.504481	0.532358	0.559408	0.586046	0.612735	0.639933	0.668023	0.697212	0.727458	0.758495	0.789941	0.821413	0.85254	0.882885	0.911879	0.938816	0.962919	0.983437	0.999749	1.01146	1.01846	1.02102	1.01973	1.01546	1.0092	1.00193	0.99454	0.987726	0.982018	0.977767	0.975182	0.974367	0.975331	0.977969	0.982026
0.0386004	0.0658398	0.0947459	0.125768	0.15918	0.194973	0.232838	0.272243	0.312598	0.353416	0.394414	0.435501	0.476692	0.517997	0.55934	0.600528	0.641282	0.681278	0.720209	0.757832	0.793954	0.828364	0.860798	0.890954	0.91851	0.943144	0.964551	0.982432	0.996502	1.00655	1.01257	1.01481	1.01385	1.0105	1.00568	1.00037	0.995431	0.991497	0.988922	0.987825	0.988165	0.989791	0.992473	0.995908	0.999765	1.00373	1.00757	1.01109	1.01419	1.01685
0.0376495	0.0628531	0.0882121	0.113503	0.138566	0.163313	0.187766	0.212095	0.236616	0.261756	0.287999	0.315847	0.345785	0.378233	0.413487	0.451667	0.492662	0.536088	0.581257	0.627185	0.672696	0.716613	0.757965	0.796128	0.830842	0.862119	0.890113	0.915002	0.9369	0.95581	0.971602	0.984043	0.992856	0.997844	0.999003	0.996596	0.991147	0.983413	0.974313	0.964854	0.956025	0.948687	0.943459	0.940667	0.940376	0.942476	0.946737	0.952835	0.960403	0.969074
0.0227053	0.0753753	0.126408	0.174116	0.217197	0.254946	0.287401	0.315293	0.339801	0.362231	0.383749	0.405247	0.427319	0.450291	0.474307	0.499458	0.525896	0.553857	0.583613	0.615401	0.649393	0.68565	0.724047	0.764151	0.80515	0.845899	0.88505	0.9212	0.953037	0.979503	0.999942	1.01423	1.02279	1.02653	1.02669	1.0246	1.02157	1.01866	1.01658	1.0157	1.01612	1.01775	1.02034	1.02355	1.02709	1.03068	1.03409	1.03718	1.03994	1.04241
0.0249991	0.0566238	0.0890398	0.12225	0.156337	0.191363	0.227322	0.264164	0.301845	0.340326	0.379542	0.419342	0.459463	0.499508	0.538949	0.577162	0.613532	0.647553	0.678895	0.707423	0.733239	0.756695	0.77835	0.798859	0.81885	0.838811	0.859004	0.879428	0.899848	0.91984	0.938828	0.956141	0.971097	0.983109	0.991757	0.996874	0.998604	0.99738	0.993832	0.988696	0.982737	0.976687	0.971197	0.966786	0.96379	0.962349	0.962434	0.963895	0.966503	0.970002
0.0209743	0.0565483	0.0914789	0.12491	0.156241	0.185315	0.212475	0.238465	0.264237	0.290753	0.318798	0.348877	0.38119	0.415662	0.451989	0.489677	0.528095	0.566569	0.604499	0.641423	0.676997	0.710913	0.742851	0.772516	0.799699	0.824309	0.846388	0.866117	0.883771	0.899642	0.913955	0.926819	0.938219	0.94804	0.956122	0.962314	0.966528	0.96876	0.969082	0.967633	0.964616	0.960306	0.955062	0.949316	0.943536	0.938188	0.933703	0.930447	0.92869	0.928577
0.0191842	0.056346	0.0932043	0.129111	0.163605	0.196361	0.227177	0.256066	0.283388	0.309931	0.336798	0.365149	0.395913	0.429598	0.466198	0.505193	0.545648	0.586406	0.626321	0.664489	0.700401	0.733984	0.765495	0.795323	0.823795	0.851066	0.87708	0.901608	0.924305	0.944783	0.962645	0.977505	0.989024	0.997004	1.00147	1.00269	1.00113	0.997396	0.992164	0.986091	0.979772	0.973736	0.968446	0.964313	0.961666	0.960703	0.961443	0.963734	0.967283	0.971709
0.0453609	0.0840788	0.123668	0.163852	0.20416	0.243835	0.281865	0.31714	0.348675	0.37585	0.398606	0.417543	0.433844	0.449031	0.464667	0.482102	0.50232	0.52593	0.553252	0.584373	0.619156	0.65721	0.697864	0.740155	0.782845	0.824533	0.863825	0.899525	0.930749	0.956956	0.977934	0.993763	1.00475	1.0114	1.01432	1.01422	1.01183	1.00785	1.003	0.997914	0.993137	0.989067	0.985999	0.984137	0.98358	0.984318	0.986234	0.989131	0.99277	0.996915
0.0377496	0.0721245	0.10787	0.145166	0.183909	0.223589	0.26334	0.302144	0.339079	0.373488	0.405075	0.433955	0.460663	0.486063	0.511194	0.537093	0.564653	0.594507	0.626941	0.661852	0.698764	0.736872	0.775147	0.812465	0.847726	0.879966	0.908452	0.932727	0.952589	0.968031	0.979189	0.986313	0.989771	0.990029	0.987631	0.98318	0.977338	0.970809	0.964281	0.958335	0.953369	0.949584	0.946999	0.945473	0.944741	0.944504	0.944528	0.944685	0.944976	0.945528
0.0316804	0.0550949	0.0783052	0.100918	0.122788	0.144044	0.165064	0.186416	0.208729	0.232575	0.258339	0.28612	0.315677	0.346447	0.377632	0.408381	0.438006	0.466161	0.492925	0.518768	0.544406	0.570598	0.597969	0.626898	0.657477	0.689543	0.722747	0.756647	0.790736	0.824449	0.857142	0.888097	0.916561	0.9418	0.963171	0.98019	0.992607	1.00046	1.00405	1.00395	1.00089	0.995743	0.989402	0.982756	0.976598	0.971564	0.968077	0.966323	0.966281	0.967783
0.0376162	0.0632647	0.0906796	0.12038	0.152895	0.18859	0.227552	0.269533	0.313922	0.359776	0.405951	0.451334	0.49504	0.536533	0.575629	0.612459	0.647417	0.681071	0.71401	0.746699	0.779407	0.812149	0.844634	0.876257	0.90617	0.933429	0.957157	0.976669	0.991527	1.00158	1.00698	1.00816	1.00575	1.00056	0.993518	0.985547	0.977527	0.97021	0.964167	0.959763	0.957143	0.956256	0.956912	0.95884	0.96172	0.965207	0.968962	0.972694	0.976223	0.979496
0.0410601	0.0667549	0.0935316	0.121406	0.150452	0.180686	0.211969	0.243935	0.276012	0.307601	0.338326	0.368209	0.397667	0.42739	0.458178	0.490776	0.525738	0.563323	0.603419	0.645513	0.688739	0.731994	0.77407	0.813807	0.850237	0.882682	0.910778	0.934417	0.953675	0.968745	0.979876	0.98734	0.991447	0.99258	0.99122	0.987966	0.983511	0.978587	0.973852	0.969793	0.966696	0.964663	0.963657	0.963549	0.964164	0.96533	0.966929	0.968927	0.971355	0.974278
0.031794	0.0621199	0.0938974	0.127303	0.162362	0.19886	0.236323	0.274061	0.311256	0.347082	0.38084	0.412081	0.440703	0.466987	0.491538	0.515175	0.538825	0.563399	0.589655	0.618107	0.648996	0.682304	0.717762	0.754854	0.792829	0.830744	0.867521	0.902034	0.933189	0.960034	0.981897	0.998477	1.00985	1.01642	1.01884	1.01793	1.0146	1.00973	1.0041	0.998309	0.99284	0.988014	0.98403	0.980993	0.978966	0.977991	0.978096	0.979283	0.981504	0.984639
0.0206501	0.0638643	0.108337	0.154089	0.200947	0.248388	0.295567	0.341541	0.385563	0.42729	0.466829	0.50461	0.541179	0.577024	0.612473	0.647647	0.682451	0.7166	0.749689	0.781286	0.811067	0.838906	0.864845	0.888964	0.91126	0.931605	0.94977	0.965493	0.978546	0.988791	0.996205	1.00088	1.003	1.00287	1.00086	0.997491	0.993348	0.989007	0.984949	0.981533	0.979002	0.977474	0.976952	0.977358	0.978553	0.980357	0.982556	0.98491	0.987148	0.988981
0.0392184	0.0671895	0.094976	0.122051	0.148038	0.172715	0.19604	0.218137	0.239239	0.259597	0.279405	0.298766	0.317693	0.336151	0.354108	0.371607	0.388826	0.406106	0.423934	0.442905	0.463654	0.48677	0.512721	0.541784	0.574011	0.609217	0.647001	0.686763	0.727734	0.768983	0.809445	0.847995	0.883567	0.915287	0.942561	0.96508	0.982778	0.995774	1.00435	1.00892	1.01003	1.00831	1.00446	0.999178	0.99314	0.986984	0.981286	0.976549	0.973182	0.971478
0.025643	0.061256	0.0973781	0.13366	0.169811	0.205516	0.240371	0.27392	0.305771	0.335719	0.363831	0.390473	0.41629	0.442126	0.468895	0.497441	0.528381	0.561975	0.598082	0.636222	0.675697	0.715746	0.755648	0.79473	0.83231	0.867679	0.900126	0.928984	0.95371	0.973967	0.989662	1.00091	1.008	1.01131	1.01134	1.00866	1.00392	0.997809	0.991037	0.984267	0.97808	0.972915	0.96905	0.966625	0.965663	0.966085	0.967727	0.970384	0.97385	0.97795
0.0300191	0.0617288	0.0926772	0.122047	0.149346	0.174402	0.197352	0.218605	0.238741	0.258356	0.277982	0.298081	0.319072	0.341331	0.3652	0.391013	0.419101	0.449761	0.483222	0.519607	0.558884	0.600819	0.644923	0.690425	0.736266	0.781179	0.823841	0.863063	0.897944	0.927911	0.952693	0.97227	0.986823	0.996703	1.0024	1.00451	1.00369	1.0006	0.995906	0.990247	0.984239	0.978435	0.973307	0.969238	0.966515	0.965293	0.965593	0.967324	0.970315	0.974331
0.0364784	0.0823471	0.12881	0.175488	0.221976	0.267742	0.312161	0.354683	0.39502	0.433292	0.470033	0.506007	0.54193	0.578239	0.614979	0.651818	0.688172	0.723364	0.756759	0.787873	0.816426	0.842338	0.865697	0.886695	0.905574	0.922571	0.937891	0.951678	0.964003	0.974877	0.984258	0.992074	0.998237	1.00267	1.00533	1.00628	1.00571	1.00397	1.00146	0.998607	0.995806	0.99339	0.991612	0.990612	0.990403	0.990889	0.991879	0.993127	0.99437	0.995363
0.0382927	0.0688674	0.0999766	0.131514	0.163531	0.196173	0.229635	0.264138	0.299909	0.337119	0.375829	0.415978	0.457391	0.499755	0.542599	0.585335	0.627348	0.66809	0.707148	0.744305	0.779588	0.813261	0.845673	0.877064	0.907395	0.936287	0.963069	0.986904	1.00697	1.02261	1.03345	1.03942	1.04079	1.03813	1.03222	1.02398	1.0144	1.00443	0.994948	0.986692	0.980189	0.975753	0.973488	0.973304	0.974935	0.977995	0.982076	0.986831	0.992001	0.997407
[truncated: 51 more columns]
