# Supplementary material for: Distributions of plantar loads are altered when walking in anxiety-inducing virtual settings but not under cognitive demand
Source: PLoS One. 2026 Apr 20;21(4):e0345075. doi: 10.1371/journal.pone.0345075 (PMC13094994; doi:10.1371/journal.pone.0345075)
Supplement: S1 File — Study data is available here. (ZIP) [file pone.0345075.s001.zip › S1 File. Dataset/ProcLLat_20DTH.xlsx]

## Sheet: Sheet1
1.15771	6.49405	12.2311	18.467	25.1626	32.1536	39.202	46.0454	52.4282	58.123	62.9504	66.7947	69.612	71.4306	72.3426	72.492	72.0659	71.2839	70.385	69.6119	69.1911	69.3159	70.1373	71.7604	74.2447	77.6044	81.8062	86.761	92.3223	98.2974	104.458	110.556	116.335	121.555	126.002	129.506	131.956	133.317	133.63	133.006	131.604	129.614	127.238	124.663	122.045	119.51	117.172	115.14	113.513	112.374
-1.17734	-0.30145	0.925698	2.67307	5.08437	8.24485	12.1547	16.7254	21.8022	27.2044	32.7743	38.4226	44.1499	50.0393	56.2302	62.8864	70.1658	78.1925	87.0289	96.6572	106.985	117.872	129.16	140.689	152.317	163.937	175.485	186.955	198.399	209.916	221.625	233.639	246.054	258.94	272.324	286.188	300.455	314.995	329.619	344.088	358.138	371.517	384.022	395.522	405.976	415.434	424.017	431.886	439.2	446.075
-1.58408	3.56623	9.13199	15.231	21.8944	29.0803	36.7083	44.6776	52.882	61.2375	69.7003	78.2659	86.9607	95.8303	104.93	114.323	124.071	134.216	144.761	155.643	166.713	177.718	188.311	198.092	206.655	213.637	218.76	221.851	222.857	221.832	218.922	214.331	208.301	201.097	192.999	184.29	175.238	166.096	157.093	148.449	140.367	133.025	126.575	121.158	116.91	113.95	112.365	112.188	113.4	115.925
0.285816	3.19922	6.52881	10.4818	15.1892	20.7159	27.0991	34.3718	42.55	51.6048	61.4512	71.9556	82.9562	94.2941	105.84	117.495	129.167	140.765	152.202	163.396	174.242	184.598	194.279	203.084	210.816	217.304	222.421	226.1	228.358	229.305	229.134	228.107	226.518	224.666	222.822	221.212	220.008	219.327	219.234	219.752	220.861	222.505	224.594	227.009	229.621	232.321	235.046	237.796	240.618	243.57
0.960987	2.58781	4.58866	7.12984	10.3577	14.3711	19.1995	24.7968	31.0553	37.8383	45.0119	52.4606	60.0905	67.8276	75.6107	83.3829	91.0806	98.624	105.909	112.801	119.134	124.718	129.364	132.916	135.273	136.388	136.281	135.038	132.82	129.845	126.361	122.618	118.842	115.216	111.865	108.843	106.139	103.69	101.412	99.2408	97.1657	95.2257	93.4836	92.0102	90.8841	90.1892	90.0106	90.4351	91.5513	93.446
-1.7785	0.160136	2.39917	5.11277	8.47746	12.6423	17.7028	23.7024	30.6541	38.551	47.3651	57.0439	67.4989	78.5897	90.1179	101.835	113.457	124.696	135.28	144.972	153.57	160.91	166.869	171.384	174.458	176.161	176.617	175.995	174.488	172.286	169.576	166.536	163.328	160.09	156.941	153.972	151.246	148.797	146.637	144.765	143.177	141.869	140.856	140.166	139.838	139.93	140.509	141.642	143.368	145.688
-1.06665	0.392607	2.05773	4.03827	6.43802	9.33131	12.7504	16.6855	21.0899	25.8894	30.9986	36.3392	41.8544	47.5139	53.3036	59.2098	65.2067	71.2556	77.311	83.3255	89.2497	95.0344	100.635	106.025	111.208	116.226	121.143	126.03	130.957	135.975	141.115	146.397	151.843	157.489	163.381	169.555	176.016	182.72	189.571	196.437	203.167	209.606	215.606	221.048	225.858	230.022	233.59	236.658	239.328	241.688
-1.02007	0.366256	2.0634	4.23616	7.00402	10.4111	14.4146	18.9084	23.7722	28.9102	34.2613	39.7891	45.4678	51.2753	57.1908	63.1941	69.2664	75.3842	81.5197	87.6549	93.7864	99.9093	106.011	112.088	118.164	124.284	130.492	136.812	143.254	149.821	156.501	163.271	170.101	176.962	183.83	190.689	197.527	204.349	211.165	217.973	224.743	231.411	237.892	244.108	250.012	255.608	260.947	266.119	271.252	276.495
-1.4477	-0.608093	0.535188	2.15713	4.4163	7.43034	11.2657	15.9436	21.4572	27.7965	34.9722	43.0128	51.9389	61.7485	72.4185	83.901	96.1199	108.983	122.394	136.255	150.471	164.948	179.575	194.198	208.624	222.636	236.01	248.517	259.942	270.091	278.813	286.009	291.646	295.762	298.471	299.949	300.396	300.011	298.975	297.457	295.634	293.706	291.899	290.444	289.546	289.36	289.99	291.489	293.863	297.08
-2.26829	-0.221596	2.22215	5.30008	9.23721	14.2158	20.3601	27.7428	36.4033	46.3526	57.5541	69.9011	83.2178	97.2779	111.829	126.618	141.409	155.99	170.163	183.738	196.53	208.374	219.144	228.774	237.252	244.605	250.888	256.174	260.555	264.134	267.042	269.445	271.533	273.49	275.473	277.616	280.019	282.748	285.822	289.216	292.867	296.688	300.58	304.455	308.259	311.98	315.66	319.383	323.262	327.418
-0.753189	2.3298	5.6198	9.1809	13.0137	17.0636	21.2465	25.4741	29.676	33.8105	37.8655	41.8529	45.8043	49.7638	53.777	57.8827	62.1163	66.5168	71.1293	76.0038	81.2019	86.8032	92.8902	99.5214	106.71	114.417	122.561	131.026	139.668	148.319	156.784	164.848	172.295	178.932	184.612	189.245	192.793	195.276	196.777	197.437	197.457	197.068	196.496	195.959	195.671	195.834	196.624	198.18	200.586	203.86
-1.34271	0.516189	2.77694	5.63314	9.22303	13.6016	18.7293	24.4879	30.7229	37.2845	44.0441	50.8972	57.7602	64.5662	71.2591	77.7906	84.12	90.2231	96.1083	101.822	107.437	113.037	118.702	124.494	130.456	136.597	142.906	149.361	155.917	162.484	168.92	175.061	180.739	185.814	190.191	193.831	196.727	198.894	200.354	201.153	201.366	201.094	200.447	199.538	198.48	197.392	196.4	195.633	195.221	195.301
-2.89682	1.50761	6.20945	11.3026	16.8668	22.9635	29.6462	36.9551	44.897	53.427	62.4416	71.7845	81.268	90.6976	99.8949	108.722	117.097	124.987	132.409	139.411	146.07	152.479	158.735	164.93	171.134	177.38	183.649	189.874	195.952	201.756	207.154	212.03	216.3	219.924	222.91	225.309	227.202	228.69	229.89	230.928	231.923	232.984	234.204	235.665	237.449	239.644	242.326	245.562	249.416	253.958
-1.91557	21.4159	43.2558	62.4649	78.5545	91.565	101.842	109.879	116.203	121.3	125.572	129.334	132.815	136.168	139.484	142.801	146.124	149.441	152.722	155.928	159.03	162.005	164.823	167.424	169.727	171.642	173.107	174.09	174.594	174.645	174.292	173.607	172.678	171.61	170.532	169.587	168.916	168.631	168.804	169.461	170.587	172.137	174.047	176.255	178.713	181.377	184.203	187.144	190.16	193.217
-1.37742	-0.8505	0.0215834	1.41269	3.4901	6.38492	10.1587	14.7855	20.166	26.1651	32.6503	39.5133	46.6715	54.0571	61.6086	69.2728	77.0131	84.8111	92.663	100.576	108.557	116.589	124.623	132.587	140.395	147.956	155.188	162.035	168.459	174.434	179.929	184.911	189.35	193.232	196.559	199.347	201.619	203.398	204.701	205.534	205.912	205.878	205.51	204.917	204.217	203.526	202.941	202.53	202.319	202.298
-2.20419	-2.00144	-1.45366	-0.343605	1.57017	4.53243	8.76614	14.4408	21.639	30.3508	40.5068	52.0219	64.8185	78.8236	93.9565	110.12	127.186	144.977	163.254	181.741	200.155	218.221	235.675	252.274	267.792	282.025	294.797	305.962	315.403	323.048	328.875	332.908	335.2	335.828	334.889	332.498	328.781	323.873	317.933	311.145	303.713	295.867	287.871	280.008	272.557	265.757	259.782	254.733	250.645	247.505
-1.13722	0.158835	1.76348	3.84137	6.51901	9.85909	13.8497	18.4201	23.4791	28.9511	34.7949	41.0021	47.5779	54.523	61.8284	69.4799	77.468	85.7943	94.4633	103.467	112.787	122.406	132.322	142.522	152.967	163.575	174.236	184.834	195.254	205.374	215.054	224.151	232.538	240.117	246.83	252.658	257.61	261.717	265.02	267.56	269.39	270.586	271.246	271.483	271.443	271.303	271.266	271.542	272.325	273.769
-2.13737	-1.23968	0.148066	2.27343	5.376	9.65428	15.227	22.1014	30.1681	39.2265	49.0256	59.308	69.8468	80.4653	91.0267	101.401	111.443	120.998	129.911	138.014	145.091	150.855	154.916	156.765	155.814	151.445	143.113	130.492	113.709	93.6541	72.1428	51.437	33.3331	18.6899	7.5967	-0.309723	-5.61119	-8.93186	-10.8212	-11.6791	-11.7089	-10.9003	-9.02776	-5.66909	-0.251288	7.87509	19.3129	34.44	53.1647	74.616
-1.45726	-0.354213	1.10927	3.10091	5.77714	9.25528	13.5842	18.7311	24.5973	31.0513	37.9537	45.1727	52.6014	60.1641	67.8075	75.4954	83.2087	90.9352	98.6597	106.371	114.076	121.797	129.575	137.465	145.519	153.766	162.205	170.799	179.472	188.121	196.641	204.944	212.96	220.633	227.906	234.707	240.954	246.565	251.485	255.687	259.176	261.986	264.186	265.886	267.229	268.378	269.494	270.723	272.167	273.873
-1.51491	1.13182	4.01373	7.21948	10.8575	15.0352	19.8314	25.2784	31.35	37.9586	44.967	52.2097	59.5097	66.695	73.6168	80.1643	86.2716	91.9193	97.1313	101.968	106.513	110.868	115.134	119.41	123.786	128.35	133.181	138.355	143.921	149.888	156.213	162.803	169.517	176.174	182.572	188.522	193.887	198.591	202.626	206.046	208.962	211.53	213.946	216.416	219.133	222.257	225.906	230.156	235.036	240.527
-1.47757	-0.0613042	1.66584	3.87596	6.72165	10.3101	14.6889	19.8557	25.7786	32.4093	39.6859	47.5317	55.8536	64.5405	73.4645	82.4869	91.4662	100.265	108.761	116.861	124.505	131.656	138.299	144.426	150.032	155.095	159.577	163.423	166.577	169.024	170.814	172.075	172.999	173.825	174.811	176.202	178.205	180.962	184.552	188.994	194.271	200.354	207.206	214.791	223.088	232.094	241.803	252.202	263.256	274.911
-1.26651	-0.703846	0.167775	1.50764	3.46604	6.15765	9.63597	13.8812	18.8077	24.2903	30.2058	36.4659	43.0195	49.8247	56.8271	63.9651	71.1876	78.4643	85.7964	93.2247	100.825	108.688	116.887	125.456	134.372	143.558	152.87	162.106	171.023	179.379	186.983	193.721	199.562	204.536	208.696	212.094	214.776	216.782	218.14	218.873	219.002	218.572	217.664	216.404	214.967	213.567	212.428	211.748	211.677	212.299
-1.10589	-0.821019	-0.323094	0.520246	1.84407	3.76683	6.36875	9.68122	13.6867	18.3194	23.476	29.0448	34.9295	41.0501	47.3308	53.6915	60.0419	66.2902	72.3586	78.1865	83.7253	88.9341	93.7773	98.2187	102.223	105.772	108.878	111.575	113.91	115.935	117.717	119.327	120.819	122.214	123.505	124.669	125.669	126.469	127.054	127.437	127.654	127.755	127.797	127.844	127.966	128.239	128.749	129.596	130.899	132.794
[truncated: 51 more columns]
