# Supplementary material for: Distributions of plantar loads are altered when walking in anxiety-inducing virtual settings but not under cognitive demand
Source: PLoS One. 2026 Apr 20;21(4):e0345075. doi: 10.1371/journal.pone.0345075 (PMC13094994; doi:10.1371/journal.pone.0345075)
Supplement: S1 File — Study data is available here. (ZIP) [file pone.0345075.s001.zip › S1 File. Dataset/ProcRMed_14STH.xlsx]

## Sheet: Sheet1
-0.399818	0.117708	0.826929	1.79969	3.0875	4.70249	6.6017	8.68301	10.7972	12.7796	14.4987	15.898	17.0087	17.9358	18.8297	19.8473	21.1161	22.7255	24.7432	27.224	30.199	33.6606	37.5645	41.8404	46.4022	51.1595	56.0294	60.9444	65.858	70.7492	75.6279	80.5375	85.5538	90.7725	96.2837	102.151	108.404	115.044	122.041	129.344	136.891	144.608	152.419	160.245	168.012	175.662	183.172	190.562	197.869	205.127
-0.982202	-0.961256	-0.77234	-0.31382	0.529151	1.87359	3.8208	6.43425	9.71713	13.5924	17.892	22.3751	26.7811	30.8831	34.5162	37.5902	40.0913	42.0714	43.6287	44.8843	45.965	46.9977	48.1106	49.4274	51.0576	53.0873	55.575	58.5601	62.0776	66.1601	70.8218	76.0424	81.7692	87.9324	94.46	101.28	108.316	115.482	122.693	129.869	136.94	143.865	150.641	157.292	163.847	170.339	176.809	183.297	189.825	196.397
-0.176751	-0.230223	-0.277693	-0.305965	-0.296185	-0.22344	-0.0572378	0.236625	0.692162	1.33667	2.18396	3.23497	4.48658	5.93779	7.58621	9.41516	11.3788	13.4046	15.4143	17.3433	19.153	20.8311	22.3777	23.7964	25.1055	26.3425	27.5487	28.7591	30.0134	31.3638	32.857	34.5121	36.3173	38.2383	40.2254	42.2323	44.2354	46.2403	48.2779	50.3944	52.6414	55.0735	57.7497	60.7276	64.0523	67.7495	71.829	76.2887	81.1144	86.2785
-0.534436	0.849709	2.48323	4.46539	6.84174	9.58364	12.5969	15.75	18.9042	21.9427	24.7966	27.4553	29.9582	32.3729	34.7796	37.2677	39.9267	42.8188	45.9498	49.267	52.6762	56.0605	59.2955	62.2673	64.8916	67.1317	69.0078	70.5903	71.9849	73.316	74.7041	76.2502	78.0352	80.1183	82.5345	85.2974	88.4059	91.8518	95.6234	99.702	104.068	108.724	113.705	119.069	124.87	131.154	137.943	145.233	152.985	161.132
-0.424229	-0.320462	-0.109529	0.259158	0.836715	1.66643	2.77223	4.14666	5.74178	7.4686	9.21475	10.8791	12.4013	13.7649	14.9785	16.0618	17.0488	17.9954	18.9731	20.0511	21.2804	22.6955	24.3341	26.2476	28.489	31.0915	34.0568	37.3526	40.9076	44.6031	48.2756	51.7438	54.8454	57.4602	59.5162	60.9905	61.9043	62.3111	62.2857	61.9209	61.3341	60.6716	60.096	59.7582	59.7715	60.1988	61.0587	62.3491	64.0645	66.1968
0.534502	1.71163	3.25781	5.34579	8.07806	11.4553	15.3654	19.6091	23.9558	28.1953	32.1654	35.7593	38.9252	41.6619	44.0055	46.0089	47.7307	49.2305	50.5541	51.7203	52.7287	53.5826	54.3051	54.935	55.5186	56.1037	56.7293	57.4121	58.1458	58.9165	59.7212	60.5772	61.5176	62.5804	63.7999	65.2018	66.8058	68.6313	70.7073	73.0872	75.859	79.1391	83.0493	87.6902	93.1242	99.3685	106.39	114.106	122.392	131.104
-1.03742	-0.431306	0.54863	2.03945	4.16146	6.99101	10.5309	14.6781	19.2073	23.8072	28.1633	32.0399	35.3226	38.0121	40.1809	41.9317	43.3775	44.6383	45.8409	47.1143	48.5864	50.3789	52.5915	55.2868	58.4929	62.2148	66.4384	71.1274	76.2225	81.6472	87.317	93.1461	99.0556	104.981	110.873	116.701	122.449	128.119	133.732	139.331	144.99	150.807	156.889	163.319	170.135	177.336	184.886	192.718	200.744	208.856
-1.05646	0.160685	1.86745	4.25715	7.47605	11.5727	16.4488	21.8537	27.4552	32.9412	38.0879	42.7807	47.0078	50.8347	54.3746	57.7678	61.1726	64.7511	68.6468	72.9732	77.8165	83.2319	89.2331	95.7837	102.8	110.159	117.698	125.221	132.526	139.435	145.81	151.573	156.721	161.319	165.497	169.435	173.333	177.377	181.718	186.473	191.728	197.54	203.924	210.851	218.249	226.004	233.962	241.942	249.747	257.19
-0.371715	0.576071	1.74636	3.22956	5.0756	7.26555	9.69702	12.197	14.5527	16.5536	18.0428	18.9461	19.2677	19.073	18.4763	17.622	16.6609	15.7311	14.944	14.3735	14.0572	14.0106	14.2434	14.7691	15.6089	16.7817	18.2924	20.1334	22.2895	24.7378	27.4405	30.3327	33.3206	36.3019	39.1918	41.9354	44.507	46.9081	49.1592	51.288	53.3233	55.2972	57.2429	59.1945	61.1936	63.2946	65.5643	68.0769	70.9057	74.1129
-0.0867635	-0.141948	-0.209759	-0.285639	-0.360524	-0.419348	-0.439651	-0.39061	-0.232951	0.0795329	0.59649	1.3678	2.44232	3.86182	5.64553	7.78077	10.2354	12.9768	15.977	19.2101	22.6572	26.315	30.1908	34.2924	38.632	43.2341	48.1224	53.2985	58.7395	64.4063	70.2463	76.1943	82.1757	88.1121	93.9324	99.5853	105.043	110.292	115.318	120.085	124.533	128.604	132.267	135.543	138.497	141.213	143.775	146.258	148.752	151.381
-1.10997	-0.496518	0.374289	1.64224	3.45718	5.9351	9.12361	12.9855	17.399	22.1708	27.0656	31.8475	36.3126	40.2989	43.6885	46.4135	48.4592	49.8627	50.7031	51.0834	51.1223	50.9619	50.7669	50.7105	50.9644	51.6962	53.0626	55.1922	58.1634	61.9907	66.6289	71.9837	77.9233	84.2932	90.9337	97.7054	104.517	111.327	118.123	124.885	131.567	138.102	144.4	150.36	155.878	160.876	165.322	169.23	172.653	175.677
-1.13571	2.08399	5.7781	10.1426	15.2715	21.1219	27.5204	34.2168	40.9557	47.5286	53.7922	59.6653	65.1207	70.1728	74.864	79.2541	83.4127	87.411	91.3158	95.1876	99.0783	103.019	107.01	111.026	115.023	118.954	122.775	126.461	130.004	133.416	136.714	139.922	143.068	146.185	149.307	152.48	155.745	159.142	162.709	166.46	170.379	174.423	178.549	182.726	186.921	191.101	195.238	199.306	203.275	207.127
-0.956376	-0.757122	-0.275936	0.59505	1.96535	3.9265	6.52217	9.71296	13.3614	17.2642	21.2143	25.048	28.6572	31.9825	35.008	37.76	40.2957	42.6797	44.9651	47.1907	49.3883	51.5907	53.8277	56.1128	58.4346	60.7619	63.0469	65.2281	67.2496	69.0818	70.7208	72.1671	73.4095	74.4234	75.186	75.6925	75.9584	76.0116	75.886	75.6203	75.2599	74.8618	74.495	74.2329	74.137	74.2446	74.5695	75.1141	75.8795	76.8552
-0.224056	-0.294704	-0.359413	-0.401334	-0.396273	-0.312066	-0.109038	0.257781	0.833911	1.65916	2.7623	4.15768	5.84703	7.83062	10.1192	12.7362	15.7184	19.1233	23.0281	27.5151	32.6569	38.5132	45.1236	52.4835	60.5255	69.1223	78.1019	87.2679	96.4229	105.385	113.988	122.083	129.564	136.404	142.669	148.486	154.013	159.419	164.871	170.513	176.457	182.787	189.554	196.765	204.377	212.306	220.445	228.682	236.925	245.104
1.02538	0.638373	0.277218	-0.0258564	-0.243522	-0.348864	-0.311069	-0.0935217	0.345034	1.04542	2.03895	3.33661	4.91912	6.73061	8.68289	10.6736	12.608	14.4084	16.0125	17.3742	18.4682	19.2925	19.8682	20.2336	20.4337	20.5122	20.5069	20.4476	20.3563	20.252	20.1607	20.1236	20.2011	20.4736	21.0381	22.002	23.4737	25.5571	28.3448	31.9092	36.2902	41.4837	47.4353	54.0424	61.1664	68.6521	76.3428	84.0877	91.7499	99.2253
-1.10592	-0.46443	0.562725	2.12593	4.35793	7.34145	11.0733	15.4373	20.2059	25.0882	29.813	34.1988	38.176	41.7687	45.0656	48.1942	51.2955	54.5034	57.9306	61.6494	65.6785	69.9993	74.5835	79.4012	84.4178	89.6044	94.9474	100.438	106.055	111.764	117.527	123.324	129.168	135.101	141.188	147.508	154.15	161.194	168.701	176.709	185.231	194.26	203.778	213.756	224.149	234.884	245.865	256.97	268.078	279.069
-0.923511	-0.537477	0.14607	1.22456	2.80369	4.96791	7.73858	11.0381	14.6911	18.4757	22.185	25.6624	28.812	31.5958	34.0228	36.1294	37.9603	39.5583	40.9715	42.2631	43.5025	44.746	46.0235	47.3367	48.6671	49.985	51.2554	52.4544	53.5916	54.7079	55.8519	57.0651	58.3845	59.8462	61.4826	63.3169	65.362	67.6249	70.1122	72.833	75.8011	79.0402	82.5901	86.5059	90.8428	95.6357	100.884	106.548	112.55	118.788
-0.687625	2.16147	5.11426	8.18264	11.3139	14.3951	17.2923	19.891	22.1182	23.9548	25.4352	26.6297	27.6223	28.4921	29.3049	30.1205	31.0064	32.0415	33.3038	34.8546	36.7357	38.9812	41.6233	44.6814	48.1395	51.9349	55.9785	60.1876	64.5046	68.8997	73.3654	77.9044	82.5171	87.1978	91.9315	96.6875	101.421	106.082	110.619	114.982	119.121	122.978	126.494	129.621	132.332	134.616	136.465	137.885	138.893	139.495
-0.445986	-0.204571	0.207005	0.841696	1.74557	2.944	4.42438	6.12115	7.91884	9.68163	11.2901	12.6631	13.7631	14.5915	15.1861	15.6195	15.9887	16.3925	16.9132	17.6207	18.5819	19.8544	21.4725	23.4398	25.7228	28.2467	30.9056	33.5938	36.2345	38.7896	41.2597	43.677	46.091	48.5558	51.1208	53.8198	56.6587	59.6122	62.6271	65.6306	68.5418	71.2845	73.7971	76.0423	78.0163	79.7474	81.2837	82.683	84.0111	85.3466
-0.843202	-0.00495927	1.22812	3.00706	5.46024	8.64758	12.5163	16.8815	21.4595	25.9467	30.0989	33.7726	36.9332	39.644	42.0364	44.2704	46.5067	48.8961	51.5832	54.7079	58.3944	62.7401	67.8241	73.7236	80.5208	88.2989	97.1331	107.073	118.121	130.205	143.166	156.758	170.668	184.544	198.024	210.787	222.589	233.294	242.872	251.386	258.979	265.856	272.273	278.497	284.771	291.292	298.209	305.605	313.486	321.777
-0.75085	-0.51898	-0.0773342	0.663304	1.7904	3.37313	5.44037	7.96076	10.838	13.9297	17.082	20.1662	23.1013	25.8597	28.4593	30.9518	33.4085	35.899	38.4712	41.1465	43.9277	46.8081	49.7751	52.8147	55.9135	59.0577	62.2328	65.4226	68.6086	71.7762	74.9141	78.0056	81.0242	83.9439	86.7488	89.4394	92.0363	94.5749	97.0932	99.6278	102.217	104.902	107.715	110.684	113.846	117.254	120.965	125.03	129.479	134.312
-1.45039	-1.22962	-0.696764	0.298939	1.91776	4.30744	7.57301	11.7481	16.7912	22.6156	29.1244	36.2252	43.8269	51.8366	60.17	68.7682	77.5947	86.6201	95.8235	105.201	114.758	124.485	134.347	144.292	154.255	164.166	173.948	183.52	192.814	201.792	210.457	218.845	227.003	234.971	242.763	250.362	257.718	264.762	271.406	277.549	283.08	287.898	291.941	295.216	297.798	299.816	301.425	302.785	304.042	305.317
-0.994304	-0.962259	-0.742039	-0.230195	0.689116	2.13194	4.19454	6.92644	10.3008	14.1981	18.4262	22.7691	27.0291	31.0461	34.7067	37.9517	40.7715	43.1943	45.2828	47.1328	48.8568	50.5614	52.3291	54.2117	56.2294	58.3718	60.6034	62.874	65.1317	67.3302	69.431	71.4112	73.2781	75.0688	76.8332	78.6127	80.4316	82.3047	84.2563	86.3346	88.609	91.1486	93.9989	97.1749	100.668	104.449	108.462	112.631	116.853	121.017
-0.57333	-0.580604	-0.487097	-0.234755	0.242911	1.01475	2.14119	3.65706	5.54847	7.7357	10.0808	12.4195	14.6014	16.5301	18.1848	19.6068	20.8692	22.0659	23.3106	24.7228	26.4111	28.4676	30.967	33.9563	37.4426	41.3919	45.7346	50.3702	55.1785	60.0408	64.8608	69.5727	74.141	78.5577	82.8331	86.9843	91.037	95.0385	99.0582	103.174	107.458	111.971	116.758	121.838	127.194	132.759	138.424	144.075	149.632	155.052
[truncated: 51 more columns]
