# Supplementary material for: Distributions of plantar loads are altered when walking in anxiety-inducing virtual settings but not under cognitive demand
Source: PLoS One. 2026 Apr 20;21(4):e0345075. doi: 10.1371/journal.pone.0345075 (PMC13094994; doi:10.1371/journal.pone.0345075)
Supplement: S1 File — Study data is available here. (ZIP) [file pone.0345075.s001.zip › S1 File. Dataset/ProcRHeel_10STH.xlsx]

## Sheet: Sheet1
138.362	121.024	103.879	87.3315	71.7586	57.4873	44.759	33.7053	24.3575	16.6797	10.5917	5.97113	2.652	0.429806	-0.919111	-1.61306	-1.84804	-1.78891	-1.56482	-1.26914	-0.963213	-0.681866	-0.439506	-0.235831	-0.0608989	0.100498	0.264991	0.447051	0.655351	0.888841	1.13228	1.35226	1.50011	1.5304	1.42875	1.22394	0.968835	0.711052	0.480386	0.29115	0.147085	0.0452814	-0.0207224	-0.0587306	-0.0764103	-0.0804266	-0.076009	-0.0668068	-0.054924	-0.041079
56.8966	49.1582	41.5243	34.1894	27.3175	21.0519	15.5209	10.8235	7.00572	4.04931	1.88461	0.410194	-0.493347	-0.951397	-1.08265	-0.989503	-0.754202	-0.43993	-0.0949532	0.241287	0.531643	0.738471	0.83338	0.816328	0.718502	0.580982	0.435544	0.301661	0.189502	0.102594	0.0402098	-0.000820354	-0.0247422	-0.0359581	-0.0384936	-0.0357045	-0.0301989	-0.0238695	-0.0179803	-0.0132852	-0.0101455	-0.00862459	-0.00855422	-0.00956826	-0.0111081	-0.0124072	-0.0124664	-0.0100371	-0.00363353	0.00840071
32.1897	26.0261	20.1642	14.8774	10.357	6.69161	3.87232	1.81886	0.413707	-0.471365	-0.961271	-1.17039	-1.19558	-1.1109	-0.966318	-0.789119	-0.586699	-0.350233	-0.0589523	0.314686	0.798573	1.41275	2.15896	3.00764	3.88578	4.67781	5.25242	5.50854	5.41539	5.02251	4.43239	3.75528	3.07986	2.46992	1.96855	1.59298	1.32994	1.14689	1.0069	0.875067	0.728528	0.567286	0.407877	0.267282	0.155371	0.0759485	0.0291853	0.013282	0.0254865	0.0624677
349.914	311.681	273.07	234.581	196.897	160.864	127.376	97.2402	71.0542	49.1409	31.5421	18.0465	8.24353	1.59398	-2.50377	-4.65669	-5.42639	-5.28946	-4.61768	-3.67704	-2.63916	-1.59938	-0.597627	0.360152	1.2809	2.16433	2.98667	3.69789	4.24131	4.58398	4.72874	4.70214	4.53836	4.26674	3.90551	3.47031	2.98449	2.4746	1.96306	1.47143	1.02508	0.647634	0.351484	0.135931	-0.00811911	-0.0933884	-0.13306	-0.13883	-0.119955	-0.083029
0.00188375	0.00196483	0.00172991	0.0010012	-0.000430486	-0.00278807	-0.00627558	-0.0110261	-0.0170265	-0.0240173	-0.031368	-0.0379364	-0.0419269	-0.0407812	-0.0311172	-0.00878101	0.0308965	0.0925952	0.180101	0.29497	0.434661	0.590129	0.742918	0.862608	0.91385	0.878433	0.770049	0.622014	0.465891	0.322419	0.202358	0.109384	0.0426178	-0.00142036	-0.0273493	-0.0399481	-0.043565	-0.0418092	-0.0374508	-0.0324219	-0.0278741	-0.0242678	-0.0214636	-0.0188004	-0.015161	-0.00904121	0.00135804	0.0179817	0.0426803	0.0768381
1.9247	1.43684	0.992608	0.621306	0.333506	0.12575	-0.0133162	-0.0984448	-0.144668	-0.16535	-0.171067	-0.169049	-0.162993	-0.153063	-0.136043	-0.105607	-0.052731	0.0335793	0.165078	0.352333	0.601824	0.911926	1.26762	1.63415	1.95199	2.14436	2.15078	1.96809	1.6536	1.28564	0.926407	0.612372	0.359797	0.171364	0.0414578	-0.0397822	-0.083609	-0.100828	-0.100765	-0.0908178	-0.0764	-0.061091	-0.0468744	-0.03443	-0.0234266	-0.0127897	-0.000944976	0.0139398	0.0336844	0.0597626
0.00523207	0.00499672	0.00364699	0.000654851	-0.00456752	-0.0125982	-0.023889	-0.0385905	-0.0563118	-0.0758137	-0.0946509	-0.108798	-0.1123	-0.0970305	-0.0527015	0.032703	0.171856	0.376165	0.652697	0.999796	1.40122	1.81946	2.19482	2.45955	2.5649	2.50153	2.29696	1.99732	1.64922	1.28909	0.944329	0.638344	0.387561	0.197084	0.063099	-0.0229573	-0.0715368	-0.093004	-0.0965285	-0.0895193	-0.0774677	-0.0640482	-0.0513161	-0.0399726	-0.0296248	-0.0190236	-0.0062955	0.0108128	0.0346416	0.0672312
4.54684	3.39153	2.34121	1.46536	0.78911	0.304485	-0.0152103	-0.204875	-0.300444	-0.334525	-0.334015	-0.319095	-0.303042	-0.292399	-0.287264	-0.281512	-0.262996	-0.213845	-0.111055	0.0722667	0.364476	0.79124	1.36909	2.0962	2.94021	3.82342	4.61548	5.15676	5.32267	5.08857	4.53573	3.79689	3.00011	2.24607	1.60212	1.0988	0.732914	0.47719	0.295786	0.16232	0.0653276	-0.000486421	-0.0408788	-0.0619916	-0.0693061	-0.0671645	-0.058549	-0.0451037	-0.0272783	-0.00461748
0.000613269	0.00117603	0.00191157	0.00280183	0.0037867	0.00474573	0.00547867	0.00568721	0.0049627	0.00278599	-0.0014517	-0.00839628	-0.0186343	-0.0325399	-0.050054	-0.0703947	-0.0917076	-0.110665	-0.122049	-0.118402	-0.0898641	-0.0243566	0.0916948	0.271835	0.526967	0.861434	1.26754	1.7191	2.16878	2.5574	2.8366	2.98996	3.03338	2.99594	2.90228	2.76743	2.59828	2.39653	2.16217	1.89775	1.61285	1.32198	1.03674	0.766732	0.52593	0.328772	0.182174	0.0854532	0.0336234	0.0193292
0.00170103	0.00101121	-0.000356121	-0.00261818	-0.00597517	-0.0105604	-0.0163675	-0.0231541	-0.0303209	-0.0367747	-0.0407941	-0.0399215	-0.0309057	-0.00975322	0.0280502	0.0870497	0.170968	0.28143	0.416152	0.566654	0.71543	0.835254	0.896669	0.882191	0.796084	0.661937	0.509875	0.36384	0.237661	0.1372	0.0630279	0.0125319	-0.0184811	-0.0346817	-0.0405049	-0.0397702	-0.0355165	-0.029986	-0.024691	-0.0205098	-0.017786	-0.016414	-0.0158977	-0.0153842	-0.0136848	-0.00929727	-0.000458614	0.0147439	0.0381655	0.0712622
293.422	281.909	270.165	258.339	246.648	235.336	224.634	214.706	205.632	197.406	189.976	183.285	177.301	172.022	167.454	163.559	160.218	157.216	154.25	150.965	147.012	142.114	136.117	129.016	120.945	112.143	102.907	93.5483	84.3501	75.5532	67.3371	59.803	52.9735	46.8134	41.2536	36.208	31.5876	27.3199	23.3648	19.7179	16.3969	13.419	10.7902	8.50444	6.54098	4.86803	3.45532	2.27979	1.32183	0.565136
147.198	127.211	107.539	88.7239	71.23	55.419	41.534	29.6975	19.9297	12.1771	6.32553	2.18913	-0.493052	-2.02838	-2.72529	-2.85842	-2.65089	-2.2692	-1.82592	-1.38656	-0.97831	-0.598985	-0.225592	0.177504	0.650367	1.22855	1.93272	2.75619	3.65107	4.52095	5.23955	5.70379	5.88324	5.81624	5.56712	5.19494	4.74398	4.239	3.68951	3.10644	2.51086	1.92881	1.38822	0.917518	0.537562	0.254867	0.0637964	-0.0477361	-0.0940515	-0.089195
0.00273551	0.00309208	0.00311251	0.00255635	0.00112338	-0.00153143	-0.00576395	-0.011881	-0.0200473	-0.0301549	-0.0416507	-0.0533291	-0.0631026	-0.0677827	-0.0629138	-0.042725	-0.000292962	0.0719664	0.181326	0.333144	0.52849	0.760933	1.01243	1.24892	1.4212	1.48111	1.4093	1.22884	0.989157	0.738413	0.50903	0.31773	0.170038	0.0643025	-0.00517392	-0.045831	-0.0653062	-0.0705016	-0.0671117	-0.0594542	-0.0504883	-0.0419338	-0.0344385	-0.0277514	-0.0208844	-0.012264	0.00010654	0.0184438	0.0448989	0.081147
3.48262	2.5946	1.78754	1.11473	0.595497	0.223948	-0.0199594	-0.162366	-0.230058	-0.247181	-0.233545	-0.204055	-0.168848	-0.133811	-0.101278	-0.070744	-0.0395474	-0.00354075	0.0422081	0.102605	0.181505	0.2804	0.396725	0.52181	0.638421	0.720384	0.741729	0.694204	0.594174	0.469645	0.344283	0.232441	0.140986	0.0716645	0.0230013	-0.00821233	-0.0258572	-0.0337848	-0.0354119	-0.0335216	-0.0302003	-0.0268461	-0.0242184	-0.022501	-0.0213556	-0.0199618	-0.0170498	-0.0109436	0.000359727	0.0190397
8.35751	6.4944	4.76174	3.25537	2.02445	1.0797	0.403956	-0.0399061	-0.299514	-0.423651	-0.456182	-0.432981	-0.380864	-0.317821	-0.253951	-0.192692	-0.132112	-0.0662138	0.0137239	0.117673	0.255055	0.432455	0.65063	0.900767	1.15989	1.38753	1.53149	1.54881	1.43189	1.21535	0.953884	0.694116	0.464315	0.277618	0.136905	0.0386863	-0.0238676	-0.0587891	-0.0739017	-0.076015	-0.0705298	-0.0613318	-0.0508614	-0.0402748	-0.0296535	-0.018227	-0.00460619	0.0129609	0.0362816	0.0668283
38.9283	31.9336	25.1943	18.9725	13.4872	8.88839	5.24111	2.52351	0.641548	-0.545755	-1.19775	-1.46783	-1.48815	-1.3624	-1.16441	-0.940127	-0.711393	-0.48046	-0.234721	0.0483735	0.395918	0.833282	1.37651	2.02288	2.73945	3.45127	4.04085	4.38011	4.39117	4.08567	3.54688	2.88163	2.18708	1.53913	0.987207	0.5528	0.235537	0.0220913	-0.106947	-0.17236	-0.193383	-0.186163	-0.163134	-0.133003	-0.101118	-0.07004	-0.0401923	-0.0105066	0.0209375	0.0562642
1.93248	1.4422	0.995842	0.623109	0.334958	0.128258	-0.00805625	-0.0885237	-0.128093	-0.140276	-0.136167	-0.124058	-0.10945	-0.0952443	-0.082031	-0.0683996	-0.0512279	-0.0260004	0.01279	0.0710627	0.15425	0.266028	0.406498	0.569839	0.741333	0.894828	0.996748	1.01984	0.95734	0.826621	0.659892	0.488583	0.333649	0.205528	0.10733	0.0374837	-0.00814201	-0.0347313	-0.0475023	-0.0510852	-0.0492199	-0.0446327	-0.0390462	-0.0332573	-0.0272405	-0.0202687	-0.0110489	0.00211715	0.0211198	0.0477428
9.21003	7.29185	5.47675	3.85669	2.49534	1.42081	0.62859	0.0884051	-0.245272	-0.42209	-0.488156	-0.481817	-0.431872	-0.357439	-0.268843	-0.169072	-0.0555726	0.0776348	0.237491	0.429013	0.651854	0.896269	1.13843	1.33762	1.44435	1.42505	1.28554	1.06726	0.820807	0.584726	0.381071	0.219114	0.0996351	0.0183234	-0.0316416	-0.0578015	-0.0672858	-0.0661877	-0.0592991	-0.0500843	-0.0407842	-0.0325832	-0.0257905	-0.0200115	-0.0142949	-0.00726531	0.00274118	0.0175107	0.038721	0.0676112
39.0171	33.8464	28.665	23.5735	18.7089	14.2216	10.2448	6.87368	4.15856	2.10471	0.671403	-0.219843	-0.666136	-0.76478	-0.602781	-0.253862	0.218908	0.756377	1.29468	1.76243	2.09448	2.25627	2.25259	2.11194	1.8682	1.55608	1.21374	0.880241	0.586342	0.34824	0.169324	0.0449403	-0.0337515	-0.077063	-0.0949873	-0.0961704	-0.0874382	-0.0736984	-0.0580687	-0.0421306	-0.0262402	-0.00986165	0.00809095	0.0288955	0.0536287	0.082714	0.115394	0.149124	0.178905	0.196627
0.00118216	0.00154382	0.00186689	0.00206288	0.00200512	0.001526	0.000419932	-0.00154434	-0.00459786	-0.00892748	-0.0146093	-0.0215161	-0.0291987	-0.0367444	-0.0426243	-0.0445543	-0.0394089	-0.0232166	0.00869956	0.061336	0.139288	0.245585	0.380005	0.536844	0.70209	0.850445	0.946435	0.958484	0.881557	0.742162	0.577727	0.416915	0.276152	0.162834	0.0782116	0.0197987	-0.0168302	-0.0367487	-0.0448501	-0.0453893	-0.0417705	-0.0365083	-0.0312631	-0.0269225	-0.0237034	-0.0212408	-0.0186604	-0.0146396	-0.00747624	0.00480841
9.95505	7.47621	5.2086	3.2997	1.81165	0.736346	0.0231219	-0.398142	-0.601115	-0.65337	-0.611347	-0.518657	-0.406527	-0.295438	-0.197319	-0.117742	-0.0579171	-0.0163526	0.00986177	0.0241445	0.0298318	0.0298398	0.0265136	0.0216021	0.0163101	0.0113891	0.00724194	0.00402195	0.00171959	0.000230466	-0.000594794	-0.000917466	-0.000891558	-0.000655352	-0.000330491	-2.56912e-05	0.00015754	0.000119522	-0.000240418	-0.00102207	-0.00231569	-0.00418448	-0.00663656	-0.00958533	-0.0127985	-0.0158383	-0.0179978	-0.0182443	-0.0151846	-0.00707437
32.2625	26.6123	21.131	16.0143	11.4545	7.6	4.52364	2.21864	0.613554	-0.405719	-0.970789	-1.20949	-1.2326	-1.1277	-0.957807	-0.762938	-0.563229	-0.362834	-0.154097	0.0781513	0.352057	0.683653	1.08092	1.53665	2.02054	2.47644	2.83413	3.03376	3.04655	2.88074	2.57257	2.16972	1.72083	1.27378	0.870055	0.535569	0.278797	0.0959797	-0.0233207	-0.0922778	-0.124147	-0.130665	-0.121234	-0.102675	-0.079353	-0.0535262	-0.0258165	0.0042612	0.0377136	0.0754213
109.416	96.9545	84.608	72.7108	61.5102	51.1445	41.6643	33.0849	25.4258	18.7208	13.0129	8.33778	4.69609	2.03274	0.237715	-0.834934	-1.34161	-1.42725	-1.21301	-0.793167	-0.238639	0.394925	1.05597	1.68472	2.20979	2.56645	2.72391	2.69356	2.51332	2.2282	1.883	1.52049	1.1733	0.858206	0.583853	0.358172	0.185251	0.0624031	-0.0176357	-0.0639179	-0.0855119	-0.0904181	-0.0850224	-0.0739144	-0.0599533	-0.0444762	-0.0275741	-0.00841197	0.0144046	0.0424094
23.3362	18.2584	13.4797	9.25996	5.77507	3.08981	1.16883	-0.0904944	-0.822174	-1.16392	-1.24017	-1.15353	-0.982107	-0.780522	-0.582997	-0.407278	-0.258616	-0.133408	-0.0223565	0.0867986	0.206806	0.348464	0.51796	0.713823	0.923307	1.11893	1.26063	1.31199	1.26278	1.13218	0.95044	0.745976	0.544273	0.365142	0.219077	0.108483	0.0307554	-0.019355	-0.048049	-0.0613686	-0.0645294	-0.0615748	-0.0552524	-0.0470431	-0.0372819	-0.0253254	-0.0097646	0.0113073	0.0399453	0.0778853
0.000625224	0.000756686	0.000836998	0.000814915	0.000622559	0.000176616	-0.000616722	-0.00185132	-0.00360333	-0.00590426	-0.00870356	-0.0118205	-0.0148868	-0.0172846	-0.0180949	-0.016065	-0.00959291	0.00321211	0.0243737	0.0557688	0.0986362	0.152927	0.216376	0.283393	0.343712	0.381943	0.384129	0.349382	0.290765	0.224011	0.159979	0.10468	0.0606644	0.0281328	0.0058983	-0.00794496	-0.0155083	-0.0188023	-0.0195601	-0.0191462	-0.0185374	-0.0183147	-0.0186625	-0.019372	-0.0198353	-0.0190377	-0.0155577	-0.00759959	0.00691425	0.0301528
2.45294	1.82716	1.25822	0.783507	0.41642	0.152663	-0.0219659	-0.125846	-0.177636	-0.193887	-0.187764	-0.168568	-0.141773	-0.109389	-0.0705159	-0.0220328	0.0405672	0.122105	0.226343	0.35422	0.501639	0.65677	0.797421	0.893412	0.91852	0.865006	0.748364	0.598287	0.443596	0.303437	0.187403	0.0984185	0.0351491	-0.0060885	-0.0299576	-0.0411755	-0.0439613	-0.0417604	-0.0371508	-0.0318635	-0.0268541	-0.0224011	-0.018209	-0.0135053	-0.00713791	0.00231358	0.016388	0.0365261	0.0637581	0.098266
257.615	238.95	220.521	202.798	186.207	171.102	157.745	146.306	136.871	129.465	124.057	120.555	118.793	118.519	119.386	120.972	122.798	124.363	125.185	124.838	122.991	119.452	114.204	107.414	99.4149	90.6487	81.5967	72.712	64.3665	56.8127	50.1674	44.4228	39.477	35.1755	31.3578	27.8948	24.7064	21.7637	19.0742	16.6568	14.5177	12.6371	10.9679	9.45059	8.03561	6.69822	5.43523	4.25401	3.16621	2.18734
94.1755	77.0923	60.6953	45.6326	32.4106	21.3564	12.6025	6.0888	1.59015	-1.22984	-2.75204	-3.34472	-3.32813	-2.95877	-2.42706	-1.86286	-1.34513	-0.912973	-0.576167	-0.324176	-0.133429	0.0270663	0.191355	0.392818	0.66038	1.01395	1.45856	1.97681	2.51969	2.99928	3.29997	3.32708	3.06767	2.59973	2.03885	1.48226	0.989914	0.589882	0.288311	0.0778228	-0.0560271	-0.130153	-0.160952	-0.162582	-0.146152	-0.119538	-0.0876357	-0.0528677	-0.0158319	0.023968
-8.53912e-08	-5.39699e-08	9.81334e-09	1.16625e-07	2.76467e-07	4.96316e-07	7.76661e-07	1.10685e-06	1.45927e-06	1.78265e-06	1.99517e-06	1.97842e-06	1.57425e-06	5.86706e-07	-1.20728e-06	-4.03466e-06	-8.08591e-06	-1.34532e-05	-2.00437e-05	-2.74669e-05	-3.48995e-05	-4.09368e-05	-4.34506e-05	-3.94835e-05	-2.52276e-05	3.85181e-06	5.26662e-05	0.000125837	0.000226613	0.00035529	0.000507071	0.000669399	0.000818877	0.000918077	0.000912779	0.000730441	0.000281083	-0.000537908	-0.00183118	-0.00368698	-0.00614887	-0.00917597	-0.0125913	-0.0160197	-0.0188194	-0.0200162	-0.0182548	-0.0117877	0.00146907	0.0237773
-6.34811e-08	-6.40878e-08	-5.29531e-08	-2.39275e-08	3.00698e-08	1.16362e-07	2.41293e-07	4.08338e-07	6.15419e-07	8.51396e-07	1.0918e-06	1.2941e-06	1.39308e-06	1.2972e-06	8.87551e-07	2.10602e-08	-1.45927e-06	-3.70441e-06	-6.82634e-06	-1.08494e-05	-1.56439e-05	-2.08426e-05	-2.57427e-05	-2.92038e-05	-2.95558e-05	-2.45439e-05	-1.13443e-05	1.32992e-05	5.2762e-05	0.000109981	0.00018659	0.000281688	0.000390233	0.00050108	0.0005948	0.000641548	0.000599385	0.000413741	1.88826e-05	-0.000657468	-0.00168501	-0.0031158	-0.00496201	-0.00716546	-0.00955921	-0.0118227	-0.0134344	-0.0136297	-0.0113746	-0.00537254
[truncated: 51 more columns]
