# Supplementary material for: Distributions of plantar loads are altered when walking in anxiety-inducing virtual settings but not under cognitive demand
Source: PLoS One. 2026 Apr 20;21(4):e0345075. doi: 10.1371/journal.pone.0345075 (PMC13094994; doi:10.1371/journal.pone.0345075)
Supplement: S1 File — Study data is available here. (ZIP) [file pone.0345075.s001.zip › S1 File. Dataset/ProcLMed_41DTH.xlsx]

## Sheet: Sheet1
-0.0936057	-0.18476	-0.30369	-0.447927	-0.608365	-0.766363	-0.890579	-0.933964	-0.831595	-0.500428	0.157547	1.24758	2.87204	5.12312	8.07502	11.7716	16.2251	21.4326	27.3854	34.0578	41.3948	49.3148	57.7203	66.4981	75.5199	84.6509	93.7655	102.762	111.569	120.144	128.472	136.559	144.426	152.095	159.578	166.881	174.007	180.965	187.758	194.379	200.813	207.051	213.113	219.056	224.957	230.885	236.897	243.039	249.359	255.902
-0.201144	-0.327968	-0.480902	-0.649496	-0.813097	-0.937522	-0.971938	-0.84678	-0.473866	0.249893	1.43345	3.17689	5.55438	8.60027	12.3039	16.6159	21.4605	26.7491	32.3956	38.3317	44.5043	50.857	57.3223	63.8352	70.3428	76.7982	83.1558	89.3746	95.419	101.257	106.867	112.246	117.412	122.38	127.151	131.701	135.989	139.984	143.679	147.097	150.285	153.305	156.222	159.097	161.989	164.946	167.994	171.144	174.392	177.721
-0.386786	-0.506141	-0.613231	-0.679033	-0.662015	-0.507189	-0.14707	0.494312	1.49301	2.91385	4.80272	7.18568	10.0712	13.4525	17.3031	21.5672	26.1564	30.9584	35.8524	40.7278	45.5004	50.1128	54.5242	58.7006	62.6236	66.3082	69.8061	73.1873	76.5195	79.8625	83.2758	86.8206	90.5508	94.5058	98.7107	103.176	107.897	112.855	118.028	123.396	128.949	134.683	140.606	146.746	153.14	159.825	166.818	174.122	181.726	189.62
-0.79846	-0.982942	-1.10875	-1.11093	-0.902683	-0.376361	0.591045	2.12553	4.33567	7.28926	10.9991	15.4239	20.481	26.0638	32.0523	38.315	44.7191	51.1529	57.5354	63.8009	69.8788	75.6968	81.2029	86.3859	91.2808	95.9584	100.501	104.979	109.437	113.888	118.319	122.695	126.963	131.068	134.972	138.657	142.131	145.424	148.581	151.664	154.742	157.885	161.152	164.581	168.183	171.935	175.785	179.661	183.501	187.27
-0.0299138	-0.0786356	-0.146495	-0.234078	-0.338697	-0.452574	-0.560727	-0.638705	-0.650576	-0.547739	-0.269233	0.255341	1.09927	2.32673	3.97808	6.06353	8.56437	11.4289	14.5693	17.8733	21.2285	24.5397	27.7324	30.7489	33.5464	36.0994	38.4039	40.4765	42.3498	44.0636	45.6565	47.168	48.6457	50.1426	51.7091	53.382	55.1803	57.1086	59.1629	61.3339	63.6068	65.9693	68.4296	71.0272	73.828	76.9186	80.4066	84.4149	89.0605	94.4316
-0.202717	-0.312271	-0.439735	-0.57311	-0.691109	-0.760605	-0.734536	-0.550935	-0.134117	0.600693	1.73759	3.34472	5.45863	8.07406	11.1407	14.5623	18.1991	21.8837	25.4489	28.749	31.6737	34.1582	36.1744	37.7173	38.8061	39.4901	39.8401	39.936	39.8574	39.6786	39.4654	39.2791	39.1851	39.2438	39.4904	39.9287	40.5414	41.3003	42.1719	43.115	44.072	44.9721	45.7531	46.3832	46.8659	47.2368	47.5578	47.8981	48.311	48.8265
-0.757937	-0.933809	-1.0545	-1.05832	-0.862768	-0.365436	0.550678	2.00551	4.10427	6.91965	10.4773	14.7409	19.6043	24.9069	30.4663	36.1102	41.6996	47.1399	52.3856	57.4382	62.3303	67.095	71.7506	76.3157	80.8268	85.3343	89.8919	94.5459	99.3188	104.197	109.135	114.061	118.884	123.512	127.886	131.999	135.893	139.626	143.261	146.857	150.472	154.17	158.015	162.072	166.398	171.046	176.057	181.455	187.23	193.354
-0.711328	-1.07391	-1.48798	-1.91016	-2.26568	-2.44035	-2.27445	-1.56098	-0.0509091	2.53522	6.48774	12.0783	19.5265	28.9624	40.3922	53.6959	68.6636	85.0248	102.452	120.561	138.94	157.19	174.966	191.989	208.051	223.012	236.777	249.291	260.528	270.49	279.197	286.683	292.99	298.168	302.291	305.45	307.734	309.216	309.949	309.974	309.328	308.045	306.171	303.777	300.973	297.9	294.718	291.582	288.636	286.016
-0.665436	-0.88788	-1.09453	-1.2364	-1.24238	-1.01696	-0.441177	0.621302	2.31324	4.77204	8.11898	12.4447	17.791	24.1419	31.4393	39.6153	48.6151	58.3842	68.8397	79.8583	91.2765	102.891	114.478	125.823	136.735	147.055	156.668	165.525	173.644	181.095	187.984	194.423	200.524	206.383	212.08	217.668	223.182	228.639	234.068	239.514	245.034	250.679	256.493	262.503	268.736	275.215	281.965	288.995	296.3	303.88
-0.433113	-0.629037	-0.841941	-1.04367	-1.18862	-1.20999	-1.01735	-0.497319	0.481139	2.05789	4.37312	7.55782	11.7205	16.9374	23.2479	30.6465	39.073	48.414	58.5106	69.1571	80.1069	91.1021	101.91	112.348	122.287	131.655	140.434	148.652	156.374	163.682	170.641	177.289	183.646	189.713	195.458	200.825	205.759	210.226	214.217	217.743	220.833	223.535	225.922	228.102	230.22	232.436	234.905	237.756	241.085	244.952
-0.409895	-0.607323	-0.82497	-1.03729	-1.20147	-1.2535	-1.10549	-0.645527	0.258021	1.7454	3.95041	6.99292	10.9751	15.957	21.916	28.728	36.184	44.0291	52.0062	59.8899	67.5074	74.7445	81.5389	87.8691	93.7428	99.1818	104.203	108.806	112.981	116.722	120.029	122.905	125.371	127.473	129.283	130.876	132.314	133.645	134.911	136.162	137.461	138.882	140.512	142.445	144.763	147.506	150.664	154.173	157.939	161.857
-0.192146	-0.313645	-0.460404	-0.622395	-0.779776	-0.899733	-0.933539	-0.814551	-0.458164	0.234831	1.36958	3.04258	5.32561	8.25379	11.8186	15.9698	20.6262	25.6889	31.0525	36.6153	42.284	47.9804	53.6354	59.1663	64.4675	69.4349	73.9892	78.0824	81.6992	84.8537	87.5723	89.8708	91.7499	93.22	94.3241	95.1333	95.7269	96.1731	96.5164	96.7734	96.9407	97.0044	96.9473	96.7607	96.4604	96.0901	95.7081	95.3744	95.1423	95.0572
-0.696951	-0.908454	-1.0915	-1.19346	-1.13979	-0.832653	-0.153022	1.03156	2.85103	5.40653	8.74118	12.8241	17.5541	22.7805	28.3361	34.0648	39.8351	45.5377	51.0721	56.3398	61.2529	65.751	69.8098	73.4368	76.6572	79.5005	81.9943	84.1693	86.0762	87.7993	89.4458	91.1187	92.8957	94.8227	96.9227	99.2087	101.677	104.293	106.992	109.715	112.426	115.122	117.841	120.662	123.706	127.121	131.082	135.777	141.399	148.113
-0.291634	-0.448213	-0.62883	-0.816294	-0.980187	-1.07328	-1.02856	-0.75794	-0.154107	0.902566	2.52974	4.81985	7.81389	11.4875	15.7573	20.4971	25.555	30.7699	35.9845	41.0559	45.8644	50.3235	54.3844	58.0313	61.2684	64.1044	66.5433	68.5833	70.2245	71.4817	72.3906	72.9965	73.3389	73.4431	73.3305	73.0358	72.6046	72.073	71.4544	70.7536	69.9935	69.2263	68.5165	67.9204	67.4791	67.2249	67.1835	67.3609	67.7376	68.2824
-0.517018	-0.741022	-0.980184	-1.20052	-1.34755	-1.34231	-1.07915	-0.427059	0.763163	2.64444	5.35493	8.99982	13.6304	19.221	25.6557	32.7289	40.1592	47.6195	54.7758	61.3242	67.0237	71.7198	75.3461	77.9101	79.4747	80.1477	80.0795	79.4452	78.4144	77.1304	75.7082	74.2473	72.8468	71.6103	70.6435	70.0461	69.8957	70.2359	71.0864	72.4647	74.4004	76.9368	80.1243	84.0141	88.6563	94.0947	100.358	107.449	115.34	123.969
-0.397586	-0.597078	-0.822515	-1.04952	-1.23652	-1.32042	-1.21328	-0.801457	0.0508337	1.49112	3.65903	6.66014	10.5447	15.3013	20.8666	27.1444	34.0183	41.3582	49.0259	56.8753	64.7458	72.4672	79.8786	86.8514	93.3081	99.226	104.625	109.56	114.123	118.455	122.713	127.038	131.526	136.235	141.201	146.425	151.871	157.483	163.207	169.009	174.872	180.79	186.772	192.829	198.979	205.246	211.657	218.228	224.944	231.763
-0.158501	-0.245325	-0.346093	-0.451597	-0.545348	-0.601531	-0.583297	-0.441934	-0.117784	0.45607	1.34614	2.60574	4.25922	6.29184	8.65358	11.2732	14.0671	16.9383	19.7765	22.4719	24.9322	27.0943	28.9241	30.4134	31.5803	32.4698	33.1418	33.6543	34.0581	34.4024	34.7398	35.1227	35.5991	36.2148	37.0177	38.0622	39.4124	41.1352	43.2811	45.8736	48.9138	52.3844	56.2453	60.4354	64.8823	69.5089	74.2374	79.0023	83.7685	88.5409
-0.384769	-0.477467	-0.546416	-0.560324	-0.477028	-0.243702	0.200756	0.920114	1.97083	3.39041	5.19168	7.3655	9.88404	12.6994	15.7412	18.9123	22.0864	25.1236	27.8959	30.3008	32.2698	33.7795	34.8583	35.5781	36.0434	36.3902	36.7815	37.3864	38.353	39.7917	41.7676	44.2941	47.3305	50.7941	54.5818	58.5891	62.7285	66.9462	71.2207	75.5383	79.8723	84.1828	88.4229	92.5385	96.4675	100.149	103.535	106.608	109.388	111.922
-0.378054	-0.502671	-0.618874	-0.698649	-0.701445	-0.57292	-0.245469	0.358251	1.31743	2.70171	4.56126	6.92391	9.79884	13.1809	17.0516	21.3731	26.0746	31.0425	36.1338	41.2025	46.1261	50.8239	55.2521	59.3841	63.2037	66.7111	69.927	72.9009	75.7155	78.4812	81.3224	84.3563	87.6772	91.3497	95.4067	99.8568	104.702	109.944	115.583	121.604	127.989	134.724	141.811	149.269	157.126	165.407	174.126	183.27	192.804	202.69
1.74121	1.14337	0.585841	0.11604	-0.228797	-0.415365	-0.407292	-0.16172	0.370145	1.24156	2.51147	4.24219	6.48957	9.30062	12.7254	16.8212	21.6378	27.1968	33.4817	40.4389	47.9883	56.0366	64.4838	73.2248	82.1554	91.1814	100.221	109.195	118.027	126.648	134.998	143.025	150.689	157.963	164.848	171.363	177.54	183.4	188.947	194.187	199.143	203.855	208.364	212.698	216.904	221.056	225.251	229.58	234.122	238.955
-0.394542	-0.491367	-0.568271	-0.593229	-0.52291	-0.30264	0.131582	0.847703	1.9082	3.36501	5.26185	7.62601	10.449	13.686	17.2776	21.1669	25.3022	29.6361	34.1261	38.7316	43.411	48.1262	52.8498	57.5711	62.3019	67.079	71.9545	76.9748	82.1657	87.5379	93.096	98.8376	104.744	110.772	116.869	122.987	129.107	135.222	141.322	147.376	153.35	159.226	165.002	170.686	176.293	181.846	187.353	192.819	198.25	203.662
-0.185324	-0.299445	-0.436469	-0.586485	-0.730339	-0.836681	-0.859267	-0.735255	-0.385562	0.281605	1.36436	2.9625	5.17655	8.09914	11.7951	16.2917	21.584	27.6354	34.3767	41.7158	49.5433	57.726	66.1008	74.4849	82.7051	90.6347	98.2099	105.418	112.28	118.847	125.188	131.375	137.474	143.539	149.618	155.746	161.952	168.249	174.628	181.073	187.575	194.125	200.694	207.246	213.746	220.17	226.516	232.807	239.093	245.425
-0.494941	-0.793049	-1.14572	-1.52653	-1.88471	-2.13775	-2.16485	-1.80288	-0.84741	0.937433	3.79818	7.96196	13.6011	20.8008	29.536	39.6553	50.8779	62.8234	75.0693	87.2196	98.9601	110.081	120.474	130.123	139.099	147.532	155.577	163.369	171.013	178.569	186.056	193.447	200.685	207.695	214.399	220.736	226.686	232.284	237.61	242.771	247.87	253.002	258.235	263.61	269.158	274.919	280.934	287.241	293.864	300.805
-0.328601	-0.403518	-0.456004	-0.459206	-0.377291	-0.165783	0.226296	0.851379	1.75497	2.96819	4.50338	6.34623	8.44417	10.7057	13.0217	15.2985	17.4823	19.5693	21.6036	23.6686	25.8746	28.34	31.1726	34.4624	38.2706	42.6154	47.4696	52.7682	58.4206	64.3294	70.4027	76.5592	82.7367	88.902	95.0499	101.194	107.358	113.564	119.827	126.157	132.571	139.089	145.749	152.602	159.71	167.125	174.889	183.02	191.521	200.384
-0.399294	-0.595119	-0.81525	-1.03482	-1.21193	-1.28352	-1.16219	-0.735659	0.129202	1.57586	3.74099	6.73787	10.6486	15.517	21.3365	28.0536	35.5847	43.8203	52.623	61.8444	71.3451	81.0012	90.7059	100.366	109.891	119.182	128.142	136.696	144.818	152.544	159.961	167.182	174.321	181.459	188.627	195.806	202.953	210.027	217.01	223.901	230.699	237.398	243.985	250.433	256.681	262.632	268.171	273.191	277.591	281.27
1.42824	0.754715	0.0769154	-0.559263	-1.10733	-1.51016	-1.68895	-1.53562	-0.910275	0.353792	2.43506	5.49749	9.65838	14.9625	21.3696	28.7568	36.9323	45.6592	54.6904	63.8096	72.8529	81.6999	90.2585	98.4608	106.263	113.637	120.564	127.031	133.033	138.582	143.705	148.443	152.854	157.009	160.978	164.802	168.5	172.096	175.639	179.217	182.94	186.928	191.287	196.091	201.381	207.176	213.488	220.312	227.607	235.29
[truncated: 51 more columns]
