# Supplementary material for: Distributions of plantar loads are altered when walking in anxiety-inducing virtual settings but not under cognitive demand
Source: PLoS One. 2026 Apr 20;21(4):e0345075. doi: 10.1371/journal.pone.0345075 (PMC13094994; doi:10.1371/journal.pone.0345075)
Supplement: S1 File — Study data is available here. (ZIP) [file pone.0345075.s001.zip › S1 File. Dataset/ProcLMed_23DTH.xlsx]

## Sheet: Sheet1
-1.00334	-1.31247	-1.58596	-1.74791	-1.69039	-1.27137	-0.317591	1.36485	3.972	7.68059	12.6276	18.8947	26.5076	35.4464	45.6545	57.0498	69.5364	82.9997	97.2896	112.219	127.588	143.211	158.946	174.714	190.487	206.263	222.024	237.715	253.232	268.423	283.09	297.004	309.92	321.608	331.879	340.598	347.703	353.203	357.186	359.815	361.317	361.955	362.001	361.719	361.357	361.141	361.267	361.902	363.178	365.185
-1.25996	-1.10921	-0.641718	0.278333	1.79503	4.03974	7.09756	10.9687	15.554	20.6819	26.151	31.7599	37.332	42.7421	47.9379	52.9387	57.8163	62.6666	67.586	72.6586	77.9465	83.478	89.2396	95.1774	101.201	107.174	112.907	118.167	122.715	126.339	128.858	130.136	130.102	128.777	126.27	122.757	118.453	113.606	108.482	103.352	98.4832	94.1326	90.5482	87.9719	86.6274	86.7103	88.3888	91.7996	97.0401	104.171
-1.78178	-0.839139	0.407597	2.1525	4.58626	7.87724	12.154	17.499	23.9491	31.4883	40.0392	49.4649	59.5755	70.1349	80.8729	91.5022	101.742	111.345	120.121	127.957	134.816	140.71	145.661	149.695	152.849	155.19	156.798	157.742	158.066	157.79	156.941	155.58	153.827	151.861	149.892	148.119	146.697	145.715	145.221	145.243	145.804	146.915	148.557	150.686	153.227	156.097	159.225	162.548	166.009	169.558
-1.89123	-1.86177	-1.54867	-0.765032	0.703149	3.07831	6.56448	11.3208	17.4458	24.9708	33.8552	43.9922	55.2283	67.3812	80.2489	93.6148	107.252	120.938	134.461	147.626	160.261	172.232	183.452	193.878	203.486	212.262	220.192	227.267	233.497	238.926	243.637	247.746	251.394	254.731	257.906	261.071	264.368	267.919	271.813	276.106	280.826	285.976	291.533	297.444	303.629	310.011	316.525	323.126	329.766	336.386
-1.2027	-0.0956766	1.4523	3.62022	6.54996	10.3073	14.8509	20.0208	25.5577	31.1543	36.5192	41.4205	45.6974	49.2487	52.0168	53.9767	55.1309	55.5113	55.185	54.2557	52.8599	51.1554	49.3065	47.4695	45.7782	44.3318	43.1938	42.3969	41.9437	41.8096	41.9491	42.2989	42.7814	43.3152	43.8292	44.2765	44.6463	44.9673	45.303	45.7429	46.3873	47.3237	48.6124	50.2898	52.3798	54.9097	57.927	61.5033	65.729	70.7058
-0.653617	-0.870745	-1.07189	-1.20892	-1.21197	-0.987421	-0.418823	0.627105	2.28892	4.69744	7.96822	12.2024	17.4901	23.906	31.4875	40.2075	49.9649	60.6033	71.943	83.8059	96.0294	108.473	121.033	133.646	146.291	158.957	171.605	184.118	196.273	207.754	218.199	227.249	234.582	239.934	243.116	244.028	242.695	239.308	234.236	228.018	221.298	214.741	208.942	204.356	201.263	199.765	199.826	201.307	204.01	207.723
-1.13778	-1.20387	-1.09139	-0.693767	0.115388	1.47239	3.50529	6.31082	9.93884	14.3896	19.6115	25.4956	31.8812	38.5794	45.4086	52.2141	58.8665	65.2639	71.3393	77.0544	82.3812	87.2925	91.764	95.7822	99.3472	102.457	105.085	107.169	108.625	109.376	109.369	108.592	107.08	104.93	102.301	99.4023	96.4779	93.7725	91.4961	89.8033	88.7948	88.5246	89.0062	90.22	92.1264	94.6823	97.8592	101.653	106.084	111.2
-0.895919	-0.825427	-0.576521	-0.0546353	0.843918	2.21965	4.15082	6.67217	9.75831	13.3157	17.1883	21.1773	25.0713	28.6822	31.8784	34.5938	36.82	38.5995	40.0164	41.1756	42.1772	43.1042	44.025	44.9918	46.0381	47.1804	48.4172	49.7214	51.0366	52.2802	53.3531	54.1602	54.6294	54.7169	54.4038	53.6951	52.6237	51.2468	49.6303	47.8341	45.9209	43.9746	42.1053	40.4346	39.0738	38.1043	37.5728	37.4971	37.867	38.6439
-1.55124	-1.65766	-1.52087	-0.996412	0.0876211	1.91761	4.66959	8.4719	13.3685	19.3095	26.1742	33.7988	41.993	50.5506	59.2613	67.9333	76.4187	84.6225	92.4939	100.013	107.177	113.99	120.472	126.662	132.616	138.381	143.983	149.432	154.73	159.861	164.784	169.443	173.775	177.73	181.266	184.364	187.029	189.291	191.213	192.889	194.437	195.981	197.632	199.461	201.499	203.741	206.159	208.709	211.333	213.956
-1.1985	-1.17635	-0.986184	-0.508618	0.393126	1.86186	4.03051	7.0077	10.8728	15.6817	21.4677	28.2238	35.8849	44.3329	53.4161	62.964	72.7975	82.7446	92.6586	102.427	111.964	121.204	130.101	138.647	146.877	154.854	162.651	170.326	177.895	185.322	192.516	199.353	205.701	211.451	216.518	220.847	224.419	227.262	229.42	230.932	231.804	232.001	231.449	230.057	227.735	224.421	220.119	214.937	209.116	203.013
-1.36202	-1.39588	-1.21532	-0.6882	0.339069	2.02876	4.52996	7.95253	12.3508	17.724	24.0244	31.164	39.0238	47.4663	56.3403	65.467	74.6167	83.5117	91.8652	99.4245	105.99	111.421	115.655	118.722	120.771	122.065	122.959	123.855	125.136	127.104	129.937	133.674	138.237	143.457	149.113	154.967	160.808	166.48	171.891	177.009	181.848	186.453	190.888	195.224	199.531	203.87	208.3	212.887	217.701	222.816
-1.52634	0.173343	2.24031	4.86793	8.20275	12.3197	17.2269	22.8883	29.244	36.2215	43.7442	51.7305	60.0819	68.6601	77.2781	85.7214	93.7882	101.329	108.269	114.621	120.474	125.954	131.19	136.302	141.41	146.616	151.989	157.544	163.248	169.023	174.777	180.418	185.865	191.056	195.944	200.487	204.658	208.455	211.908	215.064	217.978	220.706	223.304	225.805	228.207	230.471	232.532	234.327	235.831	237.064
-0.456808	-0.516986	-0.511622	-0.401122	-0.136296	0.33874	1.08022	2.13483	3.5311	5.27809	7.3707	9.79765	12.5449	15.5894	18.8937	22.4121	26.0969	29.9013	33.786	37.7249	41.7017	45.7098	49.7608	53.8922	58.1654	62.6569	67.449	72.6171	78.2065	84.2179	90.6119	97.3228	104.272	111.37	118.499	125.524	132.304	138.701	144.583	149.843	154.415	158.26	161.37	163.773	165.542	166.795	167.679	168.359	169	169.75
-1.23993	-1.40905	-1.43602	-1.21041	-0.594522	0.570176	2.44846	5.18959	8.90427	13.6428	19.374	25.9736	33.2361	40.912	48.753	56.5505	64.1524	71.4547	78.3787	84.8521	90.8056	96.1888	100.997	105.29	109.192	112.858	116.446	120.089	123.88	127.851	131.961	136.115	140.191	144.063	147.618	150.752	153.357	155.339	156.623	157.152	156.886	155.81	153.955	151.409	148.326	144.912	141.401	138.031	135.02	132.552
-1.24398	-1.45471	-1.53422	-1.37589	-0.843672	0.223001	1.99636	4.6375	8.26817	12.9517	18.6949	25.4648	33.1937	41.7646	51.0058	60.7161	70.6887	80.7128	90.5675	100.027	108.874	116.921	124.034	130.146	135.259	139.431	142.761	145.374	147.405	148.985	150.244	151.311	152.319	153.401	154.694	156.32	158.374	160.907	163.923	167.373	171.165	175.186	179.331	183.529	187.763	192.061	196.471	201.036	205.778	210.704
-1.88383	-1.55727	-0.870567	0.387098	2.4385	5.48988	9.69477	15.1295	21.7957	29.6345	38.5298	48.3126	58.7779	69.7021	80.8435	91.9272	102.641	112.664	121.709	129.566	136.117	141.324	145.244	148.055	150.077	151.758	153.609	156.098	159.559	164.154	169.87	176.536	183.864	191.506	199.12	206.443	213.345	219.84	226.078	232.297	238.77	245.731	253.303	261.446	269.955	278.515	286.784	294.462	301.328	307.253
-2.60175	-2.57751	-2.1686	-1.12554	0.839186	4.02856	8.72882	15.1688	23.4799	33.6674	45.5935	58.9824	73.4628	88.6287	104.085	119.472	134.472	148.808	162.228	174.503	185.421	194.798	202.509	208.504	212.81	215.526	216.804	216.819	215.749	213.771	211.072	207.857	204.343	200.751	197.304	194.218	191.677	189.799	188.623	188.113	188.188	188.732	189.608	190.687	191.873	193.114	194.4	195.738	197.137	198.596
-0.705514	-0.88566	-1.02463	-1.06599	-0.932943	-0.528339	0.261424	1.55671	3.46666	6.0652	9.37574	13.3751	18.0054	23.1782	28.7739	34.6537	40.6828	46.7515	52.7881	58.7608	64.6696	70.5365	76.3916	82.2537	88.1177	93.96	99.7507	105.461	111.059	116.516	121.819	126.987	132.065	137.107	142.159	147.262	152.449	157.749	163.192	168.799	174.581	180.535	186.641	192.861	199.148	205.456	211.751	218.015	224.242	230.421
-1.52618	-1.52388	-1.2903	-0.670918	0.511574	2.44186	5.28657	9.17064	14.1701	20.3116	27.5649	35.8244	44.891	54.4768	64.2444	73.8521	82.982	91.3568	98.7645	105.091	110.337	114.607	118.099	121.087	123.871	126.721	129.833	133.317	137.19	141.4	145.851	150.429	155.022	159.545	163.955	168.252	172.462	176.619	180.753	184.883	189.008	193.114	197.186	201.214	205.196	209.146	213.099	217.108	221.238	225.562
-1.73228	-1.8804	-1.8182	-1.38365	-0.380669	1.40922	4.20463	8.19959	13.5495	20.362	28.6787	38.4512	49.5337	61.7011	74.6823	88.1874	101.926	115.62	129.013	141.878	154.031	165.357	175.84	185.545	194.591	203.102	211.177	218.871	226.209	233.209	239.898	246.324	252.543	258.611	264.558	270.371	276.003	281.413	286.585	291.527	296.268	300.838	305.255	309.519	313.611	317.504	321.176	324.625	327.871	330.95
-1.11212	-1.02673	-0.712636	-0.0540862	1.07599	2.80056	5.21468	8.36291	12.238	16.7955	21.9488	27.5444	33.3559	39.1153	44.5584	49.4664	53.6973	57.199	60.0039	62.214	63.9803	65.482	66.9151	68.4926	70.4382	72.9606	76.2178	80.2873	85.1581	90.7391	96.878	103.388	110.071	116.743	123.239	129.422	135.179	140.431	145.14	149.305	152.937	156.052	158.67	160.815	162.506	163.752	164.543	164.855	164.666	163.972
-0.600825	-0.787585	-0.959093	-1.06941	-1.05318	-0.824061	-0.276048	0.710602	2.25652	4.4637	7.39268	11.0411	15.3365	20.1489	25.3086	30.6226	35.8922	40.9218	45.5206	49.5083	52.7286	55.0649	56.4604	56.9357	56.5898	55.5852	54.1374	52.499	50.925	49.6433	48.8467	48.6899	49.2839	50.6956	52.951	56.0348	59.8876	64.417	69.5188	75.0908	81.0427	87.3074	93.848	100.649	107.703	115.004	122.531	130.238	138.07	145.983
-0.952982	-1.21695	-1.4338	-1.52905	-1.39953	-0.912633	0.0895054	1.77813	4.3167	7.83813	12.4397	18.1976	25.1706	33.3775	42.765	53.196	64.4648	76.3261	88.5189	100.781	112.856	124.501	135.493	145.653	154.854	163.037	170.202	176.388	181.673	186.164	189.987	193.274	196.149	198.721	201.088	203.327	205.493	207.612	209.671	211.598	213.247	214.402	214.796	214.15	212.235	208.941	204.342	198.711	192.482	186.175
-0.42097	-0.493057	-0.521301	-0.46974	-0.292313	0.0655139	0.662373	1.55278	2.77388	4.32683	6.15968	8.16788	10.2184	12.1794	13.9395	15.4206	16.5891	17.4592	18.0813	18.5264	18.8718	19.1917	19.5498	19.9915	20.5374	21.1837	21.9146	22.7182	23.6021	24.5985	25.7563	27.1196	28.7091	30.5152	32.5102	34.6673	36.9726	39.425	42.0283	44.784	47.7007	50.8051	54.135	57.7113	61.5223	65.5392	69.7381	74.0992	78.6039	83.2419
-1.07762	-1.0265	-0.744495	-0.122653	0.960136	2.6227	4.95743	7.9978	11.6872	15.8637	20.2747	24.6237	28.6268	32.0575	34.7758	36.737	37.9834	38.6225	38.8035	38.6981	38.4787	38.295	38.2601	38.4502	38.9076	39.6531	40.7008	42.059	43.7165	45.629	47.7145	49.8591	51.9302	53.796	55.3554	56.566	57.4575	58.1243	58.7093	59.3846	60.326	61.6904	63.605	66.1657	69.4365	73.4584	78.2648	83.8945	90.39	97.7828
-1.07555	-0.871804	-0.435191	0.357694	1.63557	3.51415	6.07102	9.32476	13.2286	17.6728	22.4889	27.4646	32.3756	37.0235	41.269	45.0479	48.3668	51.2895	53.9211	56.384	58.798	61.2705	63.8825	66.6719	69.6307	72.7204	75.8924	79.1085	82.3533	85.6345	88.9728	92.3889	95.8887	99.4524	103.033	106.565	109.986	113.245	116.319	119.228	122.024	124.768	127.516	130.308	133.164	136.087	139.057	142.035	144.981	147.87
-1.40275	-1.58553	-1.59155	-1.29643	-0.54586	0.836459	3.03115	6.19429	10.4231	15.7276	22.0207	29.1314	36.8309	44.8512	52.8957	60.6575	67.8571	74.2752	79.7632	84.2412	87.6968	90.1865	91.8337	92.8144	93.3328	93.5987	93.8142	94.1658	94.817	95.8992	97.5004	99.654	102.328	105.417	108.766	112.215	115.632	118.922	122.024	124.898	127.527	129.919	132.12	134.213	136.305	138.501	140.893	143.549	146.506	149.761
-1.53385	-1.89627	-2.14716	-2.1627	-1.77652	-0.781449	1.05988	3.99167	8.22997	13.9298	21.1702	29.9491	40.1697	51.6231	63.9873	76.8524	89.7676	102.297	114.059	124.747	134.151	142.18	148.856	154.292	158.661	162.167	165.001	167.322	169.247	170.872	172.271	173.501	174.609	175.65	176.698	177.846	179.196	180.844	182.874	185.346	188.286	191.695	195.571	199.907	204.692	209.915	215.554	221.575	227.923	234.511
-2.17513	-2.56948	-2.76451	-2.576	-1.76558	-0.0475388	2.89157	7.3618	13.6378	21.9325	32.3696	44.9516	59.5376	75.8492	93.5068	112.079	131.123	150.203	168.9	186.837	203.706	219.283	233.429	246.089	257.297	267.175	275.903	283.704	290.821	297.498	303.942	310.285	316.562	322.718	328.643	334.203	339.263	343.714	347.492	350.594	353.075	355.042	356.628	357.964	359.145	360.22	361.195	362.047	362.731	363.194
[truncated: 51 more columns]
