# Supplementary material for: Distributions of plantar loads are altered when walking in anxiety-inducing virtual settings but not under cognitive demand
Source: PLoS One. 2026 Apr 20;21(4):e0345075. doi: 10.1371/journal.pone.0345075 (PMC13094994; doi:10.1371/journal.pone.0345075)
Supplement: S1 File — Study data is available here. (ZIP) [file pone.0345075.s001.zip › S1 File. Dataset/ProcRLat_07STH.xlsx]

## Sheet: Sheet1
-0.489554	-0.69681	-0.913063	-1.10588	-1.22387	-1.19325	-0.916224	-0.272764	0.872083	2.65364	5.18829	8.55615	12.7947	17.9109	23.9037	30.7842	38.5837	47.3446	57.1023	67.8656	79.5993	92.2144	105.569	119.476	133.72	148.067	162.275	176.097	189.293	201.661	213.075	223.505	233.007	241.7	249.747	257.308	264.517	271.481	278.295	285.043	291.784	298.527	305.236	311.854	318.312	324.54	330.467	336.027	341.142	345.704
-0.537831	-0.763976	-0.99786	-1.20389	-1.32578	-1.28289	-0.968618	-0.252507	1.01151	2.96881	5.73976	9.38895	13.9025	19.2027	25.1959	31.8137	39.0235	46.8305	55.2876	64.5013	74.6149	85.7682	98.057	111.513	126.091	141.665	158.012	174.813	191.651	208.051	223.547	237.759	250.433	261.462	270.885	278.856	285.593	291.322	296.237	300.484	304.151	307.286	309.901	312	313.595	314.71	315.391	315.692	315.671	315.39
-0.928291	-1.21321	-1.46429	-1.61151	-1.55537	-1.16495	-0.280447	1.27696	3.68617	7.10054	11.6185	17.2588	23.9639	31.642	40.2205	49.6663	59.9717	71.1235	83.0685	95.6907	108.815	122.219	135.625	148.709	161.129	172.57	182.79	191.659	199.17	205.421	210.591	214.907	218.612	221.962	225.211	228.59	232.29	236.454	241.192	246.594	252.734	259.659	267.403	275.993	285.445	295.742	306.822	318.558	330.755	343.162
-0.523168	-0.679204	-0.877484	-1.08947	-1.25169	-1.27358	-1.0399	-0.411507	0.768169	2.66066	5.41838	9.16935	13.9927	19.8917	26.79	34.5563	43.0419	52.1134	61.678	71.6879	82.1275	92.9936	104.28	115.964	127.999	140.313	152.818	165.435	178.102	190.794	203.51	216.251	228.997	241.688	254.224	266.476	278.312	289.615	300.293	310.285	319.56	328.104	335.923	343.044	349.519	355.415	360.82	365.839	370.579	375.133
-0.995235	-1.40591	-1.83417	-2.21253	-2.43564	-2.35358	-1.76881	-0.439905	1.9037	5.5306	10.659	17.4082	25.7764	35.643	46.7867	58.9215	71.7384	84.919	98.1252	110.99	123.124	134.146	143.737	151.679	157.883	162.4	165.405	167.169	168.022	168.316	168.384	168.523	168.994	170.024	171.795	174.444	178.065	182.73	188.494	195.409	203.54	212.96	223.708	235.755	248.978	263.15	277.94	292.947	307.748	321.935
-0.641815	-0.995278	-1.40563	-1.83575	-2.21889	-2.45043	-2.38088	-1.81257	-0.503034	1.82027	5.42978	10.5543	17.3386	25.8256	35.9594	47.5956	60.5139	74.4222	88.9595	103.722	118.303	132.309	145.393	157.298	167.877	177.103	185.04	191.816	197.61	202.624	207.058	211.09	214.872	218.521	222.114	225.684	229.231	232.732	236.158	239.478	242.653	245.649	248.457	251.108	253.671	256.239	258.912	261.796	264.999	268.625
-0.700846	-0.962623	-1.22257	-1.43114	-1.51372	-1.36714	-0.859111	0.167163	1.88072	4.44317	7.99109	12.6283	18.418	25.3687	33.4285	42.492	52.4035	62.9659	73.9667	85.2009	96.4827	107.657	118.609	129.27	139.626	149.715	159.621	169.454	179.311	189.25	199.278	209.354	219.423	229.43	239.332	249.097	258.699	268.113	277.312	286.275	294.993	303.463	311.693	319.681	327.404	334.801	341.786	348.249	354.067	359.13
-0.94448	-1.28515	-1.61835	-1.8763	-1.95813	-1.72566	-1.00324	0.415501	2.75023	6.20175	10.9027	16.8622	23.9375	31.8636	40.326	49.0303	57.7422	66.3041	74.6391	82.7371	90.6283	98.366	106.026	113.698	121.47	129.403	137.535	145.88	154.424	163.115	171.871	180.572	189.074	197.219	204.872	211.95	218.437	224.379	229.869	235.02	239.948	244.748	249.479	254.154	258.746	263.214	267.53	271.665	275.583	279.23
-0.870656	-1.12716	-1.34686	-1.46318	-1.38256	-0.983018	-0.117182	1.37782	3.66179	6.86743	11.0775	16.3068	22.4849	29.4426	36.9225	44.6295	52.2893	59.6802	66.6445	73.0896	78.9776	84.3072	89.0996	93.3951	97.2538	100.752	103.98	107.032	109.988	112.892	115.74	118.485	121.055	123.362	125.317	126.847	127.903	128.475	128.598	128.34	127.805	127.13	126.474	126	125.855	126.164	127.029	128.522	130.669	133.455
-0.780174	-1.04268	-1.28924	-1.46268	-1.4797	-1.22812	-0.567717	0.663068	2.63259	5.49594	9.37162	14.3174	20.3155	27.2813	35.095	43.6273	52.74	62.2768	72.0663	81.9348	91.7259	101.319	110.633	119.615	128.225	136.436	144.234	151.615	158.563	165.07	171.146	176.826	182.163	187.223	192.082	196.811	201.474	206.129	210.825	215.608	220.515	225.575	230.816	236.286	242.058	248.233	254.921	262.239	270.289	279.124
-0.7902	-0.915701	-0.962094	-0.860495	-0.523472	0.151724	1.27515	2.95309	5.28028	8.33861	12.1982	16.9176	22.5473	29.135	36.7236	45.3269	54.8974	65.3101	76.3752	87.8649	99.5378	111.156	122.5	133.38	143.645	153.197	161.996	170.065	177.464	184.275	190.582	196.466	201.99	207.193	212.078	216.612	220.748	224.428	227.593	230.196	232.224	233.714	234.766	235.532	236.192	236.927	237.893	239.2	240.893	242.97
-0.937219	-1.21483	-1.45508	-1.58609	-1.5067	-1.08492	-0.161107	1.44151	3.89819	7.36006	11.9273	17.6114	24.3073	31.8205	39.9407	48.4985	57.373	66.4758	75.7305	85.0512	94.3289	103.437	112.255	120.698	128.715	136.286	143.41	150.09	156.328	162.117	167.442	172.279	176.6	180.373	183.581	186.229	188.35	189.98	191.141	191.834	192.065	191.859	191.271	190.373	189.252	187.994	186.683	185.399	184.218	183.198
-0.873099	-1.22495	-1.58489	-1.89365	-2.05919	-1.95125	-1.39946	-0.197529	1.88271	5.06387	9.52153	15.3292	22.4076	30.5274	39.3906	48.7344	58.3903	68.294	78.4696	88.9931	99.9455	111.377	123.289	135.624	148.26	161.01	173.625	185.83	197.351	207.928	217.333	225.38	231.963	237.08	240.843	243.464	245.234	246.478	247.523	248.665	250.141	252.116	254.663	257.766	261.324	265.169	269.087	272.851	276.246	279.095
-0.653439	-0.897675	-1.14077	-1.33659	-1.41554	-1.28131	-0.810297	0.144101	1.73992	4.12494	7.40637	11.6219	16.724	22.5865	29.0328	35.8731	42.9321	50.0662	57.1749	64.2171	71.2301	78.3377	85.733	93.6314	102.213	111.58	121.737	132.599	143.999	155.7	167.422	178.884	189.829	200.046	209.38	217.741	225.113	231.55	237.185	242.208	246.856	251.379	256.002	260.885	266.108	271.673	277.511	283.497	289.467	295.237
-0.985646	-1.33826	-1.67445	-1.92412	-1.98294	-1.7084	-0.920249	0.591959	3.05334	6.67596	11.6096	17.8802	25.3509	33.7366	42.661	51.7329	60.6153	69.0683	76.9592	84.2483	90.9703	97.215	103.101	108.744	114.228	119.606	124.894	130.077	135.1	139.88	144.332	148.391	152.042	155.328	158.345	161.222	164.105	167.144	170.472	174.21	178.463	183.332	188.899	195.219	202.314	210.166	218.697	227.776	237.209	246.756
-1.12057	-1.35735	-1.5125	-1.49258	-1.17436	-0.406841	0.980742	3.16748	6.33166	10.6369	16.2018	23.07	31.2104	40.5378	50.9354	62.2718	74.4103	87.209	100.52	114.19	128.063	141.988	155.815	169.408	182.641	195.425	207.707	219.447	230.601	241.113	250.916	259.934	268.097	275.362	281.734	287.255	291.998	296.058	299.563	302.659	305.497	308.217	310.942	313.769	316.756	319.909	323.175	326.449	329.596	332.473
-0.446179	-0.626846	-0.814591	-0.978826	-1.0721	-1.02721	-0.756088	-0.151688	0.904994	2.53113	4.82408	7.84911	11.6366	16.1838	21.4682	27.4816	34.2592	41.8743	50.4044	59.9068	70.4197	81.9674	94.5511	108.139	122.671	138.062	154.205	170.969	188.2	205.719	223.313	240.738	257.738	274.062	289.463	303.7	316.525	327.696	337.021	344.408	349.912	353.755	356.283	357.905	359.021	359.982	361.057	362.42	364.152	366.246
-0.19197	-0.346664	-0.542458	-0.771902	-1.01581	-1.23872	-1.3841	-1.3703	-1.08825	-0.402884	0.83942	2.79439	5.5925	9.30659	13.929	19.3717	25.4937	32.1389	39.1698	46.4898	54.0477	61.8188	69.7839	77.9219	86.2106	94.6335	103.187	111.884	120.742	129.791	139.063	148.595	158.41	168.499	178.775	189.043	198.991	208.24	216.413	223.199	228.396	231.954	233.974	234.676	234.36	233.378	232.093	230.833	229.86	229.356
-0.104642	-0.223935	-0.383482	-0.581752	-0.808753	-1.04202	-1.24209	-1.34801	-1.27364	-0.906413	-0.110212	1.26518	3.36565	6.30586	10.1397	14.8408	20.3114	26.4252	33.0815	40.2459	47.9603	56.3206	65.4462	75.4657	86.5062	98.6733	112.032	126.597	142.331	159.151	176.915	195.392	214.238	232.999	251.152	268.159	283.547	296.988	308.354	317.718	325.323	331.517	336.705	341.317	345.777	350.466	355.698	361.717	368.714	376.839
-0.236258	-0.431633	-0.67886	-0.969348	-1.27975	-1.56618	-1.75817	-1.75352	-1.41539	-0.573891	0.964948	3.39944	6.90489	11.6092	17.5754	24.7941	33.1959	42.6747	53.1006	64.3215	76.1784	88.5251	101.232	114.181	127.272	140.429	153.602	166.759	179.864	192.873	205.727	218.36	230.7	242.657	254.116	264.961	275.127	284.635	293.602	302.2	310.607	318.98	327.436	336.044	344.807	353.665	362.52	371.277	379.856	388.171
-1.10834	-1.50377	-1.88406	-2.16992	-2.2436	-1.94425	-1.06824	0.622312	3.37858	7.42887	12.9345	19.958	28.4586	38.3138	49.3428	61.3118	73.9348	86.8932	99.8732	112.611	124.927	136.733	148.029	158.893	169.444	179.808	190.097	200.384	210.679	220.931	231.049	240.922	250.434	259.475	267.932	275.696	282.666	288.752	293.87	297.956	300.981	302.972	304.013	304.248	303.866	303.071	302.066	301.032	300.105	299.375
-0.603455	-0.934281	-1.31744	-1.71792	-2.07296	-2.28441	-2.21226	-1.67164	-0.436128	1.74831	5.13502	9.93616	16.2833	24.2064	33.6385	44.4406	56.437	69.4523	83.3374	97.9754	113.265	129.086	145.28	161.656	178.025	194.2	209.998	225.24	239.761	253.427	266.153	277.903	288.676	298.497	307.406	315.449	322.656	329.031	334.56	339.232	343.072	346.159	348.617	350.595	352.25	353.732	355.177	356.694	358.358	360.216
-0.160198	-0.284073	-0.438947	-0.618272	-0.806036	-0.973199	-1.07408	-1.04339	-0.794732	-0.22224	0.793186	2.37041	4.60915	7.57874	11.3254	15.8874	21.3009	27.6006	34.8256	43.0282	52.2716	62.6233	74.1502	86.9084	100.923	116.176	132.603	150.113	168.571	187.796	207.574	227.692	247.946	268.135	288.039	307.438	326.124	343.937	360.775	376.586	391.352	405.072	417.763	429.452	440.186	450.034	459.068	467.353	474.941	481.882
-0.527806	-0.776283	-1.05117	-1.31855	-1.52264	-1.58081	-1.38018	-0.777538	0.394951	2.31683	5.16307	9.08809	14.2083	20.5856	28.2242	37.094	47.162	58.4094	70.839	84.4694	99.3116	115.344	132.494	150.628	169.553	189.048	208.873	228.77	248.464	267.695	286.238	303.92	320.612	336.218	350.667	363.91	375.925	386.712	396.29	404.702	412.003	418.27	423.603	428.121	431.93	435.107	437.693	439.708	441.167	442.087
-1.40694	-1.9192	-2.42234	-2.81601	-2.9502	-2.61865	-1.55855	0.539564	4.00594	9.14407	16.1628	25.1078	35.8224	47.9641	61.0737	74.6617	88.2688	101.5	114.043	125.683	136.302	145.897	154.582	162.582	170.177	177.639	185.182	192.925	200.888	208.992	217.08	224.961	232.454	239.411	245.739	251.416	256.509	261.16	265.548	269.863	274.285	278.979	284.087	289.734	296.02	303.022	310.793	319.358	328.695	338.707
-0.850454	-1.12693	-1.38331	-1.55704	-1.55722	-1.2619	-0.519381	0.843858	3.00556	6.11857	10.2763	15.4899	21.694	28.7752	36.5973	45.0085	53.8396	62.9014	71.9835	80.8616	89.324	97.2086	104.435	111.031	117.132	122.963	128.782	134.835	141.309	148.287	155.746	163.583	171.648	179.766	187.754	195.447	202.708	209.424	215.525	220.98	225.796	230.006	233.662	236.827	239.578	242.008	244.232	246.374	248.55	250.86
-0.640436	-0.820221	-0.973372	-1.04953	-0.978622	-0.669988	-0.0148832	1.1057	2.80663	5.17858	8.26847	12.0764	16.5728	21.7143	27.4527	33.7521	40.609	48.065	56.2141	65.1936	75.1536	86.2141	98.4257	111.751	126.052	141.092	156.547	172.035	187.129	201.35	214.186	225.148	233.835	240.002	243.609	244.831	244.044	241.778	238.656	235.322	232.36	230.231	229.234	229.505	231.038	233.716	237.352	241.722	246.622	251.901
[truncated: 51 more columns]
