# Supplementary material for: Distributions of plantar loads are altered when walking in anxiety-inducing virtual settings but not under cognitive demand
Source: PLoS One. 2026 Apr 20;21(4):e0345075. doi: 10.1371/journal.pone.0345075 (PMC13094994; doi:10.1371/journal.pone.0345075)
Supplement: S1 File — Study data is available here. (ZIP) [file pone.0345075.s001.zip › S1 File. Dataset/ProcLHeel_42DTL.xlsx]

## Sheet: Sheet1
32.8432	70.5108	107.615	143.106	175.944	205.241	230.369	251.001	267.104	278.913	286.902	291.736	294.194	295.08	295.138	295.001	295.176	296.044	297.858	300.754	304.769	309.861	315.924	322.811	330.347	338.339	346.576	354.834	362.899	370.569	377.655	383.973	389.338	393.562	396.459	397.85	397.605	395.673	392.107	387.056	380.748	373.477	365.589	357.463	349.482	341.997	335.303	329.611	325.037	321.594
29.7875	67.4757	105.457	143.043	179.508	214.103	246.055	274.582	298.932	318.454	332.68	341.394	344.688	342.99	337.047	327.848	316.502	304.101	291.609	279.804	269.255	260.342	253.312	248.325	245.477	244.811	246.328	249.991	255.709	263.312	272.527	282.966	294.128	305.434	316.28	326.098	334.388	340.731	344.787	346.311	345.164	341.324	334.898	326.129	315.403	303.229	290.185	276.863	263.815	251.521
45.9288	65.3665	84.4809	102.757	119.803	135.328	149.135	161.114	171.265	179.703	186.637	192.337	197.11	201.283	205.195	209.171	213.498	218.397	223.981	230.219	236.919	243.75	250.288	256.071	260.648	263.621	264.678	263.599	260.251	254.584	246.634	236.508	224.389	210.536	195.29	179.068	162.339	145.593	129.289	113.806	99.4156	86.2887	74.5004	64.0463	54.8609	46.8363	39.8442	33.7553	28.4568	23.8619
41.5482	75.3086	110.057	145.601	181.543	217.183	251.51	283.331	311.497	335.143	353.85	367.698	377.206	383.183	386.547	388.186	388.87	389.2	389.593	390.27	391.262	392.444	393.582	394.387	394.552	393.775	391.775	388.3	383.154	376.222	367.493	357.074	345.17	332.052	318.01	303.324	288.247	272.997	257.768	242.734	228.054	213.857	200.234	187.235	174.872	163.135	152.009	141.48	131.538	122.165
40.4012	58.7539	76.2338	92.0935	105.896	117.523	127.122	135.037	141.727	147.705	153.469	159.441	165.915	173.026	180.754	188.96	197.416	205.827	213.849	221.109	227.241	231.911	234.835	235.776	234.548	231.038	225.233	217.238	207.283	195.713	182.956	169.482	155.754	142.196	129.173	116.981	105.841	95.8935	87.2094	79.7941	73.5987	68.5309	64.4675	61.2662	58.7717	56.817	55.2249	53.8128	52.3984	50.8113
17.4772	41.2255	64.1684	85.5059	104.592	121.082	135.023	146.831	157.186	166.908	176.846	187.796	200.442	215.334	232.865	253.23	276.371	301.94	329.288	357.48	385.348	411.616	435.048	454.598	469.499	479.306	483.883	483.388	478.239	469.066	456.655	441.902	425.765	409.207	393.12	378.222	364.992	353.637	344.093	336.074	329.145	322.798	316.523	309.867	302.493	294.198	284.917	274.686	263.605	251.806
33.4799	67.603	101.544	134.647	166.31	195.977	223.141	247.427	268.705	287.14	303.149	317.3	330.2	342.382	354.233	365.933	377.428	388.418	398.397	406.732	412.758	415.877	415.629	411.745	404.165	393.033	378.665	361.504	342.084	321.006	298.919	276.489	254.355	233.085	213.148	194.889	178.541	164.236	152.009	141.802	133.468	126.803	121.572	117.535	114.446	112.065	110.158	108.516	106.965	105.379
45.3621	93.5758	141.011	186.472	228.767	266.789	299.649	326.857	348.478	365.129	377.833	387.785	396.127	403.773	411.304	418.947	426.595	433.875	440.24	445.079	447.817	447.995	445.324	439.705	431.225	420.131	406.796	391.688	375.336	358.296	341.114	324.292	308.265	293.379	279.86	267.813	257.224	247.984	239.912	232.776	226.323	220.294	214.433	208.506	202.33	195.784	188.82	181.455	173.761	165.845
22.0276	56.5657	91.0979	124.937	157.446	188.081	216.377	241.944	264.532	284.104	300.882	315.31	327.989	339.599	350.816	362.255	374.396	387.527	401.694	416.695	432.126	447.46	462.138	475.661	487.649	497.844	506.064	512.149	515.926	517.217	515.892	511.916	505.377	496.483	485.542	472.95	459.194	444.834	430.457	416.617	403.772	392.247	382.207	373.674	366.54	360.59	355.539	351.072	346.888	342.721
38.2015	67.4132	95.2588	120.563	142.483	160.603	174.941	185.899	194.177	200.65	206.226	211.738	217.898	225.274	234.273	245.118	257.84	272.28	288.089	304.747	321.602	337.935	353.024	366.211	376.936	384.742	389.268	390.273	387.659	381.49	372.001	359.581	344.754	328.143	310.413	292.217	274.142	256.674	240.179	224.903	210.998	198.529	187.465	177.679	168.963	161.055	153.66	146.484	139.271	131.831
24.5874	57.3866	89.7192	120.824	149.934	176.418	199.964	220.655	238.91	255.338	270.608	285.355	300.115	315.302	331.204	347.993	365.743	384.443	403.985	424.151	444.599	464.885	484.5	502.923	519.684	534.412	546.857	556.894	564.521	569.831	572.991	574.224	573.806	572.064	569.365	566.089	562.598	559.22	556.214	553.75	551.892	550.601	549.744	549.12	548.494	547.628	546.292	544.285	541.477	537.845
35.3906	73.4018	110.518	145.586	177.544	205.571	229.176	248.236	263.003	274.045	282.143	288.173	293.012	297.474	302.266	307.944	314.884	323.297	333.259	344.752	357.66	371.757	386.692	401.975	417.003	431.089	443.507	453.553	460.601	464.163	463.929	459.782	451.792	440.2	425.39	407.872	388.267	367.274	345.632	324.049	303.145	283.406	265.174	248.653	233.919	220.963	209.708	200.022	191.712	184.545
46.0134	68.1754	91.0577	114.673	138.709	162.48	185.03	205.372	222.777	236.942	248.023	256.536	263.221	268.89	274.31	280.103	286.681	294.212	302.613	311.588	320.695	329.424	337.274	343.79	348.594	351.4	352.029	350.421	346.633	340.827	333.247	324.183	313.945	302.851	291.215	279.324	267.427	255.725	244.362	233.412	222.878	212.718	202.862	193.234	183.76	174.376	165.058	155.822	146.721	137.812
28.8439	60.6039	92.6903	124.574	155.657	185.313	212.906	237.82	259.55	277.838	292.768	304.751	314.431	322.574	329.961	337.318	345.249	354.177	364.297	375.559	387.709	400.349	413.007	425.184	436.402	446.24	454.362	460.529	464.597	466.492	466.199	463.75	459.216	452.704	444.362	434.381	423.012	410.578	397.466	384.086	370.816	357.96	345.732	334.259	323.59	313.694	304.476	295.783	287.437	279.255
31.7378	66.8842	101.619	135.029	166.154	194.073	217.984	237.301	251.797	261.724	267.827	271.244	273.33	275.454	278.829	284.358	292.52	303.316	316.292	330.645	345.391	359.536	372.192	382.648	390.399	395.138	396.724	395.145	390.484	382.911	372.701	360.261	346.121	330.905	315.286	299.934	285.462	272.374	261.029	251.621	244.172	238.544	234.46	231.531	229.294	227.258	224.959	222.005	218.095	213.033
32.6222	68.2522	103.017	135.869	165.88	192.332	214.787	233.151	247.722	259.183	268.496	276.758	285.038	294.234	304.966	317.519	331.835	347.549	364.073	380.699	396.687	411.344	424.067	434.35	441.772	445.993	446.768	443.984	437.681	428.064	415.529	400.651	384.156	366.867	349.629	333.233	318.356	305.512	295.033	287.055	281.514	278.155	276.554	276.147	276.276	276.243	275.397	273.211	269.345	263.683
24.1493	52.4298	79.6013	104.542	126.353	144.489	158.801	169.478	176.965	181.884	184.95	186.903	188.439	190.165	192.555	195.922	200.407	206.002	212.582	219.946	227.875	236.194	244.805	253.691	262.897	272.494	282.532	293	303.783	314.639	325.218	335.096	343.827	350.998	356.281	359.462	360.439	359.227	355.947	350.806	344.08	336.102	327.253	317.946	308.589	299.532	291.018	283.165	275.957	269.257
37.0915	69.9562	101.711	131.253	157.806	180.932	200.499	216.672	229.885	240.783	250.115	258.641	267.054	275.936	285.709	296.596	308.615	321.601	335.269	349.278	363.277	376.904	389.768	401.425	411.371	419.062	423.957	425.596	423.678	418.123	409.088	396.958	382.309	365.862	348.408	330.72	313.48	297.228	282.34	269.035	257.394	247.373	238.801	231.401	224.827	218.702	212.659	206.376	199.611	192.216
23.6698	49.9163	74.9986	97.8563	117.56	133.492	145.492	153.866	159.272	162.555	164.596	166.194	168.018	170.598	174.348	179.588	186.56	195.461	206.458	219.675	235.158	252.843	272.518	293.795	316.123	338.834	361.198	382.467	401.906	418.828	432.646	442.927	449.415	452.054	451	446.604	439.366	429.872	418.757	406.668	394.227	382.015	370.557	360.301	351.594	344.653	339.557	336.236	334.477	333.944
24.7237	54.328	82.8715	109.265	132.691	152.726	169.342	182.827	193.7	202.624	210.308	217.425	224.547	232.134	240.552	250.085	260.948	273.285	287.182	302.662	319.673	338.041	357.435	377.357	397.166	416.124	433.452	448.374	460.181	468.3	472.369	472.286	468.209	460.516	449.746	436.531	421.545	405.455	388.892	372.424	356.524	341.552	327.733	315.154	303.769	293.412	283.842	274.777	265.932	257.045
28.2525	54.0066	80.0331	105.99	131.582	156.522	180.49	203.132	224.123	243.242	260.447	275.901	289.957	303.118	315.971	329.118	343.102	358.351	375.136	393.516	413.305	434.049	455.047	475.407	494.133	510.248	522.912	531.522	535.736	535.47	530.869	522.287	510.244	495.389	478.474	460.34	441.868	423.91	407.209	392.321	379.577	369.051	360.57	353.759	348.118	343.104	338.187	332.872	326.72	319.354
42.4989	72.6361	102.674	131.985	159.886	185.69	208.792	228.756	245.378	258.711	269.042	276.816	282.542	286.719	289.803	292.195	294.253	296.308	298.694	301.757	305.861	311.369	318.601	327.775	338.972	352.105	366.909	382.955	399.677	416.421	432.497	447.238	460.053	470.463	478.122	482.823	484.494	483.204	479.135	472.564	463.832	453.314	441.39	428.44	414.844	400.971	387.169	373.749	360.972	349.032
34.8591	68.5518	102.276	135.309	166.877	196.209	222.556	245.241	263.757	277.885	287.74	293.74	296.525	296.888	295.708	293.889	292.302	291.723	292.765	295.843	301.152	308.674	318.185	329.278	341.39	353.844	365.903	376.839	385.997	392.836	396.958	398.116	396.224	391.352	383.718	373.666	361.662	348.256	334.041	319.59	305.409	291.886	279.265	267.64	256.968	247.097	237.802	228.823	219.906	210.829
30.4093	59.361	87.5748	114.099	138.072	158.835	175.991	189.412	199.239	205.857	209.857	211.972	213.007	213.756	214.93	217.08	220.541	225.413	231.571	238.682	246.258	253.726	260.507	266.064	269.929	271.709	271.091	267.871	261.974	253.469	242.576	229.665	215.235	199.871	184.182	168.747	154.08	140.599	128.599	118.252	109.608	102.633	97.2304	93.2603	90.5397	88.84	87.8956	87.4263	87.1583	86.838
38.4332	68.8254	97.6635	123.605	145.608	163.06	175.82	184.192	188.843	190.692	190.777	190.13	189.691	190.239	192.344	196.357	202.421	210.504	220.441	231.972	244.749	258.347	272.267	285.94	298.736	309.996	319.087	325.45	328.659	328.46	324.798	317.815	307.828	295.284	280.717	264.707	247.853	230.745	213.928	197.871	182.952	169.441	157.508	147.221	138.555	131.41	125.63	121.016	117.341	114.365
37.6501	56.792	75.5691	93.4997	110.251	125.683	139.864	153.042	165.574	177.832	190.113	202.576	215.232	227.962	240.546	252.725	264.258	274.967	284.752	293.597	301.561	308.755	315.324	321.431	327.238	332.91	338.612	344.516	350.796	357.619	365.123	373.385	382.372	391.904	401.668	411.248	420.194	428.084	434.577	439.438	442.545	443.868	443.437	441.321	437.63	432.511	426.157	418.807	410.753	402.344
42.2013	79.5314	116.67	152.82	187.229	219.207	248.153	273.609	295.339	313.396	328.118	340.071	349.958	358.534	366.551	374.713	383.644	393.846	405.662	419.238	434.498	451.16	468.767	486.755	504.518	521.479	537.131	551.057	562.903	572.374	579.238	583.351	584.675	583.291	579.404	573.337	565.503	556.374	546.448	536.227	526.184	516.739	508.225	500.87	494.764	489.866	486.018	482.99	480.513	478.306
[truncated: 51 more columns]
