# Supplementary material for: Distributions of plantar loads are altered when walking in anxiety-inducing virtual settings but not under cognitive demand
Source: PLoS One. 2026 Apr 20;21(4):e0345075. doi: 10.1371/journal.pone.0345075 (PMC13094994; doi:10.1371/journal.pone.0345075)
Supplement: S1 File — Study data is available here. (ZIP) [file pone.0345075.s001.zip › S1 File. Dataset/ProcRLat_39DTL.xlsx]

## Sheet: Sheet1
-0.440836	-0.134324	0.196848	0.574616	1.04223	1.6577	2.48339	3.57734	4.99143	6.77142	8.95277	11.558	14.596	18.0561	21.8992	26.0586	30.4566	35.0244	39.7087	44.4669	49.2597	54.0433	58.7688	63.3976	67.9102	72.2932	76.5229	80.5745	84.4429	88.1464	91.7138	95.1774	98.5802	101.981	105.45	109.054	112.846	116.861	121.104	125.549	130.146	134.836	139.568	144.298	148.991	153.61	158.125	162.52	166.808	171.021
-0.857667	-0.0177103	0.873154	1.85339	3.00269	4.42772	6.23806	8.53233	11.3968	14.9061	19.1161	24.0519	29.6941	35.965	42.7163	49.7387	56.7922	63.6566	70.1812	76.3037	82.0361	87.4469	92.6386	97.7177	102.773	107.875	113.069	118.38	123.816	129.382	135.084	140.936	146.951	153.128	159.454	165.895	172.384	178.839	185.173	191.296	197.129	202.616	207.728	212.448	216.761	220.665	224.164	227.275	230.033	232.502
0.725323	1.66462	2.69678	3.89999	5.3738	7.23153	9.60179	12.6267	16.4412	21.1449	26.7828	33.3367	40.7156	48.7507	57.2181	65.8789	74.5044	82.8894	90.8759	98.3703	105.343	111.815	117.844	123.503	128.867	134.015	139.009	143.89	148.673	153.373	158.021	162.674	167.401	172.26	177.287	182.476	187.791	193.18	198.587	203.965	209.285	214.529	219.677	224.709	229.603	234.343	238.913	243.302	247.51	251.546
0.704662	2.79956	5.22112	8.09727	11.5558	15.7016	20.5882	26.1851	32.36	38.8851	45.4766	51.8541	57.798	63.1846	67.9859	72.2372	76.0013	79.3425	82.3103	84.9323	87.2149	89.1511	90.7334	91.9632	92.8551	93.4362	93.7455	93.8344	93.7632	93.5995	93.4194	93.3087	93.3604	93.6615	94.2798	95.2633	96.6501	98.4723	100.75	103.488	106.686	110.334	114.409	118.867	123.657	128.72	133.994	139.428	144.978	150.607
3.3294	5.18676	7.21708	9.50521	12.1866	15.434	19.4173	24.2627	30.0257	36.6714	44.0638	51.9746	60.1191	68.2134	76.0233	83.3841	90.1933	96.396	101.975	106.942	111.318	115.128	118.39	121.115	123.311	124.984	126.164	126.91	127.301	127.426	127.37	127.21	127.017	126.859	126.805	126.925	127.291	127.976	129.041	130.527	132.433	134.714	137.283	140.039	142.896	145.809	148.76	151.755	154.82	157.989
7.68473	24.2021	40.88	57.529	73.966	89.9991	105.427	120.069	133.802	146.574	158.391	169.292	179.323	188.535	196.989	204.759	211.911	218.471	224.419	229.706	234.288	238.155	241.349	243.962	246.108	247.897	249.427	250.772	251.982	253.08	254.08	254.978	255.762	256.404	256.875	257.157	257.245	257.146	256.872	256.445	255.892	255.245	254.519	253.72	252.839	251.862	250.766	249.539	248.175	246.673
-0.031789	1.66273	3.55934	5.76047	8.40954	11.668	15.6893	20.5926	26.4385	33.2026	40.7491	48.8227	57.0891	65.2101	72.9098	80.0026	86.3867	92.0312	96.9649	101.261	105.015	108.323	111.274	113.945	116.394	118.675	120.848	122.98	125.13	127.327	129.567	131.819	134.043	136.21	138.305	140.325	142.283	144.21	146.145	148.111	150.124	152.184	154.289	156.426	158.582	160.747	162.914	165.089	167.276	169.475
1.90829	5.16034	9.14826	14.1384	20.3513	27.9109	36.782	46.7328	57.3645	68.2158	78.8947	89.1653	98.961	108.352	117.5	126.605	135.861	145.423	155.389	165.794	176.603	187.713	198.934	209.961	220.332	229.39	236.26	239.855	238.937	232.241	218.696	197.769	169.936	137.215	103.062	71.0814	43.637	21.603	4.8441	-7.30959	-15.7035	-21.0912	-23.9519	-24.3689	-21.9723	-15.9338	-5.02396	12.2453	37.3789	71.5117
15.7497	32.0277	48.5321	65.1154	81.4699	97.172	111.793	125.013	136.677	146.793	155.487	162.966	169.483	175.294	180.63	185.671	190.534	195.268	199.856	204.246	208.389	212.27	215.907	219.336	222.585	225.674	228.616	231.411	234.057	236.556	238.926	241.197	243.418	245.644	247.933	250.335	252.892	255.625	258.532	261.58	264.701	267.805	270.792	273.558	276.01	278.064	279.641	280.677	281.136	281.012
1.5512	2.80302	4.07952	5.41221	6.85935	8.50798	10.4673	12.8608	15.8255	19.5041	24.0232	29.4651	35.8448	43.0899	51.0368	59.4666	68.164	76.9537	85.7042	94.3253	102.771	111.041	119.17	127.211	135.209	143.191	151.166	159.132	167.081	175.016	182.974	191.029	199.284	207.845	216.802	226.215	236.105	246.46	257.231	268.325	279.612	290.952	302.205	313.236	323.915	334.137	343.816	352.874	361.222	368.764
-0.0267396	1.61847	3.52033	5.8093	8.62006	12.0862	16.3404	21.4949	27.6038	34.6309	42.4379	50.7958	59.4212	68.0317	76.3936	84.3425	91.7854	98.6963	105.108	111.097	116.766	122.23	127.599	132.97	138.423	144.016	149.791	155.774	161.987	168.441	175.149	182.117	189.338	196.793	204.458	212.315	220.341	228.488	236.682	244.831	252.852	260.684	268.296	275.672	282.791	289.629	296.148	302.318	308.115	313.526
0.465307	3.40136	6.69006	10.4268	14.6987	19.5582	24.9974	30.9247	37.1597	43.477	49.682	55.6605	61.3833	66.8909	72.2743	77.6507	83.129	88.7806	94.628	100.653	106.812	113.043	119.278	125.447	131.49	137.358	143.016	148.441	153.618	158.557	163.296	167.894	172.423	176.961	181.589	186.377	191.362	196.545	201.877	207.277	212.648	217.896	222.952	227.779	232.375	236.77	241.021	245.191	249.338	253.499
1.47056	2.44835	3.55262	4.85785	6.445	8.39618	10.7893	13.6952	17.1696	21.2322	25.8362	30.8529	36.0958	41.3712	46.5209	51.4323	56.0301	60.2673	64.1197	67.5797	70.6514	73.35	75.6993	77.7192	79.4142	80.7734	81.7841	82.4468	82.7765	82.8004	82.5653	82.1448	81.6332	81.139	80.7818	80.6795	80.9209	81.5472	82.5561	83.9259	85.637	87.6749	90.0209	92.6457	95.5071	98.5569	101.756	105.083	108.543	112.16
1.78117	2.17798	2.66213	3.29441	4.14294	5.27701	6.7554	8.62161	10.9089	13.6403	16.8172	20.4093	24.354	28.5589	32.903	37.2535	41.4968	45.5533	49.3666	52.895	56.1111	58.9935	61.5142	63.6401	65.3465	66.6298	67.5069	68.0096	68.1823	68.0791	67.7605	67.2945	66.7601	66.2448	65.8381	65.6239	65.6709	66.0223	66.6914	67.6664	68.9232	70.4398	72.195	74.1586	76.2901	78.5536	80.9383	83.458	86.1306	88.9617
-1.07021	0.324256	1.89739	3.71662	5.85984	8.41211	11.4468	15.002	19.0601	23.5323	28.2574	33.0229	37.6036	41.8002	45.472	48.5597	51.0875	53.1391	54.8233	56.2449	57.4842	58.5843	59.5546	60.3881	61.0722	61.5924	61.9344	62.0899	62.0629	61.8685	61.5236	61.0442	60.451	59.775	59.0561	58.3423	57.6951	57.1904	56.9022	56.8833	57.1593	57.729	58.5696	59.6534	60.962	62.4882	64.2356	66.2232	68.4793	71.0245
0.719327	2.79551	4.95078	7.20803	9.61324	12.2302	15.1316	18.388	22.0613	26.1987	30.8144	35.8626	41.2195	46.6878	52.0371	57.0688	61.6523	65.7211	69.2578	72.2868	74.86	77.0337	78.8514	80.3427	81.5354	82.4637	83.1658	83.6812	84.0523	84.3218	84.5322	84.7293	84.9585	85.2504	85.6087	86.0149	86.4491	86.9076	87.4039	87.9607	88.6067	89.3791	90.3221	91.4771	92.8733	94.5202	96.4068	98.5118	100.812	103.278
-1.2593	0.603502	2.63358	4.89115	7.46012	10.4404	13.9316	18.0075	22.6908	27.9397	33.6447	39.6344	45.7033	51.66	57.3657	62.7336	67.705	72.2399	76.3217	79.9599	83.1823	86.0244	88.5264	90.7348	92.7047	94.4976	96.1853	97.8546	99.599	101.5	103.614	105.965	108.564	111.421	114.557	118.009	121.823	126.051	130.738	135.904	141.546	147.633	154.112	160.899	167.891	174.992	182.129	189.252	196.319	203.289
-0.0196148	2.01773	4.3203	6.9949	10.1579	13.9376	18.4562	23.796	29.9633	36.8602	44.2833	51.9657	59.6441	67.1038	74.1918	80.8141	86.9285	92.5365	97.6728	102.386	106.715	110.676	114.269	117.484	120.32	122.8	124.978	126.927	128.718	130.403	132.017	133.578	135.101	136.592	138.07	139.572	141.166	142.931	144.96	147.332	150.091	153.24	156.745	160.551	164.596	168.816	173.149	177.534	181.931	186.331
14.3086	25.1495	36.34	47.8692	59.7841	72.1665	85.0825	98.53	112.414	126.544	140.651	154.41	167.48	179.552	190.386	199.833	207.837	214.432	219.722	223.852	226.991	229.321	231.029	232.289	233.255	234.055	234.788	235.536	236.36	237.299	238.375	239.605	241.01	242.617	244.444	246.495	248.746	251.146	253.609	256.027	258.287	260.293	261.977	263.316	264.322	265.033	265.492	265.733	265.769	265.596
-0.108433	2.13758	4.6667	7.61564	11.1298	15.3453	20.3708	26.2711	33.0462	40.6026	48.7352	57.1409	65.4791	73.4645	80.9377	87.8741	94.3472	100.492	106.476	112.463	118.572	124.87	131.367	138.036	144.818	151.636	158.42	165.128	171.756	178.323	184.852	191.359	197.846	204.311	210.758	217.205	223.677	230.199	236.794	243.482	250.275	257.172	264.147	271.176	278.244	285.352	292.51	299.733	307.026	314.377
0.934507	3.50707	6.28549	9.34344	12.75	16.5658	20.8363	25.5793	30.7723	36.3474	42.1934	48.1627	54.087	59.8024	65.1729	70.1011	74.5215	78.3898	81.6781	84.38	86.5208	88.1546	89.3475	90.1589	90.6344	90.8053	90.6979	90.3477	89.8084	89.1492	88.4517	87.8119	87.3408	87.1488	87.327	87.9384	89.0137	90.5514	92.5284	94.9112	97.6544	100.696	103.958	107.352	110.794	114.228	117.632	121.026	124.446	127.937
17.9895	37.7804	57.5492	76.9397	95.581	113.135	129.367	144.175	157.581	169.687	180.629	190.546	199.566	207.792	215.305	222.153	228.349	233.884	238.742	242.917	246.431	249.33	251.675	253.52	254.908	255.87	256.425	256.587	256.377	255.831	255.008	253.971	252.784	251.508	250.193	248.871	247.55	246.227	244.892	243.535	242.14	240.686	239.151	237.513	235.745	233.813	231.695	229.39	226.921	224.334
3.72714	11.0213	18.7085	26.8726	35.4753	44.3354	53.1673	61.6533	69.5184	76.5773	82.7472	88.0366	92.5187	96.2996	99.4904	102.187	104.458	106.357	107.926	109.202	110.227	111.062	111.786	112.492	113.267	114.181	115.283	116.597	118.117	119.819	121.668	123.63	125.68	127.814	130.06	132.472	135.111	138.027	141.249	144.772	148.553	152.517	156.572	160.629	164.617	168.483	172.2	175.768	179.208	182.552
3.61544	7.92787	12.9088	18.7394	25.5165	33.197	41.5586	50.1938	58.5778	66.2096	72.7515	78.0854	82.2887	85.5737	88.2228	90.5315	92.7648	95.1241	97.7382	100.673	103.949	107.55	111.445	115.593	119.953	124.487	129.169	133.991	138.957	144.071	149.322	154.686	160.131	165.628	171.145	176.642	182.08	187.435	192.688	197.829	202.853	207.762	212.549	217.196	221.686	226.01	230.188	234.255	238.249	242.201
0.606371	3.27674	6.11169	9.14086	12.4324	16.0685	20.1162	24.5991	29.4726	34.6154	39.8429	44.9456	49.7405	54.102	57.9673	61.3317	64.231	66.7186	68.8461	70.6499	72.1475	73.3458	74.2476	74.8519	75.1533	75.146	74.8318	74.2215	73.3324	72.1921	70.8485	69.3675	67.8193	66.2673	64.7646	63.3514	62.0566	60.9084	59.9433	59.2049	58.7323	58.5536	58.6905	59.1615	59.9795	61.1427	62.629	64.4047	66.4346	68.6856
17.6319	26.7808	36.4212	46.638	57.4842	68.9447	80.8988	93.1208	105.323	117.2	128.457	138.815	148.033	155.921	162.362	167.311	170.791	172.889	173.743	173.534	172.483	170.834	168.824	166.66	164.497	162.44	160.555	158.87	157.387	156.08	154.923	153.906	153.036	152.322	151.769	151.375	151.137	151.043	151.055	151.116	151.171	151.176	151.102	150.924	150.622	150.184	149.606	148.9	148.089	147.205
0.184354	3.30253	7.00376	11.4826	16.9191	23.4324	31.0254	39.5407	48.6595	57.9653	67.0441	75.5717	83.3567	90.3424	96.5822	102.209	107.395	112.312	117.093	121.83	126.57	131.324	136.081	140.838	145.599	150.374	155.168	159.991	164.853	169.76	174.721	179.746	184.846	190.026	195.28	200.59	205.927	211.255	216.534	221.727	226.815	231.824	236.827	241.934	247.277	252.978	259.113	265.694	272.68	279.989
3.26061	6.33406	9.92998	14.2218	19.3263	25.2689	31.956	39.1683	46.582	53.8296	60.5837	66.6214	71.8377	76.2299	79.8842	82.9618	85.6702	88.2215	90.8049	93.5717	96.6219	99.994	103.668	107.583	111.66	115.821	120.002	124.168	128.315	132.461	136.631	140.845	145.113	149.438	153.811	158.214	162.625	167.033	171.438	175.838	180.218	184.539	188.745	192.772	196.572	200.122	203.416	206.453	209.242	211.802
[truncated: 51 more columns]
