# Supplementary material for: Distributions of plantar loads are altered when walking in anxiety-inducing virtual settings but not under cognitive demand
Source: PLoS One. 2026 Apr 20;21(4):e0345075. doi: 10.1371/journal.pone.0345075 (PMC13094994; doi:10.1371/journal.pone.0345075)
Supplement: S1 File — Study data is available here. (ZIP) [file pone.0345075.s001.zip › S1 File. Dataset/ProcLLat_42DTH.xlsx]

## Sheet: Sheet1
11.9575	18.4752	24.9795	31.3694	37.5437	43.4175	48.9493	54.1554	59.1014	63.8779	68.5738	73.2533	77.941	82.613	87.1982	91.5948	95.7001	99.4396	102.779	105.718	108.277	110.517	112.563	114.628	117.002	120.024	124.036	129.344	136.16	144.567	154.467	165.556	177.311	189.024	199.91	209.239	216.462	221.284	223.677	223.834	222.103	218.919	214.771	210.171	205.632	201.635	198.574	196.708	196.125	196.748
8.78511	15.0069	21.2184	27.295	33.1404	38.6772	43.8427	48.5907	52.8909	56.7296	60.1137	63.0682	65.6279	67.8348	69.742	71.4155	72.9308	74.3641	75.7847	77.2444	78.7633	80.3199	81.8504	83.2626	84.4604	85.3667	85.9351	86.1477	86.0118	85.5637	84.8719	84.0347	83.1699	82.3885	81.7675	81.3362	81.0785	80.9401	80.837	80.6672	80.3312	79.7538	78.8988	77.776	76.4441	75.0039	73.5745	72.269	71.182	70.3791
-0.919389	5.22155	11.4276	17.6096	23.6635	29.4919	35.0226	40.2098	45.0329	49.499	53.6457	57.5411	61.2848	65.0133	68.8983	73.1283	77.8804	83.3014	89.5021	96.5525	104.464	113.166	122.509	132.285	142.266	152.236	162.027	171.53	180.681	189.443	197.784	205.654	212.948	219.497	225.08	229.461	232.448	233.929	233.873	232.316	229.337	225.035	219.532	212.985	205.619	197.749	189.785	182.193	175.4	169.721
10.3176	14.0402	17.6489	21.0334	24.1487	27.0151	29.7048	32.32	34.9689	37.7421	40.6949	43.8446	47.1839	50.7	54.3843	58.2281	62.2115	66.2938	70.4111	74.4805	78.4056	82.0883	85.453	88.4739	91.1811	93.6443	95.9496	98.1709	100.337	102.417	104.324	105.941	107.141	107.827	107.958	107.563	106.74	105.626	104.375	103.12	101.96	100.945	100.077	99.3232	98.6277	97.9331	97.1931	96.381	95.4888	94.5309
4.43222	13.4277	22.3172	30.8587	38.8255	46.0213	52.298	57.5681	61.8145	65.1054	67.591	69.4737	70.9747	72.3092	73.6623	75.1651	76.8839	78.8291	80.9782	83.3028	85.7911	88.4613	91.3659	94.5882	98.2283	102.384	107.131	112.503	118.475	124.96	131.788	138.709	145.411	151.557	156.832	160.981	163.843	165.355	165.564	164.609	162.693	160.049	156.908	153.496	150.03	146.718	143.749	141.278	139.421	138.244
15.1536	20.1049	25.0845	30.0248	34.8584	39.5176	43.944	48.0996	51.9725	55.5738	58.9294	62.0716	65.0363	67.8626	70.5901	73.2539	75.8818	78.4946	81.1016	83.6897	86.2166	88.6144	90.8046	92.7154	94.2971	95.5311	96.4336	97.052	97.4531	97.7114	97.899	98.08	98.305	98.6096	99.0194	99.5628	100.279	101.209	102.388	103.836	105.567	107.595	109.937	112.603	115.582	118.833	122.273	125.785	129.225	132.444
12.2689	18.9674	25.6658	32.2502	38.627	44.7178	50.4685	55.8525	60.8662	65.5227	69.844	73.8645	77.6425	81.2614	84.8124	88.3683	91.9602	95.5671	99.1258	102.558	105.796	108.796	111.543	114.055	116.381	118.595	120.788	123.072	125.575	128.442	131.82	135.835	140.563	146.019	152.147	158.816	165.818	172.866	179.624	185.745	190.919	194.917	197.615	198.995	199.13	198.156	196.241	193.565	190.299	186.608
0.696862	6.71523	12.7149	18.5969	24.2812	29.7035	34.8136	39.5857	44.0249	48.1631	52.053	55.7699	59.4113	63.0913	66.9367	71.0911	75.7246	81.0329	87.2188	94.4608	102.871	112.445	123.026	134.313	145.899	157.312	168.055	177.657	185.729	192.027	196.479	199.168	200.294	200.113	198.898	196.917	194.431	191.712	189.062	186.826	185.387	185.147	186.487	189.725	195.083	202.658	212.403	224.113	237.444	251.939
6.34169	10.4203	14.814	19.6091	24.8371	30.4525	36.3342	42.3088	48.1953	53.8541	59.2206	64.3185	69.2521	74.1741	79.2459	84.6046	90.3416	96.4939	103.035	109.869	116.825	123.672	130.136	135.923	140.762	144.439	146.823	147.882	147.682	146.369	144.149	141.264	137.968	134.487	130.989	127.576	124.295	121.15	118.123	115.192	112.352	109.621	107.044	104.686	102.611	100.875	99.5107	98.5269	97.9094	97.6287
6.34613	10.7223	15.318	20.1632	25.254	30.5497	35.9748	41.4294	46.8034	51.9912	56.9025	61.4632	65.6039	69.2556	72.3579	74.8715	76.7885	78.1407	78.9946	79.4337	79.5398	79.3834	79.0203	78.4938	77.8338	77.0537	76.1502	75.1063	73.8963	72.4958	70.9006	69.1398	67.2672	65.3405	63.4096	61.5192	59.713	58.027	56.4815	55.087	53.8586	52.8196	51.9943	51.4001	51.0468	50.9408	51.0906	51.5084	52.2065	53.189
-0.283178	2.3102	5.0079	7.80452	10.6649	13.5356	16.3529	19.0498	21.5719	23.8968	26.0362	28.0225	29.8996	31.7195	33.5402	35.4257	37.4423	39.6413	42.0424	44.6368	47.4017	50.3133	53.3555	56.5305	59.8756	63.469	67.4178	71.84	76.8556	82.5735	89.0724	96.3778	104.436	113.091	122.066	130.984	139.411	146.917	153.139	157.834	160.896	162.358	162.357	161.097	158.815	155.756	152.161	148.266	144.304	140.51
10.2856	18.1067	26.0595	34.0839	42.0872	49.9524	57.5699	64.8573	71.7617	78.25	84.3001	89.8958	95.0186	99.6475	103.78	107.464	110.82	114.042	117.396	121.209	125.836	131.612	138.805	147.578	157.965	169.85	182.954	196.851	210.999	224.807	237.695	249.166	258.838	266.473	271.969	275.355	276.764	276.383	274.41	271.021	266.358	260.54	253.67	245.856	237.251	228.089	218.7	209.499	200.929	193.387
9.22685	15.4441	21.6241	27.6556	33.4147	38.79	43.719	48.2113	52.3531	56.3008	60.2601	64.4564	69.1049	74.3879	80.444	87.3608	95.1696	103.841	113.277	123.308	133.705	144.212	154.571	164.533	173.865	182.366	189.884	196.317	201.616	205.788	208.901	211.07	212.428	213.11	213.235	212.913	212.256	211.4	210.498	209.71	209.172	208.987	209.211	209.861	210.925	212.379	214.192	216.326	218.741	221.405
8.232	15.0978	22.2779	29.8016	37.682	45.8587	54.1682	62.3614	70.1459	77.2363	83.4054	88.5256	92.5878	95.7005	98.0676	99.9556	101.657	103.455	105.581	108.185	111.304	114.872	118.742	122.722	126.619	130.27	133.574	136.499	139.074	141.366	143.461	145.456	147.442	149.505	151.708	154.101	156.72	159.587	162.697	166.025	169.522	173.134	176.794	180.421	183.923	187.206	190.187	192.8	195.003	196.788
-0.814523	2.99661	6.96818	11.1166	15.4157	19.8148	24.2594	28.7038	33.1197	37.4993	41.8479	46.1731	50.4752	54.7387	58.9324	63.0214	66.9892	70.859	74.6974	78.6007	82.6759	87.0202	91.7058	96.7718	102.22	108.012	114.057	120.211	126.289	132.096	137.449	142.194	146.215	149.434	151.811	153.357	154.127	154.202	153.682	152.675	151.307	149.729	148.117	146.666	145.572	145.009	145.11	145.958	147.572	149.927
-0.67898	2.94969	6.76602	10.8064	15.0665	19.5101	24.0959	28.792	33.5747	38.4211	43.3006	48.1701	52.9738	57.6462	62.1195	66.3303	70.2174	73.718	76.7762	79.3574	81.4602	83.1271	84.4492	85.555	86.5868	87.6759	88.9207	90.3706	92.0189	93.8084	95.6459	97.4273	99.0591	100.469	101.609	102.465	103.063	103.468	103.76	104.024	104.351	104.848	105.659	106.97	108.993	111.943	116.007	121.315	127.915	135.742
5.5969	11.3431	17.074	22.6863	28.1167	33.3425	38.3759	43.2533	48.0139	52.6813	57.2629	61.7596	66.172	70.5083	74.7993	79.1148	83.5698	88.3184	93.5318	99.371	105.968	113.419	121.777	131.046	141.168	151.999	163.289	174.689	185.797	196.214	205.599	213.689	220.317	225.426	229.07	231.395	232.609	232.948	232.651	231.967	231.169	230.557	230.438	231.072	232.619	235.103	238.41	242.31	246.494	250.636
7.1315	11.4778	15.8264	20.1201	24.3538	28.5588	32.7835	37.0776	41.4815	46.0171	50.6823	55.4466	60.2488	65.0065	69.6339	74.0593	78.2321	82.1227	85.7204	89.0339	92.0995	94.9932	97.8338	100.775	103.993	107.677	112.012	117.156	123.221	130.248	138.201	146.952	156.273	165.849	175.325	184.375	192.777	200.475	207.604	214.452	221.384	228.758	236.857	245.85	255.771	266.517	277.885	289.612	301.425	313.074
8.67155	13.2542	17.8387	22.3552	26.7294	30.8939	34.813	38.4983	41.9991	45.3847	48.7304	52.1055	55.5678	59.17	62.9752	67.0701	71.5746	76.6433	82.456	89.1963	97.0199	106.018	116.182	127.379	139.336	151.641	163.765	175.112	185.115	193.32	199.432	203.311	204.93	204.352	201.705	197.175	191.007	183.512	175.064	166.095	157.061	148.409	140.546	133.797	128.373	124.361	121.741	120.423	120.272	121.134
8.70313	17.0709	25.6167	34.2592	42.9091	51.4501	59.723	67.532	74.6851	81.0409	86.5346	91.1812	95.0665	98.3235	101.106	103.572	105.877	108.176	110.621	113.371	116.571	120.331	124.707	129.7	135.267	141.335	147.806	154.561	161.454	168.306	174.924	181.112	186.686	191.477	195.322	198.075	199.621	199.898	198.921	196.794	193.721	190.01	186.037	182.188	178.79	176.067	174.127	172.984	172.566	172.741
7.94317	12.335	16.6935	20.9347	24.975	28.7483	32.2253	35.4203	38.3847	41.1907	43.9127	46.6143	49.3371	52.0947	54.8758	57.6516	60.3844	63.037	65.5847	68.0235	70.3713	72.6628	74.9455	77.2745	79.704	82.2791	85.03	87.965	91.0601	94.2562	97.469	100.6	103.539	106.171	108.397	110.15	111.399	112.153	112.465	112.435	112.2	111.915	111.723	111.732	112.013	112.604	113.519	114.765	116.352	118.312
6.39287	13.0433	19.7795	26.5288	33.1882	39.6324	45.7416	51.4285	56.6453	61.3846	65.6769	69.5764	73.145	76.4452	79.5442	82.5193	85.4567	88.445	91.5666	94.8921	98.4806	102.379	106.617	111.192	116.077	121.219	126.531	131.879	137.091	141.987	146.426	150.333	153.703	156.589	159.075	161.242	163.155	164.861	166.4	167.808	169.109	170.321	171.46	172.55	173.646	174.836	176.235	177.968	180.15	182.866
-0.593865	1.37344	3.60531	6.227	9.30229	12.8148	16.6939	20.8546	25.2236	29.7545	34.4371	39.3027	44.4238	49.9045	55.8615	62.3999	69.5957	77.4916	86.1018	95.4203	105.43	116.101	127.373	139.144	151.271	163.581	175.882	187.958	199.587	210.555	220.678	229.808	237.828	244.646	250.2	254.49	257.599	259.715	261.121	262.18	263.298	264.874	267.241	270.617	275.083	280.584	286.953	293.946	301.285	308.713
-0.681041	4.19361	9.19607	14.3062	19.4473	24.5066	29.3801	34.0014	38.3467	42.4338	46.3243	50.1157	53.926	57.8846	62.1301	66.8024	72.038	77.9753	84.7592	92.5319	101.41	111.463	122.692	135.038	148.38	162.555	177.363	192.572	207.929	223.186	238.138	252.637	266.587	279.929	292.63	304.659	315.993	326.609	336.483	345.576	353.802	361.001	366.95	371.402	374.125	374.955	373.827	370.817	366.154	360.214
4.17387	8.21135	12.3765	16.6652	21.0421	25.4533	29.8437	34.1689	38.4028	42.5382	46.5785	50.5244	54.3652	58.0766	61.6326	65.0234	68.2664	71.4107	74.5371	77.7479	81.1506	84.8383	88.8695	93.2532	97.9368	102.803	107.69	112.425	116.847	120.814	124.209	126.946	128.976	130.278	130.868	130.799	130.152	129.041	127.599	125.97	124.285	122.649	121.126	119.744	118.502	117.386	116.389	115.527	114.838	114.388
[truncated: 51 more columns]
