# Supplementary material for: Distributions of plantar loads are altered when walking in anxiety-inducing virtual settings but not under cognitive demand
Source: PLoS One. 2026 Apr 20;21(4):e0345075. doi: 10.1371/journal.pone.0345075 (PMC13094994; doi:10.1371/journal.pone.0345075)
Supplement: S1 File — Study data is available here. (ZIP) [file pone.0345075.s001.zip › S1 File. Dataset/ProcR_12STL.xlsx]

## Sheet: Sheet1
0.0501553	0.0856166	0.123612	0.164605	0.208804	0.255928	0.30504	0.354556	0.402528	0.447119	0.487047	0.521862	0.552019	0.578715	0.603523	0.627979	0.653304	0.68026	0.709085	0.739501	0.770826	0.802145	0.832472	0.8609	0.886732	0.909541	0.929119	0.945335	0.958082	0.967327	0.973192	0.975967	0.976017	0.973696	0.969335	0.963311	0.956099	0.948207	0.940077	0.93205	0.924411	0.917447	0.911467	0.906784	0.903637	0.902112	0.902159	0.903663	0.906495	0.910514
0.0351942	0.0757481	0.118527	0.163845	0.211957	0.262852	0.316043	0.37051	0.424844	0.477541	0.527299	0.573275	0.615229	0.653558	0.689174	0.723208	0.756641	0.789982	0.823133	0.855464	0.886066	0.914016	0.938529	0.959025	0.975203	0.987103	0.99505	0.999515	1.001	0.999995	0.996902	0.992042	0.985669	0.978012	0.969292	0.959712	0.949473	0.938816	0.928075	0.917677	0.908088	0.899755	0.89307	0.888344	0.885752	0.885322	0.886974	0.890582	0.896008	0.903109
0.0472205	0.0857829	0.128036	0.174835	0.226641	0.283263	0.343689	0.406023	0.467638	0.525666	0.577669	0.622208	0.659077	0.689221	0.714384	0.73665	0.758009	0.780038	0.803672	0.829104	0.855878	0.883122	0.909798	0.934871	0.957423	0.976728	0.99233	1.0041	1.01222	1.01718	1.01955	1.01995	1.01886	1.01654	1.01307	1.00839	1.00247	0.995405	0.987407	0.978801	0.969961	0.961242	0.952928	0.945218	0.938276	0.932288	0.92745	0.923907	0.921769	0.921169
0.0556857	0.107707	0.161969	0.218677	0.277966	0.33967	0.40312	0.467161	0.530447	0.591816	0.650512	0.706197	0.758829	0.808519	0.855401	0.899565	0.941031	0.979742	1.01555	1.04815	1.07708	1.1017	1.12138	1.13558	1.14399	1.14656	1.14359	1.13564	1.12351	1.10811	1.09049	1.07171	1.05277	1.03444	1.01725	1.00144	0.987126	0.974318	0.963033	0.953291	0.94506	0.938111	0.931895	0.925476	0.917456	0.905849	0.888063	0.86105	0.821524	0.766406
0.0351463	0.090567	0.148634	0.209542	0.273254	0.339313	0.406721	0.473954	0.539177	0.600609	0.656902	0.707399	0.752259	0.792375	0.829082	0.863717	0.89726	0.930198	0.962558	0.993958	1.02363	1.05053	1.07355	1.09179	1.1047	1.11214	1.11431	1.11167	1.10488	1.09471	1.08198	1.06753	1.05209	1.03629	1.02052	1.005	0.989849	0.97516	0.96103	0.947558	0.93488	0.92322	0.912892	0.904236	0.897571	0.893185	0.891329	0.892183	0.895853	0.902394
0.0210898	0.0606188	0.101639	0.144147	0.188191	0.233634	0.279952	0.326205	0.371212	0.413794	0.452975	0.48813	0.519107	0.546286	0.570508	0.592912	0.6147	0.636874	0.66006	0.684501	0.710164	0.736794	0.763911	0.790794	0.816566	0.840336	0.861405	0.879419	0.894408	0.906708	0.916841	0.925382	0.932827	0.939502	0.945547	0.950957	0.95563	0.959453	0.962411	0.964631	0.966337	0.967733	0.968941	0.970062	0.971282	0.97287	0.975071	0.978015	0.981753	0.986295
0.0249934	0.092118	0.163305	0.239094	0.31944	0.403424	0.48911	0.573669	0.653859	0.726747	0.790368	0.844071	0.888437	0.924914	0.955333	0.981475	1.00476	1.02614	1.04607	1.06456	1.08119	1.09522	1.1058	1.11225	1.11424	1.11183	1.10536	1.09536	1.08258	1.06789	1.05221	1.0364	1.02122	1.00725	0.994798	0.983896	0.974347	0.965963	0.958676	0.952443	0.94713	0.942524	0.938423	0.934687	0.931248	0.928113	0.925394	0.923307	0.922092	0.921934
0.0732047	0.147755	0.224945	0.304693	0.386635	0.469809	0.552501	0.632434	0.707227	0.774923	0.834396	0.885522	0.929054	0.966278	0.998642	1.02748	1.05384	1.0783	1.10094	1.12139	1.13892	1.15273	1.16208	1.16646	1.16568	1.15993	1.14979	1.13614	1.11999	1.10234	1.08403	1.06571	1.0479	1.03094	1.01511	1.0006	0.987506	0.975875	0.965673	0.956774	0.948995	0.942157	0.93615	0.93096	0.926663	0.923391	0.921316	0.9206	0.921305	0.923357
0.0451116	0.110571	0.179559	0.252472	0.329507	0.410293	0.493576	0.577194	0.658394	0.734389	0.802935	0.862728	0.913518	0.955998	0.991502	1.02158	1.04759	1.07038	1.09023	1.10695	1.12014	1.12931	1.13397	1.13377	1.12862	1.11871	1.10457	1.08697	1.06683	1.04517	1.02297	1.00105	0.979979	0.960108	0.941663	0.924801	0.909603	0.896125	0.884444	0.874653	0.866821	0.860984	0.857159	0.855332	0.855426	0.857294	0.860785	0.86578	0.872171	0.879857
0.0123923	0.0778711	0.146562	0.21856	0.293655	0.371249	0.450275	0.529085	0.605497	0.677171	0.742229	0.799723	0.849758	0.893314	0.931911	0.967159	1.00033	1.03208	1.06239	1.09069	1.11607	1.13748	1.15396	1.16477	1.16961	1.16862	1.1623	1.15143	1.13694	1.11981	1.10096	1.08119	1.06114	1.04134	1.02225	1.00428	0.987785	0.972996	0.960058	0.949042	0.940003	0.932987	0.927998	0.924996	0.923937	0.924799	0.927557	0.932171	0.938604	0.946853
0.0542385	0.0989637	0.147637	0.201234	0.260284	0.324662	0.393449	0.46489	0.53658	0.605896	0.670569	0.729173	0.781317	0.827457	0.868484	0.90535	0.938801	0.96926	0.996822	1.02132	1.04236	1.05942	1.07203	1.07992	1.08309	1.08181	1.07657	1.06803	1.05689	1.04381	1.02942	1.01437	0.999316	0.98483	0.971384	0.95935	0.948989	0.940448	0.933764	0.928911	0.925814	0.924355	0.924356	0.925617	0.927943	0.931133	0.934991	0.939385	0.944273	0.949619
0.0394899	0.0769008	0.115456	0.155032	0.195653	0.237263	0.279451	0.321397	0.362085	0.400633	0.436533	0.469772	0.500841	0.530601	0.560104	0.590397	0.622336	0.656462	0.692939	0.731476	0.771277	0.811154	0.849775	0.885927	0.91869	0.94747	0.971934	0.991971	1.00768	1.0193	1.0271	1.03131	1.03215	1.02985	1.02465	1.01686	1.00696	0.995641	0.983743	0.972083	0.961326	0.951912	0.944056	0.93781	0.93316	0.930116	0.928696	0.928826	0.930324	0.932964
0.0538915	0.110848	0.17077	0.233968	0.300554	0.370076	0.441242	0.51195	0.579719	0.642272	0.69804	0.746438	0.787894	0.823636	0.855314	0.884569	0.912684	0.940352	0.967586	0.9938	1.01803	1.03923	1.05651	1.0693	1.07742	1.08104	1.0806	1.07667	1.06993	1.06117	1.05118	1.04068	1.03024	1.02025	1.01091	1.00232	0.994461	0.987211	0.980432	0.973992	0.967795	0.961817	0.95611	0.950807	0.946105	0.942219	0.939334	0.937542	0.93686	0.937315
0.062127	0.122843	0.186918	0.254765	0.326545	0.401808	0.479232	0.556656	0.631475	0.701284	0.764428	0.820249	0.869004	0.911607	0.949329	0.98347	1.01509	1.04482	1.07283	1.09885	1.1222	1.14204	1.15756	1.16817	1.17365	1.17415	1.17009	1.1621	1.15091	1.1373	1.12205	1.10589	1.08951	1.0735	1.05833	1.04427	1.03141	1.01976	1.00936	1.00018	0.992168	0.985237	0.979415	0.974805	0.971477	0.96944	0.968696	0.969276	0.971195	0.974418
0.0690915	0.116268	0.163698	0.210879	0.257533	0.303599	0.349245	0.394848	0.440894	0.487792	0.535702	0.584444	0.633475	0.681958	0.728969	0.773736	0.815739	0.854631	0.890132	0.921993	0.949996	0.973947	0.993696	1.00919	1.0205	1.02786	1.03157	1.03205	1.02978	1.02527	1.01897	1.01125	1.00241	0.992639	0.982094	0.970928	0.959348	0.947647	0.936196	0.925432	0.915819	0.907764	0.901574	0.897465	0.895543	0.895797	0.898114	0.902283	0.907965	0.91472
0.0350922	0.0936158	0.154244	0.216773	0.280995	0.346594	0.412931	0.478902	0.543097	0.604213	0.661404	0.714347	0.763101	0.807979	0.849498	0.888294	0.924914	0.959571	0.992021	1.02164	1.04762	1.06915	1.08554	1.09636	1.10152	1.10129	1.09631	1.08742	1.07562	1.06191	1.04722	1.03243	1.01831	1.00545	0.994192	0.984709	0.97711	0.97155	0.968209	0.967227	0.968643	0.972347	0.978012	0.985016	0.992295	0.998211	1.00048	0.996152	0.98161	0.95279
0.0184128	0.0832284	0.151706	0.224015	0.29999	0.379001	0.459761	0.540158	0.617384	0.688518	0.751297	0.804668	0.848929	0.885514	0.916555	0.944329	0.970724	0.996915	1.02332	1.04969	1.07531	1.09911	1.11996	1.13687	1.14919	1.1566	1.15922	1.15756	1.1524	1.14466	1.13515	1.1245	1.11312	1.10128	1.08919	1.07709	1.0652	1.05372	1.04277	1.03241	1.02269	1.01371	1.00561	0.998603	0.992917	0.988753	0.986267	0.985587	0.986822	0.990043
0.0754471	0.122971	0.172329	0.22361	0.276665	0.330908	0.385257	0.438299	0.488662	0.535403	0.578237	0.617547	0.654256	0.689628	0.724989	0.761435	0.799619	0.839631	0.880983	0.92272	0.963631	1.00248	1.03823	1.07021	1.09816	1.12208	1.14208	1.15823	1.17067	1.17961	1.18525	1.18775	1.18716	1.1835	1.17688	1.16747	1.15554	1.14146	1.1257	1.10887	1.09163	1.07455	1.05798	1.04212	1.02712	1.01315	1.00047	0.989308	0.979849	0.972213
0.0585704	0.124203	0.19339	0.266266	0.342668	0.421903	0.502487	0.582014	0.657502	0.726143	0.786023	0.836489	0.878121	0.912427	0.941374	0.966899	0.990526	1.01314	1.03498	1.05567	1.07447	1.09041	1.10258	1.11027	1.11305	1.1109	1.10419	1.09362	1.08008	1.06452	1.04789	1.03106	1.0147	0.999279	0.985069	0.972157	0.960496	0.949961	0.940425	0.931797	0.924013	0.917019	0.910804	0.905386	0.900765	0.896914	0.893837	0.89158	0.890234	0.889955
0.0467025	0.104373	0.166123	0.232685	0.304336	0.380669	0.460429	0.541486	0.621079	0.696361	0.765076	0.826052	0.879333	0.925901	0.967174	1.00452	1.03891	1.07076	1.09992	1.12574	1.14729	1.16364	1.17416	1.17869	1.17751	1.17128	1.1609	1.14745	1.13205	1.11574	1.09941	1.08372	1.06908	1.05579	1.04399	1.0337	1.02481	1.01721	1.01079	1.00549	1.0013	0.998214	0.996259	0.995438	0.995732	0.997103	0.999483	1.00277	1.00685	1.01166
0.06919	0.118745	0.168856	0.219026	0.268701	0.317144	0.363459	0.406784	0.446537	0.482601	0.515363	0.545628	0.574472	0.603076	0.632569	0.6639	0.697756	0.734473	0.77394	0.815542	0.858212	0.900583	0.941197	0.978722	1.01216	1.04098	1.06508	1.08471	1.10029	1.11223	1.12086	1.12633	1.12872	1.12806	1.12446	1.11815	1.10951	1.09906	1.08746	1.07546	1.0638	1.05315	1.04407	1.03705	1.03245	1.03048	1.03111	1.03412	1.03909	1.04552
0.0455295	0.0829843	0.123921	0.169497	0.22045	0.276916	0.338427	0.403984	0.472108	0.540932	0.608452	0.672872	0.732913	0.787992	0.838198	0.884035	0.926079	0.964744	1.00023	1.03254	1.06151	1.08685	1.10819	1.12518	1.13756	1.14529	1.1485	1.14749	1.14271	1.13469	1.12396	1.11109	1.09672	1.08147	1.06583	1.05017	1.03477	1.01983	1.00548	0.991851	0.97906	0.967305	0.956817	0.947773	0.940263	0.934342	0.930095	0.927622	0.926974	0.928112
0.0450498	0.0980011	0.154337	0.21462	0.27915	0.347783	0.419771	0.49367	0.567416	0.638663	0.705307	0.766016	0.820516	0.869471	0.914075	0.955559	0.994801	1.0321	1.06715	1.09918	1.12721	1.15033	1.1678	1.17921	1.18446	1.18376	1.17758	1.16657	1.15157	1.13355	1.11354	1.09248	1.07114	1.05005	1.02955	1.00982	0.990932	0.97297	0.956029	0.940208	0.925566	0.912127	0.899917	0.888986	0.879401	0.871207	0.864421	0.85907	0.85522	0.852968
0.0716704	0.148456	0.227519	0.308598	0.391015	0.473332	0.553321	0.628335	0.695937	0.754523	0.803706	0.844309	0.878033	0.907013	0.933382	0.958903	0.984712	1.01121	1.03807	1.06439	1.08885	1.11009	1.12693	1.13867	1.14508	1.1464	1.14315	1.13606	1.12594	1.11358	1.09971	1.0849	1.06965	1.05433	1.03926	1.02467	1.01074	0.997602	0.985346	0.974031	0.963703	0.954422	0.94631	0.939535	0.934241	0.930517	0.928416	0.927981	0.929247	0.932218
0.0495535	0.0935878	0.138981	0.185421	0.23253	0.279794	0.326428	0.371307	0.413104	0.450582	0.482935	0.510035	0.532479	0.551421	0.56832	0.584731	0.602156	0.621883	0.644818	0.671414	0.701698	0.735286	0.77142	0.809068	0.847078	0.88433	0.919846	0.952884	0.982968	1.00986	1.03348	1.05375	1.07064	1.08417	1.09442	1.10152	1.10555	1.10658	1.10474	1.10016	1.09313	1.08397	1.07305	1.06072	1.04738	1.0335	1.01966	1.00644	0.994369	0.98388
0.0734337	0.142409	0.213037	0.28494	0.357506	0.429801	0.500587	0.568493	0.632359	0.69155	0.74604	0.796244	0.842802	0.886425	0.927805	0.967474	1.00567	1.04227	1.07684	1.10861	1.13667	1.16012	1.17824	1.19066	1.19728	1.19833	1.19429	1.18586	1.17392	1.15939	1.14314	1.12588	1.1082	1.09047	1.07291	1.05561	1.03866	1.02226	1.0067	0.992375	0.979637	0.968749	0.959875	0.95307	0.948267	0.945318	0.94404	0.944235	0.945699	0.948269
0.0518929	0.10427	0.159437	0.217738	0.279388	0.344263	0.411691	0.480371	0.548536	0.614294	0.676023	0.732696	0.784061	0.830598	0.873276	0.913212	0.951362	0.988349	1.02445	1.05964	1.09362	1.12575	1.15512	1.18072	1.20151	1.21647	1.22442	1.22396	1.21325	1.18996	1.15136	1.09452	1.01676	0.916443	0.794124	0.654232	0.506635	0.364905	0.240914	0.14081	0.0653889	0.012224	-0.0227484	-0.0440663	-0.0559191	-0.0616931	-0.0636744	-0.0628861	-0.0590596	-0.0506467
0.0375539	0.0918488	0.148766	0.208488	0.271135	0.33656	0.404104	0.472469	0.539885	0.604489	0.664784	0.719963	0.769986	0.815472	0.857492	0.897262	0.935755	0.973419	1.01008	1.045	1.07708	1.10515	1.12822	1.14562	1.1571	1.16284	1.16332	1.15921	1.1513	1.1404	1.12732	1.11277	1.09737	1.08167	1.06619	1.05134	1.03745	1.02477	1.01349	1.00369	0.995437	0.988754	0.983631	0.980061	0.978018	0.977427	0.978188	0.980256	0.983692	0.98862
0.0448441	0.0976047	0.153725	0.213758	0.277938	0.345989	0.416991	0.489351	0.56102	0.629949	0.694532	0.753842	0.807687	0.856539	0.901316	0.943058	0.982608	1.0204	1.05646	1.09048	1.12199	1.15044	1.1752	1.19571	1.21155	1.22252	1.22866	1.23023	1.22764	1.22147	1.2124	1.20105	1.18793	1.17351	1.15822	1.14241	1.12635	1.11025	1.09436	1.07896	1.06434	1.05066	1.03808	1.02676	1.01686	1.00856	1.00195	0.997035	0.993786	0.992187
0.0664794	0.0842913	0.10217	0.120038	0.137972	0.156118	0.174659	0.193872	0.214145	0.235967	0.259915	0.286631	0.316793	0.351081	0.390092	0.434196	0.483451	0.537584	0.595927	0.657278	0.71981	0.781034	0.837749	0.885932	0.920694	0.936509	0.927753	0.889571	0.8191	0.717216	0.590719	0.452821	0.319032	0.201109	0.104784	0.0312713	-0.0206716	-0.0531813	-0.0681702	-0.0666249	-0.0482809	-0.0116622	0.0455147	0.125542	0.229497	0.355523	0.496763	0.641012	0.774655	0.88806
0.00284883	0.319283	0.609428	0.854411	1.04581	1.18433	1.27585	1.32846	1.35087	1.35136	1.33706	1.31375	1.28586	1.25651	1.22766	1.20051	1.17566	1.15329	1.13319	1.11491	1.09786	1.08158	1.06586	1.05065	1.03593	1.02168	1.00787	0.994512	0.981686	0.969527	0.958193	0.947863	0.93874	0.93102	0.924825	0.920156	0.916919	0.915005	0.914343	0.914893	0.916603	0.919418	0.923301	0.928258	0.934339	0.941647	0.950305	0.960389	0.971872	0.984653
0.0623474	0.114525	0.169144	0.226333	0.285896	0.347164	0.408878	0.46925	0.526247	0.578003	0.623201	0.661372	0.693016	0.71947	0.742618	0.764497	0.786917	0.811186	0.837974	0.867337	0.898819	0.931553	0.964398	0.996147	1.02573	1.05234	1.07554	1.09525	1.11164	1.12509	1.13604	1.14484	1.15166	1.15654	1.15946	1.1604	1.15933	1.15627	1.15131	1.14465	1.13657	1.12741	1.1175	1.1071	1.09647	1.0859	1.07572	1.06617	1.0574	1.04954
0.0507677	0.11557	0.186131	0.263688	0.348383	0.439028	0.533128	0.627083	0.716733	0.798318	0.869439	0.929452	0.979188	1.02036	1.05498	1.08491	1.11158	1.13583	1.15787	1.17741	1.19386	1.20663	1.21517	1.21911	1.21829	1.21285	1.20329	1.19034	1.17486	1.15776	1.13994	1.12218	1.105	1.08867	1.07328	1.05877	1.04509	1.03225	1.02034	1.00948	0.999835	0.991548	0.984772	0.979621	0.976146	0.974323	0.974064	0.97527	0.977878	0.981864
0.0497457	0.138797	0.23233	0.330701	0.433177	0.537541	0.640052	0.736018	0.820987	0.892057	0.94862	0.992217	1.02576	1.05255	1.07552	1.09682	1.11773	1.13872	1.15958	1.17964	1.19794	1.21339	1.22503	1.23217	1.2345	1.23211	1.22549	1.21538	1.20261	1.18802	1.17243	1.15667	1.14147	1.1274	1.1148	1.10379	1.09429	1.08611	1.079	1.07267	1.06685	1.06133	1.05605	1.05106	1.04645	1.04229	1.03864	1.03559	1.0333	1.032
0.0360165	0.101805	0.16681	0.229665	0.288976	0.3435	0.392418	0.435577	0.473505	0.50719	0.537785	0.56638	0.593838	0.620695	0.647117	0.672949	0.697911	0.72186	0.744936	0.767574	0.790449	0.814329	0.839848	0.867294	0.896475	0.926724	0.956995	0.986006	1.01243	1.03513	1.05325	1.06638	1.07457	1.07841	1.07882	1.0769	1.07366	1.06986	1.06601	1.06234	1.05893	1.05575	1.05283	1.05024	1.04812	1.04654	1.04552	1.04498	1.04489	1.04514
0.0617496	0.126936	0.195725	0.268599	0.345309	0.424525	0.503771	0.579794	0.649284	0.709605	0.759201	0.797697	0.825845	0.845318	0.85833	0.867199	0.874	0.88041	0.887736	0.89697	0.908761	0.923372	0.940702	0.960342	0.981653	1.00385	1.02609	1.04752	1.06737	1.08505	1.10013	1.11238	1.12184	1.12876	1.13355	1.13665	1.13852	1.13951	1.13982	1.13948	1.13844	1.13657	1.13368	1.12957	1.12414	1.11746	1.10977	1.10141	1.09268	1.08377
0.0768901	0.1468	0.218067	0.290255	0.36216	0.431863	0.497142	0.556053	0.607499	0.651578	0.689524	0.723239	0.754665	0.78536	0.816357	0.848187	0.880909	0.914148	0.947205	0.979263	1.00958	1.03762	1.06306	1.08584	1.10607	1.12403	1.14004	1.15442	1.16742	1.17916	1.18956	1.1984	1.20533	1.21004	1.21222	1.21165	1.20826	1.20218	1.19371	1.18323	1.17121	1.15815	1.14453	1.13082	1.11748	1.10491	1.0935	1.08357	1.07546	1.06941
[truncated: 51 more columns]
