# Supplementary material for: Distributions of plantar loads are altered when walking in anxiety-inducing virtual settings but not under cognitive demand
Source: PLoS One. 2026 Apr 20;21(4):e0345075. doi: 10.1371/journal.pone.0345075 (PMC13094994; doi:10.1371/journal.pone.0345075)
Supplement: S1 File — Study data is available here. (ZIP) [file pone.0345075.s001.zip › S1 File. Dataset/ProcRLat_10STL.xlsx]

## Sheet: Sheet1
-0.509038	0.956239	2.6813	4.82157	7.5917	11.2333	15.9694	21.9664	29.3045	37.9459	47.7116	58.3071	69.4043	80.7251	92.0729	103.322	114.395	125.251	135.873	146.267	156.46	166.473	176.31	185.915	195.161	203.848	211.736	218.593	224.228	228.524	231.446	233.051	233.477	232.946	231.741	230.197	228.655	227.41	226.673	226.543	227.012	227.983	229.298	230.796	232.357	233.92	235.488	237.114	238.892	240.923
1.07539	2.49718	4.33334	6.78949	10.1419	14.7112	20.7998	28.6134	38.1941	49.3835	61.8234	75.0122	88.4154	101.577	114.168	125.984	136.919	146.944	156.094	164.466	172.201	179.48	186.536	193.633	201.038	208.986	217.665	227.199	237.639	248.952	261.03	273.707	286.773	299.972	313.008	325.56	337.292	347.881	357.04	364.55	370.286	374.229	376.475	377.23	376.809	375.607	374.052	372.558	371.475	371.064
4.92015	4.5676	4.53846	5.07445	6.53123	9.34702	13.9736	20.7899	30.0247	41.703	55.623	71.3592	88.2931	105.695	122.845	139.15	154.184	167.667	179.433	189.409	197.62	204.189	209.329	213.336	216.568	219.398	222.18	225.219	228.77	233.032	238.145	244.203	251.266	259.359	268.454	278.462	289.237	300.594	312.332	324.25	336.163	347.88	359.2	369.927	379.897	388.981	397.088	404.176	410.256	415.388
1.75906	2.66426	3.7279	5.04989	6.786	9.12726	12.2727	16.3967	21.6165	27.9699	35.4028	43.7648	52.8154	62.2434	71.7041	80.8754	89.5092	97.4541	104.654	111.131	116.955	122.212	126.992	131.387	135.49	139.395	143.195	146.984	150.852	154.874	159.094	163.497	168.007	172.499	176.825	180.845	184.457	187.618	190.341	192.694	194.794	196.777	198.769	200.861	203.091	205.436	207.816	210.11	212.192	213.97
2.89629	3.9577	5.62391	8.16707	11.8203	16.7248	22.8853	30.1462	38.194	46.5974	54.8915	62.6785	69.6925	75.8153	81.0632	85.5635	89.5282	93.2203	96.907	100.808	105.057	109.681	114.601	119.661	124.665	129.421	133.772	137.625	140.953	143.792	146.227	148.37	150.329	152.191	154.008	155.787	157.505	159.115	160.561	161.809	162.875	163.839	164.848	166.098	167.814	170.223	173.535	177.917	183.472	190.216
5.82053	7.48398	9.15043	10.8284	12.6285	14.7592	17.4872	21.0793	25.7468	31.6122	38.7075	46.9905	56.3592	66.6574	77.6913	89.252	101.124	113.098	125.007	136.78	148.454	160.161	172.086	184.434	197.406	211.174	225.868	241.553	258.213	275.723	293.828	312.15	330.215	347.489	363.423	377.511	389.335	398.585	405.085	408.816	409.94	408.798	405.889	401.825	397.275	392.907	389.331	387.045	386.399	387.578
2.73083	4.06357	5.69232	7.7568	10.4722	14.0953	18.8641	24.9376	32.3471	40.9667	50.5122	60.5876	70.774	80.7084	90.117	98.8143	106.689	113.685	119.788	125.013	129.414	133.102	136.259	139.135	142.031	145.263	149.135	153.917	159.825	166.997	175.466	185.158	195.898	207.431	219.439	231.571	243.458	254.747	265.133	274.403	282.484	289.444	295.472	300.833	305.844	310.838	316.15	322.088	328.899	336.736
5.23564	6.5823	8.25183	10.396	13.242	17.0507	22.0526	28.3761	35.9948	44.7093	54.1638	63.9002	73.4552	82.4661	90.7253	98.1779	104.893	111.023	116.756	122.285	127.796	133.46	139.432	145.824	152.693	160.036	167.812	175.976	184.498	193.373	202.617	212.258	222.329	232.862	243.872	255.333	267.158	279.175	291.122	302.688	313.572	323.533	332.414	340.177	346.915	352.848	358.282	363.573	369.081	375.131
-1.70637	-0.676394	0.71927	2.66164	5.32899	8.87177	13.3858	18.8879	25.2922	32.392	39.8719	47.3618	54.5054	61.0121	66.6903	71.4616	75.3532	78.4735	80.9825	83.0675	84.9205	86.7184	88.6128	90.7335	93.1987	96.1315	99.6692	103.957	109.134	115.317	122.589	130.967	140.387	150.677	161.574	172.762	183.915	194.746	205.055	214.751	223.843	232.405	240.547	248.399	256.099	263.79	271.622	279.731	288.208	297.071
2.12558	3.35001	4.69979	6.25727	8.16656	10.6269	13.8618	18.0813	23.4556	30.0955	38.0251	47.1589	57.3086	68.2221	79.6372	91.3318	103.15	115.008	126.883	138.804	150.813	162.943	175.211	187.624	200.182	212.87	225.646	238.42	251.052	263.353	275.105	286.094	296.162	305.253	313.445	320.946	328.04	335.009	342.07	349.353	356.893	364.655	372.555	380.475	388.289	395.885	403.181	410.121	416.682	422.876
3.70466	4.30423	5.46595	7.52424	10.8838	15.9749	23.1835	32.7731	44.8194	59.1717	75.4394	93.0197	111.199	129.297	146.785	163.314	178.705	192.913	205.99	218.053	229.266	239.822	249.925	259.794	269.648	279.699	290.141	301.126	312.743	325	337.82	351.061	364.524	377.983	391.205	403.969	416.083	427.39	437.771	447.151	455.491	462.775	469.003	474.205	478.452	481.857	484.563	486.731	488.536	490.148
5.61317	6.13935	6.81443	7.75358	9.17081	11.3392	14.528	18.9477	24.7105	31.8062	40.0956	49.3195	59.1194	69.085	78.8252	88.0342	96.535	104.295	111.425	118.16	124.817	131.728	139.184	147.394	156.462	166.409	177.197	188.738	200.887	213.437	226.142	238.751	251.035	262.79	273.845	284.067	293.373	301.731	309.153	315.687	321.394	326.331	330.535	334.04	336.903	339.207	341.071	342.638	344.056	345.467
-2.74703	-1.68561	0.0624783	2.81983	6.90887	12.588	19.9876	29.056	39.5288	50.9512	62.765	74.4209	85.4582	95.5371	104.445	112.091	118.503	123.817	128.258	132.106	135.653	139.179	142.934	147.129	151.923	157.419	163.653	170.58	178.076	185.957	193.998	201.975	209.682	216.946	223.617	229.557	234.63	238.711	241.718	243.636	244.523	244.515	243.832	242.762	241.635	240.783	240.498	241.019	242.511	245.071
-2.44587	-1.20329	0.388472	2.51549	5.41776	9.36382	14.6065	21.3294	29.6042	39.3624	50.3723	62.2348	74.431	86.4214	97.7512	108.106	117.309	125.276	131.978	137.419	141.632	144.682	146.671	147.745	148.105	148.002	147.729	147.592	147.89	148.89	150.799	153.745	157.763	162.799	168.717	175.31	182.326	189.509	196.636	203.544	210.144	216.424	222.426	228.233	233.957	239.728	245.672	251.884	258.409	265.238
1.30994	1.8332	2.67226	4.02349	6.14578	9.30815	13.7298	19.54	26.7527	35.2396	44.711	54.7469	64.8931	74.7741	84.1548	92.936	101.121	108.789	116.062	123.093	130.041	137.067	144.331	151.988	160.18	169.014	178.551	188.795	199.703	211.195	223.165	235.487	248.031	260.672	273.292	285.771	297.975	309.748	320.914	331.292	340.731	349.147	356.538	362.996	368.699	373.911	378.95	384.153	389.819	396.162
3.14515	3.50674	4.09593	5.05578	6.59714	8.96494	12.3895	17.0403	22.9944	30.2175	38.5536	47.7277	57.3679	67.0507	76.3645	84.9663	92.6093	99.147	104.523	108.756	111.932	114.192	115.717	116.708	117.368	117.892	118.451	119.178	120.156	121.407	122.889	124.518	126.189	127.822	129.389	130.917	132.486	134.207	136.208	138.596	141.443	144.78	148.595	152.836	157.436	162.336	167.486	172.854	178.43	184.212
-0.142808	0.354076	1.26613	2.81988	5.29023	8.95004	14.0082	20.5604	28.5641	37.8388	48.0879	58.9538	70.0985	81.2713	92.3326	103.244	114.047	124.846	135.78	147.009	158.729	171.183	184.642	199.345	215.423	232.872	251.544	271.158	291.319	311.534	331.251	349.919	367.055	382.285	395.366	406.199	414.825	421.418	426.262	429.715	432.144	433.879	435.192	436.305	437.416	438.707	440.352	442.485	445.178	448.413
0.533108	0.733719	1.14885	1.93275	3.29927	5.49976	8.78106	13.3414	19.2986	26.6654	35.3317	45.0673	55.549	66.418	77.3548	88.1317	98.6177	108.753	118.527	127.962	137.118	146.093	155.011	164.016	173.261	182.905	193.098	203.963	215.569	227.912	240.899	254.366	268.095	281.844	295.38	308.478	320.925	332.537	343.185	352.795	361.331	368.759	375.031	380.086	383.876	386.386	387.649	387.751	386.845	385.157
-0.715534	0.241832	1.51428	3.28559	5.82349	9.46242	14.5532	21.3887	30.1279	40.7482	53.0323	66.5824	80.8778	95.3715	109.578	123.11	135.69	147.135	157.34	166.265	173.935	180.461	186.037	190.926	195.432	199.856	204.455	209.423	214.878	220.867	227.384	234.398	241.876	249.802	258.174	266.985	276.215	285.818	295.708	305.748	315.757	325.522	334.814	343.407	351.109	357.788	363.386	367.916	371.456	374.135
1.97085	3.14468	4.56631	6.34555	8.6833	11.8388	16.0709	21.5615	28.3497	36.3006	45.1095	54.347	63.5509	72.3324	80.4479	87.8103	94.4613	100.537	106.237	111.784	117.388	123.228	129.441	136.121	143.3	150.946	158.968	167.25	175.694	184.26	192.972	201.9	211.137	220.786	230.928	241.609	252.829	264.536	276.608	288.829	300.889	312.417	323.04	332.453	340.47	347.066	352.381	356.681	360.303	363.606
2.72381	3.65319	4.80492	6.30358	8.32695	11.0834	14.7702	19.5296	25.4263	32.4508	40.5252	49.497	59.1427	69.2137	79.5126	89.9535	100.578	111.532	123.021	135.266	148.47	162.788	178.308	195.005	212.719	231.139	249.827	268.245	285.806	301.939	316.157	328.143	337.801	345.247	350.753	354.685	357.438	359.384	360.847	362.106	363.409	364.973	366.971	369.526	372.707	376.523	380.92	385.778	390.921	396.147
3.39004	3.99108	4.90073	6.3031	8.48952	11.8095	16.5841	23.0293	31.2184	41.0652	52.3021	64.4785	77.0194	89.3337	100.916	111.391	120.499	128.078	134.05	138.426	141.3	142.851	143.33	143.046	142.346	141.603	141.19	141.461	142.715	145.187	149.034	154.333	161.076	169.191	178.551	188.988	200.293	212.227	224.539	236.974	249.286	261.25	272.684	283.48	293.617	303.143	312.149	320.741	329.028	337.117
-1.7909	-1.31989	-0.542883	0.683813	2.55948	5.30664	9.11201	14.0629	20.0995	27.0086	34.4666	42.114	49.6505	56.9187	63.9349	70.8635	77.9659	85.5483	93.9129	103.309	113.889	125.677	138.555	152.27	166.463	180.717	194.613	207.764	219.839	230.584	239.833	247.5	253.561	258.033	260.959	262.407	262.468	261.255	258.9	255.553	251.382	246.578	241.35	235.928	230.547	225.437	220.802	216.817	213.611	211.274
0.558863	1.669	2.9365	4.45816	6.36941	8.82622	11.9748	15.9279	20.7548	26.4763	33.065	40.4553	48.5558	57.2562	66.4341	75.973	85.7793	95.7736	105.862	115.908	125.737	135.162	144.027	152.233	159.763	166.689	173.168	179.41	185.653	192.133	199.06	206.593	214.836	223.867	233.773	244.646	256.533	269.383	283.029	297.202	311.56	325.732	339.352	352.081	363.643	373.84	382.562	389.796	395.628	400.232
5.30124	6.20784	7.21101	8.38071	9.88191	11.9577	14.8796	18.8921	24.1707	30.7997	38.7696	47.9707	58.1829	69.0958	80.364	91.6724	102.785	113.572	124.02	134.207	144.264	154.337	164.545	174.967	185.633	196.529	207.592	218.716	229.769	240.604	251.067	260.996	270.233	278.623	286.03	292.346	297.507	301.493	304.33	306.1	306.952	307.088	306.73	306.094	305.363	304.668	304.087	303.66	303.409	303.355
4.99791	6.34852	8.06922	10.3392	13.3801	17.4252	22.6684	29.2118	37.027	45.9385	55.6367	65.7386	75.8904	85.851	95.5042	104.825	113.834	122.553	130.983	139.1	146.851	154.155	160.928	167.096	172.609	177.445	181.611	185.146	188.114	190.591	192.654	194.368	195.774	196.898	197.779	198.471	199.047	199.588	200.17	200.85	201.669	202.647	203.802	205.159	206.762	208.688	211.029	213.868	217.25	221.171
0.524627	1.37703	2.38235	3.59499	5.16793	7.31534	10.2384	14.0546	18.7588	24.2231	30.2202	36.4586	42.6344	48.4927	53.874	58.7233	63.0737	67.0224	70.7089	74.2973	77.9602	81.8576	86.1226	90.8576	96.1323	101.975	108.362	115.204	122.344	129.576	136.679	143.436	149.658	155.22	160.08	164.272	167.868	170.947	173.564	175.759	177.584	179.141	180.583	182.098	183.873	186.062	188.757	191.972	195.662	199.746
1.80776	2.64559	3.73941	5.20365	7.23674	10.1068	14.0882	19.3776	26.0381	33.9843	42.9815	52.6541	62.5274	72.1133	81.0064	88.9412	95.8034	101.622	106.548	110.802	114.623	118.211	121.695	125.13	128.509	131.786	134.898	137.767	140.334	142.576	144.524	146.244	147.821	149.351	150.943	152.713	154.781	157.268	160.302	164.002	168.463	173.721	179.74	186.413	193.593	201.118	208.837	216.619	224.35	231.934
0.589427	1.61202	2.91775	4.66174	7.02765	10.1931	14.2991	19.427	25.5766	32.6521	40.4753	48.8351	57.5456	66.4714	75.523	84.65	93.8388	103.112	112.536	122.252	132.491	143.561	155.807	169.561	185.079	202.47	221.631	242.236	263.777	285.65	307.257	328.084	347.75	366.014	382.744	397.862	411.315	423.042	432.967	441.009	447.101	451.216	453.383	453.707	452.376	449.652	445.866	441.405	436.694	432.154
11.4078	13.1086	15.0515	17.3077	19.9726	23.1352	26.8323	31.014	35.5463	40.2444	44.9234	49.4705	53.9294	58.5522	63.7909	70.2474	78.6014	89.5213	103.559	121.044	141.991	166.065	192.601	220.697	249.319	277.384	303.85	327.816	348.606	365.827	379.369	389.361	396.106	400.027	401.64	401.536	400.363	398.8	397.516	397.119	398.092	400.755	405.242	411.509	419.379	428.608	438.933	450.099	461.86	474
[truncated: 51 more columns]
