# Supplementary material for: Distributions of plantar loads are altered when walking in anxiety-inducing virtual settings but not under cognitive demand
Source: PLoS One. 2026 Apr 20;21(4):e0345075. doi: 10.1371/journal.pone.0345075 (PMC13094994; doi:10.1371/journal.pone.0345075)
Supplement: S1 File — Study data is available here. (ZIP) [file pone.0345075.s001.zip › S1 File. Dataset/ProcLMed_24DTL.xlsx]

## Sheet: Sheet1
0.0313921	0.0279668	0.0168207	-0.00536398	-0.042144	-0.0968083	-0.171565	-0.266361	-0.377308	-0.494743	-0.601001	-0.668135	-0.655955	-0.511015	-0.167437	0.449288	1.41417	2.78872	4.60105	6.82973	9.40731	12.2447	15.2599	18.3988	21.6419	24.9992	28.509	32.2354	36.2537	40.6221	45.3546	50.4054	55.6692	60.9958	66.2176	71.1812	75.7726	79.9222	83.5965	86.7934	89.5444	91.9081	93.9625	95.8009	97.5345	99.2917	101.21	103.429	106.085	109.315
-0.79833	-1.07943	-1.35299	-1.56181	-1.6208	-1.41351	-0.792087	0.416674	2.39638	5.31344	9.2736	14.2713	20.1629	26.6854	33.5033	40.2594	46.6211	52.3097	57.1146	60.906	63.6502	65.4094	66.3193	66.5642	66.3584	65.9318	65.5199	65.3466	65.5904	66.3546	67.6697	69.5096	71.8012	74.4282	77.2389	80.0664	82.7582	85.1997	87.3223	89.1089	90.5904	91.8276	92.8912	93.8541	94.7909	95.7724	96.8601	98.1072	99.5605	101.258
-0.314765	-0.452535	-0.600754	-0.738877	-0.833775	-0.837182	-0.684235	-0.294125	0.425764	1.57059	3.22172	5.42303	8.1564	11.33	14.7901	18.3525	21.8372	25.09	27.9924	30.4595	32.4348	33.8916	34.831	35.2725	35.2489	34.8092	34.0179	32.9501	31.6873	30.3085	28.8761	27.4286	25.9881	24.5771	23.2311	21.9924	20.8995	19.9864	19.2799	18.7934	18.5272	18.4776	18.6416	19.0189	19.6081	20.4006	21.3777	22.5132	23.775	25.1268
-0.102052	-0.158431	-0.224481	-0.294356	-0.35743	-0.396936	-0.388832	-0.301249	-0.0950069	0.274098	0.85046	1.67034	2.74951	4.06983	5.56943	7.14042	8.64553	9.95599	10.9808	11.6695	12.0098	12.0288	11.7884	11.3692	10.8571	10.336	9.88045	9.54932	9.38802	9.44083	9.76409	10.4309	11.526	13.1315	15.3097	18.0939	21.481	25.4194	29.8056	34.4904	39.2876	43.9916	48.4093	52.3944	55.8662	58.806	61.2437	63.2484	64.9188	66.3728
0.00703344	0.00759678	0.00711419	0.00494117	0.000300573	-0.0076632	-0.0197769	-0.0366614	-0.0584684	-0.0845219	-0.112864	-0.139727	-0.15898	-0.161632	-0.135531	-0.0654404	0.0662465	0.277823	0.585299	0.997658	1.51224	2.11628	2.79633	3.55003	4.3945	5.36476	6.50184	7.84156	9.40973	11.2184	13.2602	15.5048	17.9059	20.4129	22.9709	25.5119	27.959	30.2448	32.3312	34.2192	35.9499	37.5964	39.2543	41.0312	43.0386	45.3849	48.1772	51.5226	55.5175	60.2223
-0.0571906	-0.0827908	-0.110689	-0.137206	-0.156335	-0.159243	-0.133961	-0.0654517	0.0637034	0.271664	0.574408	0.981163	1.4879	2.07148	2.68994	3.2895	3.81363	4.2125	4.45408	4.53483	4.4828	4.35017	4.20369	4.11318	4.13684	4.31628	4.67754	5.22704	5.96055	6.88508	8.02005	9.38081	10.9779	12.8318	14.9753	17.4379	20.2331	23.3667	26.8536	30.7277	35.0372	39.8319	45.1519	51.0219	57.4551	64.4592	72.0328	80.1547	88.7732	97.8081
1.601	0.878287	0.145893	-0.551482	-1.17006	-1.65528	-1.92929	-1.88164	-1.36473	-0.196511	1.82641	4.90297	9.19121	14.7705	21.6158	29.5923	38.4686	47.9417	57.6677	67.2928	76.4818	84.9459	92.4641	98.8875	104.133	108.184	111.098	112.999	114.047	114.423	114.308	113.865	113.234	112.536	111.872	111.322	110.943	110.772	110.829	111.128	111.675	112.477	113.553	114.926	116.627	118.692	121.167	124.105	127.543	131.475
-0.552916	-0.77121	-0.996355	-1.19031	-1.29437	-1.22571	-0.87612	-0.114668	1.20347	3.21925	6.04066	9.70906	14.1831	19.3528	25.064	31.1294	37.336	43.467	49.3301	54.7813	59.7419	64.2054	68.2286	71.9154	75.3884	78.7562	82.0949	85.4458	88.8183	92.1928	95.5184	98.7149	101.688	104.351	106.645	108.537	110.031	111.175	112.053	112.762	113.394	114.032	114.742	115.567	116.526	117.618	118.843	120.21	121.732	123.416
-1.71555	-1.95723	-1.99555	-1.68093	-0.82533	0.788989	3.38904	7.1766	12.2847	18.7384	26.4366	35.1676	44.6452	54.5462	64.5427	74.3288	83.6373	92.2506	100.016	106.853	112.741	117.721	121.894	125.412	128.468	131.274	134.039	136.94	140.106	143.615	147.505	151.788	156.454	161.471	166.779	172.289	177.901	183.514	189.045	194.423	199.596	204.527	209.21	213.675	217.979	222.193	226.394	230.654	235.022	239.53
-0.269246	-0.436734	-0.638531	-0.860455	-1.07467	-1.23538	-1.27483	-1.10079	-0.596713	0.373292	1.95232	4.26878	7.40564	11.3753	16.1204	21.5415	27.5333	34.0156	40.9466	48.3238	56.166	64.477	73.2154	82.291	91.5737	100.901	110.092	118.969	127.37	135.17	142.287	148.683	154.368	159.39	163.835	167.809	171.435	174.84	178.134	181.39	184.637	187.87	191.059	194.17	197.178	200.074	202.871	205.604	208.33	211.127
-0.701188	-0.85313	-0.949323	-0.932012	-0.724719	-0.233483	0.647707	2.02533	3.9867	6.57377	9.75679	13.4182	17.3599	21.3378	25.1071	28.4637	31.2749	33.4948	35.156	36.3464	37.1797	37.7714	38.2265	38.6414	39.1066	39.7024	40.4885	41.4937	42.7169	44.1389	45.7319	47.4596	49.279	51.151	53.0459	54.9467	56.8544	58.789	60.7795	62.853	65.0291	67.3245	69.7567	72.3312	75.0291	77.8168	80.6712	83.5975	86.6301	89.827
-0.633028	-0.919902	-1.23138	-1.52663	-1.73903	-1.77085	-1.48979	-0.72993	0.700538	3.00108	6.34665	10.8423	16.4788	23.1114	30.4742	38.2277	46.0248	53.5718	60.6692	67.2259	73.2455	78.7906	83.9411	88.7677	93.3264	97.6589	101.791	105.727	109.452	112.941	116.175	119.152	121.895	124.444	126.86	129.211	131.575	134.025	136.619	139.388	142.345	145.477	148.753	152.133	155.581	159.076	162.615	166.203	169.856	173.594
-1.27441	-1.62306	-1.90551	-2.02422	-1.84338	-1.18786	0.150905	2.39881	5.7681	10.4083	16.3501	23.475	31.5357	40.2116	49.1613	58.046	66.5329	74.3095	81.1134	86.7569	91.1273	94.1784	95.9336	96.492	96.0212	94.7445	92.9286	90.8608	88.8228	87.0729	85.8331	85.2708	85.4823	86.4887	88.2424	90.6427	93.5585	96.8534	100.419	104.202	108.217	112.53	117.234	122.423	128.159	134.444	141.205	148.286	155.471	162.538
-0.0308371	-0.0817285	-0.152636	-0.244325	-0.354113	-0.473967	-0.588279	-0.671514	-0.686098	-0.581084	-0.292427	0.254092	1.13592	2.42151	4.15471	6.34203	8.94822	11.9031	15.1204	18.524	22.0677	25.738	29.5354	33.4541	37.476	41.5843	45.7724	50.0426	54.4004	58.8479	63.3802	67.979	72.6026	77.1826	81.6325	85.8679	89.8252	93.4666	96.7689	99.7107	102.272	104.448	106.259	107.764	109.054	110.238	111.434	112.748	114.266	116.049
-0.794861	-1.02047	-1.21112	-1.30599	-1.21965	-0.840975	-0.0361076	1.34209	3.43546	6.34986	10.115	14.6534	19.7849	25.2666	30.8457	36.3013	41.4766	46.3023	50.797	55.0396	59.141	63.2243	67.403	71.7638	76.3679	81.2592	86.463	91.9754	97.7603	103.756	109.884	116.063	122.221	128.293	134.222	139.946	145.401	150.526	155.28	159.64	163.608	167.204	170.473	173.476	176.285	178.967	181.593	184.238	186.975	189.875
-0.00446613	-0.0112889	-0.0207702	-0.0329809	-0.0475235	-0.063278	-0.0781059	-0.0885419	-0.0895191	-0.0742063	-0.0340665	0.0407233	0.160314	0.333488	0.565048	0.852083	1.17922	1.51636	1.82426	2.0647	2.20862	2.24241	2.17181	2.02165	1.83099	1.64676	1.52196	1.51852	1.71142	2.19123	3.06173	4.43354	6.41932	9.12905	12.6614	17.0912	22.4496	28.6974	35.7063	43.2625	51.0833	58.8463	66.2374	73.0103	79.0276	84.2664	88.7982	92.7618	96.3348	99.7081
-1.63285	-2.0029	-2.24908	-2.23992	-1.79932	-0.708728	1.28098	4.4237	8.93298	14.9201	22.3381	30.9632	40.4264	50.28	60.0644	69.3549	77.8014	85.1626	91.3211	96.2827	100.165	103.181	105.612	107.776	109.997	112.558	115.666	119.442	123.921	129.063	134.77	140.91	147.343	153.932	160.556	167.111	173.506	179.67	185.552	191.126	196.383	201.333	205.99	210.38	214.534	218.496	222.324	226.084	229.85	233.692
-0.198059	-0.313585	-0.450288	-0.597361	-0.734374	-0.828399	-0.8315	-0.679309	-0.291703	0.423104	1.55942	3.19799	5.38261	8.09729	11.2589	14.7303	18.3402	21.9063	25.2689	28.3254	31.0437	33.4549	35.6338	37.6742	39.6638	41.6676	43.7281	45.866	48.0671	50.2767	52.4162	54.4123	56.2229	57.8524	59.3486	60.7848	62.2382	63.7826	65.4869	67.4125	69.6173	72.1659	75.1282	78.5702	82.5456	87.082	92.1683	97.7502	103.735	110.008
-3.33179	-3.57609	-3.3172	-2.24773	0.00112332	3.83291	9.63411	17.7034	28.2018	41.1569	56.4899	74.0231	93.4775	114.469	136.502	158.983	181.254	202.644	222.528	240.377	255.793	268.541	278.558	285.939	290.9	293.746	294.832	294.541	293.239	291.251	288.846	286.235	283.573	280.966	278.489	276.211	274.21	272.576	271.405	270.78	270.755	271.357	272.576	274.365	276.637	279.281	282.178	285.223	288.329	291.44
-1.91016	-2.26553	-2.43914	-2.27068	-1.55233	-0.0345734	2.55595	6.48146	11.9361	18.9726	27.4421	36.9849	47.0836	57.1513	66.6244	75.0391	82.0806	87.6024	91.6253	94.3231	95.9881	96.9748	97.6466	98.3384	99.3256	100.795	102.829	105.419	108.506	112.016	115.891	120.093	124.586	129.322	134.226	139.195	144.092	148.765	153.066	156.882	160.146	162.839	164.976	166.606	167.805	168.669	169.304	169.834	170.387	171.085
-1.13622	-1.2965	-1.32332	-1.12055	-0.566696	0.479541	2.16606	4.62437	7.93998	12.1252	17.1048	22.7233	28.776	35.0496	41.3536	47.5361	53.4945	59.1878	64.6481	69.9875	75.397	81.135	87.4946	94.7536	103.126	112.735	123.611	135.7	148.877	162.946	177.666	192.765	207.959	222.949	237.413	251.011	263.41	274.325	283.557	291.012	296.707	300.75	303.332	304.686	305.061	304.698	303.815	302.605	301.243	299.889
-1.47977	-1.67733	-1.69334	-1.39887	-0.632826	0.78999	3.06059	6.34569	10.7541	16.3188	23.0084	30.7586	39.4984	49.1505	59.6142	70.7587	82.4383	94.5155	106.87	119.401	132.041	144.754	157.53	170.349	183.164	195.884	208.37	220.445	231.909	242.565	252.251	260.871	268.406	274.915	280.516	285.374	289.673	293.59	297.253	300.726	303.989	306.952	309.495	311.514	312.946	313.77	314	313.688	312.924	311.834
[truncated: 51 more columns]
