# Supplementary material for: Distributions of plantar loads are altered when walking in anxiety-inducing virtual settings but not under cognitive demand
Source: PLoS One. 2026 Apr 20;21(4):e0345075. doi: 10.1371/journal.pone.0345075 (PMC13094994; doi:10.1371/journal.pone.0345075)
Supplement: S1 File — Study data is available here. (ZIP) [file pone.0345075.s001.zip › S1 File. Dataset/ProcLMed_12DTL.xlsx]

## Sheet: Sheet1
6.1329	5.59138	5.26217	5.29088	5.82854	7.02223	8.9913	11.8094	15.4897	19.9705	25.1197	30.7648	36.7344	42.8933	49.1578	55.4872	61.864	68.2756	74.708	81.1444	87.558	93.9093	100.153	106.24	112.109	117.705	122.979	127.896	132.446	136.659	140.601	144.341	147.919	151.35	154.634	157.774	160.781	163.682	166.517	169.336	172.193	175.137	178.226	181.51	185.019	188.76	192.741	196.963	201.414	206.074
-0.445551	-0.320231	-0.0233254	0.496252	1.28758	2.38622	3.79715	5.4722	7.29874	9.12094	10.786	12.1926	13.3264	14.2728	15.1999	16.3189	17.8315	19.89	22.5863	25.95	29.9394	34.4445	39.3194	44.4131	49.5756	54.661	59.5421	64.127	68.3622	72.2237	75.7122	78.8599	81.7308	84.4067	86.9625	89.4484	91.8913	94.3068	96.7093	99.1252	101.601	104.194	106.951	109.898	113.04	116.378	119.919	123.681	127.682	131.943
-0.714194	-0.0138868	0.971597	2.37425	4.30079	6.80148	9.83598	13.2717	16.9359	20.6878	24.4673	28.3016	32.2757	36.4993	41.0802	46.0916	51.5409	57.3613	63.4238	69.5585	75.5825	81.3243	86.6431	91.4482	95.7054	99.4296	102.67	105.49	107.951	110.102	111.962	113.517	114.739	115.608	116.133	116.351	116.314	116.091	115.76	115.418	115.183	115.194	115.594	116.498	117.969	120.004	122.539	125.465	128.659	132.003
4.31253	4.63584	5.12463	5.8612	6.8939	8.22296	9.79821	11.5291	13.3091	15.0459	16.6825	18.2002	19.6096	20.9392	22.2257	23.5105	24.8371	26.2383	27.7231	29.2847	30.9162	32.6131	34.3726	36.1991	38.0995	40.0696	42.0849	44.1044	46.0865	48.0068	49.868	51.6962	53.5297	55.4142	57.4091	59.588	62.0206	64.7545	67.8117	71.1886	74.8527	78.747	82.8062	86.9673	91.1718	95.3706	99.532	103.646	107.724	111.795
-1.52883	-1.66871	-1.58113	-1.12707	-0.138433	1.57047	4.1801	7.82696	12.5522	18.2671	24.7739	31.8334	39.2236	46.7619	54.3044	61.7406	68.9844	75.97	82.65	88.9895	94.9593	100.537	105.713	110.499	114.914	118.974	122.69	126.071	129.121	131.862	134.33	136.576	138.646	140.564	142.326	143.894	145.202	146.196	146.851	147.192	147.304	147.338	147.486	147.942	148.869	150.37	152.475	155.155	158.337	161.933
-1.20761	-0.723069	0.180623	1.66361	3.87563	6.92312	10.8217	15.4562	20.5926	25.9504	31.287	36.4443	41.3456	45.9711	50.3357	54.4682	58.3803	62.0371	65.3562	68.2425	70.6287	72.4981	73.884	74.8552	75.5016	75.9261	76.232	76.5117	76.8483	77.3207	77.999	78.9342	80.1481	81.6331	83.3622	85.2994	87.4059	89.654	92.0374	94.5631	97.2405	100.074	103.059	106.192	109.495	113.028	116.88	121.141	125.882	131.143
-0.806272	-0.581431	-0.121737	0.671434	1.89545	3.6287	5.90431	8.68401	11.8496	15.2277	18.6506	22.0201	25.3223	28.5936	31.8821	35.2292	38.6612	42.1907	45.814	49.5032	53.2063	56.859	60.3915	63.7307	66.8081	69.572	72.005	74.1339	76.0174	77.7222	79.3129	80.8573	82.4268	84.0843	85.8741	87.8163	89.9045	92.1154	94.4294	96.845	99.3804	102.062	104.91	107.929	111.129	114.528	118.142	121.974	126.017	130.249
22.5478	23.8711	25.0972	26.1485	26.9746	27.5534	27.8846	27.9838	27.8787	27.6062	27.2147	26.7687	26.3507	26.0533	25.9621	26.1418	26.6317	27.4482	28.5892	30.0324	31.7369	33.6528	35.7327	37.9362	40.2296	42.5823	44.9607	47.3197	49.5994	51.7343	53.6783	55.4277	57.0255	58.5488	60.0948	61.7684	63.6692	65.876	68.4294	71.3265	74.5377	78.0313	81.7856	85.7901	90.0478	94.5753	99.3918	104.502	109.89	115.525
-0.941796	-0.876343	-0.567948	0.0774661	1.16216	2.78169	5.00133	7.82051	11.1439	14.7986	18.5923	22.365	26.0112	29.4846	32.7861	35.9368	38.9531	41.8357	44.5715	47.139	49.5042	51.6101	53.3789	54.7398	55.6571	56.137	56.2181	55.9616	55.4471	54.7658	54.004	53.2265	52.4718	51.7624	51.1193	50.5733	50.1625	49.9247	49.8934	50.1007	50.5778	51.3505	52.4327	53.8244	55.518	57.511	59.8108	62.4296	65.3697	68.6101
-1.08346	-1.22209	-1.22315	-0.99032	-0.404298	0.671114	2.37502	4.82485	8.08117	12.1138	16.7996	21.9656	27.4444	33.0949	38.7956	44.4386	49.9252	55.1659	60.0908	64.6581	68.8464	72.6501	76.0881	79.2	82.0327	84.6369	87.0731	89.4094	91.7093	94.017	96.346	98.6778	100.982	103.25	105.506	107.798	110.19	112.748	115.518	118.523	121.772	125.272	129.05	133.157	137.659	142.619	148.076	154.048	160.55	167.608
-1.43466	-1.34135	-0.926084	-0.0413618	1.47453	3.77681	6.98081	11.1178	16.0997	21.7308	27.7745	34.0361	40.4081	46.8601	53.3962	60.0226	66.7365	73.516	80.3043	87.0078	93.5132	99.7067	105.49	110.79	115.571	119.835	123.624	127.006	130.073	132.927	135.663	138.363	141.09	143.894	146.805	149.822	152.909	156.005	159.036	161.938	164.649	167.112	169.264	171.037	172.369	173.227	173.635	173.687	173.542	173.393
4.95948	3.75567	2.63542	1.66781	0.888913	0.302557	-0.108148	-0.368391	-0.502672	-0.529048	-0.456113	-0.282376	0.00215447	0.412171	0.960883	1.65121	2.46758	3.37579	4.32719	5.25615	6.08159	6.72765	7.14469	7.31092	7.22508	6.90285	6.37859	5.71001	4.97212	4.23697	3.56046	2.98295	2.53045	2.21759	2.05387	2.0421	2.17059	2.41466	2.74573	3.13702	3.57106	4.05094	4.60333	5.27062	6.09903	7.12947	8.39384	9.91368	11.7081	13.8092
-0.648014	-0.811236	-0.931854	-0.958258	-0.820412	-0.430074	0.315278	1.52294	3.28912	5.68079	8.72326	12.3977	16.6482	21.399	26.5756	32.1089	37.9134	43.8672	49.8227	55.6399	61.2116	66.4681	71.372	75.9065	80.062	83.8276	87.1943	90.1589	92.7255	94.9032	96.704	98.15	99.2889	100.2	100.985	101.751	102.593	103.579	104.751	106.145	107.814	109.849	112.37	115.501	119.332	123.922	129.301	135.466	142.38	149.975
-0.792314	-0.704543	-0.417012	0.15357	1.0961	2.4919	4.39444	6.80339	9.64688	12.7912	16.0746	19.3476	22.507	25.5056	28.3379	31.0254	33.6006	36.0865	38.4842	40.7784	42.9482	44.9709	46.8223	48.4805	49.932	51.1752	52.2163	53.061	53.7132	54.1845	54.5012	54.6994	54.818	54.8936	54.9581	55.0368	55.1546	55.3424	55.6371	56.076	56.6977	57.5417	58.6394	60.0136	61.6887	63.6972	66.0764	68.8609	72.084	75.7816
-0.517323	-0.572531	-0.552443	-0.410782	-0.0910515	0.469887	1.3344	2.55155	4.14169	6.08458	8.31872	10.7582	13.323	15.9604	18.6425	21.3525	24.073	26.7751	29.4109	31.9139	34.2082	36.2175	37.8696	39.1025	39.8793	40.2023	40.1178	39.7138	39.1136	38.4587	37.8801	37.4739	37.2965	37.3705	37.6917	38.2433	39.0115	39.9873	41.1583	42.5075	44.0262	45.7236	47.6178	49.7196	52.0332	54.5715	57.3595	60.4251	63.792	67.4853
7.02814	10.4003	13.7304	16.9367	19.9472	22.7154	25.2274	27.4955	29.5466	31.4101	33.1167	34.706	36.2244	37.7184	39.232	40.8073	42.4878	44.317	46.3291	48.5434	50.9654	53.5859	56.3773	59.2918	62.2728	65.2781	68.2983	71.3586	74.5025	77.7703	81.1868	84.7571	88.4586	92.2371	96.0183	99.7275	103.302	106.684	109.799	112.541	114.772	116.347	117.137	117.05	116.038	114.096	111.256	107.579	103.152	98.095
-0.92319	-1.05706	-1.08208	-0.917469	-0.461876	0.402103	1.79697	3.83078	6.57	10.0146	14.0906	18.6675	23.5944	28.7362	33.988	39.2709	44.5258	49.7061	54.7709	59.6871	64.4336	68.991	73.3276	77.3979	81.1578	84.5921	87.7289	90.6229	93.3308	95.9099	98.4293	100.966	103.586	106.333	109.222	112.265	115.48	118.885	122.482	126.254	130.173	134.224	138.411	142.754	147.292	152.069	157.125	162.487	168.165	174.161
-0.302883	-0.355026	-0.381604	-0.356006	-0.244225	-0.00569265	0.403785	1.02661	1.89398	3.0158	4.38224	5.9794	7.80423	9.86499	12.1665	14.6961	17.4257	20.3179	23.314	26.3207	29.2183	31.889	34.2434	36.2322	37.8444	39.0985	40.031	40.6853	41.1074	41.3458	41.4475	41.4524	41.3911	41.2839	41.1423	40.9713	40.7714	40.543	40.2904	40.0265	39.7779	39.5885	39.5148	39.6149	39.9396	40.5274	41.3981	42.5478	43.9545	45.5929
-1.06453	-1.0375	-0.797904	-0.238971	0.759207	2.3166	4.53105	7.44849	11.038	15.1937	19.7694	24.6232	29.6477	34.7864	40.0372	45.4324	51.001	56.735	62.5796	68.4448	74.2157	79.7631	84.9644	89.7279	94.0009	97.7643	101.025	103.821	106.227	108.351	110.3	112.168	114.031	115.952	117.99	120.193	122.599	125.227	128.076	131.133	134.385	137.814	141.404	145.148	149.05	153.126	157.404	161.915	166.683	171.727
24.6807	30.3634	36.1037	41.8269	47.3693	52.503	57.0022	60.7065	63.5563	65.6056	67.0137	68.0074	68.8325	69.708	70.7965	72.1986	73.9592	76.0732	78.4996	81.1751	84.0186	86.9359	89.8327	92.6258	95.2552	97.6967	99.9672	102.115	104.194	106.244	108.281	110.301	112.282	114.19	115.98	117.614	119.068	120.344	121.469	122.491	123.493	124.613	126.041	127.981	130.605	134.03	138.323	143.502	149.517	156.248
-0.905878	-1.06017	-1.12395	-1.01925	-0.64643	0.112577	1.38512	3.29034	5.91065	9.25858	13.2634	17.7952	22.7089	27.878	33.2023	38.5959	43.9736	49.2513	54.35	59.192	63.7024	67.8246	71.5313	74.8208	77.7082	80.2217	82.3938	84.2503	85.806	87.0716	88.056	88.7622	89.1848	89.3167	89.1726	88.8172	88.3649	87.9539	87.724	87.8094	88.3329	89.4055	91.1309	93.6032	96.8912	101.024	105.981	111.695	118.041	124.86
-1.10652	-0.523687	0.454895	1.98241	4.19616	7.18436	10.9449	15.3555	20.1874	25.1686	30.0585	34.6979	39.0288	43.0914	46.9967	50.8861	54.8906	59.0982	63.5427	68.217	73.093	78.1348	83.3059	88.5715	93.8964	99.2354	104.522	109.671	114.596	119.229	123.531	127.484	131.078	134.293	137.104	139.479	141.39	142.822	143.767	144.21	144.144	143.604	142.68	141.525	140.342	139.361	138.797	138.815	139.508	140.895
-0.259643	-0.274892	-0.252593	-0.167889	0.00868775	0.309145	0.763869	1.395	2.20633	3.1739	4.25187	5.3965	6.58535	7.81606	9.09669	10.4376	11.8371	13.2602	14.6317	15.8569	16.8511	17.5554	17.9381	17.9992	17.7701	17.3012	16.6493	15.8771	15.0564	14.2552	13.5204	12.8778	12.3449	11.9363	11.6601	11.5192	11.5157	11.6537	11.9396	12.3794	12.9763	13.7346	14.6628	15.773	17.076	18.5764	20.2704	22.1539	24.2269	26.4895
14.2151	17.9819	21.7109	25.3491	28.8763	32.3046	35.6737	39.0488	42.5161	46.1627	50.0527	54.2239	58.6915	63.4461	68.4545	73.6693	79.0415	84.5239	90.0579	95.5582	100.91	105.966	110.536	114.401	117.339	119.155	119.713	118.938	116.82	113.411	108.832	103.265	96.9386	90.1025	83.0105	75.9017	68.9872	62.4377	56.3742	50.8707	45.9684	41.6809	37.9935	34.8735	32.2893	30.2255	28.6824	27.6672	27.187	27.2474
-1.41252	21.5886	43.0304	61.7454	77.2223	89.4677	98.7719	105.56	110.301	113.435	115.35	116.381	116.811	116.884	116.805	116.748	116.845	117.189	117.836	118.8	120.065	121.609	123.4	125.381	127.463	129.545	131.544	133.403	135.089	136.571	137.834	138.889	139.775	140.553	141.293	142.069	142.951	143.989	145.197	146.56	148.038	149.581	151.133	152.65	154.107	155.503	156.846	158.147	159.429	160.732
-0.552491	-0.693013	-0.796866	-0.820506	-0.704588	-0.3741	0.258445	1.28494	2.78723	4.81606	7.36976	10.3907	13.7867	17.4546	21.2909	25.1978	29.0852	32.8597	36.4239	39.6957	42.6215	45.1731	47.3449	49.1489	50.6091	51.7596	52.6402	53.2904	53.7553	54.1022	54.4233	54.8183	55.3734	56.1514	57.1919	58.5139	60.1122	61.9545	63.9923	66.1847	68.5136	70.9861	73.6351	76.5173	79.6974	83.2348	87.1871	91.6177	96.5912	102.155
-1.00609	-1.00168	-0.783914	-0.255702	0.693015	2.1729	4.27417	7.0339	10.4036	14.2465	18.3749	22.6042	26.7968	30.8795	34.8351	38.69	42.5057	46.3599	50.318	54.414	58.6462	62.9811	67.36	71.7026	75.9136	79.9044	83.6199	87.046	90.1915	93.0682	95.6846	98.0509	100.19	102.148	103.981	105.738	107.444	109.107	110.736	112.355	113.998	115.696	117.47	119.342	121.342	123.499	125.832	128.35	131.038	133.847
-0.127585	-0.157494	-0.17788	-0.178491	-0.145554	-0.0619321	0.0920039	0.336401	0.688476	1.15712	1.73602	2.40059	3.11808	3.86847	4.65205	5.47074	6.31232	7.15739	7.98619	8.77746	9.51501	10.1979	10.8447	11.4924	12.1899	12.9842	13.9062	14.9591	16.119	17.3482	18.6101	19.8741	21.1124	22.3022	23.4307	24.4916	25.4747	26.3704	27.1863	27.9537	28.7146	29.4962	30.2955	31.0977	31.9061	32.7517	33.6877	34.787	36.1339	37.8086
-0.449526	-0.50641	-0.50666	-0.410373	-0.168083	0.27669	0.981724	1.99602	3.3442	5.00773	6.91623	8.96769	11.0736	13.1914	15.3199	17.4768	19.6834	21.9498	24.2586	26.5554	28.7486	30.7239	32.3785	33.653	34.5334	35.0352	35.1932	35.0598	34.697	34.1684	33.5394	32.8754	32.2273	31.62	31.0568	30.5319	30.0383	29.5692	29.1162	28.6728	28.2435	27.8528	27.5531	27.4207	27.5376	27.9715	28.7666	29.9451	31.514	33.4669
-1.21448	-1.21984	-0.990038	-0.407174	0.663539	2.35973	4.79802	8.03852	12.0479	16.6943	21.7937	27.1713	32.6943	38.2739	43.8603	49.4354	55.0034	60.5808	66.1842	71.8229	77.5001	83.2121	88.9453	94.6754	100.364	105.957	111.397	116.65	121.71	126.584	131.283	135.82	140.212	144.483	148.661	152.773	156.845	160.899	164.945	168.983	173.012	177.038	181.07	185.128	189.243	193.461	197.823	202.361	207.091	212.022
-1.03804	-1.07605	-0.921527	-0.476812	0.371863	1.74373	3.74439	6.43538	9.80076	13.7348	18.0651	22.599	27.1679	31.647	35.9467	39.9908	43.6999	46.9896	49.782	52.0197	53.6758	54.7531	55.2745	55.2801	54.8282	53.9895	52.8406	51.4664	49.9572	48.3953	46.8439	45.3452	43.9209	42.5809	41.3368	40.2134	39.2559	38.5285	38.0927	37.9808	38.1829	38.6525	39.3303	40.172	41.1489	42.2281	43.372	44.5575	45.7822	47.0552
4.67532	5.55703	6.53213	7.64024	8.92646	10.4101	12.0657	13.8321	15.6395	17.4398	19.223	21.0164	22.8716	24.8495	27.0037	29.3632	31.92	34.6254	37.399	40.1478	42.7924	45.2801	47.5798	49.6743	51.5552	53.2233	54.6894	55.9713	57.0858	58.043	58.8449	59.4929	60.0044	60.4228	60.8148	61.2625	61.8537	62.671	63.7794	65.2144	66.982	69.065	71.4304	74.0292	76.7949	79.6536	82.5469	85.444	88.3337	91.2137
-0.489628	-0.489341	-0.388016	-0.138759	0.311886	1.01791	2.024	3.34982	4.97109	6.81174	8.75584	10.6755	12.4682	14.0856	15.5343	16.8494	18.0633	19.1883	20.2217	21.1557	21.9792	22.6798	23.2554	23.7234	24.1177	24.4788	24.8439	25.2444	25.7148	26.2989	27.0461	28.0036	29.2147	30.716	32.5256	34.6355	37.0168	39.6354	42.4663	45.5024	48.7498	52.2176	55.9184	59.8733	64.1052	68.6259	73.4325	78.5219	83.9085	89.6231
-1.03124	-0.816985	-0.308292	0.612905	2.06652	4.15346	6.9241	10.3422	14.2672	18.4838	22.7728	26.9803	31.043	34.9763	38.8436	42.7202	46.6648	50.7047	54.8278	58.9847	63.101	67.0985	70.9205	74.5441	77.9695	81.2088	84.2834	87.2194	90.0408	92.7657	95.4052	97.9651	100.449	102.849	105.134	107.247	109.112	110.652	111.797	112.501	112.746	112.541	111.924	110.944	109.668	108.179	106.567	104.914	103.296	101.774
1.46415	3.8723	6.465	9.27636	12.3168	15.5679	18.9765	22.4503	25.8626	29.0593	31.8768	34.179	35.8982	37.056	37.7557	38.1542	38.4261	38.7315	39.1981	39.9149	40.9387	42.3128	44.085	46.3079	49.0348	52.3223	56.2323	60.8187	66.1081	72.0941	78.7432	86.0025	93.8079	102.093	110.789	119.816	129.076	138.462	147.854	157.103	166.032	174.452	182.213	189.224	195.448	200.893	205.599	209.641	213.11	216.118
-0.331984	-0.143688	0.188163	0.710409	1.46375	2.47127	3.72335	5.16495	6.69945	8.21307	9.60864	10.8402	11.9358	12.9842	14.0869	15.3166	16.708	18.2701	19.9951	21.8525	23.7777	25.6744	27.4394	28.9906	30.2844	31.3122	32.0857	32.6328	33.0001	33.2422	33.4023	33.5023	33.5482	33.5413	33.4866	33.3947	33.2819	33.1633	33.0485	32.9424	32.8478	32.7691	32.7231	32.7467	32.8984	33.2575	33.9208	35.0007	36.6247	38.9312
-0.292499	-0.423696	-0.565154	-0.697802	-0.790874	-0.799412	-0.662788	-0.305259	0.360281	1.42383	2.96369	5.02841	7.62525	10.7245	14.2753	18.2206	22.5052	27.0849	31.9293	37.0128	42.3008	47.7433	53.2727	58.7979	64.2136	69.4304	74.3991	79.1063	83.5614	87.7884	91.8125	95.639	99.2469	102.599	105.657	108.39	110.793	112.884	114.701	116.297	117.739	119.088	120.375	121.591	122.702	123.664	124.428	124.958	125.249	125.339
[truncated: 51 more columns]
