# Supplementary material for: Distributions of plantar loads are altered when walking in anxiety-inducing virtual settings but not under cognitive demand
Source: PLoS One. 2026 Apr 20;21(4):e0345075. doi: 10.1371/journal.pone.0345075 (PMC13094994; doi:10.1371/journal.pone.0345075)
Supplement: S1 File — Study data is available here. (ZIP) [file pone.0345075.s001.zip › S1 File. Dataset/ProcR_23STH.xlsx]

## Sheet: Sheet1
0.051843	0.128634	0.203843	0.275126	0.340582	0.399061	0.450295	0.494702	0.533031	0.566063	0.59447	0.618799	0.639544	0.657243	0.672568	0.686373	0.699694	0.713664	0.729358	0.747664	0.769173	0.794106	0.822285	0.853159	0.885843	0.919204	0.951973	0.982857	1.01064	1.03432	1.05312	1.06656	1.07447	1.07699	1.07458	1.06797	1.05808	1.04594	1.03265	1.01926	1.00671	0.995824	0.987242	0.981448	0.978686	0.978929	0.981898	0.987141	0.99409	1.00211
0.052144	0.0891672	0.127875	0.168662	0.211579	0.256243	0.301954	0.347937	0.393594	0.438621	0.482957	0.526673	0.569877	0.612685	0.655214	0.69757	0.739787	0.781779	0.823281	0.863814	0.9027	0.939119	0.972188	1.00108	1.02512	1.04392	1.05737	1.06563	1.06907	1.06821	1.06366	1.05608	1.04617	1.03464	1.0222	1.00953	0.997207	0.985751	0.975619	0.967215	0.96085	0.956707	0.954848	0.955241	0.957754	0.962148	0.968073	0.975108	0.982799	0.990717
0.0195714	0.0556203	0.0932855	0.132672	0.173941	0.2173	0.26289	0.310613	0.36003	0.410432	0.461015	0.511036	0.559875	0.607071	0.65231	0.69537	0.736093	0.774397	0.810281	0.843766	0.874853	0.903527	0.929796	0.953673	0.975148	0.99419	1.0108	1.02504	1.03698	1.0467	1.05425	1.05965	1.06291	1.06408	1.06331	1.06089	1.05723	1.05283	1.04823	1.04391	1.04024	1.03744	1.03562	1.03479	1.03485	1.03564	1.03694	1.0385	1.04012	1.04162
0.0429031	0.103267	0.163212	0.221353	0.276356	0.327153	0.3731	0.413978	0.449889	0.481143	0.50821	0.531711	0.55238	0.571043	0.588631	0.606163	0.624681	0.645135	0.668273	0.694568	0.724169	0.756857	0.792052	0.828891	0.866347	0.903306	0.938634	0.97127	1.0003	1.02503	1.04494	1.05973	1.06925	1.07353	1.07281	1.06754	1.05845	1.04645	1.0326	1.01797	1.00354	0.990135	0.978363	0.968651	0.961246	0.956243	0.953609	0.953191	0.954754	0.958002
0.0305299	0.0786577	0.127801	0.17778	0.228014	0.2775	0.32504	0.369595	0.410534	0.447705	0.481367	0.512103	0.540725	0.568183	0.595481	0.623601	0.653458	0.685804	0.721089	0.759334	0.800065	0.842336	0.884854	0.926171	0.964877	0.999716	1.02965	1.0539	1.07193	1.08348	1.08862	1.08773	1.08152	1.07099	1.05734	1.04188	1.02591	1.01063	0.997015	0.985831	0.977591	0.972553	0.97071	0.971815	0.975437	0.981045	0.988096	0.996094	1.00462	1.01329
0.0357861	0.105128	0.17416	0.24158	0.306258	0.367392	0.424625	0.478078	0.528232	0.575695	0.620973	0.66435	0.705878	0.745466	0.782988	0.818361	0.851537	0.882437	0.91089	0.936662	0.959539	0.979384	0.996167	1.00997	1.02098	1.02941	1.03551	1.03954	1.04173	1.04234	1.04169	1.04012	1.03799	1.03562	1.03327	1.03117	1.02948	1.02831	1.02769	1.02764	1.02813	1.02911	1.03048	1.03216	1.03407	1.03611	1.03816	1.0401	1.04186	1.04336
0.0550905	0.0769965	0.0994701	0.122491	0.146	0.169882	0.193979	0.218136	0.24228	0.266455	0.290762	0.315253	0.339885	0.364549	0.389141	0.413621	0.438003	0.462329	0.486646	0.511015	0.535548	0.560439	0.585955	0.6124	0.640042	0.66906	0.699518	0.731368	0.76444	0.798406	0.832752	0.866811	0.899815	0.930953	0.959436	0.984578	1.00585	1.02292	1.03564	1.04404	1.04837	1.04902	1.04647	1.04124	1.0339	1.02509	1.01549	1.00584	0.996833	0.989039
0.0286129	0.0652362	0.102438	0.139846	0.177277	0.214742	0.252339	0.290109	0.327934	0.365503	0.40233	0.437881	0.471744	0.503777	0.534166	0.563394	0.592165	0.621294	0.651583	0.683669	0.717904	0.754281	0.792434	0.831663	0.871	0.909293	0.945309	0.97788	1.00604	1.02909	1.04666	1.05863	1.06512	1.06646	1.06309	1.05559	1.0446	1.03081	1.01502	0.998017	0.980659	0.963758	0.94806	0.93419	0.922608	0.913593	0.907252	0.903536	0.902273	0.903189
0.0427751	0.077911	0.113407	0.148933	0.183979	0.217947	0.250337	0.280907	0.309715	0.337056	0.36335	0.389068	0.414741	0.440956	0.468297	0.497259	0.528186	0.561241	0.596406	0.633522	0.672318	0.712435	0.753406	0.794645	0.835468	0.875149	0.912972	0.948261	0.980416	1.00895	1.03351	1.05386	1.0699	1.08164	1.0892	1.09284	1.09289	1.08981	1.08413	1.07647	1.0675	1.05789	1.04828	1.03927	1.03138	1.02503	1.02046	1.01774	1.01676	1.01727
0.0435402	0.0704159	0.09766	0.125055	0.152443	0.179683	0.206616	0.233084	0.258961	0.284165	0.308688	0.332626	0.356148	0.379417	0.402535	0.425553	0.448507	0.471441	0.494424	0.517561	0.540976	0.564793	0.589142	0.614155	0.639955	0.666668	0.694385	0.723134	0.75286	0.783392	0.814404	0.845425	0.875902	0.905257	0.932957	0.958545	0.98164	1.00191	1.01906	1.03292	1.04339	1.05056	1.05467	1.05607	1.05521	1.05249	1.04824	1.04274	1.0362	1.0289
0.0278007	0.0646704	0.100296	0.133448	0.16315	0.188814	0.210335	0.228101	0.242903	0.255784	0.267881	0.280259	0.293792	0.309087	0.326472	0.346016	0.367573	0.390847	0.415471	0.441088	0.467412	0.49429	0.521755	0.550053	0.579616	0.610973	0.644626	0.6809	0.719799	0.760931	0.803533	0.846561	0.888834	0.929185	0.966568	1.00012	1.02914	1.05312	1.07173	1.08488	1.09267	1.09541	1.09357	1.08781	1.07897	1.06801	1.05593	1.04371	1.03222	1.02219
0.0512326	0.0761739	0.102844	0.131756	0.163096	0.196571	0.231412	0.266562	0.300991	0.333942	0.365016	0.394117	0.421365	0.447035	0.471546	0.495438	0.519316	0.543762	0.569241	0.596063	0.624383	0.654211	0.685411	0.717728	0.750832	0.784335	0.817783	0.850655	0.882409	0.912525	0.940551	0.966123	0.98896	1.00883	1.0255	1.03876	1.04847	1.05456	1.05713	1.05643	1.05285	1.04686	1.03894	1.0296	1.01941	1.00893	0.998685	0.989162	0.980751	0.973739
0.0252144	0.0752432	0.126309	0.177944	0.229789	0.281603	0.333183	0.384224	0.434224	0.482487	0.528239	0.570801	0.609758	0.645048	0.676971	0.706131	0.733315	0.759345	0.784985	0.810845	0.837286	0.864342	0.891714	0.918852	0.945076	0.969689	0.992063	1.01168	1.02813	1.04114	1.05049	1.05613	1.05811	1.05663	1.05204	1.04474	1.03524	1.02409	1.01192	0.999381	0.987132	0.975805	0.965987	0.958168	0.952716	0.949868	0.949683	0.951998	0.956465	0.962656
0.0250207	0.0491757	0.0736758	0.0983887	0.123528	0.149556	0.177012	0.206366	0.23794	0.271881	0.308173	0.346677	0.387209	0.429603	0.473688	0.519215	0.565794	0.612885	0.659842	0.705976	0.750604	0.7931	0.832924	0.869638	0.902897	0.932478	0.958314	0.980491	0.999207	1.01472	1.02728	1.0371	1.04433	1.04911	1.0516	1.05196	1.05039	1.04706	1.04218	1.03603	1.02895	1.02139	1.01377	1.00648	0.999849	0.994077	0.989286	0.985522	0.982783	0.981057
0.0420233	0.075811	0.110861	0.147255	0.185123	0.224481	0.26511	0.306558	0.348233	0.389547	0.430059	0.46952	0.507848	0.545101	0.581476	0.617288	0.652919	0.688749	0.725077	0.761999	0.799331	0.836603	0.873151	0.908238	0.941189	0.971469	0.998694	1.02258	1.04289	1.05948	1.07223	1.08112	1.08624	1.08774	1.08589	1.08108	1.07381	1.06462	1.05406	1.04266	1.03095	1.01948	1.00884	0.999549	0.992046	0.986569	0.983192	0.981881	0.982509	0.984852
0.0252144	0.067438	0.111934	0.159032	0.208956	0.261672	0.316764	0.373381	0.430328	0.486243	0.539838	0.590155	0.636789	0.679921	0.720151	0.758258	0.794993	0.830925	0.866323	0.901129	0.934997	0.967398	0.997699	1.02523	1.04937	1.06969	1.08594	1.09802	1.10596	1.10987	1.10992	1.10641	1.09972	1.09036	1.07894	1.06615	1.05276	1.03951	1.02714	1.01629	1.00744	1.00093	0.996917	0.995427	0.996327	0.999367	1.00422	1.01053	1.01791	1.02592
0.0274982	0.0875011	0.148835	0.211071	0.273621	0.335694	0.396279	0.454254	0.508604	0.558642	0.60415	0.645453	0.683378	0.719042	0.753572	0.787847	0.822354	0.857142	0.891872	0.925957	0.958707	0.989436	1.01753	1.0425	1.06396	1.08162	1.09521	1.10457	1.10961	1.11043	1.10729	1.10067	1.09123	1.0797	1.06685	1.05342	1.04007	1.02736	1.01578	1.00574	0.997539	0.991344	0.987202	0.985085	0.98489	0.986426	0.989436	0.993636	0.998743	1.0045
0.0323104	0.0635564	0.0948116	0.125623	0.155822	0.185503	0.214925	0.244428	0.274345	0.304903	0.336133	0.367889	0.39995	0.432096	0.464114	0.495799	0.52701	0.557732	0.588089	0.618327	0.648765	0.679729	0.711462	0.744038	0.777315	0.810948	0.844449	0.877254	0.908774	0.938448	0.965786	0.990381	1.0119	1.03007	1.04467	1.05558	1.06273	1.06616	1.06595	1.06226	1.05541	1.04591	1.03449	1.02196	1.00914	0.996727	0.985316	0.975348	0.96714	0.960915
0.0468223	0.07051	0.0966132	0.125867	0.158638	0.194808	0.233745	0.274364	0.315307	0.355208	0.392949	0.427843	0.45968	0.488665	0.51531	0.540334	0.564561	0.588808	0.613808	0.640154	0.668275	0.698401	0.730533	0.764442	0.799662	0.835512	0.871137	0.905576	0.937858	0.967102	0.992611	1.01394	1.0309	1.04353	1.05206	1.05685	1.05841	1.05736	1.05438	1.05006	1.04489	1.03925	1.03344	1.02778	1.02257	1.01811	1.01461	1.01219	1.01087	1.01069
0.0174561	0.0535847	0.0918744	0.132637	0.176237	0.222894	0.272411	0.324003	0.37632	0.42773	0.476755	0.522451	0.564552	0.603379	0.639621	0.674114	0.707628	0.740745	0.773806	0.806905	0.839907	0.872478	0.90413	0.93428	0.962338	0.987785	1.01023	1.02944	1.04526	1.05761	1.0664	1.07159	1.07324	1.0715	1.06672	1.05932	1.04983	1.03874	1.02654	1.01368	1.00059	0.9877	0.975361	0.963881	0.953501	0.944402	0.936725	0.930591	0.926108	0.92335
0.0356251	0.0770932	0.120321	0.165354	0.212275	0.261058	0.311371	0.362473	0.413352	0.463036	0.510835	0.556463	0.600061	0.642118	0.683273	0.724072	0.764811	0.805476	0.845734	0.884975	0.922404	0.957142	0.988307	1.01513	1.03708	1.05396	1.06589	1.07327	1.07665	1.07669	1.07398	1.06907	1.06242	1.05445	1.04552	1.03601	1.02625	1.01659	1.00734	0.998783	0.991195	0.9848	0.979745	0.976096	0.973874	0.973061	0.973591	0.975362	0.978254	0.982112
0.0286899	0.065455	0.103593	0.14309	0.184057	0.226663	0.270969	0.316767	0.363533	0.410529	0.456978	0.502203	0.545742	0.587423	0.627386	0.665975	0.703585	0.74055	0.777083	0.813227	0.848818	0.883471	0.916654	0.947789	0.976324	1.00177	1.02374	1.042	1.0565	1.0674	1.07492	1.07935	1.08095	1.07998	1.0767	1.07135	1.06416	1.05539	1.04529	1.0342	1.02252	1.01069	0.999082	0.988038	0.977831	0.968713	0.960915	0.954624	0.949937	0.946856
0.0510509	0.113985	0.177864	0.242193	0.306456	0.369947	0.431691	0.49061	0.545854	0.597042	0.644326	0.688298	0.729753	0.769417	0.807803	0.845175	0.881535	0.916602	0.949844	0.980565	1.00801	1.03149	1.05048	1.06472	1.07418	1.07914	1.08	1.07725	1.07138	1.06283	1.05206	1.03956	1.02585	1.01147	0.997011	0.983052	0.970185	0.958951	0.949802	0.943044	0.938809	0.937044	0.937552	0.940061	0.944288	0.949967	0.956844	0.964653	0.973094	0.981827
0.0411718	0.097994	0.1543	0.208891	0.261054	0.310644	0.358039	0.403962	0.449255	0.494667	0.540703	0.587532	0.634968	0.68252	0.729478	0.775014	0.818302	0.858662	0.895676	0.929193	0.959253	0.985956	1.00937	1.02952	1.04635	1.0598	1.06974	1.07611	1.07885	1.07807	1.07401	1.06715	1.05808	1.04755	1.03633	1.02519	1.0148	1.00567	0.998194	0.99258	0.988904	0.987124	0.987119	0.988708	0.991687	0.995845	1.00096	1.0068	1.01306	1.01946
0.0196116	0.0548029	0.0903063	0.125752	0.160945	0.195899	0.230791	0.265894	0.301561	0.338193	0.37613	0.415505	0.456172	0.497745	0.539709	0.581535	0.622788	0.663159	0.702447	0.740512	0.777198	0.812251	0.845297	0.875879	0.903556	0.928012	0.949117	0.966944	0.98172	0.99372	1.00318	1.01027	1.01509	1.01769	1.01811	1.0164	1.01266	1.00712	1.00009	0.991985	0.983223	0.974235	0.965421	0.957136	0.949682	0.943317	0.938245	0.934604	0.932453	0.931756
0.0313453	0.0781347	0.126514	0.176496	0.228183	0.281585	0.33644	0.392162	0.44791	0.50272	0.5557	0.606247	0.65411	0.699311	0.742028	0.782495	0.820885	0.857208	0.891291	0.922834	0.951507	0.977021	0.999168	1.01784	1.03304	1.04485	1.05337	1.05872	1.06104	1.06049	1.05725	1.05157	1.04372	1.03404	1.02296	1.01102	0.998788	0.986824	0.975602	0.965482	0.956683	0.949317	0.94344	0.939109	0.936377	0.935267	0.935736	0.937669	0.940888	0.945161
0.0208835	0.0610504	0.1032	0.147488	0.19432	0.24425	0.297702	0.354631	0.414339	0.475525	0.536571	0.595945	0.652535	0.705729	0.755295	0.801215	0.843564	0.882406	0.917707	0.949317	0.977006	1.00054	1.01973	1.03452	1.04497	1.05133	1.05398	1.05339	1.05008	1.04455	1.03727	1.02872	1.01937	1.0096	0.999765	0.990185	0.981195	0.973126	0.966282	0.960894	0.957076	0.954805	0.953934	0.954207	0.95531	0.956942	0.958853	0.960847	0.962788	0.964611
0.0233563	0.0773682	0.132257	0.187488	0.242717	0.297752	0.352399	0.406355	0.459257	0.510811	0.560877	0.609463	0.656641	0.702436	0.746744	0.789315	0.829752	0.867539	0.902133	0.933082	0.960104	0.983101	1.00214	1.01741	1.02924	1.03798	1.04393	1.0473	1.04826	1.04693	1.04349	1.03817	1.03128	1.02318	1.0143	1.00512	0.996088	0.987578	0.979819	0.972924	0.966921	0.961805	0.957554	0.954153	0.951597	0.949893	0.94904	0.949018	0.949772	0.951205
0.0461661	0.0846222	0.124403	0.165549	0.208083	0.251861	0.296489	0.341357	0.385787	0.429224	0.471417	0.512518	0.55306	0.5938	0.635457	0.678451	0.722747	0.767847	0.812886	0.856756	0.898246	0.936206	0.969689	0.99806	1.02105	1.03875	1.05154	1.05992	1.06445	1.06562	1.06391	1.05979	1.05374	1.04634	1.03817	1.02982	1.02179	1.01448	1.00818	1.0031	0.999304	0.996826	0.995663	0.995793	0.997145	0.999589	1.00294	1.00697	1.01137	1.01581
[truncated: 51 more columns]
