# Supplementary material for: Distributions of plantar loads are altered when walking in anxiety-inducing virtual settings but not under cognitive demand
Source: PLoS One. 2026 Apr 20;21(4):e0345075. doi: 10.1371/journal.pone.0345075 (PMC13094994; doi:10.1371/journal.pone.0345075)
Supplement: S1 File — Study data is available here. (ZIP) [file pone.0345075.s001.zip › S1 File. Dataset/ProcL_40DTL.xlsx]

## Sheet: Sheet1
0.0538875	0.0964942	0.139772	0.183389	0.22696	0.269921	0.311545	0.351094	0.387997	0.421947	0.452947	0.481345	0.507808	0.533235	0.558655	0.585106	0.613526	0.644653	0.678928	0.716412	0.756723	0.799043	0.842199	0.88483	0.925563	0.963167	0.996662	1.02537	1.04891	1.06719	1.08033	1.08854	1.09216	1.0916	1.08734	1.07992	1.06984	1.05765	1.04389	1.02912	1.01393	0.998888	0.984478	0.971115	0.959095	0.948592	0.939686	0.932395	0.926705	0.922562
0.0655208	0.0985671	0.132673	0.16787	0.204157	0.241384	0.279235	0.317277	0.355049	0.392153	0.428324	0.463501	0.497858	0.531771	0.565734	0.600251	0.635775	0.672673	0.711183	0.751339	0.79288	0.83522	0.877487	0.918646	0.957614	0.99332	1.02476	1.05112	1.07184	1.08668	1.09571	1.09923	1.09778	1.09205	1.08279	1.07073	1.05655	1.04088	1.0243	1.00733	0.990509	0.974364	0.959428	0.946201	0.935095	0.926335	0.919903	0.915566	0.912949	0.911619
0.0439509	0.0999238	0.157443	0.216244	0.275807	0.335194	0.393064	0.447855	0.498062	0.542543	0.58081	0.613179	0.640682	0.664833	0.687337	0.709789	0.733427	0.758982	0.786663	0.816248	0.847203	0.878771	0.910018	0.939887	0.967274	0.991151	1.0107	1.02544	1.03521	1.04024	1.04095	1.03795	1.03187	1.02337	1.01305	1.00148	0.989247	0.976909	0.96499	0.953938	0.944119	0.935803	0.929163	0.924289	0.921199	0.919831	0.920006	0.921424	0.92371	0.926475
0.0553483	0.0989963	0.141885	0.182918	0.221366	0.256888	0.289464	0.319332	0.34696	0.372998	0.398191	0.42327	0.448873	0.475527	0.503633	0.533442	0.565057	0.598457	0.633529	0.670077	0.707819	0.746364	0.785184	0.823616	0.860908	0.896294	0.92905	0.958517	0.984114	1.00538	1.022	1.03387	1.0411	1.04394	1.0428	1.03814	1.03047	1.02031	1.00822	0.994831	0.980801	0.966792	0.953388	0.941061	0.930184	0.921023	0.913683	0.908105	0.904131	0.901572
0.0482802	0.100174	0.153034	0.206505	0.260098	0.31306	0.364397	0.413069	0.458264	0.499577	0.537054	0.571121	0.602484	0.631996	0.660541	0.688935	0.717856	0.747783	0.778967	0.811404	0.844777	0.878428	0.911435	0.94276	0.971372	0.996348	1.01696	1.03275	1.04358	1.04961	1.05117	1.04877	1.04296	1.03432	1.02345	1.01087	0.997098	0.982621	0.967914	0.953466	0.939768	0.927257	0.916219	0.906765	0.898856	0.892345	0.887013	0.882638	0.879048	0.876166
0.0393696	0.0885972	0.139635	0.192378	0.246593	0.301802	0.357235	0.411828	0.464288	0.513266	0.557607	0.596588	0.63009	0.658669	0.683449	0.705884	0.727442	0.749367	0.772547	0.797469	0.824212	0.852476	0.881619	0.910717	0.938684	0.964394	0.98681	1.00509	1.01865	1.02728	1.03112	1.03057	1.02613	1.01836	1.00781	0.99506	0.980688	0.965287	0.949448	0.933727	0.918612	0.904516	0.891784	0.880715	0.871559	0.86452	0.859736	0.857253	0.857008	0.858819
0.0524728	0.102619	0.153123	0.203293	0.252283	0.299041	0.34235	0.381048	0.414331	0.442014	0.464624	0.483322	0.499692	0.51548	0.532364	0.551756	0.574697	0.601803	0.633261	0.668852	0.708012	0.749859	0.793212	0.83668	0.878813	0.91826	0.953868	0.984726	1.01019	1.0299	1.04377	1.05197	1.05487	1.05296	1.04683	1.03712	1.02451	1.00978	0.993701	0.977096	0.960731	0.945291	0.931369	0.919446	0.909852	0.902744	0.898111	0.895802	0.89556	0.89704
0.0387519	0.080727	0.122449	0.16313	0.20223	0.239269	0.273728	0.305129	0.333189	0.357933	0.379772	0.399535	0.418435	0.437942	0.459593	0.484779	0.514559	0.54954	0.589819	0.634962	0.684045	0.735773	0.788656	0.841183	0.891939	0.939646	0.983172	1.02156	1.05408	1.08023	1.09979	1.11279	1.11953	1.12049	1.11637	1.10799	1.0963	1.08222	1.06668	1.05058	1.03475	1.01992	1.00657	0.995036	0.985453	0.977862	0.972194	0.968285	0.965915	0.964868
0.0751085	0.129172	0.183962	0.238913	0.293308	0.346149	0.396229	0.442362	0.483614	0.519465	0.54993	0.575637	0.597832	0.618212	0.638621	0.660722	0.685773	0.7145	0.747078	0.783167	0.821971	0.862311	0.902755	0.941764	0.977854	1.00974	1.03641	1.0572	1.07181	1.08029	1.08303	1.08072	1.07427	1.06471	1.05309	1.04039	1.02741	1.01476	1.00286	0.99203	0.982503	0.974464	0.968002	0.963094	0.95961	0.957316	0.955908	0.955068	0.954532	0.954125
0.0411484	0.0865733	0.132707	0.179143	0.225397	0.270832	0.314686	0.356215	0.394851	0.430334	0.462797	0.492797	0.521252	0.549298	0.578102	0.608669	0.641668	0.67736	0.715614	0.755939	0.797537	0.839388	0.880363	0.919319	0.955174	0.986982	1.01401	1.03579	1.05212	1.06303	1.06871	1.06955	1.06607	1.05893	1.04887	1.03672	1.02328	1.00931	0.995531	0.982574	0.971018	0.961335	0.953852	0.948695	0.94572	0.944562	0.944743	0.945772	0.947207	0.948702
0.0538773	0.0968544	0.141143	0.186632	0.23301	0.279608	0.325415	0.369247	0.40999	0.446858	0.479608	0.508647	0.534953	0.559868	0.584845	0.611215	0.639983	0.671705	0.706488	0.744038	0.78371	0.824589	0.865556	0.905366	0.942741	0.976462	1.00545	1.02883	1.04602	1.05678	1.06125	1.05995	1.05367	1.04335	1.02998	1.01453	0.997911	0.981007	0.964644	0.949588	0.936488	0.925837	0.917949	0.912935	0.910696	0.910956	0.913305	0.917252	0.922278	0.927894
0.0288417	0.0871575	0.144911	0.200805	0.253785	0.303007	0.3478	0.38772	0.422667	0.452968	0.479367	0.502935	0.524966	0.546872	0.570032	0.595608	0.624409	0.65683	0.69286	0.732144	0.774028	0.817617	0.861814	0.905375	0.946994	0.985412	1.01953	1.0485	1.07173	1.08891	1.09999	1.10518	1.10501	1.1002	1.09168	1.0804	1.06734	1.05345	1.03962	1.02658	1.01492	1.00501	0.997015	0.990889	0.986415	0.983294	0.981199	0.979816	0.978865	0.978112
0.0686775	0.146051	0.223173	0.298525	0.370367	0.436865	0.496362	0.547681	0.590312	0.624439	0.65084	0.670745	0.685682	0.697322	0.707347	0.71734	0.728688	0.742522	0.759661	0.780533	0.805121	0.832952	0.863172	0.894676	0.926264	0.956759	0.985075	1.01026	1.0316	1.04865	1.06125	1.06946	1.07352	1.07383	1.07084	1.06505	1.05697	1.04713	1.03609	1.02441	1.01262	1.00125	0.990723	0.981328	0.973188	0.966249	0.960321	0.955131	0.950379	0.945782
0.0489635	0.101227	0.154971	0.210033	0.266024	0.322179	0.37734	0.430148	0.47935	0.524088	0.564086	0.599687	0.631751	0.661462	0.690066	0.718622	0.74784	0.778048	0.809233	0.841108	0.873157	0.904691	0.934933	0.963114	0.988525	1.01052	1.02854	1.0422	1.05132	1.05598	1.05648	1.05329	1.04696	1.03807	1.02716	1.01481	1.00155	0.987965	0.974544	0.961745	0.950003	0.939727	0.931232	0.92467	0.920004	0.917063	0.915596	0.91532	0.91595	0.917229
0.0441818	0.102779	0.160219	0.214945	0.265472	0.310599	0.349586	0.382282	0.409176	0.431289	0.449964	0.46666	0.482784	0.499589	0.518102	0.539117	0.563199	0.590692	0.621696	0.656052	0.693366	0.733038	0.774296	0.816224	0.857815	0.898013	0.93576	0.970045	0.999971	1.02483	1.04415	1.05766	1.06537	1.06754	1.06463	1.05725	1.04611	1.03197	1.01567	0.998032	0.979885	0.962002	0.945057	0.929571	0.915916	0.904335	0.894959	0.887815	0.882834	0.879883
0.0563416	0.109246	0.160731	0.209199	0.25324	0.291835	0.324567	0.351698	0.374063	0.39289	0.40959	0.425565	0.442032	0.459928	0.479872	0.502178	0.526886	0.55382	0.582685	0.61318	0.645058	0.678136	0.712268	0.747297	0.782998	0.819012	0.854814	0.889741	0.923082	0.95414	0.982264	1.00685	1.02735	1.0434	1.05487	1.0619	1.06487	1.06429	1.06081	1.05515	1.04802	1.04012	1.0321	1.02456	1.018	1.01277	1.00903	1.0068	1.006	1.00647
0.0287715	0.0766124	0.124364	0.17115	0.216215	0.25886	0.298446	0.334469	0.36666	0.395065	0.42011	0.442595	0.463597	0.484313	0.505887	0.529259	0.55508	0.583721	0.615339	0.649909	0.687216	0.726841	0.768162	0.81039	0.852594	0.893758	0.93289	0.969124	1.00178	1.03036	1.05451	1.07401	1.08873	1.09865	1.10386	1.10462	1.10129	1.09434	1.08437	1.07209	1.05827	1.04375	1.02924	1.01534	1.00248	0.990935	0.980835	0.972208	0.96497	0.958934
0.0376669	0.0838852	0.130963	0.178526	0.226131	0.273088	0.318404	0.360937	0.399665	0.433926	0.463578	0.489063	0.51135	0.531778	0.551848	0.573026	0.596562	0.623355	0.653866	0.688096	0.72562	0.765673	0.807281	0.849375	0.890848	0.930579	0.967457	1.00046	1.02878	1.05183	1.06925	1.08088	1.08682	1.08751	1.08367	1.07615	1.06587	1.05369	1.04041	1.02675	1.01339	1.00089	0.989671	0.979991	0.971955	0.965495	0.960426	0.956492	0.953422	0.950969
0.0714627	0.118382	0.166154	0.214275	0.262044	0.308495	0.352469	0.392773	0.428408	0.458885	0.484484	0.506291	0.525984	0.545508	0.56675	0.591282	0.62015	0.653753	0.691847	0.733645	0.777952	0.823332	0.868265	0.911249	0.95083	0.985675	1.01471	1.03724	1.05301	1.06216	1.06518	1.06273	1.05561	1.04471	1.03097	1.01533	0.998699	0.981922	0.96576	0.950853	0.93772	0.926776	0.918326	0.912544	0.909448	0.908911	0.910687	0.914424	0.919675	0.92594
0.0381624	0.0835386	0.128836	0.173256	0.216153	0.256975	0.295223	0.330511	0.36271	0.392054	0.419156	0.444936	0.470525	0.497133	0.525847	0.557442	0.592344	0.630691	0.67235	0.716872	0.763458	0.811007	0.85828	0.90408	0.947329	0.987081	1.02254	1.05304	1.07807	1.09723	1.11031	1.11736	1.11869	1.11487	1.10664	1.09491	1.08065	1.06484	1.04846	1.03239	1.01742	1.00421	0.993198	0.984614	0.978437	0.974468	0.972376	0.971743	0.972123	0.973106
0.0652267	0.118735	0.172287	0.224943	0.275693	0.323426	0.36701	0.405482	0.438274	0.465398	0.487509	0.505815	0.52191	0.537559	0.554492	0.574214	0.597867	0.62618	0.659442	0.697465	0.739586	0.784731	0.831521	0.878428	0.923943	0.966683	1.00543	1.03911	1.06683	1.08795	1.10217	1.10956	1.11058	1.10598	1.09673	1.08385	1.0684	1.0514	1.03383	1.01658	1.00034	0.985626	0.972766	0.961933	0.953162	0.946365	0.941367	0.937949	0.935877	0.934895
0.0357529	0.0940054	0.153439	0.213596	0.2739	0.33347	0.391054	0.445213	0.494642	0.538477	0.576514	0.609279	0.637965	0.664201	0.689726	0.716049	0.744214	0.774685	0.80736	0.841687	0.876792	0.911572	0.944797	0.975242	1.00182	1.02372	1.04044	1.05183	1.05807	1.05962	1.0571	1.0512	1.0426	1.03196	1.0199	1.00707	0.994107	0.98163	0.970219	0.960343	0.952298	0.946188	0.941914	0.939188	0.9376	0.936719	0.936185	0.935766	0.935387	0.935128
0.0545475	0.102376	0.150915	0.199699	0.24802	0.294903	0.339234	0.379993	0.416514	0.448717	0.477214	0.503225	0.528334	0.554188	0.582256	0.613671	0.649106	0.688683	0.731929	0.777792	0.824761	0.871066	0.914904	0.954634	0.988914	1.0168	1.03777	1.05174	1.05899	1.0601	1.05585	1.04717	1.03515	1.021	1.0059	0.991017	0.977338	0.965669	0.956565	0.950318	0.94695	0.94624	0.947775	0.951043	0.955526	0.96075	0.966272	0.971673	0.976591	0.980773
0.0484839	0.0937305	0.138269	0.180989	0.220874	0.257034	0.288814	0.315921	0.338504	0.357148	0.372801	0.386647	0.399954	0.413936	0.429655	0.447991	0.469641	0.495092	0.5246	0.558177	0.595643	0.636659	0.680743	0.727267	0.775444	0.824339	0.872887	0.919948	0.964377	1.00507	1.041	1.07132	1.09541	1.11302	1.12413	1.12903	1.12817	1.12216	1.11174	1.09777	1.08122	1.06314	1.04457	1.02644	1.00959	0.994652	0.982044	0.971958	0.964395	0.959212
0.0413315	0.104143	0.167122	0.229209	0.289406	0.346661	0.399834	0.447839	0.489884	0.525682	0.555559	0.580452	0.601807	0.62138	0.640985	0.662256	0.686474	0.714459	0.746501	0.782335	0.821191	0.8619	0.903016	0.942983	0.980322	1.01376	1.04225	1.06505	1.08174	1.0923	1.09709	1.09672	1.09199	1.08376	1.0729	1.06032	1.04689	1.03343	1.02064	1.00903	0.998952	0.990555	0.983786	0.978466	0.97434	0.971106	0.96845	0.966105	0.963862	0.961583
0.0786825	0.121653	0.165284	0.209281	0.253264	0.296681	0.338882	0.379307	0.417632	0.453843	0.488228	0.521294	0.553709	0.586258	0.619727	0.654786	0.691905	0.731302	0.772858	0.816051	0.859968	0.903399	0.944951	0.983177	1.01673	1.0445	1.06575	1.08012	1.08761	1.08863	1.08386	1.07425	1.0609	1.04496	1.02757	1.00973	0.992353	0.976223	0.962028	0.950334	0.941518	0.935684	0.932636	0.931961	0.933119	0.93552	0.938583	0.941784	0.944698	0.947047
0.0398354	0.089662	0.141073	0.19389	0.247732	0.301871	0.355165	0.406165	0.45338	0.495585	0.532119	0.563082	0.589305	0.612108	0.632994	0.653391	0.674481	0.697123	0.721838	0.748833	0.778011	0.80898	0.841085	0.873523	0.905421	0.93584	0.963805	0.988437	1.00907	1.02528	1.03686	1.04384	1.04643	1.04496	1.03983	1.03146	1.02029	1.00686	0.991758	0.975671	0.959249	0.943043	0.927484	0.91288	0.899428	0.887227	0.876314	0.866699	0.858368	0.851268
0.0631776	0.114898	0.165782	0.214608	0.260389	0.302326	0.339824	0.372624	0.400964	0.425654	0.448002	0.469621	0.492192	0.517236	0.545906	0.578863	0.616266	0.657812	0.702779	0.750091	0.798421	0.846315	0.89231	0.935072	0.973526	1.00694	1.0349	1.0573	1.07421	1.08588	1.09264	1.09487	1.09296	1.08736	1.07862	1.06741	1.05441	1.04033	1.02587	1.01165	0.998204	0.985953	0.975128	0.965788	0.957876	0.951293	0.945941	0.941707	0.938444	0.935965
0.0674047	0.12614	0.18496	0.242909	0.299034	0.35232	0.401757	0.44652	0.486164	0.520768	0.550957	0.577792	0.602571	0.626648	0.651282	0.677507	0.706039	0.737225	0.771051	0.807164	0.844906	0.883328	0.921246	0.957346	0.990338	1.0191	1.0428	1.06087	1.07308	1.0794	1.08004	1.07539	1.06603	1.05265	1.03602	1.01697	0.996376	0.975117	0.954036	0.933895	0.915356	0.898931	0.884932	0.873456	0.864424	0.857617	0.8527	0.849278	0.846953	0.845349
0.0367775	0.100102	0.165655	0.233253	0.302467	0.372409	0.441645	0.508304	0.570354	0.625996	0.674049	0.714191	0.746987	0.773709	0.795995	0.815514	0.833737	0.851792	0.870401	0.889898	0.910287	0.93131	0.952505	0.973254	0.992813	1.01039	1.02525	1.03684	1.04483	1.04917	1.05006	1.04791	1.04324	1.03659	1.02846	1.01931	1.00949	0.999347	0.9892	0.979332	0.969984	0.961339	0.953522	0.9466	0.940589	0.935488	0.931301	0.92802	0.9256	0.923935
[truncated: 51 more columns]
