# Supplementary material for: Distributions of plantar loads are altered when walking in anxiety-inducing virtual settings but not under cognitive demand
Source: PLoS One. 2026 Apr 20;21(4):e0345075. doi: 10.1371/journal.pone.0345075 (PMC13094994; doi:10.1371/journal.pone.0345075)
Supplement: S1 File — Study data is available here. (ZIP) [file pone.0345075.s001.zip › S1 File. Dataset/ProcRLat_21STH.xlsx]

## Sheet: Sheet1
-0.493757	-0.634038	-0.751521	-0.807622	-0.748798	-0.50578	0.00423906	0.871418	2.18235	4.0056	6.3808	9.31215	12.7555	16.6109	20.7541	25.0946	29.6058	34.3116	39.2605	44.5063	50.0874	56.0105	62.2483	68.7497	75.4525	82.2892	89.1894	96.08	102.876	109.467	115.717	121.487	126.657	131.129	134.839	137.77	139.966	141.527	142.586	143.291	143.789	144.219	144.694	145.293	146.065	147.027	148.179	149.509	150.991	152.589
-1.17818	-1.05693	-0.723548	-0.0531475	1.09034	2.83913	5.30079	8.53703	12.5449	17.2394	22.4545	27.9866	33.6629	39.3819	45.1061	50.8332	56.5739	62.3449	68.1744	74.105	80.1877	86.4721	92.9945	99.7634	106.755	113.918	121.175	128.421	135.53	142.377	148.842	154.813	160.192	164.899	168.872	172.075	174.504	176.179	177.129	177.371	176.917	175.792	174.043	171.73	168.932	165.759	162.344	158.837	155.39	152.147
-1.30451	-1.40393	-1.38083	-1.11508	-0.460631	0.748101	2.68598	5.52625	9.42725	14.5121	20.8544	28.4901	37.444	47.7309	59.3253	72.1316	85.9692	100.576	115.642	130.865	146.003	160.886	175.397	189.427	202.855	215.552	227.402	238.315	248.226	257.088	264.865	271.517	277.006	281.301	284.372	286.185	286.697	285.861	283.64	280.02	275.042	268.802	261.45	253.19	244.292	235.1	226.013	217.441	209.755	203.246
-1.23454	-1.34192	-1.272	-0.911219	-0.122596	1.24518	3.33955	6.27636	10.1063	14.7804	20.1299	25.8893	31.7734	37.5596	43.1181	48.393	53.3684	58.0456	62.4318	66.536	70.3704	73.9486	77.2756	80.3492	83.1732	85.7596	88.117	90.2447	92.1374	93.7913	95.2077	96.3975	97.3884	98.225	98.9647	99.6735	100.42	101.262	102.249	103.425	104.842	106.545	108.566	110.912	113.567	116.496	119.657	123.017	126.562	130.304
-1.1945	-0.809103	-0.185909	0.796366	2.26206	4.32809	7.08783	10.5867	14.7989	19.6129	24.8321	30.2118	35.5219	40.5978	45.3472	49.7294	53.738	57.4054	60.8039	64.0356	67.2211	70.4888	73.9562	77.7053	81.7598	86.0772	90.5654	95.1094	99.5926	103.91	107.979	111.746	115.184	118.279	121.016	123.382	125.377	127.024	128.35	129.381	130.143	130.677	131.051	131.352	131.68	132.139	132.834	133.856	135.273	137.132
-0.561033	-0.511461	-0.341925	0.00767761	0.602554	1.50485	2.76049	4.38699	6.37493	8.70137	11.3329	14.2173	17.2905	20.4962	23.7888	27.1256	30.4678	33.7886	37.0788	40.3483	43.6177	46.9072	50.2337	53.6106	57.045	60.5363	64.0824	67.6756	71.2859	74.8521	78.2938	81.526	84.472	87.0766	89.316	91.1915	92.7158	93.9077	94.7961	95.4207	95.8287	96.0737	96.2164	96.3205	96.4493	96.6627	97.0136	97.5434	98.2843	99.2711
-0.603924	-0.64404	-0.595617	-0.401755	0.00529055	0.699242	1.75052	3.21443	5.12215	7.47488	10.2342	13.3133	16.5874	19.9262	23.2203	26.3919	29.3999	32.2441	34.9578	37.5969	40.2368	42.9715	45.9001	49.1036	52.6282	56.4818	60.6359	65.0292	69.5741	74.1585	78.6596	82.9711	87.0147	90.731	94.0763	97.0341	99.6206	101.871	103.819	105.489	106.912	108.146	109.28	110.417	111.653	113.064	114.702	116.612	118.837	121.415
-0.866515	-0.49948	-0.00876119	0.699707	1.71735	3.12236	4.98184	7.35957	10.3057	13.8273	17.8621	22.2792	26.9198	31.6554	36.4242	41.2266	46.098	51.0741	56.1693	61.3755	66.6757	72.051	77.48	82.9405	88.415	93.8879	99.3397	104.748	110.093	115.361	120.548	125.654	130.679	135.619	140.466	145.206	149.819	154.266	158.483	162.392	165.917	169.002	171.609	173.735	175.406	176.664	177.555	178.127	178.446	178.601
-0.63295	-0.522944	-0.317429	0.0494428	0.648219	1.54641	2.80305	4.46491	6.55685	9.0707	11.9633	15.1636	18.5848	22.1404	25.7629	29.4157	33.0968	36.8345	40.6847	44.7263	49.052	53.7581	58.9252	64.5939	70.7461	77.2966	84.0984	90.9602	97.6756	104.059	109.983	115.396	120.301	124.738	128.769	132.468	135.887	139.042	141.921	144.512	146.804	148.799	150.516	152.007	153.353	154.675	156.112	157.799	159.846	162.337
-0.990167	-0.740431	-0.324326	0.347382	1.38293	2.89977	4.99855	7.7349	11.0968	14.9853	19.2144	23.5502	27.7703	31.7025	35.2355	38.3198	40.961	43.1943	45.0569	46.5765	47.7763	48.689	49.3718	49.9079	50.3959	50.9368	51.6226	52.5254	53.6909	55.1396	56.8703	58.8592	61.0648	63.4446	65.9683	68.6094	71.3287	74.0729	76.7882	79.43	81.9665	84.3815	86.6753	88.8612	90.9602	92.9998	95.0137	97.0497	99.1799	101.506
-1.28338	-1.43877	-1.43225	-1.14849	-0.445249	0.839201	2.86929	5.78544	9.67068	14.514	20.184	26.436	32.9615	39.4552	45.6645	51.4048	56.549	61.0167	64.7751	67.8343	70.2316	72.0242	73.295	74.1519	74.7141	75.0946	75.3879	75.6603	75.9432	76.2273	76.4651	76.5917	76.5494	76.3001	75.8282	75.1445	74.2879	73.3133	72.2732	71.2082	70.1469	69.1062	68.0897	67.0942	66.1192	65.1759	64.2914	63.5046	62.8628	62.416
-1.08486	-1.04215	-0.833843	-0.351378	0.528053	1.93053	3.97028	6.73364	10.2647	14.556	19.5482	25.1423	31.2201	37.6641	44.3632	51.2011	58.0459	64.7592	71.2184	77.3241	82.9846	88.1049	92.5966	96.3935	99.4533	101.76	103.334	104.237	104.564	104.435	103.991	103.364	102.669	102.001	101.455	101.123	101.088	101.421	102.19	103.442	105.2	107.464	110.231	113.499	117.26	121.495	126.186	131.326	136.915	142.954
-1.5524	-1.06485	-0.217738	1.17157	3.28391	6.26888	10.2139	15.1213	20.8983	27.3659	34.2868	41.401	48.461	55.2574	61.6207	67.4088	72.4996	76.7969	80.2385	82.8012	84.4965	85.3644	85.467	84.8863	83.7248	82.1092	80.1887	78.1228	76.06	74.1225	72.4009	70.9609	69.8555	69.1383	68.8705	69.1189	69.9542	71.4441	73.6369	76.5424	80.1217	84.2879	88.913	93.8444	98.9316	104.049	109.106	114.054	118.871	123.556
-1.01674	-1.08458	-0.99318	-0.647651	0.0649391	1.26697	3.07385	5.56931	8.77701	12.6379	17.0031	21.654	26.3564	30.9241	35.2538	39.3197	43.1467	46.774	50.2204	53.4719	56.4919	59.2378	61.6744	63.784	65.5668	67.0351	68.2132	69.1393	69.8617	70.4241	70.8539	71.1644	71.3684	71.4876	71.5526	71.5994	71.6675	71.799	72.0363	72.419	72.9785	73.7296	74.6667	75.7722	77.0303	78.4288	79.9465	81.5464	83.1874	84.8451
-1.26429	-1.01377	-0.521036	0.357546	1.77257	3.86035	6.71878	10.3905	14.8473	19.9726	25.5648	31.3719	37.1382	42.6394	47.6985	52.1837	55.9964	59.059	61.3063	62.6933	63.2115	62.8984	61.8349	60.1412	57.9668	55.4641	52.762	49.9597	47.1383	44.3697	41.7194	39.2454	36.9968	35.0075	33.2932	31.8541	30.6805	29.756	29.0595	28.5701	28.2786	28.1938	28.3278	28.6764	29.2216	29.95	30.8602	31.9617	33.2708	34.799
-0.688312	-0.148794	0.57194	1.55074	2.85317	4.52656	6.59221	9.0345	11.801	14.8183	18.0107	21.3127	24.6751	28.0585	31.4177	34.6983	37.853	40.8601	43.7334	46.5262	49.3247	52.2256	55.3107	58.6301	62.193	65.9642	69.8725	73.829	77.7434	81.5309	85.1152	88.434	91.4462	94.1299	96.4738	98.4745	100.14	101.491	102.565	103.424	104.144	104.807	105.492	106.285	107.287	108.607	110.349	112.593	115.395	118.792
-1.02672	-0.571757	0.110944	1.13669	2.61569	4.63955	7.26765	10.5129	14.3329	18.6271	23.2454	28.0188	32.7991	37.4748	41.9664	46.22	50.1981	53.871	57.2184	60.2346	62.9199	65.2705	67.282	68.958	70.3108	71.3594	72.1314	72.6613	72.9879	73.1575	73.2265	73.2511	73.2702	73.2956	73.32	73.331	73.3202	73.2858	73.2318	73.1693	73.1162	73.0899	73.0982	73.1408	73.2207	73.3492	73.5438	73.8171	74.172	74.6073
-1.1317	-1.3336	-1.42065	-1.29613	-0.836034	0.107252	1.69325	4.07274	7.36048	11.6033	16.7507	22.6486	29.0708	35.7795	42.5797	49.3412	55.9844	62.4544	68.7042	74.6856	80.3439	85.6216	90.4642	94.8248	98.6697	101.985	104.771	107.036	108.778	109.991	110.667	110.801	110.397	109.465	108.029	106.137	103.857	101.268	98.4603	95.5406	92.6332	89.8508	87.2679	84.9205	82.8201	80.9622	79.3304	77.9058	76.6744	75.6304
-0.910863	-0.96629	-0.887479	-0.586894	0.0389463	1.10224	2.70903	4.94159	7.84952	11.4483	15.7172	20.6016	26.0234	31.8871	38.0793	44.472	50.9362	57.3582	63.6512	69.7553	75.6233	81.2071	86.4615	91.3547	95.8643	99.9654	103.622	106.786	109.393	111.37	112.656	113.215	113.056	112.241	110.88	109.12	107.125	105.052	103.049	101.239	99.7303	98.6115	97.9533	97.8007	98.1689	99.0431	100.384	102.137	104.234	106.613
-0.421798	-0.495056	-0.524424	-0.473585	-0.296195	0.0624686	0.661067	1.55539	2.79342	4.41813	6.47538	9.01495	12.0801	15.6952	19.8654	24.5904	29.8787	35.7449	42.1941	49.2155	56.7829	64.8547	73.3705	82.2453	91.3614	100.567	109.681	118.505	126.825	134.436	141.16	146.872	151.515	155.094	157.668	159.328	160.185	160.353	159.949	159.094	157.897	156.463	154.895	153.305	151.806	150.501	149.479	148.809	148.532	148.643
-0.891612	-0.809852	-0.57847	-0.104929	0.712692	1.9747	3.7661	6.14283	9.11618	12.638	16.5977	20.8407	25.2068	29.5705	33.8604	38.0524	42.1527	46.1826	50.1654	54.1188	58.0564	61.9897	65.9174	69.8074	73.5921	77.1778	80.4584	83.3324	85.7266	87.6139	89.0119	89.9664	90.5331	90.7697	90.7373	90.4927	90.0791	89.5279	88.8694	88.1386	87.3772	86.6361	85.9767	85.4719	85.1975	85.2165	85.5714	86.2869	87.3744	88.8349
-0.628589	-0.475961	-0.224203	0.184949	0.813311	1.72361	2.97696	4.62427	6.6955	9.19442	12.0964	15.3453	18.8565	22.5328	26.2846	30.0381	33.7319	37.3177	40.7688	44.083	47.2829	50.414	53.5316	56.6802	59.8835	63.1508	66.4827	69.8658	73.2638	76.6157	79.8461	82.8792	85.647	88.0968	90.2039	91.9804	93.4633	94.6903	95.6823	96.442	96.9591	97.2185	97.2103	96.9406	96.4341	95.7292	94.873	93.9114	92.8777	91.7925
-1.542	-1.35943	-0.902088	-0.00534825	1.50913	3.81358	7.04768	11.2945	16.5667	22.8028	29.8769	37.6238	45.8633	54.4144	63.1059	71.7859	80.331	88.6613	96.7546	104.644	112.399	120.105	127.837	135.653	143.596	151.665	159.79	167.848	175.691	183.175	190.173	196.607	202.469	207.82	212.777	217.478	222.056	226.592	231.123	235.656	240.181	244.676	249.104	253.414	257.541	261.417	264.983	268.191	271.004	273.399
-0.584815	-0.451838	-0.215357	0.190739	0.835001	1.77984	3.07276	4.74258	6.80157	9.24847	12.0671	15.2207	18.6471	22.2594	25.9564	29.6343	33.2004	36.5845	39.7539	42.7263	45.5681	48.3732	51.2373	54.2423	57.4502	60.891	64.5473	68.3539	72.2167	76.0296	79.6848	83.0831	86.1465	88.8253	91.0983	92.9626	94.4252	95.5041	96.2329	96.6595	96.8361	96.8106	96.6246	96.3302	96.0097	95.776	95.7579	96.0853	96.8741	98.2086
-0.810216	-0.731586	-0.497573	-0.0189886	0.800963	2.05566	3.8169	6.11866	8.95242	12.2647	15.9547	19.8889	23.9338	27.9843	31.9748	35.8753	39.6805	43.3979	47.0393	50.6177	54.1511	57.6657	61.1952	64.778	68.4477	72.2143	76.0549	79.9191	83.7376	87.4303	90.9157	94.1222	96.9953	99.5052	101.657	103.501	105.12	106.605	108.041	109.509	111.106	112.942	115.124	117.739	120.837	124.447	128.583	133.256	138.482	144.28
-0.963257	-1.06753	-1.05008	-0.822938	-0.27851	0.704492	2.24823	4.45681	7.39474	11.0677	15.4173	20.3408	25.7298	31.5037	37.6154	44.0264	50.6775	57.4874	64.3745	71.281	78.1945	85.1551	92.2411	99.5507	107.186	115.221	123.665	132.428	141.32	150.071	158.378	165.949	172.543	177.983	182.18	185.142	186.976	187.864	188.028	187.694	187.071	186.363	185.767	185.483	185.694	186.556	188.187	190.665	194.019	198.216
-1.27244	-1.38458	-1.31376	-0.943024	-0.131226	1.27756	3.43528	6.46162	10.4121	15.2527	20.8538	27.0141	33.5177	40.1906	46.9186	53.6299	60.2751	66.8194	73.2401	79.5272	85.6868	91.7368	97.6921	103.55	109.281	114.832	120.135	125.12	129.72	133.884	137.586	140.844	143.715	146.306	148.751	151.194	153.757	156.529	159.545	162.776	166.13	169.482	172.706	175.714	178.46	180.943	183.209	185.346	187.47	189.712
-0.809343	-0.866646	-0.797194	-0.525711	0.0375712	0.990196	2.42439	4.40723	6.95912	10.0395	13.5443	17.3142	21.1592	24.8964	28.3823	31.5241	34.279	36.6482	38.6636	40.3765	41.854	43.1734	44.4058	45.5975	46.7636	47.8972	48.9856	50.0176	50.9768	51.8372	52.5711	53.1572	53.5809	53.8358	53.9278	53.8746	53.7018	53.4388	53.1134	52.7529	52.3884	52.0578	51.7972	51.6255	51.5368	51.5075	51.5096	51.5163	51.5045	51.464
-0.949573	-0.838455	-0.605951	-0.15471	0.622571	1.8337	3.57943	5.95133	9.03193	12.8952	17.6066	23.2206	29.7756	37.2817	45.6905	54.8639	64.5725	74.5205	84.3805	93.8302	102.583	110.406	117.115	122.572	126.672	129.355	130.598	130.409	128.821	125.908	121.781	116.596	110.543	103.843	96.7371	89.4818	82.3251	75.484	69.1281	63.3764	58.3053	53.9604	50.3652	47.5251	45.426	44.0263	43.2484	42.9847	43.1269	43.5915
-0.511366	-0.26159	0.0532605	0.480807	1.06928	1.86765	2.9261	4.2963	6.03661	8.21296	10.8842	14.0877	17.8355	22.1091	26.857	32.0091	37.4933	43.2429	49.2041	55.346	61.6571	68.1316	74.7536	81.4783	88.2151	94.8315	101.174	107.092	112.455	117.178	121.22	124.579	127.289	129.422	131.074	132.369	133.449	134.463	135.562	136.881	138.526	140.576	143.093	146.116	149.652	153.662	158.055	162.694	167.42	172.077
-0.968437	-0.869229	-0.560624	0.0615461	1.10969	2.69006	4.88013	7.70409	11.1198	15.0208	19.2448	23.5861	27.8238	31.7636	35.27	38.27	40.7399	42.6886	44.1471	45.1657	45.8092	46.143	46.2189	46.0716	45.7281	45.2247	44.6146	43.9635	43.3412	42.8128	42.43	42.2285	42.233	42.4612	42.9233	43.6208	44.5491	45.7004	47.053	48.5557	50.1264	51.6746	53.1274	54.446	55.6316	56.7213	57.7797	58.8879	60.1238	61.5364
-0.765045	-0.672276	-0.432758	0.0354898	0.820891	2.0076	3.66108	5.81364	8.45323	11.5182	14.9042	18.4865	22.1476	25.7904	29.3338	32.7008	35.8147	38.6059	41.0271	43.0668	44.7519	46.1372	47.2915	48.2823	49.1704	50.0165	50.8841	51.8273	52.876	54.032	55.279	56.5983	57.9764	59.3953	60.8269	62.2439	63.6282	64.9625	66.2213	67.3766	68.4121	69.3261	70.1248	70.8208	71.4336	71.977	72.4498	72.8504	73.1947	73.5155
[truncated: 51 more columns]
