# Supplementary material for: Distributions of plantar loads are altered when walking in anxiety-inducing virtual settings but not under cognitive demand
Source: PLoS One. 2026 Apr 20;21(4):e0345075. doi: 10.1371/journal.pone.0345075 (PMC13094994; doi:10.1371/journal.pone.0345075)
Supplement: S1 File — Study data is available here. (ZIP) [file pone.0345075.s001.zip › S1 File. Dataset/ProcR_24STL.xlsx]

## Sheet: Sheet1
0.0463493	0.10955	0.173718	0.238188	0.302536	0.366451	0.429598	0.491523	0.551593	0.609006	0.662862	0.712243	0.756288	0.794324	0.826004	0.851371	0.870881	0.885383	0.896025	0.904121	0.911015	0.917948	0.925942	0.935727	0.947699	0.961962	0.978394	0.996657	1.01622	1.0364	1.05643	1.07551	1.09294	1.10812	1.12069	1.13047	1.13747	1.14184	1.14371	1.14324	1.14066	1.13626	1.13036	1.12328	1.11539	1.10708	1.0988	1.09094	1.08378	1.07747
0.0286606	0.0967951	0.165888	0.235144	0.30391	0.371614	0.437646	0.501296	0.561823	0.618591	0.671191	0.719501	0.763696	0.804174	0.841434	0.875943	0.908076	0.938131	0.966366	0.992991	1.01814	1.04181	1.06385	1.08399	1.10195	1.11745	1.13025	1.14011	1.14691	1.15066	1.15152	1.14976	1.1457	1.13969	1.13208	1.12327	1.11372	1.10394	1.09441	1.08554	1.07765	1.07093	1.06548	1.06138	1.05866	1.05728	1.05712	1.05807	1.06001	1.06279
0.0252725	0.0801239	0.1365	0.19421	0.253116	0.313008	0.373439	0.433689	0.49287	0.550062	0.604436	0.655399	0.702676	0.746289	0.786496	0.823741	0.858581	0.891571	0.923178	0.953728	0.983382	1.01209	1.03958	1.06545	1.08919	1.11025	1.12818	1.14264	1.1534	1.16038	1.16369	1.16357	1.16039	1.15465	1.14691	1.13779	1.1279	1.11785	1.10816	1.09924	1.09135	1.08463	1.07911	1.07476	1.07155	1.06947	1.06846	1.06848	1.06942	1.07118
0.0236765	0.0920492	0.160873	0.229118	0.295862	0.36034	0.421938	0.480178	0.53474	0.585463	0.632297	0.675257	0.714469	0.750267	0.783188	0.813884	0.843034	0.871233	0.898887	0.926178	0.953114	0.979573	1.00531	1.02995	1.05305	1.07415	1.09281	1.10857	1.12098	1.12963	1.13428	1.13488	1.13159	1.12483	1.11522	1.10351	1.09051	1.07702	1.06367	1.05099	1.03943	1.02934	1.02107	1.01491	1.01106	1.00955	1.01025	1.01291	1.01722	1.02278
0.0519804	0.116172	0.182084	0.249422	0.317852	0.386838	0.455543	0.522879	0.587674	0.648843	0.705483	0.756931	0.802783	0.842927	0.877561	0.907203	0.93262	0.954715	0.974398	0.992485	1.00961	1.02617	1.04234	1.05807	1.07314	1.08724	1.10004	1.11121	1.12043	1.1274	1.13196	1.13407	1.13386	1.13158	1.12752	1.12197	1.1152	1.10746	1.09904	1.09025	1.08141	1.07286	1.06491	1.05788	1.05203	1.04756	1.04461	1.0432	1.04328	1.04469
0.04475	0.106162	0.168432	0.230908	0.292826	0.353274	0.411264	0.465865	0.516371	0.562396	0.603869	0.640946	0.673941	0.703287	0.729518	0.75323	0.775044	0.795611	0.815608	0.835712	0.856541	0.878597	0.902206	0.927529	0.954618	0.983437	1.0138	1.04531	1.07732	1.10885	1.13856	1.16472	1.18512	1.19705	1.19733	1.18238	1.14833	1.09143	1.00862	0.898627	0.763588	0.611016	0.454082	0.307546	0.182138	0.0827134	0.00996707	-0.0374391	-0.0613369	-0.0630319
0.0229103	0.0995154	0.178269	0.258687	0.340147	0.421739	0.502171	0.579791	0.652738	0.719214	0.77777	0.827501	0.868113	0.899901	0.923699	0.940823	0.95293	0.961815	0.969176	0.976449	0.984697	0.994542	1.00614	1.01923	1.03326	1.04755	1.06145	1.07441	1.08598	1.09581	1.10365	1.10937	1.11304	1.11481	1.11495	1.11375	1.11153	1.10856	1.10509	1.10132	1.0974	1.09348	1.08964	1.08587	1.08211	1.07824	1.07422	1.07011	1.06607	1.06233
0.0333459	0.091411	0.149958	0.208207	0.26569	0.322196	0.377628	0.431887	0.484809	0.536157	0.585635	0.632933	0.677769	0.719896	0.759105	0.795292	0.82856	0.859258	0.887894	0.915024	0.941168	0.966714	0.991808	1.0163	1.03984	1.06197	1.08226	1.10033	1.11576	1.12819	1.1374	1.14328	1.14595	1.14562	1.14261	1.13733	1.13019	1.12165	1.11215	1.10211	1.09201	1.08229	1.07337	1.06557	1.0591	1.05403	1.05031	1.04783	1.04641	1.0459
0.0306011	0.0870307	0.143751	0.200031	0.255362	0.30941	0.361967	0.412958	0.462439	0.510532	0.557298	0.602665	0.646455	0.68841	0.728239	0.765712	0.800719	0.833249	0.863361	0.891195	0.916998	0.941112	0.96393	0.985844	1.0072	1.02825	1.04907	1.06951	1.08918	1.10757	1.12414	1.13833	1.14957	1.15747	1.16185	1.16282	1.16069	1.1559	1.14902	1.14058	1.13114	1.12122	1.11141	1.10223	1.0941	1.08729	1.08197	1.07823	1.07606	1.07538
0.0155505	0.0830038	0.151467	0.220129	0.288203	0.354968	0.419724	0.481742	0.540296	0.594753	0.644653	0.689763	0.730133	0.76612	0.798354	0.827608	0.854656	0.880164	0.904627	0.928335	0.951408	0.973853	0.99562	1.01664	1.03684	1.05615	1.07444	1.09148	1.10699	1.1206	1.13191	1.14055	1.14626	1.14896	1.14871	1.14567	1.14011	1.13239	1.12302	1.11259	1.1017	1.0909	1.08064	1.07128	1.06308	1.05619	1.0507	1.0466	1.04378	1.04212
0.0296544	0.0960451	0.163341	0.230782	0.297683	0.363352	0.427017	0.487834	0.544968	0.597657	0.645282	0.687438	0.724008	0.755195	0.781461	0.803455	0.821949	0.837798	0.85191	0.865209	0.878573	0.892772	0.908382	0.925729	0.944894	0.965766	0.988049	1.01128	1.03491	1.0583	1.08072	1.10136	1.11936	1.13397	1.14469	1.15129	1.15383	1.1526	1.14809	1.14092	1.13178	1.12134	1.11022	1.09892	1.08787	1.07741	1.06783	1.05929	1.05186	1.04555
0.0396323	0.111399	0.184514	0.258418	0.332516	0.40595	0.477519	0.545836	0.609626	0.66797	0.720418	0.76694	0.807828	0.84364	0.875181	0.903452	0.929537	0.954435	0.97891	1.00339	1.02793	1.05228	1.07594	1.0983	1.11864	1.1362	1.15027	1.16032	1.16612	1.1678	1.16576	1.16056	1.15286	1.14331	1.1326	1.12142	1.11044	1.10023	1.09127	1.08394	1.07851	1.07512	1.07379	1.07444	1.07688	1.08083	1.08597	1.09196	1.09851	1.10539
0.0341828	0.119083	0.203025	0.284036	0.360315	0.430336	0.492971	0.547639	0.594445	0.634193	0.668239	0.698215	0.725746	0.752229	0.778689	0.805718	0.83351	0.861947	0.890688	0.919247	0.94707	0.973657	0.998654	1.02189	1.04338	1.06321	1.08152	1.09834	1.11361	1.1271	1.13845	1.14729	1.15331	1.15635	1.15645	1.15381	1.14878	1.14181	1.13348	1.12438	1.11507	1.10601	1.09755	1.08997	1.08356	1.07847	1.07477	1.07237	1.07113	1.07091
0.0473524	0.118643	0.190598	0.262156	0.332222	0.399844	0.464322	0.525163	0.582053	0.634816	0.683337	0.727517	0.767343	0.802939	0.834576	0.862654	0.887652	0.91006	0.930369	0.949106	0.966807	0.98391	1.00069	1.01729	1.0338	1.05024	1.06656	1.08257	1.09794	1.11222	1.12492	1.13558	1.14385	1.1495	1.15237	1.15249	1.15	1.14515	1.13828	1.12979	1.12017	1.10993	1.09962	1.08972	1.08065	1.07277	1.06629	1.06137	1.05805	1.05629
0.052432	0.0835842	0.116837	0.152782	0.192018	0.234937	0.281569	0.331536	0.384045	0.437898	0.491558	0.543326	0.591604	0.635181	0.673436	0.70643	0.73484	0.759756	0.782445	0.804131	0.825847	0.84835	0.872095	0.89725	0.923766	0.951412	0.979741	1.0081	1.03576	1.06197	1.08605	1.1074	1.1255	1.13997	1.1505	1.15696	1.15934	1.15784	1.15279	1.14468	1.13409	1.12167	1.1081	1.09401	1.08003	1.06671	1.05454	1.04397	1.03536	1.02895
0.0383392	0.0944787	0.15184	0.210036	0.268592	0.326792	0.383656	0.438048	0.488847	0.535087	0.576068	0.61145	0.641342	0.666389	0.687741	0.706829	0.725087	0.743745	0.763748	0.78575	0.810127	0.837017	0.866327	0.897731	0.930728	0.964732	0.9991	1.03311	1.06596	1.09681	1.12478	1.14897	1.16861	1.18309	1.19207	1.19551	1.19367	1.18712	1.17663	1.16314	1.14761	1.13103	1.11428	1.09808	1.08299	1.06945	1.05782	1.04839	1.04128	1.03649
0.0159549	0.0972421	0.180784	0.266031	0.352139	0.437871	0.521558	0.601184	0.674672	0.740285	0.796975	0.844535	0.883474	0.914757	0.939576	0.95925	0.975153	0.988601	1.00072	1.01231	1.02389	1.03568	1.04775	1.06007	1.07254	1.08507	1.09748	1.10948	1.12063	1.13046	1.13858	1.14472	1.14871	1.15051	1.15014	1.14766	1.14323	1.13702	1.12926	1.12029	1.11052	1.10041	1.0905	1.08127	1.07312	1.0663	1.06097	1.05719	1.05495	1.05409
0.0493599	0.112567	0.17491	0.234937	0.291402	0.343359	0.390264	0.432073	0.469274	0.5028	0.533827	0.56351	0.592775	0.622196	0.65197	0.681993	0.712011	0.741758	0.771037	0.799762	0.827957	0.855711	0.883088	0.910099	0.936725	0.962949	0.988724	1.01393	1.03834	1.06168	1.08354	1.10342	1.12068	1.13468	1.14487	1.15098	1.15302	1.15126	1.1462	1.13847	1.12879	1.11788	1.10635	1.09476	1.08359	1.07333	1.06443	1.05729	1.0522	1.04929
0.0344653	0.116518	0.197705	0.276147	0.350065	0.417793	0.477884	0.529357	0.571977	0.606414	0.634132	0.657084	0.677362	0.696921	0.71741	0.740108	0.765879	0.79509	0.827553	0.862562	0.899017	0.935602	0.971033	1.00426	1.03461	1.06175	1.08565	1.1064	1.12414	1.13893	1.15074	1.15944	1.16486	1.16689	1.16558	1.16115	1.15395	1.14449	1.13342	1.12148	1.10938	1.09772	1.08699	1.07754	1.06964	1.0634	1.05881	1.05574	1.05405	1.05357
0.0117193	0.0793752	0.148347	0.218231	0.288661	0.359266	0.429625	0.499293	0.567863	0.634953	0.700045	0.762338	0.820748	0.87411	0.921467	0.96233	0.99676	1.02527	1.04863	1.0677	1.08339	1.0965	1.10765	1.11726	1.12553	1.13249	1.13805	1.14209	1.14458	1.14554	1.14498	1.14291	1.13933	1.13427	1.1279	1.12054	1.11266	1.10474	1.09721	1.09041	1.08462	1.08	1.07655	1.07414	1.07258	1.07165	1.07116	1.07096	1.07095	1.07108
0.0152065	0.104508	0.194646	0.284558	0.372939	0.458199	0.538564	0.612432	0.678814	0.737522	0.78902	0.834121	0.873766	0.908924	0.94052	0.969345	0.99599	1.02078	1.04374	1.06459	1.08295	1.09845	1.11092	1.12034	1.12687	1.13081	1.13251	1.13229	1.13039	1.127	1.12229	1.11648	1.10982	1.10262	1.09529	1.08823	1.08179	1.07623	1.07167	1.06816	1.06568	1.06415	1.06343	1.06336	1.06378	1.0646	1.06582	1.06756	1.06995	1.07313
0.0428048	0.0763369	0.110747	0.145769	0.181359	0.217599	0.254481	0.291726	0.328754	0.36482	0.39923	0.431481	0.461268	0.488438	0.512931	0.534758	0.554051	0.571126	0.586503	0.600879	0.615092	0.630097	0.6469	0.666437	0.68948	0.716616	0.748219	0.784369	0.824779	0.868791	0.915401	0.96332	1.01109	1.0572	1.10017	1.13868	1.17162	1.19816	1.21775	1.23019	1.23562	1.23446	1.22742	1.21539	1.1994	1.18054	1.15985	1.13834	1.11695	1.09654
[truncated: 51 more columns]
