# Supplementary material for: Distributions of plantar loads are altered when walking in anxiety-inducing virtual settings but not under cognitive demand
Source: PLoS One. 2026 Apr 20;21(4):e0345075. doi: 10.1371/journal.pone.0345075 (PMC13094994; doi:10.1371/journal.pone.0345075)
Supplement: S1 File — Study data is available here. (ZIP) [file pone.0345075.s001.zip › S1 File. Dataset/ProcRMed_40STH.xlsx]

## Sheet: Sheet1
-0.531727	-0.540304	-0.461613	-0.243867	0.172786	0.850952	1.84721	3.20284	4.94038	7.0626	9.54799	12.356	15.4454	18.7815	22.3317	26.066	29.9573	33.9803	38.1098	42.3239	46.6218	51.0256	55.5527	60.1916	64.8986	69.6092	74.2579	78.7933	83.1793	87.3979	91.4553	95.3677	99.1369	102.744	106.152	109.314	112.188	114.757	117.04	119.092	121.005	122.893	124.86	127.001	129.394	132.094	135.142	138.564	142.382	146.618
-0.565508	-0.0832922	0.591753	1.54364	2.84073	4.5179	6.56255	8.91255	11.4683	14.108	16.6943	19.0812	21.1374	22.7765	23.9766	24.7755	25.2496	25.4865	25.5671	25.5581	25.5103	25.4576	25.4182	25.3962	25.3902	25.4031	25.4447	25.5318	25.687	25.9358	26.2973	26.7722	27.3462	28.0027	28.7262	29.5033	30.3305	31.2132	32.1549	33.1493	34.1823	35.2409	36.3196	37.4174	38.5316	39.6511	40.7602	41.8578	42.9767	44.1831
24.7905	29.8654	34.6333	38.9061	42.5163	45.3534	47.4125	48.8318	49.8866	50.9227	52.2608	54.1123	56.535	59.4395	62.6463	65.9606	69.2315	72.3827	75.4108	78.3603	81.291	84.2522	87.2595	90.286	93.2721	96.1385	98.7987	101.177	103.223	104.923	106.291	107.354	108.151	108.734	109.156	109.455	109.65	109.741	109.708	109.511	109.109	108.498	107.731	106.901	106.122	105.504	105.132	105.047	105.253	105.74
-1.18715	-0.259842	0.968771	2.66187	4.95798	7.94297	11.6339	15.9865	20.9174	26.3215	32.0799	38.0652	44.1515	50.2271	56.2126	62.0859	67.8891	73.6964	79.5574	85.4628	91.3494	97.1231	102.676	107.887	112.622	116.737	120.105	122.653	124.373	125.319	125.586	125.291	124.555	123.494	122.21	120.772	119.204	117.491	115.581	113.4	110.877	107.965	104.651	100.966	96.995	92.8798	88.797	84.926	81.4144	78.3675
-0.5124	-0.655089	-0.772064	-0.823546	-0.754332	-0.493373	0.0440093	0.949664	2.31031	4.1919	6.62724	9.61144	13.1063	17.0515	21.376	26.0034	30.8516	35.833	40.8648	45.8765	50.8027	55.569	60.0968	64.3208	68.1899	71.6541	74.6674	77.2011	79.2463	80.8086	81.9037	82.5519	82.7825	82.6533	82.2613	81.7242	81.1535	80.6406	80.2522	80.0237	79.9566	80.0226	80.1752	80.3684	80.5718	80.773	80.9732	81.183	81.4183	81.6953
-1.23363	-1.15229	-0.82679	-0.12906	1.08234	2.94584	5.5711	9.01015	13.2373	18.1429	23.5447	29.2184	34.9393	40.5061	45.7403	50.479	54.573	57.8948	60.3506	61.8853	62.4872	62.2046	61.1641	59.5621	57.6334	55.6253	53.7782	52.3028	51.3601	51.0559	51.4378	52.4935	54.1561	56.3168	58.8381	61.5669	64.3504	67.0629	69.6355	72.0707	74.4407	76.8693	79.4954	82.4354	85.7645	89.5074	93.6297	98.0415	102.61	107.171
11.7664	14.7077	17.6498	20.5359	23.3344	26.0401	28.6594	31.1961	33.6495	36.0118	38.2528	40.3139	42.1335	43.6831	44.9857	46.108	47.134	48.1372	49.171	50.2844	51.5483	53.075	55.0121	57.5156	60.7197	64.707	69.4823	74.9572	80.9508	87.2105	93.4511	99.4077	104.879	109.744	113.958	117.531	120.512	122.95	124.876	126.295	127.185	127.516	127.279	126.523	125.392	124.124	123.015	122.357	122.372	123.173
-0.286232	-0.32108	-0.317062	-0.24881	-0.0850429	0.209668	0.671048	1.32841	2.19647	3.27213	4.54006	5.97845	7.5524	9.19966	10.8254	12.3163	13.5677	14.5037	15.0805	15.2859	15.144	14.714	14.0733	13.2868	12.3942	11.4282	10.429	9.44055	8.50732	7.67229	6.9642	6.38554	5.91417	5.51341	5.14246	4.76537	4.35928	3.92115	3.46771	3.02885	2.64524	2.37312	2.28424	2.45584	2.95873	3.84939	5.17098	6.96237	9.25994	12.0875
-0.969216	-1.09475	-1.09873	-0.89494	-0.376503	0.578726	2.09569	4.28206	7.20496	10.8733	15.2333	20.176	25.55	31.1811	36.9001	42.5702	48.1087	53.4972	58.7683	63.965	69.1103	74.2115	79.2699	84.2701	89.1695	93.9146	98.4607	102.771	106.803	110.51	113.837	116.729	119.132	121.005	122.344	123.187	123.626	123.774	123.738	123.616	123.509	123.542	123.866	124.638	125.987	127.978	130.618	133.88	137.725	142.096
-0.854652	-0.289544	0.557725	1.81588	3.59708	5.97019	8.93122	12.3941	16.2181	20.248	24.3368	28.3642	32.2601	36.0082	39.6202	43.1102	46.4918	49.7846	53.0248	56.2828	59.6658	63.2923	67.26	71.6342	76.4536	81.7366	87.4814	93.6686	100.262	107.194	114.35	121.573	128.683	135.518	141.971	148.004	153.656	159.021	164.208	169.308	174.397	179.543	184.807	190.217	195.746	201.317	206.831	212.192	217.333	222.229
-0.215617	-0.240188	-0.262111	-0.259478	-0.205219	-0.0673807	0.189419	0.605545	1.2299	2.11435	3.29939	4.80442	6.6303	8.77227	11.2283	13.9923	17.0464	20.3626	23.9148	27.6946	31.7119	35.9738	40.4634	45.1296	49.876	54.5554	58.9912	63.0147	66.4875	69.2991	71.3598	72.6035	72.9936	72.5252	71.2333	69.2049	66.5689	63.4675	60.0427	56.44	52.8105	49.3106	46.0948	43.298	41.031	39.3934	38.4795	38.3822	39.2022	41.0621
-0.69214	-0.859423	-0.977949	-0.99192	-0.8263	-0.387307	0.432955	1.74583	3.64895	6.2096	9.4619	13.4169	18.0659	23.3708	29.2521	35.5828	42.1978	48.9285	55.6395	62.2358	68.6546	74.8657	80.8718	86.7013	92.3965	97.9957	103.512	108.921	114.168	119.195	123.97	128.508	132.862	137.109	141.334	145.628	150.059	154.65	159.375	164.174	168.963	173.615	177.967	181.832	185.017	187.338	188.638	188.801	187.774	185.593
-0.709892	-0.636017	-0.401122	0.071521	0.864324	2.05458	3.69678	5.80312	8.33539	11.2155	14.3481	17.6411	21.0155	24.405	27.7595	31.0548	34.2979	37.5223	40.776	44.1094	47.5657	51.1769	54.9669	58.9554	63.1603	67.5944	72.2504	77.0932	82.0757	87.1573	92.3059	97.4923	102.691	107.88	113.037	118.13	123.111	127.939	132.578	137.005	141.201	145.158	148.883	152.398	155.741	158.965	162.143	165.356	168.674	172.14
1.47194	1.01449	0.815318	1.01739	1.74658	3.1012	5.14204	7.87848	11.2539	15.1512	19.4246	23.9253	28.5094	33.0529	37.4701	41.7106	45.7394	49.5202	53.0098	56.169	58.9729	61.4009	63.4207	64.9845	66.0365	66.5299	66.4481	65.8101	64.6634	63.0748	61.1249	58.9135	56.5718	54.2615	52.1521	50.3878	49.0695	48.2569	47.9796	48.2484	49.0624	50.4058	52.2506	54.5725	57.3616	60.6148	64.3263	68.4874	73.0955	78.1578
-1.26788	-1.37387	-1.28459	-0.882533	-0.0269872	1.43633	3.65486	6.74005	10.7473	15.6779	21.4886	28.0868	35.3176	42.9719	50.8175	58.6331	66.2297	73.4657	80.2599	86.5969	92.5172	98.0955	103.411	108.52	113.442	118.171	122.682	126.938	130.883	134.47	137.682	140.55	143.139	145.543	147.886	150.302	152.915	155.826	159.104	162.779	166.843	171.259	175.964	180.884	185.935	191.038	196.129	201.172	206.175	211.19
-0.863205	-0.514229	0.104945	1.1073	2.59922	4.65803	7.3031	10.4735	14.0315	17.7964	21.5897	25.2719	28.7612	32.0335	35.1056	38.0182	40.8288	43.6107	46.4476	49.4174	52.5682	55.9032	59.3883	62.9738	66.6091	70.2515	73.8797	77.5086	81.1909	84.9941	88.9652	93.1091	97.3863	101.72	106.009	110.136	113.995	117.516	120.672	123.462	125.913	128.078	130.028	131.826	133.491	134.996	136.279	137.264	137.871	138.05
0.65834	1.00483	1.59309	2.56531	4.05065	6.14969	8.93411	12.4467	16.7018	21.6871	27.3547	33.6075	40.3082	47.3049	54.4586	61.6629	68.8488	75.9661	82.9583	89.7526	96.2668	102.421	108.143	113.372	118.047	122.102	125.469	128.083	129.89	130.852	130.959	130.242	128.77	126.647	123.989	120.917	117.56	114.055	110.544	107.161	104.021	101.199	98.7307	96.6199	94.8576	93.4343	92.3433	91.5783	91.1242	90.9482
-0.844441	-0.835592	-0.662761	-0.241422	0.523997	1.73041	3.45845	5.74978	8.59106	11.9102	15.5792	19.4274	23.2715	26.9479	30.3289	33.3314	35.9316	38.1643	40.0969	41.8015	43.3411	44.7633	46.092	47.3156	48.3936	49.2821	49.9546	50.4035	50.6392	50.6901	50.591	50.3717	50.0604	49.6893	49.291	48.8976	48.5461	48.2723	48.0974	48.0287	48.0692	48.2139	48.4519	48.791	49.2786	49.995	51.0334	52.4872	54.4482	57.0086
-0.0575365	-0.0901314	-0.127468	-0.166387	-0.201061	-0.222251	-0.216644	-0.166567	-0.0503384	0.156554	0.478608	0.935643	1.53591	2.26613	3.08652	3.94499	4.8061	5.67177	6.58066	7.594	8.78331	10.2249	11.9916	14.1371	16.688	19.6457	22.9874	26.6604	30.5891	34.6933	38.8999	43.1413	47.3547	51.4916	55.5319	59.4953	63.4434	67.4601	71.6184	75.9517	80.4535	85.0977	89.8547	94.6866	99.5309	104.303	108.927	113.37	117.647	121.819
-0.883838	-0.928082	-0.811296	-0.451743	0.246647	1.38554	3.05661	5.31594	8.15542	11.4921	15.1848	19.0672	22.9836	26.8149	30.4841	33.9469	37.1749	40.1415	42.8193	45.1811	47.2053	48.8837	50.22	51.2285	51.9371	52.3815	52.5955	52.6139	52.4847	52.2766	52.0781	51.988	52.0926	52.4462	53.0718	53.9786	55.1763	56.6749	58.484	60.6192	63.1126	66.0216	69.4303	73.4343	78.1167	83.5252	89.666	96.5149	104.026	112.125
-0.527856	-0.629168	-0.678941	-0.632937	-0.433785	-0.0125995	0.706039	1.79415	3.30618	5.26912	7.68611	10.5445	13.8113	17.4218	21.282	25.2822	29.3043	33.2209	36.8986	40.217	43.0986	45.5264	47.5293	49.1547	50.4546	51.4869	52.3133	52.9924	53.5857	54.1708	54.8353	55.6451	56.6198	57.736	58.9433	60.1804	61.3903	62.5298	63.5723	64.5056	65.3311	66.0673	66.7525	67.4449	68.2221	69.1703	70.3638	71.856	73.686	75.888
-1.10646	-1.30057	-1.37367	-1.23268	-0.758066	0.191568	1.76823	4.11235	7.32082	11.4239	16.3852	22.1167	28.4963	35.3849	42.6376	50.113	57.6863	65.2586	72.7572	80.1335	87.3655	94.468	101.494	108.508	115.55	122.61	129.626	136.495	143.09	149.285	154.97	160.09	164.668	168.813	172.692	176.497	180.41	184.572	189.051	193.805	198.651	203.271	207.212	209.869	210.464	208.073	201.713	190.489	173.82	151.72
-0.370825	0.0724028	0.668359	1.48363	2.56808	3.93862	5.56673	7.38242	9.30206	11.2673	13.2702	15.3546	17.5989	20.0924	22.9218	26.1753	29.9411	34.287	39.2347	44.742	50.7001	56.9513	63.316	69.6244	75.7423	81.5819	87.1119	92.3743	97.4695	102.521	107.654	112.98	118.575	124.454	130.582	136.89	143.297	149.71	156.021	162.107	167.86	173.207	178.126	182.641	186.811	190.713	194.432	198.047	201.625	205.2
2.08341	1.77478	1.54265	1.42737	1.48032	1.75032	2.26421	3.01734	3.98467	5.14701	6.50916	8.09179	9.90424	11.922	14.0878	16.327	18.5522	20.6637	22.5609	24.1605	25.4118	26.3062	26.8733	27.17	27.2747	27.2843	27.2983	27.3985	27.6392	28.0438	28.5996	29.2536	29.9204	30.5074	30.9414	31.1794	31.2026	30.9989	30.5534	29.8664	28.9766	27.9572	26.8919	25.857	24.9279	24.1998	23.7973	23.8648	24.5555	26.0266
-1.04502	-1.02127	-0.833823	-0.37865	0.462877	1.81276	3.7805	6.44539	9.8387	13.9334	18.6466	23.8475	29.366	35.0097	40.5806	45.8899	50.7865	55.1916	59.1063	62.5827	65.6927	68.5209	71.1687	73.7429	76.3269	78.957	81.6157	84.2399	86.7463	89.0661	91.1649	93.0403	94.7076	96.1914	97.5254	98.7482	99.8891	100.959	101.96	102.888	103.739	104.508	105.208	105.874	106.556	107.3	108.143	109.131	110.325	111.804
-0.931305	-0.756075	-0.350677	0.390075	1.57489	3.29922	5.62129	8.53825	11.981	15.8395	19.9984	24.3513	28.7952	33.235	37.5975	41.842	45.9634	49.9833	53.9275	57.8079	61.6197	65.3382	68.9206	72.3194	75.496	78.4202	81.0611	83.381	85.3341	86.8727	87.9578	88.5725	88.726	88.4528	87.8108	86.8755	85.7325	84.4747	83.1993	81.9902	80.9044	79.9756	79.2268	78.6791	78.3534	78.2645	78.4228	78.8508	79.5944	80.7156
1.41645	1.05559	0.78567	0.68979	0.857245	1.36834	2.2874	3.66419	5.5296	7.88289	10.6862	13.875	17.3774	21.1264	25.0591	29.105	33.1799	37.1935	41.0711	44.7685	48.2649	51.5402	54.572	57.3561	59.9143	62.2753	64.454	66.4488	68.2517	69.8577	71.2616	72.454	73.4325	74.2166	74.844	75.3565	75.7967	76.2121	76.6508	77.1431	77.6849	78.2399	78.7634	79.2238	79.6109	79.9396	80.2467	80.5756	80.9615	81.429
-1.25152	-1.03494	-0.55608	0.325462	1.75708	3.87278	6.76649	10.4705	14.953	20.1366	25.9224	32.2029	38.8667	45.808	52.9367	60.177	67.4613	74.7322	81.9452	89.0639	96.0571	102.907	109.624	116.242	122.8	129.323	135.809	142.229	148.535	154.67	160.593	166.283	171.738	176.963	181.966	186.763	191.383	195.851	200.181	204.382	208.473	212.497	216.508	220.557	224.674	228.879	233.18	237.569	242.018	246.492
-1.61296	0.639816	3.27479	6.53075	10.5764	15.4751	21.1951	27.6677	34.8471	42.7245	51.3024	60.5733	70.5158	81.0951	92.2554	103.903	115.899	128.063	140.196	152.1	163.591	174.517	184.784	194.347	203.196	211.357	218.892	225.878	232.395	238.506	244.259	249.67	254.73	259.409	263.675	267.481	270.766	273.468	275.54	276.967	277.777	278.055	277.937	277.596	277.22	277	277.115	277.714	278.9	280.714
-0.751337	-0.687301	-0.45372	0.0283334	0.844507	2.07606	3.78198	5.97637	8.61066	11.5733	14.7117	17.8676	20.9072	23.7344	26.2915	28.5534	30.5197	32.2159	33.7037	35.0789	36.45	37.9151	39.5545	41.4377	43.6287	46.1733	49.076	52.2984	55.7757	59.4223	63.1253	66.7506	70.1632	73.2516	75.9515	78.2487	80.1554	81.6906	82.8904	83.8232	84.5845	85.2786	86.0027	86.8408	87.8614	89.1162	90.6432	92.4782	94.6654	97.2543
-0.778723	-0.97056	-1.10762	-1.12809	-0.948245	-0.463051	0.448991	1.91419	4.04367	6.90887	10.5172	14.797	19.6093	24.7855	30.1608	35.5862	40.9341	46.1104	51.0694	55.8252	60.4518	65.0557	69.7299	74.5277	79.4784	84.6043	89.9141	95.3914	100.997	106.678	112.384	118.078	123.721	129.265	134.649	139.802	144.645	149.097	153.088	156.552	159.43	161.673	163.257	164.192	164.521	164.318	163.691	162.773	161.702	160.604
[truncated: 51 more columns]
