# Supplementary material for: Distributions of plantar loads are altered when walking in anxiety-inducing virtual settings but not under cognitive demand
Source: PLoS One. 2026 Apr 20;21(4):e0345075. doi: 10.1371/journal.pone.0345075 (PMC13094994; doi:10.1371/journal.pone.0345075)
Supplement: S1 File — Study data is available here. (ZIP) [file pone.0345075.s001.zip › S1 File. Dataset/ProcLHeel_28STH.xlsx]

## Sheet: Sheet1
11.5422	83.3435	148.671	203.259	245.522	275.838	295.709	307.159	312.325	313.208	311.538	308.715	305.79	303.476	302.186	302.1	303.223	305.432	308.502	312.142	316.02	319.801	323.177	325.893	327.762	328.681	328.641	327.721	326.075	323.918	321.496	319.051	316.797	314.899	313.464	312.541	312.119	312.149	312.558	313.276	314.243	315.416	316.757	318.204	319.628	320.77	321.183	320.2	316.936	310.312
25.7601	53.7176	81.6093	108.851	134.996	159.736	182.861	204.202	223.598	240.9	255.989	268.818	279.43	287.982	294.743	300.073	304.359	307.946	311.094	313.973	316.675	319.223	321.601	323.772	325.71	327.403	328.834	329.952	330.659	330.83	330.322	329.013	326.849	323.887	320.296	316.324	312.227	308.195	304.278	300.338	296.032	290.81	283.928	274.503	261.587	244.286	221.918	194.278	162.02	127.089
35.7218	60.3056	84.6504	108.216	130.627	151.68	171.324	189.626	206.745	222.904	238.372	253.415	268.246	282.973	297.582	311.957	325.921	339.296	351.936	363.754	374.703	384.741	393.783	401.679	408.239	413.266	416.582	418.05	417.609	415.304	411.289	405.807	399.155	391.639	383.534	375.065	366.414	357.73	349.14	340.759	332.693	325.028	317.823	311.099	304.832	298.969	293.429	288.11	282.885	277.604
25.807	57.0224	86.3569	112.261	133.843	150.895	163.738	173.008	179.483	183.955	187.136	189.607	191.803	194.053	196.601	199.625	203.22	207.39	212.047	217.026	222.108	227.062	231.688	235.869	239.591	242.95	246.12	249.317	252.744	256.559	260.857	265.66	270.9	276.415	281.955	287.209	291.837	295.51	297.947	298.969	298.547	296.821	294.063	290.624	286.868	283.119	279.613	276.473	273.703	271.215
12.6641	45.5425	78.2091	109.941	140.037	167.928	193.268	215.95	236.066	253.846	269.601	283.663	296.345	307.902	318.524	328.344	337.461	345.959	353.924	361.454	368.632	375.484	381.949	387.888	393.12	397.453	400.705	402.726	403.408	402.695	400.601	397.209	392.66	387.126	380.783	373.804	366.35	358.568	350.584	342.527	334.548	326.817	319.507	312.753	306.639	301.178	296.296	291.827	287.524	283.093
3.18108	11.1727	19.1264	26.885	34.3399	41.4639	48.3246	55.0533	61.7818	68.5839	75.4374	82.2207	88.7585	94.8967	100.558	105.752	110.564	115.132	119.616	124.162	128.869	133.78	138.891	144.176	149.606	155.166	160.855	166.686	172.658	178.731	184.829	190.886	196.876	202.825	208.791	214.841	221.009	227.25	233.416	239.284	244.624	249.269	253.168	256.386	259.066	261.37	263.422	265.276	266.907	268.239
5.37598	12.5768	19.9042	27.3228	34.8023	42.2994	49.7507	57.0862	64.2448	71.1729	77.8113	84.085	89.9011	95.1578	99.7659	103.671	106.876	109.456	111.552	113.349	115.037	116.776	118.668	120.758	123.036	125.462	127.986	130.567	133.183	135.85	138.634	141.643	145.01	148.887	153.441	158.847	165.26	172.776	181.41	191.077	201.589	212.678	224.023	235.282	246.115	256.206	265.283	273.127	279.577	284.537
34.9283	52.0277	69.0602	85.6687	101.634	116.841	131.232	144.757	157.345	168.909	179.362	188.661	196.81	203.855	209.856	214.876	218.976	222.197	224.567	226.122	226.931	227.111	226.828	226.295	225.746	225.438	225.639	226.61	228.562	231.608	235.737	240.787	246.457	252.349	258.022	263.052	267.078	269.84	271.219	271.221	269.941	267.51	264.083	259.822	254.891	249.434	243.58	237.467	231.268	225.18
28.2277	47.1068	65.6402	83.2877	99.8199	115.259	129.75	143.429	156.351	168.468	179.66	189.799	198.811	206.706	213.596	219.684	225.249	230.598	236.012	241.712	247.825	254.365	261.224	268.175	274.893	281.001	286.138	290.033	292.543	293.652	293.446	292.07	289.679	286.405	282.356	277.636	272.368	266.705	260.822	254.9	249.086	243.451	237.984	232.607	227.211	221.696	216.004	210.13	204.099	197.953
30.7515	52.0666	73.3804	94.3149	114.64	134.258	153.156	171.347	188.817	205.501	221.278	235.979	249.406	261.362	271.693	280.312	287.222	292.52	296.405	299.154	301.098	302.584	303.935	305.422	307.245	309.508	312.211	315.249	318.434	321.551	324.397	326.811	328.662	329.836	330.226	329.737	328.299	325.902	322.607	318.538	313.847	308.677	303.147	297.354	291.36	285.19	278.825	272.223	265.326	258.082
33.1697	49.8033	65.7369	80.3538	93.3906	104.914	115.221	124.722	133.854	143.01	152.5	162.525	173.179	184.458	196.291	208.58	221.233	234.18	247.342	260.604	273.8	286.74	299.242	311.154	322.36	332.771	342.311	350.912	358.523	365.123	370.718	375.319	378.949	381.661	383.559	384.798	385.57	386.073	386.485	386.927	387.436	387.963	388.398	388.612	388.491	387.923	386.794	384.99	382.418	379.023
39.934	49.8491	59.7893	69.6395	79.4446	89.3651	99.6058	110.355	121.742	133.812	146.51	159.698	173.165	186.658	199.908	212.653	224.666	235.766	245.83	254.808	262.732	269.685	275.781	281.137	285.859	290.018	293.629	296.648	298.986	300.531	301.187	300.906	299.699	297.638	294.847	291.481	287.705	283.682	279.561	275.474	271.532	267.822	264.392	261.25	258.359	255.652	253.052	250.487	247.904	245.276
32.3854	56.67	79.483	99.6585	116.545	130.033	140.45	148.408	154.647	159.907	164.831	169.895	175.369	181.307	187.579	193.933	200.07	205.7	210.586	214.572	217.587	219.636	220.778	221.104	220.735	219.824	218.563	217.172	215.883	214.918	214.466	214.675	215.631	217.34	219.714	222.564	225.615	228.544	231.022	232.763	233.557	233.296	231.987	229.737	226.725	223.153	219.213	215.072	210.877	206.752
34.2203	51.5498	67.8578	82.3059	94.3838	103.95	111.186	116.499	120.407	123.459	126.172	128.97	132.145	135.844	140.08	144.774	149.797	155.033	160.41	165.914	171.577	177.465	183.658	190.229	197.211	204.565	212.152	219.739	227.021	233.671	239.403	244.017	247.419	249.599	250.599	250.482	249.328	247.253	244.406	240.953	237.06	232.874	228.511	224.045	219.515	214.934	210.302	205.605	200.833	195.998
38.8855	57.4793	75.4487	92.18	107.347	120.903	133.01	143.97	154.143	163.869	173.4	182.86	192.238	201.405	210.149	218.231	225.455	231.739	237.121	241.728	245.718	249.234	252.389	255.252	257.854	260.19	262.236	263.96	265.331	266.326	266.937	267.168	267.033	266.561	265.771	264.66	263.201	261.353	259.073	256.325	253.088	249.363	245.185	240.651	235.91	231.122	226.405	221.811	217.337	212.94
28.1347	44.1507	59.5335	73.7126	86.3036	97.16	106.375	114.237	121.158	127.585	133.926	140.509	147.555	155.17	163.346	171.972	180.853	189.761	198.478	206.843	214.762	222.21	229.204	235.768	241.903	247.573	252.711	257.219	260.969	263.818	265.637	266.339	265.903	264.367	261.835	258.455	254.394	249.804	244.811	239.516	234.001	228.311	222.448	216.364	209.98	203.232	196.119	188.729	181.224	173.795
27.653	64.615	100.104	132.657	161.237	185.327	204.892	220.262	231.99	240.73	247.133	251.774	255.11	257.482	259.143	260.283	261.043	261.528	261.842	262.113	262.515	263.242	264.458	266.267	268.695	271.703	275.209	279.116	283.326	287.735	292.206	296.554	300.537	303.89	306.375	307.816	308.14	307.385	305.696	303.284	300.364	297.121	293.697	290.191	286.681	283.229	279.891	276.721	273.788	271.171
20.2693	41.9613	62.8514	82.1557	99.4766	114.834	128.568	141.182	153.202	165.053	176.992	189.065	201.102	212.763	223.632	233.322	241.553	248.175	253.175	256.667	258.863	260.049	260.561	260.766	261.021	261.631	262.836	264.824	267.764	271.817	277.122	283.768	291.787	301.144	311.727	323.313	335.573	348.091	360.416	372.096	382.688	391.762	398.92	403.83	406.275	406.21	403.796	399.391	393.498	386.696
28.6863	48.9394	69.1526	89.027	108.336	126.912	144.673	161.653	177.99	193.848	209.343	224.496	239.22	253.349	266.682	279.039	290.304	300.442	309.504	317.616	324.958	331.743	338.193	344.502	350.809	357.168	363.534	369.763	375.636	380.887	385.234	388.402	390.142	390.276	388.744	385.619	381.087	375.402	368.84	361.668	354.137	346.469	338.858	331.465	324.412	317.776	311.583	305.81	300.399	295.274
35.3924	58.7534	82.3446	105.991	129.395	152.143	173.807	194.097	212.983	230.701	247.647	264.211	280.652	297.065	313.408	329.557	345.33	360.502	374.829	388.081	400.078	410.705	419.914	427.721	434.179	439.341	443.235	445.849	447.143	447.079	445.652	442.923	439.017	434.114	428.431	422.203	415.668	409.036	402.476	396.11	390.019	384.256	378.85	373.812	369.149	364.874	360.995	357.504	354.351	351.437
34.5297	56.8509	78.7872	99.8481	119.668	138.07	155.147	171.265	186.956	202.749	219.021	235.913	253.308	270.872	288.136	304.581	319.715	333.142	344.63	354.152	361.871	368.065	373.044	377.083	380.374	383.021	385.044	386.403	387.02	386.808	385.719	383.777	381.086	377.803	374.106	370.171	366.158	362.214	358.474	355.055	352.032	349.423	347.177	345.178	343.265	341.264	339.01	336.355	333.175	329.362
15.8246	19.0597	22.7282	27.0154	32.0767	37.969	44.6246	51.8769	59.5023	67.2738	75.0304	82.7297	90.447	98.3302	106.55	115.269	124.623	134.712	145.594	157.279	169.729	182.857	196.527	210.578	224.851	239.218	253.588	267.908	282.15	296.284	310.243	323.9	337.071	349.518	360.972	371.15	379.803	386.748	391.897	395.274	397.019	397.366	396.622	395.13	393.23	391.218	389.329	387.735	386.546	385.817
28.0812	63.2512	97.9082	131.129	162.196	190.667	216.391	239.455	260.071	278.49	294.951	309.658	322.769	334.407	344.679	353.688	361.54	368.34	374.196	379.218	383.508	387.159	390.265	392.923	395.218	397.208	398.904	400.276	401.264	401.789	401.767	401.122	399.798	397.768	395.041	391.649	387.627	383.012	377.826	372.071	365.742	358.841	351.382	343.388	334.901	325.982	316.716	307.187	297.473	287.654
41.7545	63.8322	86.0865	108.267	130.043	151.065	171.081	190.011	207.942	225.063	241.575	257.617	273.238	288.391	302.971	316.839	329.854	341.895	352.865	362.704	371.392	378.966	385.516	391.172	396.077	400.351	404.062	407.209	409.725	411.49	412.359	412.194	410.919	408.551	405.196	401.035	396.279	391.143	385.822	380.472	375.198	370.045	365.009	360.043	355.067	349.979	344.676	339.066	333.083	326.702
41.2969	65.4	89.5806	113.541	136.918	159.31	180.371	199.923	218.012	234.874	250.837	266.227	281.301	296.203	310.949	325.442	339.507	352.925	365.461	376.884	386.994	395.652	402.794	408.428	412.598	415.366	416.791	416.93	415.843	413.606	410.323	406.126	401.172	395.63	389.669	383.458	377.169	370.977	365.04	359.474	354.342	349.65	345.36	341.399	337.681	334.124	330.666	327.253	323.818	320.283
35.7239	57.5268	79.2266	100.413	120.765	140.086	158.338	175.635	192.171	208.146	223.708	238.944	253.88	268.499	282.77	296.662	310.155	323.226	335.844	347.974	359.584	370.659	381.191	391.176	400.595	409.411	417.573	425.023	431.702	437.554	442.53	446.571	449.598	451.514	452.245	451.782	450.211	447.698	444.449	440.677	436.583	432.34	428.092	423.943	419.962	416.177	412.586	409.159	405.857	402.636
[truncated: 51 more columns]
