# Supplementary material for: Distributions of plantar loads are altered when walking in anxiety-inducing virtual settings but not under cognitive demand
Source: PLoS One. 2026 Apr 20;21(4):e0345075. doi: 10.1371/journal.pone.0345075 (PMC13094994; doi:10.1371/journal.pone.0345075)
Supplement: S1 File — Study data is available here. (ZIP) [file pone.0345075.s001.zip › S1 File. Dataset/ProcLLat_28STL.xlsx]

## Sheet: Sheet1
-2.60842	8.90286	20.0691	30.5511	40.234	49.172	57.5195	65.4746	73.2342	80.9692	88.8237	96.9183	105.341	114.131	123.272	132.695	142.297	151.958	161.556	170.97	180.085	188.788	196.976	204.576	211.556	217.934	223.764	229.127	234.109	238.782	243.201	247.415	251.478	255.445	259.377	263.327	267.335	271.406	275.526	279.671	283.827	287.975	292.085	296.116	300.021	303.745	307.225	310.403	313.231	315.681
-2.19088	34.4048	68.382	97.8174	121.957	140.959	155.484	166.408	174.634	180.967	186.076	190.487	194.576	198.575	202.601	206.707	210.923	215.271	219.768	224.412	229.191	234.075	239.021	243.97	248.858	253.635	258.271	262.76	267.112	271.348	275.497	279.575	283.582	287.493	291.275	294.902	298.358	301.636	304.737	307.676	310.482	313.206	315.907	318.635	321.414	324.244	327.097	329.914	332.619	335.143
-0.490228	-0.351251	-0.0813775	0.379239	1.09009	2.09988	3.43218	5.07316	6.97248	9.06169	11.275	13.5589	15.8719	18.1802	20.4535	22.6677	24.8071	26.8653	28.8467	30.7653	32.6394	34.4863	36.3236	38.1707	40.0414	41.9354	43.8419	45.7533	47.6777	49.6403	51.6732	53.8012	56.0299	58.344	60.7198	63.1403	65.6033	68.125	70.7398	73.4954	76.446	79.6449	83.1336	86.9303	91.0285	95.4111	100.063	104.967	110.1	115.418
-1.07136	-0.136242	1.05619	2.65235	4.77296	7.48912	10.8146	14.7203	19.1562	24.0628	29.3754	35.0351	40.9969	47.2187	53.6383	60.164	66.6872	73.1015	79.3142	85.2544	90.8804	96.1828	101.174	105.866	110.259	114.354	118.164	121.723	125.088	128.333	131.542	134.806	138.225	141.901	145.934	150.391	155.299	160.643	166.39	172.484	178.856	185.434	192.161	198.995	205.907	212.878	219.897	226.953	234.022	241.072
-0.545411	-0.279258	0.108862	0.680453	1.49316	2.5932	4.00967	5.74945	7.79531	10.1081	12.6293	15.2862	18.003	20.7106	23.3456	25.8506	28.1849	30.336	32.3125	34.1239	35.7711	37.2496	38.5618	39.7279	40.7853	41.7765	42.7395	43.7039	44.6884	45.6998	46.7389	47.8111	48.9264	50.0886	51.2913	52.5279	53.8106	55.1792	56.6857	58.3747	60.2811	62.4396	64.8885	67.6609	70.7744	74.2323	78.033	82.1701	86.6236	91.3555
-0.80532	-0.00119727	1.01847	2.36483	4.12454	6.3396	9.0037	12.0767	15.5008	19.2083	23.1231	27.1618	31.2436	35.3006	39.279	43.1381	46.8583	50.4499	53.9479	57.396	60.8371	64.3149	67.8702	71.5354	75.3342	79.2827	83.3918	87.6734	92.1452	96.8286	101.743	106.901	112.299	117.922	123.746	129.749	135.912	142.221	148.665	155.234	161.916	168.677	175.465	182.219	188.874	195.368	201.643	207.663	213.412	218.901
-0.730847	-0.658933	-0.461543	-0.0662702	0.606777	1.63582	3.08488	4.99054	7.35435	10.149	13.3319	16.8492	20.626	24.5539	28.4897	32.2727	35.7529	38.8151	41.3878	43.4379	44.9653	46.0001	46.6013	46.8561	46.8756	46.7865	46.7171	46.7819	47.0744	47.6637	48.5914	49.8761	51.5246	53.5391	55.9249	58.7002	61.8991	65.5654	69.7438	74.4763	79.8032	85.7538	92.3256	99.4739	107.115	115.137	123.404	131.783	140.149	148.397
-0.919017	-0.761203	-0.482372	0.0158796	0.839798	2.09333	3.86946	6.24663	9.28157	12.9939	17.3587	22.3148	27.7769	33.6455	39.8177	46.1959	52.6864	59.1972	65.6397	71.937	78.0362	83.9167	89.5907	95.093	100.464	105.745	110.974	116.186	121.405	126.632	131.855	137.047	142.16	147.13	151.884	156.364	160.536	164.394	167.945	171.202	174.184	176.914	179.415	181.687	183.707	185.431	186.807	187.792	188.376	188.606
-0.641661	-0.31938	0.151001	0.854224	1.86923	3.25469	5.03659	7.20656	9.72829	12.5437	15.5815	18.7683	22.0305	25.2924	28.4777	31.5127	34.3348	36.9061	39.2154	41.2691	43.0855	44.6988	46.1626	47.5433	48.9037	50.2957	51.7622	53.3392	55.0617	56.9701	59.1062	61.5025	64.1794	67.1471	70.4117	73.9833	77.8809	82.1313	86.7599	91.7817	97.1984	103.001	109.169	115.67	122.448	129.432	136.559	143.771	151.003	158.193
-0.684479	-0.105369	0.653127	1.68859	3.08221	4.88314	7.10255	9.71871	12.683	15.9231	19.3517	22.8795	26.4156	29.863	33.1209	36.0965	38.7191	40.948	42.7774	44.2438	45.4218	46.4031	47.275	48.1108	48.965	49.8692	50.8321	51.8493	52.9196	54.0576	55.2959	56.6825	58.2714	60.1118	62.2428	64.694	67.4799	70.5994	74.0471	77.823	81.9275	86.3477	91.052	95.9968	101.141	106.456	111.926	117.539	123.281	129.135
-0.480508	-0.179143	0.228481	0.809797	1.62545	2.71758	4.10185	5.77085	7.70103	9.8501	12.1538	14.5314	16.8913	19.142	21.2068	23.0353	24.606	25.9219	27.0019	27.874	28.5766	29.1566	29.6633	30.1358	30.5927	31.0267	31.4164	31.747	32.0227	32.2637	32.5002	32.767	33.0991	33.5334	34.1163	34.9059	35.9637	37.3447	39.0945	41.2479	43.822	46.8144	50.2143	54.0108	58.1909	62.7349	67.6172	72.8064	78.2598	83.9169
-0.515923	0.125837	0.881503	1.7951	2.90231	4.22965	5.79411	7.60125	9.64616	11.9192	14.4129	17.1267	20.0656	23.2342	26.6326	30.2534	34.0801	38.0834	42.2121	46.3872	50.5088	54.4727	58.1836	61.5611	64.5487	67.1268	69.3139	71.1602	72.7378	74.1236	75.3823	76.5677	77.7369	78.9535	80.276	81.7423	83.3649	85.1423	87.0714	89.1421	91.3344	93.6312	96.0298	98.5388	101.175	103.962	106.929	110.107	113.526	117.208
-0.737031	-0.746516	-0.641966	-0.350251	0.213198	1.13718	2.50242	4.36557	6.74102	9.58668	12.8094	16.2886	19.8986	23.5251	27.0756	30.4775	33.6729	36.6198	39.2958	41.6981	43.8434	45.7675	47.5218	49.1625	50.7396	52.2882	53.825	55.3467	56.8278	58.2283	59.5086	60.6371	61.5912	62.3613	62.9503	63.369	63.6373	63.7864	63.8522	63.8646	63.8443	63.8097	63.7838	63.7954	63.8774	64.0588	64.3575	64.7803	65.3257	65.9811
-0.515102	-0.417965	-0.267103	-0.0103455	0.408819	1.04662	1.95843	3.20304	4.84511	6.95041	9.57416	12.7529	16.5057	20.8306	25.695	31.0273	36.7191	42.6416	48.6612	54.6453	60.4697	66.0341	71.2744	76.1654	80.7144	84.9505	88.9135	92.6445	96.1829	99.5584	102.784	105.848	108.711	111.311	113.573	115.412	116.743	117.503	117.668	117.262	116.345	115.001	113.33	111.436	109.422	107.371	105.335	103.335	101.366	99.4242
-0.42869	0.373471	1.25715	2.26449	3.43638	4.79915	6.35876	8.10135	10.0005	12.0267	14.1526	16.354	18.6076	20.8897	23.1727	25.4277	27.6364	29.8053	31.9674	34.1733	36.4843	38.9666	41.6794	44.6616	47.9282	51.4765	55.29	59.3363	63.5624	67.8937	72.2407	76.516	80.6446	84.5585	88.1927	91.4933	94.4286	97.0035	99.2634	101.281	103.14	104.93	106.73	108.601	110.594	112.746	115.068	117.527	120.047	122.526
-0.727083	-0.018802	0.910568	2.16978	3.84491	5.97722	8.55175	11.5041	14.7401	18.1622	21.6922	25.272	28.855	32.4097	35.9272	39.417	42.8948	46.3779	49.8868	53.4441	57.0721	60.788	64.5935	68.4659	72.3552	76.1872	79.8739	83.3295	86.4878	89.3121	91.7871	93.9043	95.667	97.107	98.2888	99.2911	100.185	101.024	101.851	102.704	103.622	104.645	105.836	107.288	109.116	111.437	114.348	117.907	122.127	126.978
-0.526226	-0.321287	-0.00206228	0.497853	1.24275	2.28398	3.64975	5.34346	7.35289	9.66176	12.2538	15.1088	18.1979	21.4846	24.937	28.543	32.3152	36.2889	40.5148	45.0478	49.9391	55.2244	60.9098	66.9643	73.3156	79.848	86.4047	92.7996	98.8425	104.366	109.236	113.36	116.695	119.256	121.09	122.261	122.842	122.916	122.578	121.913	120.997	119.91	118.729	117.525	116.342	115.207	114.139	113.147	112.237	111.406
-1.06026	-0.721148	-0.173137	0.713198	2.06712	3.99858	6.57858	9.832	13.7438	18.2655	23.3172	28.7943	34.5775	40.5438	46.5751	52.5644	58.4241	64.0947	69.5468	74.7758	79.8023	84.671	89.4364	94.1501	98.8557	103.586	108.356	113.168	118.006	122.854	127.705	132.562	137.421	142.256	147.027	151.69	156.211	160.572	164.763	168.779	172.621	176.29	179.779	183.065	186.118	188.912	191.433	193.663	195.584	197.178
-0.777609	-0.624384	-0.296637	0.293115	1.23555	2.61124	4.47338	6.83245	9.65094	12.851	16.3251	19.942	23.5557	27.0223	30.2188	33.0606	35.5075	37.5608	39.2567	40.6543	41.8224	42.8336	43.7664	44.7038	45.7202	46.867	48.1662	49.6076	51.152	52.7401	54.3043	55.7831	57.1399	58.3734	59.5134	60.6019	61.6756	62.7556	63.8423	64.9118	65.9248	66.8453	67.6536	68.3476	68.9384	69.4429	69.8732	70.2348	70.5388	70.8149
6.08293	19.3054	32.5123	45.4835	57.9835	69.7662	80.6057	90.3471	98.9414	106.448	113.009	118.807	124.032	128.869	133.495	138.072	142.742	147.617	152.774	158.251	164.049	170.142	176.481	183.012	189.675	196.406	203.123	209.733	216.141	222.261	228.018	233.348	238.198	242.528	246.32	249.574	252.304	254.538	256.326	257.738	258.868	259.821	260.713	261.653	262.735	264.023	265.562	267.374	269.448	271.735
0.814514	1.69979	2.85735	4.42143	6.47316	9.03474	12.083	15.5651	19.4075	23.5189	27.7999	32.1567	36.4997	40.7359	44.77	48.5074	51.8562	54.7386	57.1073	58.9516	60.2907	61.1616	61.614	61.706	61.4987	61.0532	60.4306	59.688	58.876	58.0434	57.2355	56.4754	55.7396	54.9512	53.989	52.7033	50.9271	48.4902	45.2365	41.0503	35.8978	29.89	23.3617	16.8607	10.9506	5.98997	2.09231	-0.789637	-2.77922	-4.01408
11.807	17.9625	24.0958	30.1199	35.9853	41.6315	46.9677	51.8943	56.3395	60.2791	63.7348	66.7493	69.3496	71.5307	73.2772	74.597	75.5371	76.1829	76.6442	77.0276	77.4115	77.8312	78.2707	78.6604	78.8892	78.8358	78.4022	77.5312	76.2102	74.4692	72.3772	70.0341	67.5581	65.0643	62.6435	60.3544	58.221	56.2288	54.3335	52.4844	50.6459	48.8007	46.9472	45.1024	43.3028	41.599	40.0495	38.713	37.6345	36.8369
0.709108	1.62182	2.76421	4.2453	6.141	8.4707	11.1927	14.2214	17.4486	20.7579	24.0401	27.2066	30.1946	32.9715	35.5412	37.9442	40.2429	42.502	44.7792	47.1266	49.5898	52.2033	54.9844	57.9254	60.9894	64.114	67.2211	70.2258	73.0478	75.6179	77.8814	79.8031	81.3711	82.6005	83.5367	84.259	84.8783	85.529	86.3522	87.4722	88.9776	90.9194	93.3193	96.1776	99.4773	103.185	107.25	111.6	116.146	120.794
-0.78845	-0.107863	0.775695	1.96515	3.54522	5.56616	8.03719	10.9294	14.1803	17.7002	21.3852	25.1326	28.8472	32.4386	35.8205	38.9137	41.6512	43.9895	45.9224	47.4827	48.7287	49.7285	50.5534	51.2748	51.9561	52.6467	53.3882	54.219	55.1726	56.2741	57.544	59.0037	60.6714	62.554	64.6454	66.9356	69.4208	72.1083	75.0152	78.1626	81.5716	85.2648	89.2667	93.5982	98.2688	103.273	108.583	114.149	119.89	125.699
-0.828723	-0.295598	0.429754	1.44058	2.8211	4.63645	6.92431	9.68369	12.8664	16.3821	20.1178	23.9567	27.7863	31.5043	35.027	38.2947	41.2715	43.9436	46.3147	48.3987	50.2149	51.7929	53.1757	54.4145	55.5607	56.6664	57.7876	58.9802	60.2893	61.7404	63.3402	65.0897	66.9939	69.0599	71.2916	73.683	76.2063	78.8102	81.4344	84.0262	86.5487	88.9833	91.3253	93.5782	95.7552	97.8808	99.9873	102.112	104.304	106.621
1.32761	1.97438	2.78886	3.85241	5.23217	6.97023	9.07673	11.5267	14.2629	17.205	20.2633	23.3514	26.3924	29.3225	32.0914	34.6641	37.0272	39.1882	41.164	42.9725	44.6355	46.1808	47.6332	49.0025	50.2795	51.4389	52.4459	53.269	53.8961	54.34	54.6339	54.8234	54.9612	55.1018	55.2982	55.5991	56.0484	56.6864	57.546	58.6455	59.9863	61.5597	63.3615	65.3979	67.6796	70.2158	73.0126	76.0645	79.346	82.821
[truncated: 51 more columns]
