# Supplementary material for: Distributions of plantar loads are altered when walking in anxiety-inducing virtual settings but not under cognitive demand
Source: PLoS One. 2026 Apr 20;21(4):e0345075. doi: 10.1371/journal.pone.0345075 (PMC13094994; doi:10.1371/journal.pone.0345075)
Supplement: S1 File — Study data is available here. (ZIP) [file pone.0345075.s001.zip › S1 File. Dataset/ProcR_41STH.xlsx]

## Sheet: Sheet1
0.0479461	0.0625887	0.0773599	0.0921052	0.107044	0.122709	0.139782	0.158879	0.180298	0.203842	0.228828	0.254313	0.279372	0.303291	0.325644	0.346277	0.365264	0.382851	0.39939	0.415278	0.43093	0.446746	0.463087	0.480262	0.498549	0.51818	0.539348	0.562224	0.586934	0.613502	0.641798	0.671508	0.702123	0.732963	0.763272	0.792335	0.819541	0.844367	0.866368	0.885189	0.900575	0.912379	0.920589	0.925334	0.926878	0.925605	0.922038	0.916839	0.910763	0.904588
0.0569223	0.106315	0.157656	0.211032	0.266312	0.322965	0.380033	0.436244	0.49022	0.540671	0.586556	0.627195	0.662322	0.692106	0.717077	0.73798	0.75564	0.770857	0.784329	0.7966	0.808029	0.818795	0.828948	0.838459	0.847258	0.855246	0.862335	0.868491	0.873745	0.878132	0.88164	0.884211	0.885776	0.886281	0.885704	0.884083	0.881531	0.878228	0.87443	0.870456	0.866637	0.863252	0.860532	0.858673	0.857855	0.858242	0.859979	0.863152	0.867727	0.873543
0.02868	0.0660763	0.104609	0.144343	0.185264	0.227253	0.270115	0.313648	0.357665	0.401955	0.446207	0.489997	0.532853	0.574342	0.614139	0.652043	0.687958	0.721826	0.753585	0.783145	0.810394	0.835226	0.857572	0.877411	0.894742	0.90954	0.921746	0.931291	0.938122	0.942222	0.943635	0.942499	0.939078	0.933738	0.926896	0.918982	0.910435	0.90169	0.893141	0.885071	0.877627	0.870862	0.864792	0.859411	0.854717	0.85077	0.847688	0.845586	0.84454	0.84458
0.0510431	0.0942217	0.137837	0.181359	0.22421	0.265795	0.305554	0.34304	0.377998	0.41043	0.440594	0.468942	0.496029	0.522411	0.54856	0.574837	0.601488	0.628664	0.656432	0.684795	0.713697	0.743005	0.772467	0.801681	0.830086	0.857	0.8817	0.90353	0.921982	0.936723	0.947618	0.954732	0.958317	0.958775	0.956628	0.952488	0.94703	0.94095	0.934912	0.929498	0.925151	0.922133	0.920526	0.920264	0.921164	0.922979	0.925459	0.928408	0.931701	0.935274
0.0348964	0.0712867	0.108834	0.147496	0.187179	0.227671	0.268619	0.309544	0.349891	0.389096	0.426671	0.462304	0.495947	0.527863	0.558567	0.588674	0.61871	0.648983	0.67953	0.710101	0.740202	0.769227	0.796572	0.821672	0.843991	0.863057	0.878544	0.890348	0.898611	0.903675	0.906006	0.906123	0.904544	0.901746	0.898123	0.893961	0.889451	0.884728	0.879904	0.875073	0.870296	0.865609	0.861077	0.856796	0.852872	0.849398	0.846436	0.844007	0.842127	0.840849
0.0556425	0.110393	0.164157	0.215623	0.263552	0.306964	0.345379	0.378967	0.408558	0.435504	0.461417	0.487865	0.516099	0.54688	0.580437	0.616499	0.654366	0.693042	0.731436	0.768516	0.803361	0.835204	0.863492	0.887905	0.908326	0.924759	0.937252	0.945872	0.950712	0.951921	0.949725	0.944461	0.936582	0.926639	0.915244	0.903	0.890448	0.878047	0.866177	0.855171	0.845319	0.836845	0.829881	0.824473	0.820612	0.818255	0.817326	0.817706	0.819233	0.82174
0.0301514	0.0798412	0.129463	0.178248	0.22527	0.269624	0.310678	0.348277	0.382809	0.41512	0.446277	0.477272	0.508817	0.541292	0.574782	0.609142	0.644041	0.679045	0.713713	0.747644	0.780475	0.811848	0.841394	0.868712	0.893364	0.914899	0.932897	0.947033	0.95716	0.963357	0.965922	0.965324	0.962139	0.956949	0.950266	0.942526	0.93414	0.925501	0.916964	0.908823	0.901296	0.894517	0.888539	0.883344	0.87885	0.874934	0.871468	0.868332	0.865449	0.862821
0.0201753	0.0810763	0.143633	0.20749	0.271748	0.335018	0.395628	0.451892	0.502408	0.5463	0.583325	0.613857	0.638775	0.659309	0.67684	0.692731	0.708167	0.724043	0.740874	0.75877	0.777533	0.796789	0.816074	0.834855	0.852576	0.868721	0.882868	0.894706	0.904031	0.91074	0.914799	0.916232	0.915136	0.911705	0.906238	0.899122	0.890804	0.881751	0.87238	0.863017	0.853914	0.845296	0.837362	0.830277	0.82416	0.819083	0.815093	0.812251	0.810642	0.810357
0.0183587	0.080155	0.144667	0.212209	0.282623	0.355215	0.428856	0.502189	0.573834	0.642537	0.707262	0.767211	0.82181	0.870674	0.913637	0.950769	0.982335	1.00868	1.03013	1.04691	1.05917	1.06702	1.07055	1.06989	1.06519	1.05654	1.04407	1.02794	1.00847	0.986076	0.961345	0.935011	0.907926	0.880978	0.855	0.830719	0.808712	0.789391	0.772996	0.759601	0.74913	0.741407	0.736199	0.733263	0.732372	0.733315	0.735872	0.739807	0.744871	0.75084
0.0225539	0.0870333	0.154091	0.223813	0.295921	0.369763	0.444349	0.518429	0.590585	0.659315	0.723141	0.780789	0.831387	0.874548	0.910301	0.938983	0.961171	0.977583	0.988953	0.995923	0.999028	0.998728	0.995416	0.989401	0.980946	0.970335	0.957926	0.944162	0.929572	0.914725	0.900169	0.886384	0.873763	0.862611	0.853143	0.845475	0.839614	0.835483	0.83293	0.831752	0.831724	0.832618	0.834192	0.836212	0.838488	0.840918	0.843487	0.846251	0.84931	0.85279
0.0545758	0.110675	0.165969	0.219175	0.269311	0.315749	0.358261	0.397046	0.432709	0.466166	0.49848	0.530655	0.563478	0.597406	0.632507	0.668481	0.704761	0.740602	0.775163	0.807628	0.837325	0.863785	0.886712	0.905942	0.921404	0.933109	0.94113	0.945579	0.946581	0.94427	0.93882	0.93048	0.919617	0.906724	0.892384	0.877203	0.861745	0.846483	0.831792	0.817978	0.805315	0.794062	0.784451	0.776673	0.770872	0.767123	0.765426	0.765734	0.767977	0.772043
0.0584701	0.129504	0.201411	0.273397	0.344335	0.412894	0.477812	0.538137	0.593349	0.643395	0.688623	0.729651	0.767144	0.801628	0.833422	0.862693	0.889508	0.91384	0.935574	0.954541	0.970558	0.983472	0.993192	0.999684	1.00294	1.00297	0.999799	0.993493	0.98417	0.972044	0.957422	0.940692	0.922337	0.902947	0.883182	0.863694	0.845049	0.827687	0.811902	0.797853	0.785592	0.775096	0.766326	0.759247	0.753816	0.749973	0.747642	0.746728	0.747117	0.748686
0.0367805	0.10296	0.170678	0.239495	0.308734	0.377478	0.444684	0.509303	0.570378	0.627133	0.679029	0.72581	0.767512	0.804424	0.836991	0.865672	0.890804	0.912569	0.931049	0.946292	0.958345	0.967278	0.973188	0.97619	0.976419	0.974056	0.969384	0.9628	0.95479	0.94589	0.936631	0.927521	0.919	0.911355	0.904666	0.898845	0.89371	0.889041	0.884642	0.880416	0.876382	0.872634	0.869278	0.866386	0.864003	0.862145	0.860815	0.860026	0.859829	0.860323
0.0437596	0.107619	0.171216	0.233297	0.29238	0.346994	0.396011	0.438878	0.47567	0.506993	0.53382	0.557335	0.578807	0.599479	0.620456	0.642594	0.666414	0.692058	0.719323	0.747767	0.776812	0.805796	0.833991	0.860624	0.884927	0.906185	0.92381	0.937425	0.946931	0.952508	0.954578	0.953725	0.95062	0.945948	0.940369	0.934467	0.928707	0.923431	0.918882	0.915214	0.912508	0.910828	0.910256	0.910901	0.912888	0.916321	0.921234	0.927546	0.935017	0.943243
0.0226109	0.0686532	0.116638	0.166684	0.218618	0.271893	0.32563	0.378718	0.429961	0.478252	0.522758	0.563043	0.599121	0.631403	0.660595	0.68753	0.712989	0.737533	0.761436	0.784708	0.807169	0.828493	0.848279	0.86613	0.881703	0.894708	0.904943	0.912332	0.916925	0.918865	0.918396	0.915856	0.911649	0.906195	0.899886	0.893034	0.885855	0.878492	0.871054	0.863631	0.856326	0.849282	0.842672	0.836668	0.831437	0.82713	0.823859	0.821672	0.820567	0.82052
0.0439864	0.110899	0.178914	0.247414	0.315477	0.381945	0.445623	0.505486	0.560872	0.611611	0.658047	0.700893	0.740952	0.778835	0.814837	0.848955	0.880941	0.910357	0.936684	0.959479	0.978487	0.993659	1.0051	1.01298	1.0175	1.01885	1.01717	1.01257	1.00519	0.995183	0.982817	0.968443	0.952491	0.935446	0.917822	0.900131	0.882828	0.866289	0.850797	0.836535	0.823606	0.812081	0.802051	0.793621	0.786871	0.781845	0.778551	0.776974	0.777071	0.77876
0.023658	0.0904839	0.160437	0.233865	0.310589	0.389818	0.470234	0.550174	0.627793	0.701194	0.768568	0.828405	0.879737	0.922259	0.956244	0.982334	1.00137	1.01429	1.02203	1.02545	1.02523	1.02191	1.01589	1.00745	0.996805	0.984102	0.969524	0.953375	0.936121	0.918378	0.900843	0.884212	0.869116	0.856061	0.845375	0.837195	0.831485	0.82806	0.826597	0.826656	0.827759	0.8295	0.831611	0.83394	0.836394	0.838917	0.841483	0.84408	0.846698	0.849332
0.0595565	0.130297	0.20123	0.2711	0.33881	0.403439	0.464226	0.520566	0.572026	0.618384	0.659629	0.695905	0.727479	0.75473	0.778113	0.79809	0.815079	0.829445	0.841493	0.851481	0.859643	0.866223	0.871487	0.875697	0.879089	0.881868	0.884215	0.886258	0.888061	0.889626	0.890923	0.891907	0.892561	0.892916	0.893019	0.892877	0.892459	0.89174	0.890727	0.88946	0.887988	0.886358	0.884649	0.883009	0.881641	0.880732	0.880409	0.880762	0.881882	0.883849
0.0303308	0.0927674	0.155371	0.217182	0.277272	0.334814	0.389171	0.439978	0.487196	0.531054	0.571917	0.610133	0.645958	0.67952	0.710831	0.739808	0.766321	0.790229	0.811414	0.829807	0.845409	0.858314	0.868691	0.876711	0.882513	0.886245	0.888105	0.888327	0.88716	0.884844	0.881592	0.87759	0.873004	0.868002	0.862767	0.857523	0.852527	0.848055	0.844365	0.84167	0.840111	0.839739	0.840481	0.842142	0.844444	0.847092	0.849814	0.852374	0.854594	0.856372
0.0545662	0.0991085	0.143577	0.187311	0.229902	0.271236	0.311528	0.351281	0.391174	0.431887	0.473859	0.517077	0.561069	0.605096	0.648364	0.69012	0.72968	0.766433	0.799852	0.829534	0.855265	0.877039	0.895004	0.909371	0.920356	0.928178	0.933061	0.935232	0.934916	0.932339	0.927747	0.921437	0.913766	0.905131	0.895941	0.886591	0.877446	0.868815	0.860943	0.853995	0.848073	0.843216	0.839407	0.836574	0.834609	0.833406	0.832895	0.833028	0.833768	0.835085
0.0527914	0.100376	0.147997	0.194934	0.240638	0.284776	0.327279	0.368319	0.408236	0.447428	0.486257	0.525006	0.563874	0.602955	0.642188	0.681301	0.719813	0.757101	0.792491	0.825337	0.855047	0.881097	0.90307	0.920718	0.934005	0.943088	0.948276	0.949987	0.948714	0.944968	0.93923	0.931912	0.923383	0.914	0.904123	0.894105	0.884285	0.874976	0.866447	0.858903	0.852467	0.847165	0.842969	0.839831	0.837703	0.836529	0.836239	0.836749	0.837961	0.83978
0.031118	0.0681903	0.106618	0.146483	0.187685	0.229881	0.272517	0.314932	0.356482	0.396644	0.43507	0.471628	0.506414	0.539718	0.571939	0.603476	0.634635	0.665568	0.696243	0.726448	0.755821	0.783909	0.810233	0.834342	0.855863	0.874529	0.890183	0.902766	0.912318	0.918985	0.92299	0.924567	0.92393	0.921303	0.916919	0.911	0.903755	0.895406	0.886201	0.87641	0.866319	0.856209	0.846331	0.836909	0.828122	0.820106	0.812954	0.806739	0.801537	0.797452
0.0531033	0.106483	0.161973	0.219687	0.279464	0.340778	0.402761	0.464317	0.524287	0.581631	0.635508	0.685269	0.730475	0.770954	0.806802	0.838295	0.865769	0.889539	0.909866	0.926956	0.940951	0.951904	0.959809	0.964671	0.966573	0.965673	0.962174	0.956287	0.948253	0.938393	0.927129	0.914951	0.902374	0.889912	0.87804	0.867148	0.857496	0.849189	0.842207	0.836469	0.831866	0.828274	0.825546	0.823533	0.822099	0.821128	0.820526	0.820237	0.82026	0.820645
0.0579458	0.11254	0.167007	0.220483	0.272229	0.321676	0.368519	0.412813	0.455	0.495869	0.536384	0.577416	0.619461	0.662498	0.706038	0.749261	0.791169	0.83073	0.867011	0.899273	0.927029	0.950045	0.96832	0.982016	0.991412	0.996857	0.998721	0.997374	0.993182	0.986515	0.977747	0.967248	0.955372	0.942484	0.928977	0.915267	0.901755	0.888807	0.876753	0.865898	0.856503	0.848733	0.842644	0.838192	0.835277	0.83379	0.833661	0.83485	0.83732	0.841018
0.047971	0.0984395	0.150051	0.202512	0.2554	0.308137	0.360026	0.41035	0.458482	0.503982	0.546629	0.58641	0.623465	0.658033	0.690369	0.720691	0.749136	0.77574	0.800434	0.823094	0.843588	0.861792	0.877601	0.890939	0.901776	0.910145	0.91615	0.919945	0.921707	0.921597	0.91974	0.916237	0.911235	0.904964	0.897718	0.889791	0.881428	0.872815	0.864107	0.855483	0.847176	0.839451	0.832568	0.826731	0.822068	0.818646	0.816485	0.815566	0.815835	0.817216
0.0411792	0.096061	0.152458	0.210246	0.269078	0.328359	0.387362	0.445366	0.501737	0.555937	0.607475	0.655871	0.700681	0.741595	0.778507	0.811475	0.840649	0.866214	0.888368	0.907288	0.92309	0.935827	0.945524	0.952212	0.955923	0.956682	0.954547	0.949684	0.942375	0.933005	0.922052	0.910069	0.897627	0.885279	0.873516	0.862737	0.853225	0.84515	0.838576	0.833472	0.829732	0.827202	0.825705	0.82506	0.825106	0.825725	0.826841	0.828428	0.830517	0.833189
0.055387	0.10034	0.145794	0.191421	0.236892	0.281881	0.326166	0.369742	0.412878	0.456071	0.499882	0.544712	0.590601	0.637169	0.683669	0.729124	0.772497	0.812842	0.849399	0.881627	0.909208	0.932007	0.95002	0.963369	0.972295	0.977168	0.978477	0.976772	0.972593	0.966434	0.958749	0.949957	0.94044	0.930532	0.920499	0.910536	0.900771	0.89131	0.882267	0.873782	0.866004	0.859065	0.853074	0.848086	0.844089	0.841024	0.838826	0.837438	0.836821	0.836971
[truncated: 51 more columns]
