# Supplementary material for: Distributions of plantar loads are altered when walking in anxiety-inducing virtual settings but not under cognitive demand
Source: PLoS One. 2026 Apr 20;21(4):e0345075. doi: 10.1371/journal.pone.0345075 (PMC13094994; doi:10.1371/journal.pone.0345075)
Supplement: S1 File — Study data is available here. (ZIP) [file pone.0345075.s001.zip › S1 File. Dataset/ProcRHeel_21STL.xlsx]

## Sheet: Sheet1
-1.00466e-06	-4.45539e-06	-9.48883e-06	-1.62632e-05	-2.47176e-05	-3.4429e-05	-4.44385e-05	-5.3055e-05	-5.76625e-05	-5.45642e-05	-3.89252e-05	-4.88845e-06	5.40319e-05	0.000144162	0.000270354	0.00043403	0.000630492	0.000845514	0.00105133	0.00120239	0.00123147	0.00104719	0.000534379	-0.000440814	-0.00201866	-0.00432373	-0.00743018	-0.0113122	-0.0157786	-0.0203996	-0.0244242	-0.0266688	-0.0254475	-0.0185722	-0.0033534	0.0231962	0.0639434	0.121203	0.195733	0.285441	0.384141	0.479294	0.554111	0.599383	0.621955	0.636209	0.649032	0.654147	0.640007	0.60436
-8.91152e-05	4.73906e-05	0.000270972	0.000600464	0.00104784	0.00161114	0.00226498	0.00294895	0.00355438	0.00391105	0.00377615	0.00282932	0.000678893	-0.00311393	-0.00898493	-0.017282	-0.0281374	-0.0412961	-0.0559029	-0.0702294	-0.0813768	-0.085022	-0.0752135	-0.0443516	0.0164884	0.116863	0.265535	0.468236	0.724538	1.02346	1.34186	1.65177	1.9316	2.17097	2.36871	2.52985	2.66265	2.775	2.87153	2.95137	3.00591	3.02233	2.99652	2.94066	2.87417	2.8113	2.7582	2.71452	2.67427	2.62688
-0.00185762	-0.00400301	-0.00684861	-0.0103685	-0.0143899	-0.0185269	-0.0220937	-0.0240189	-0.02279	-0.0164167	-0.00247174	0.0217157	0.0587455	0.110616	0.177894	0.25867	0.347038	0.432079	0.501317	0.550123	0.589175	0.640699	0.726312	0.856483	1.02596	1.21695	1.41288	1.61399	1.83555	2.08918	2.37155	2.6714	2.97692	3.27319	3.54426	3.7823	3.98633	4.15248	4.27738	4.36879	4.439	4.4878	4.50089	4.46323	4.36988	4.22638	4.03846	3.80157	3.50744	3.1633
0.00166267	0.00166256	0.0013467	0.000552828	-0.000904739	-0.00321637	-0.00654427	-0.0109718	-0.0164322	-0.0226158	-0.0288607	-0.0340475	-0.0364801	-0.0337482	-0.0227324	0.000274561	0.0394043	0.0985799	0.180603	0.286118	0.411555	0.547057	0.674138	0.762857	0.781056	0.719686	0.604406	0.476298	0.369761	0.308471	0.308163	0.377168	0.516472	0.718593	0.964171	1.22206	1.45956	1.65722	1.81625	1.95399	2.088	2.2207	2.34059	2.43442	2.49233	2.50621	2.46864	2.37268	2.21269	1.98647
0.00096638	0.000718674	0.000160176	-0.000821812	-0.0023389	-0.00447963	-0.00727649	-0.0106612	-0.0144115	-0.0180814	-0.0209176	-0.0218065	-0.0192244	-0.0111985	0.00456296	0.0304879	0.068841	0.121036	0.186907	0.263534	0.344539	0.423961	0.502033	0.584862	0.681627	0.804159	0.960926	1.14881	1.35775	1.57922	1.8022	2.00939	2.18539	2.32368	2.42494	2.49384	2.53715	2.56198	2.57484	2.58113	2.58471	2.5878	2.59086	2.59253	2.58955	2.57681	2.54738	2.49297	2.40448	2.27333
0.00461451	-0.000261717	-0.00834285	-0.0204462	-0.0371702	-0.0586314	-0.0841183	-0.11167	-0.137567	-0.155766	-0.157434	-0.130658	-0.0604807	0.0703159	0.279559	0.582796	0.988574	1.49207	2.06636	2.65347	3.16915	3.5334	3.7099	3.7222	3.63568	3.5249	3.4501	3.44957	3.53978	3.71544	3.94764	4.18642	4.3736	4.458	4.40148	4.17849	3.77766	3.20634	2.49946	1.72546	0.970553	0.305492	-0.233483	-0.639395	-0.92271	-1.10296	-1.20246	-1.24213	-1.23941	-1.2071
32.5848	26.5063	20.7056	15.4555	10.9311	7.20864	4.28544	2.10598	0.5864	-0.371947	-0.874415	-1.02165	-0.899642	-0.575718	-0.100286	0.486698	1.14587	1.82863	2.47602	3.0325	3.4657	3.77677	3.99732	4.17462	4.34722	4.52542	4.69301	4.82383	4.89294	4.87776	4.75684	4.51039	4.12303	3.58922	2.92141	2.16101	1.37935	0.654254	0.0393206	-0.445027	-0.80197	-1.04774	-1.20406	-1.29259	-1.33147	-1.33329	-1.30404	-1.2431	-1.14383	-0.994922
0.000655365	0.000248491	-0.000491926	-0.00166006	-0.00333513	-0.0055559	-0.00828476	-0.0113612	-0.0144457	-0.0169652	-0.0180631	-0.0165376	-0.0108288	0.000908586	0.0207071	0.0504973	0.0916234	0.144306	0.206665	0.273639	0.335812	0.378095	0.384452	0.350726	0.290423	0.224869	0.172222	0.145549	0.154158	0.203756	0.296356	0.429241	0.593214	0.77685	0.977506	1.20226	1.45184	1.70973	1.95132	2.15849	2.32399	2.44839	2.5364	2.59426	2.62779	2.64111	2.63588	2.61101	2.56278	2.48533
0.00522907	0.0021474	-0.00343137	-0.0122486	-0.0249387	-0.041836	-0.0627064	-0.0864039	-0.110453	-0.130575	-0.140229	-0.130268	-0.0888099	-0.00155604	0.147154	0.372339	0.68511	1.08768	1.56683	2.08752	2.59389	3.02531	3.34094	3.53511	3.63729	3.69872	3.77082	3.88584	4.04922	4.24469	4.44941	4.64826	4.83698	5.01853	5.19901	5.38365	5.57317	5.75953	5.9248	6.04996	6.12303	6.13646	6.0852	5.96822	5.78766	5.55221	5.28	4.99097	4.70077	4.42483
24.3804	20.1725	16.1639	12.5451	9.43255	6.86079	4.79865	3.17761	1.92501	0.98645	0.325586	-0.0890441	-0.2914	-0.315428	-0.190923	0.0573384	0.40722	0.834206	1.30427	1.76856	2.16922	2.45956	2.6249	2.68504	2.67735	2.63869	2.59842	2.57841	2.59471	2.65941	2.78167	2.96661	3.21279	3.50814	3.82615	4.12889	4.37982	4.55481	4.64334	4.6453	4.56915	4.43101	4.24872	4.03207	3.78519	3.52007	3.25799	3.01624	2.79941	2.60091
5.68428e-08	1.57667e-07	2.99515e-07	4.84328e-07	7.07256e-07	9.52794e-07	1.19024e-06	1.3688e-06	1.41315e-06	1.2204e-06	6.60258e-07	-4.19476e-07	-2.17949e-06	-4.76441e-06	-8.26399e-06	-1.26575e-05	-1.774e-05	-2.30312e-05	-2.76735e-05	-3.03287e-05	-2.90941e-05	-2.14665e-05	-4.39457e-06	2.55271e-05	7.16612e-05	0.000136659	0.000221454	0.000323882	0.000436905	0.000546518	0.00062951	0.000651386	0.000564981	0.000310489	-0.000182071	-0.000986729	-0.00217036	-0.00377496	-0.00579214	-0.00812927	-0.0105678	-0.012716	-0.0139619	-0.0134335	-0.00998271	-0.00220775	0.0114585	0.0325676	0.0623498	0.101255
0.00283578	-0.000274422	-0.00540371	-0.0130631	-0.0236223	-0.0371443	-0.0531662	-0.0704318	-0.0865641	-0.0977233	-0.0983356	-0.0808864	-0.0359695	0.0471777	0.179707	0.371255	0.626935	0.943444	1.30345	1.6724	2.00468	2.25538	2.39186	2.40581	2.31697	2.16102	1.97813	1.81049	1.69503	1.65495	1.70154	1.83569	2.04529	2.3107	2.61347	2.93546	3.25334	3.53916	3.77192	3.95083	4.09116	4.20734	4.30603	4.38569	4.43231	4.42293	4.33919	4.17538	3.94074	3.6595
42.4078	35.6328	29.0521	22.8998	17.368	12.5902	8.63669	5.51034	3.15454	1.47172	0.346372	-0.33414	-0.670931	-0.753981	-0.661027	-0.45592	-0.19005	0.0940154	0.357427	0.565433	0.696126	0.743651	0.713811	0.624338	0.50292	0.375613	0.259059	0.161785	0.0867241	0.0330264	-0.0021329	-0.0224881	-0.0319205	-0.0339121	-0.0313714	-0.0265555	-0.0210759	-0.0159987	-0.0119461	-0.00919146	-0.00774139	-0.00739433	-0.00777321	-0.00833685	-0.00837762	-0.00701702	-0.00321413	0.00419462	0.0164026	0.0344639
0.00259211	0.00124178	-0.0012947	-0.00537056	-0.0112953	-0.0192454	-0.0291366	-0.0404572	-0.0520683	-0.0619932	-0.0671897	-0.0633565	-0.0448968	-0.00502823	0.0637727	0.168776	0.315554	0.505623	0.73333	0.981905	1.21949	1.40641	1.51848	1.56352	1.57525	1.59585	1.65651	1.76336	1.90106	2.04842	2.18868	2.31146	2.41206	2.48994	2.54665	2.58422	2.60388	2.6053	2.58615	2.54213	2.46742	2.35562	2.20152	2.00336	1.76628	1.50446	1.23535	0.972826	0.731045	0.527558
1.35843	1.01189	0.690981	0.415612	0.193082	0.021272	-0.106498	-0.197899	-0.258788	-0.291153	-0.291901	-0.252159	-0.157294	0.0119921	0.277541	0.659938	1.1725	1.81332	2.55404	3.3302	4.04918	4.62137	4.9944	5.16808	5.18478	5.10711	4.99761	4.9023	4.84011	4.80855	4.79956	4.80775	4.83094	4.86997	4.92843	5.01147	5.12469	5.27235	5.45472	5.66517	5.88628	6.08674	6.2271	6.27568	6.22294	6.08576	5.90031	5.70587	5.53004	5.38523
1.04455e-07	2.30283e-07	4.00945e-07	6.15594e-07	8.64431e-07	1.12427e-06	1.35353e-06	1.48714e-06	1.43242e-06	1.06721e-06	2.42337e-07	-1.2091e-06	-3.45251e-06	-6.61933e-06	-1.07582e-05	-1.57673e-05	-2.13081e-05	-2.67029e-05	-3.08244e-05	-3.19941e-05	-2.79122e-05	-1.56578e-05	8.19444e-06	4.72783e-05	0.000104893	0.000183141	0.000281688	0.00039611	0.000515852	0.000621925	0.000684568	0.00066132	0.000496144	0.000120512	-0.000542376	-0.00156883	-0.00301984	-0.0049187	-0.00722009	-0.00977033	-0.0122604	-0.014175	-0.0147458	-0.0129185	-0.00735225	0.00352754	0.0213949	0.0477751	0.083651	0.128894
0.00104336	0.000555945	-0.000380077	-0.00190272	-0.00413573	-0.00715512	-0.010941	-0.0153141	-0.0198573	-0.0238328	-0.0261019	-0.025049	-0.018546	-0.00399934	0.0214981	0.0608206	0.116235	0.188563	0.275975	0.372509	0.466206	0.537917	0.565866	0.538168	0.46289	0.363981	0.268368	0.19765	0.167382	0.188592	0.268118	0.408185	0.60473	0.844844	1.11061	1.38821	1.66742	1.9344	2.17503	2.38287	2.55877	2.70634	2.82836	2.92351	2.98381	2.99304	2.93199	2.79263	2.58494	2.32803
0.00411299	0.00156398	-0.00298792	-0.0101358	-0.0203821	-0.0339819	-0.0507279	-0.0696759	-0.0888058	-0.104644	-0.111909	-0.103216	-0.0689944	0.00220546	0.122904	0.305033	0.557214	0.8809	1.26491	1.68107	2.08737	2.4408	2.71541	2.91578	3.07315	3.22624	3.40453	3.6215	3.87149	4.13277	4.38106	4.60245	4.79554	4.96726	5.1287	5.29138	5.46363	5.64713	5.83317	5.99969	6.11644	6.16105	6.13237	6.0442	5.90547	5.71124	5.45522	5.14355	4.7918	4.41756
0.000925111	0.000934047	0.000771924	0.000349131	-0.000437519	-0.00169475	-0.00351505	-0.00594909	-0.00896667	-0.0124056	-0.015911	-0.0188765	-0.0203763	-0.0190888	-0.0132951	-0.000940045	0.0202798	0.0525775	0.0975803	0.155757	0.225297	0.300964	0.372788	0.424497	0.438229	0.407634	0.343867	0.265491	0.187073	0.117367	0.0612266	0.0207863	-0.00327758	-0.0108628	-0.00200564	0.0233377	0.0650399	0.122358	0.192995	0.27184	0.349761	0.411698	0.439213	0.422944	0.37227	0.307922	0.24844	0.205731	0.186397	0.192403
-0.000201032	-0.00011659	4.94189e-05	0.000322884	0.000727511	0.00127879	0.00197525	0.00278685	0.00364052	0.00440378	0.00486808	0.00473486	0.00360886	0.00100516	-0.00362192	-0.0108179	-0.0210244	-0.0344226	-0.0507201	-0.0688852	-0.0868108	-0.100943	-0.105966	-0.0945574	-0.0573417	0.0167519	0.139608	0.322222	0.571979	0.888712	1.25945	1.65643	2.0451	2.39627	2.68905	2.90982	3.05935	3.15729	3.22998	3.29476	3.35367	3.39228	3.38561	3.31164	3.15762	2.91998	2.60922	2.25121	1.87867	1.51966
1.74275	1.30319	0.901693	0.565266	0.30431	0.1164	-0.00802287	-0.0816962	-0.117731	-0.127872	-0.121682	-0.106195	-0.0859646	-0.0633541	-0.0389402	-0.01198	0.0190738	0.0559391	0.0998905	0.150965	0.206941	0.262443	0.307607	0.32915	0.31852	0.279848	0.226139	0.169521	0.117481	0.073917	0.040143	0.0157665	-0.000501959	-0.0104018	-0.0157299	-0.0180934	-0.0188131	-0.0188424	-0.0187418	-0.018686	-0.0184578	-0.0174468	-0.01466	-0.00875422	0.00189106	0.0190313	0.0443134	0.0788953	0.122899	0.174677
0.0029973	0.00286426	0.00209373	0.000383363	-0.00260357	-0.0071984	-0.0136604	-0.0220766	-0.0322246	-0.0433968	-0.0541998	-0.062339	-0.0644139	-0.0557956	-0.0306244	0.0179664	0.09723	0.213721	0.371524	0.569752	0.799187	1.03856	1.25625	1.42234	1.52257	1.56329	1.56988	1.58045	1.62928	1.72896	1.86953	2.03396	2.21109	2.39722	2.59261	2.79746	3.00785	3.21128	3.38417	3.49917	3.54222	3.52187	3.45725	3.3598	3.23304	3.08576	2.93415	2.7915	2.6628	2.54663
0.00592565	0.000284731	-0.00917499	-0.0234564	-0.0433172	-0.0689597	-0.0996183	-0.13305	-0.164919	-0.188119	-0.192209	-0.163005	-0.0826331	0.0696356	0.315526	0.674264	1.15712	1.75986	2.45231	3.17162	3.83301	4.3593	4.70982	4.8897	4.93831	4.91054	4.86002	4.82294	4.81118	4.82261	4.85457	4.90772	4.98499	5.09072	5.22884	5.40053	5.60144	5.81788	6.02547	6.19802	6.32378	6.41099	6.47224	6.50265	6.4759	6.3608	6.14072	5.8236	5.44025	5.03287
1.31739e-07	2.57635e-07	4.23222e-07	6.24993e-07	8.50105e-07	1.07224e-06	1.24713e-06	1.30832e-06	1.16416e-06	6.97504e-07	-2.30034e-07	-1.76671e-06	-4.04946e-06	-7.16996e-06	-1.11253e-05	-1.57522e-05	-2.06446e-05	-2.50604e-05	-2.7826e-05	-2.72547e-05	-2.11063e-05	-6.62325e-06	1.93108e-05	5.98309e-05	0.000117509	0.000193471	0.00028616	0.000389752	0.000492251	0.000573425	0.000602853	0.000538528	0.00032668	-9.62957e-05	-0.000798683	-0.00184377	-0.00327433	-0.00509002	-0.00721717	-0.00947111	-0.0115131	-0.0128063	-0.012578	-0.00980093	-0.0032084	0.00863322	0.0271699	0.0535941	0.08844	0.131019
-0.00119177	-0.00425835	-0.00872699	-0.0146911	-0.0220437	-0.0303559	-0.0387322	-0.0456419	-0.0487617	-0.044857	-0.0297357	0.00160713	0.0546105	0.134462	0.244883	0.386425	0.554074	0.734978	0.910263	1.06234	1.18091	1.26294	1.31057	1.32906	1.32697	1.32054	1.33375	1.39073	1.51276	1.71776	2.00783	2.35612	2.71461	3.03897	3.30434	3.50174	3.63174	3.70173	3.72169	3.70314	3.65926	3.60366	3.55265	3.52212	3.51474	3.51216	3.48118	3.39169	3.23542	3.02712
0.00524271	0.00464352	0.00274094	-0.00102112	-0.00723708	-0.0164538	-0.0290332	-0.0449536	-0.0635436	-0.0831657	-0.100864	-0.111969	-0.109772	-0.0853712	-0.0277689	0.0754581	0.236796	0.46656	0.769249	1.13876	1.55183	1.96241	2.31054	2.55143	2.67933	2.72238	2.72061	2.71096	2.72361	2.78198	2.90211	3.0913	3.34551	3.64585	3.96081	4.25791	4.51507	4.72273	4.88053	4.99412	5.07223	5.12406	5.15761	5.1785	5.18917	5.18847	5.1714	5.12918	5.04976	4.91873
1.61636	1.20862	0.835407	0.521276	0.275276	0.0946731	-0.02974	-0.1098	-0.157178	-0.181558	-0.189583	-0.184244	-0.164685	-0.126331	-0.0613391	0.0405212	0.190347	0.397842	0.668101	0.997079	1.36605	1.73737	2.05972	2.2888	2.40755	2.42454	2.35891	2.2327	2.0716	1.90739	1.7781	1.71788	1.73931	1.82719	1.95231	2.08926	2.22312	2.34774	2.46293	2.57178	2.67827	2.78486	2.89026	2.98712	3.06064	3.09486	3.085	3.03854	2.96253	2.85448
0.00302673	0.00340606	0.00340566	0.00275834	0.0011317	-0.00185467	-0.00659072	-0.0134087	-0.0224793	-0.0336657	-0.0463371	-0.0591459	-0.0697747	-0.0747006	-0.069009	-0.046318	0.00100068	0.0812846	0.202532	0.370525	0.586298	0.842468	1.11986	1.38883	1.61465	1.76595	1.82837	1.81519	1.76437	1.72549	1.74114	1.82913	1.98144	2.18076	2.41433	2.67548	2.95923	3.25651	3.55237	3.83269	4.08773	4.30582	4.47309	4.58276	4.63929	4.65653	4.6512	4.62894	4.57703	4.47496
0.00769098	0.00601898	0.00202738	-0.00515849	-0.0164224	-0.0324959	-0.0537119	-0.0796655	-0.10878	-0.137778	-0.161113	-0.170434	-0.15417	-0.0974403	0.0174244	0.209532	0.496776	0.891559	1.39464	1.9868	2.6228	3.23627	3.75752	4.13758	4.36562	4.46596	4.48087	4.45852	4.44586	4.47606	4.56154	4.70258	4.89719	5.14187	5.42927	5.74588	6.0735	6.39707	6.70567	6.9846	7.21564	7.38534	7.48677	7.51617	7.47089	7.34878	7.14918	6.87548	6.53944	6.1638
175.21	156.207	137.258	118.755	101.073	84.5633	69.5235	56.1399	44.4601	34.4113	25.8583	18.6674	12.7368	7.99041	4.35563	1.7367	-0.00268097	-1.03253	-1.53093	-1.66042	-1.55559	-1.31899	-1.02208	-0.709348	-0.40401	-0.114454	0.159444	0.420235	0.667234	0.890865	1.07035	1.1818	1.2138	1.17813	1.10872	1.04854	1.03168	1.07191	1.16418	1.29626	1.45584	1.62807	1.79789	1.9605	2.1249	2.30261	2.49041	2.66479	2.79192	2.8433
164.564	152.597	140.028	126.82	113.056	98.9377	84.7737	70.9437	57.8418	45.8098	35.0827	25.7809	17.9451	11.5709	6.61194	2.96747	0.477306	-1.06459	-1.88072	-2.17985	-2.13733	-1.88657	-1.51837	-1.08526	-0.608735	-0.0880838	0.489689	1.13871	1.86196	2.63731	3.40633	4.08135	4.57714	4.84588	4.89009	4.74995	4.48213	4.14891	3.81529	3.53919	3.35796	3.28346	3.30425	3.39219	3.51522	3.64444	3.75208	3.81688	3.83207	3.79857
186.557	168.761	150.784	132.914	115.433	98.6236	82.7848	68.1998	55.0886	43.5567	33.5827	25.0686	17.9072	12.0178	7.33859	3.79671	1.28206	-0.35882	-1.30649	-1.74165	-1.82345	-1.67855	-1.39807	-1.03948	-0.631765	-0.182622	0.312908	0.862936	1.46826	2.11098	2.74772	3.3158	3.75325	4.02449	4.1358	4.12973	4.06751	4.01068	4.00367	4.06165	4.17028	4.29817	4.41504	4.50274	4.5559	4.58004	4.58984	4.6005	4.6138	4.61575
[truncated: 51 more columns]
