# Supplementary material for: Distributions of plantar loads are altered when walking in anxiety-inducing virtual settings but not under cognitive demand
Source: PLoS One. 2026 Apr 20;21(4):e0345075. doi: 10.1371/journal.pone.0345075 (PMC13094994; doi:10.1371/journal.pone.0345075)
Supplement: S1 File — Study data is available here. (ZIP) [file pone.0345075.s001.zip › S1 File. Dataset/ProcRMed_41DTL.xlsx]

## Sheet: Sheet1
0.00618905	-0.025511	-0.0746007	-0.14404	-0.234996	-0.34536	-0.467848	-0.587755	-0.680541	-0.709582	-0.624636	-0.361796	0.153979	1.00248	2.25636	3.96391	6.13319	8.72727	11.6743	14.8873	18.2831	21.7934	25.372	28.9996	32.6865	36.468	40.3852	44.4629	48.705	53.108	57.6745	62.4145	67.3384	72.4496	77.738	83.1816	88.7616	94.4737	100.328	106.353	112.589	119.078	125.849	132.913	140.271	147.927	155.887	164.154	172.725	181.594
0.00486667	-0.00803334	-0.0284537	-0.057816	-0.0968452	-0.144943	-0.199378	-0.254298	-0.299649	-0.320151	-0.294523	-0.195298	0.0103578	0.358218	0.882291	1.60702	2.53643	3.64549	4.88185	6.17798	7.46612	8.69091	9.81422	10.8123	11.6725	12.3925	12.9828	13.47	13.8945	14.3022	14.7409	15.261	15.9099	16.7173	17.6904	18.8219	20.1055	21.5471	23.1625	24.9686	26.9808	29.2199	31.7186	34.5116	37.6142	41.0136	44.6824	48.5918	52.7082	56.9829
-0.0213802	-0.0708109	-0.141422	-0.234725	-0.349025	-0.477493	-0.605813	-0.709633	-0.752185	-0.682534	-0.435255	0.0674537	0.909782	2.17066	3.90526	6.12204	8.76978	11.7497	14.9376	18.195	21.3831	24.39	27.1487	29.6296	31.8256	33.7444	35.4085	36.8541	38.1309	39.3053	40.4604	41.6907	43.0903	44.7377	46.6942	49.0173	51.7606	54.9548	58.5971	62.6556	67.0792	71.8003	76.7402	81.8223	86.9806	92.1602	97.3146	102.403	107.391	112.257
-0.164617	-0.288602	-0.444135	-0.624081	-0.811786	-0.977456	-1.07451	-1.03665	-0.776616	-0.187886	0.848778	2.45144	4.71393	7.67679	11.3082	15.5126	20.1565	25.0919	30.1722	35.2656	40.2589	45.0569	49.5834	53.7853	57.6422	61.164	64.3737	67.2929	69.9342	72.2988	74.3811	76.176	77.6849	78.922	79.9164	80.7002	81.294	81.7051	81.9394	82.0103	81.9389	81.7517	81.482	81.1656	80.8314	80.501	80.1961	79.9357	79.7271	79.5672
-0.405182	-0.633689	-0.899762	-1.18043	-1.43382	-1.59364	-1.5645	-1.21972	-0.403428	1.06055	3.3495	6.60975	10.9171	16.251	22.5035	29.5159	37.1155	45.1394	53.4424	61.8897	70.3384	78.6253	86.5756	94.0318	100.882	107.07	112.594	117.5	121.875	125.83	129.488	132.97	136.388	139.839	143.404	147.15	151.138	155.425	160.057	165.065	170.475	176.317	182.633	189.469	196.87	204.868	213.472	222.664	232.383	242.519
-0.281326	-0.475777	-0.715036	-0.985777	-1.25941	-1.48667	-1.59236	-1.4713	-0.987425	0.0220079	1.73446	4.31886	7.90061	12.5265	18.1494	24.6387	31.8	39.3966	47.1702	54.8596	62.2283	69.1035	75.4021	81.122	86.3177	91.079	95.5074	99.6929	103.702	107.577	111.334	114.977	118.524	122.019	125.535	129.166	133.013	137.163	141.689	146.65	152.098	158.074	164.616	171.755	179.518	187.907	196.885	206.368	216.247	226.406
-0.136459	-0.216748	-0.31171	-0.41382	-0.508963	-0.57444	-0.57719	-0.47273	-0.205587	0.287793	1.07267	2.20487	3.71687	5.60819	7.84415	10.3626	13.0838	15.9172	18.7634	21.5164	24.0739	26.3562	28.3188	29.9507	31.2699	32.3154	33.1391	33.8023	34.3707	34.908	35.478	36.1496	36.9936	38.0693	39.4123	41.0358	42.9471	45.1595	47.6925	50.5716	53.8241	57.4656	61.4897	65.8696	70.5677	75.5368	80.7175	86.0445	91.4647	96.9519
-0.200662	-0.275145	-0.348982	-0.407978	-0.4308	-0.387981	-0.241741	0.0527212	0.543694	1.27613	2.28128	3.56712	5.11581	6.8871	8.82297	10.8559	12.9186	14.948	16.8904	18.717	20.4343	22.0772	23.6992	25.3619	27.1133	28.9697	30.9223	32.9583	35.0776	37.2962	39.6397	42.139	44.8276	47.7333	50.8743	54.2617	57.8973	61.7677	65.8513	70.1349	74.6216	79.323	84.2504	89.4094	94.7948	100.393	106.195	112.204	118.442	124.938
-0.249328	-0.394125	-0.563906	-0.744911	-0.911494	-1.02256	-1.01847	-0.819317	-0.326009	0.574326	1.99672	4.03962	6.76372	10.1792	14.2446	18.8741	23.9501	29.336	34.884	40.4477	45.887	51.0694	55.8831	60.253	64.139	67.5247	70.4189	72.8599	74.9096	76.6396	78.123	79.4316	80.6336	81.7845	82.9246	84.0971	85.3665	86.8135	88.5166	90.5411	92.9323	95.7095	98.8712	102.415	106.356	110.716	115.499	120.672	126.171	131.915
-0.0553285	-0.109811	-0.181513	-0.268997	-0.366859	-0.46395	-0.541427	-0.570894	-0.513118	-0.317888	0.0741843	0.726946	1.69971	3.03418	4.74334	6.80829	9.1793	11.7762	14.4944	17.2215	19.8596	22.3425	24.6407	26.7549	28.7068	30.5244	32.2289	33.8353	35.3614	36.8256	38.2369	39.6013	40.9398	42.2928	43.7054	45.2131	46.8405	48.6074	50.5274	52.6028	54.8314	57.2193	59.775	62.4965	65.3716	68.3845	71.5205	74.7672	78.1138	81.5558
-0.653664	-0.911157	-1.17612	-1.40359	-1.52419	-1.44012	-1.02369	-0.120569	1.43964	3.82228	7.15535	11.4971	16.8179	23.0004	29.8595	37.1764	44.729	52.309	59.7388	66.8849	73.6604	80.0169	85.9371	91.43	96.5259	101.272	105.73	109.965	114.055	118.099	122.226	126.575	131.282	136.453	142.153	148.401	155.181	162.456	170.183	178.33	186.872	195.798	205.1	214.754	224.713	234.92	245.32	255.872	266.544	277.3
-0.0501528	-0.111489	-0.194324	-0.298217	-0.418445	-0.54387	-0.654515	-0.719124	-0.693195	-0.518198	-0.122773	0.572817	1.64749	3.16494	5.15941	7.63163	10.5538	13.8739	17.5201	21.4116	25.4686	29.6197	33.8046	37.9757	42.0983	46.1507	50.1232	54.016	57.8407	61.6226	65.3909	69.1633	72.9421	76.7228	80.5019	84.2772	88.042	91.7922	95.5396	99.3091	103.124	107.004	110.971	115.058	119.309	123.773	128.49	133.495	138.82	144.48
-0.0241846	-0.0451119	-0.0725064	-0.105526	-0.141743	-0.176494	-0.202155	-0.207479	-0.177216	-0.0921361	0.0700463	0.332697	0.716506	1.23507	1.89469	2.69391	3.61741	4.63643	5.71885	6.83465	7.95426	9.0454	10.0746	11.015	11.8523	12.5841	13.222	13.7895	14.3164	14.8378	15.39	16.001	16.6848	17.4391	18.2428	19.0639	19.8803	20.6925	21.5259	22.4213	23.4189	24.5524	25.8536	27.3515	29.0678	31.0212	33.2332	35.7295	38.5415	41.7031
1.49382	0.99063	0.506031	0.0721456	-0.287645	-0.55238	-0.696113	-0.682578	-0.462541	0.0252767	0.848798	2.07155	3.73778	5.86031	8.41493	11.3411	14.5497	17.9348	21.3828	24.7783	28.0094	30.9809	33.6326	35.9483	37.9479	39.6774	41.2039	42.6152	44.0188	45.5287	47.2434	49.2293	51.5215	54.133	57.0642	60.3137	63.8836	67.7732	71.9743	76.4727	81.2468	86.2674	91.5071	96.9451	102.562	108.339	114.259	120.32	126.536	132.921
0.0199678	-0.0120185	-0.064055	-0.140438	-0.243854	-0.37375	-0.524166	-0.681058	-0.819311	-0.899779	-0.866812	-0.647154	-0.151355	0.72067	2.06789	3.96881	6.45691	9.50432	13.0259	16.8921	20.9411	24.9982	28.9	32.5115	35.7406	38.5479	40.95	43.0146	44.8485	46.5788	48.3319	50.2154	52.3052	54.6466	57.2652	60.1716	63.3655	66.8478	70.6328	74.7469	79.2215	84.0846	89.3529	95.0217	101.064	107.437	114.09	120.954	127.947	134.969
-0.0289396	-0.074292	-0.137327	-0.218542	-0.315357	-0.420443	-0.519754	-0.59045	-0.59908	-0.500494	-0.238242	0.252759	1.03995	2.18409	3.73186	5.70847	8.10344	10.8565	13.8593	16.9777	20.0801	23.0575	25.8355	28.382	30.7068	32.8517	34.8787	36.861	38.874	40.9846	43.2395	45.6563	48.2219	50.902	53.6578	56.4583	59.2853	62.1389	65.0397	68.0169	71.0906	74.2637	77.5278	80.8763	84.3088	87.8241	91.4179	95.0804	98.7918	102.523
-0.00203445	-0.033906	-0.0813815	-0.146596	-0.229795	-0.327958	-0.433079	-0.530199	-0.595378	-0.593959	-0.479562	-0.194574	0.326843	1.15193	2.33772	3.91794	5.89497	8.23863	10.8924	13.7932	16.8962	20.1832	23.6459	27.2653	31.0046	34.8169	38.6605	42.5111	46.3639	50.2358	54.1681	58.216	62.4285	66.8322	71.428	76.1968	81.1066	86.1124	91.1599	96.1917	101.153	105.996	110.687	115.206	119.56	123.779	127.905	131.969	135.966	139.874
-0.614043	-0.941718	-1.31793	-1.70653	-2.0437	-2.23048	-2.12665	-1.54819	-0.271813	1.95029	5.36388	10.1768	16.5184	24.404	33.7189	44.229	55.6164	67.5289	79.6249	91.6004	103.21	114.286	124.74	134.54	143.676	152.152	159.98	167.166	173.709	179.601	184.822	189.342	193.146	196.255	198.722	200.644	202.181	203.557	205.028	206.843	209.215	212.309	216.218	220.952	226.449	232.587	239.206	246.138	253.212	260.26
-0.512312	-0.810802	-1.16236	-1.53868	-1.88691	-2.1223	-2.12167	-1.71979	-0.711345	1.13805	4.06797	8.28596	13.9282	21.0358	29.5441	39.2767	49.9579	61.2497	72.7901	84.2209	95.2054	105.441	114.677	122.726	129.482	134.92	139.1	142.143	144.201	145.431	145.984	146.008	145.659	145.095	144.482	143.985	143.759	143.941	144.644	145.953	147.914	150.53	153.759	157.511	161.67	166.129	170.808	175.65	180.63	185.748
-0.217138	-0.364326	-0.545602	-0.750283	-0.956011	-1.12471	-1.19869	-1.09766	-0.717932	0.0642616	1.3833	3.36646	6.11078	9.6596	13.9867	18.9973	24.541	30.4293	36.4622	42.4558	48.254	53.7322	58.7999	63.3997	67.51	71.1435	74.3353	77.131	79.5865	81.7683	83.7476	85.5916	87.3602	89.1099	90.9042	92.8137	94.9058	97.236	99.8425	102.751	105.988	109.595	113.627	118.147	123.214	128.884	135.212	142.233	149.945	158.298
-0.0383574	-0.111593	-0.214762	-0.349431	-0.512333	-0.692587	-0.86838	-1.00337	-1.04337	-0.914165	-0.521585	0.244676	1.50162	3.35549	5.87728	9.0834	12.936	17.3566	22.2372	27.4486	32.8475	38.2923	43.6667	48.8937	53.934	58.7783	63.4348	67.9177	72.247	76.4511	80.5615	84.6014	88.5824	92.5063	96.3691	100.166	103.903	107.615	111.372	115.272	119.421	123.919	128.843	134.227	140.064	146.316	152.934	159.857	167.013	174.318
-0.00906287	-0.0270541	-0.0522962	-0.0852118	-0.125053	-0.169214	-0.212416	-0.24584	-0.256309	-0.225772	-0.131265	0.0541914	0.359336	0.810387	1.42485	2.20833	3.15719	4.2607	5.50161	6.86187	8.33215	9.91477	11.6148	13.4279	15.3358	17.3144	19.3472	21.435	23.5947	25.8504	28.2151	30.6726	33.1796	35.6907	38.1758	40.6183	43.0106	45.3558	47.6721	49.9953	52.3712	54.8463	57.4707	60.3076	63.4315	66.9113	70.7969	75.1198	79.9007	85.1553
-0.112499	-0.177691	-0.254602	-0.336949	-0.41307	-0.464318	-0.463644	-0.374793	-0.152701	0.254083	0.898046	1.82365	3.05738	4.60434	6.4528	8.57932	10.9485	13.5072	16.1832	18.8981	21.5871	24.2083	26.7453	29.2026	31.5948	33.937	36.2479	38.5563	40.9006	43.3207	45.8461	48.4879	51.24	54.0935	57.0539	60.1498	63.4241	66.9163	70.6478	74.6219	78.8294	83.2534	87.8651	92.6283	97.5096	102.488	107.558	112.734	118.027	123.439
-0.209052	-0.32978	-0.472045	-0.624187	-0.764581	-0.858676	-0.85636	-0.690513	-0.277869	0.47647	1.66924	3.38422	5.67682	8.56265	12.0113	15.9484	20.2685	24.853	29.5864	34.3661	39.1095	43.7638	48.321	52.8199	57.3232	61.8899	66.5668	71.3875	76.3601	81.4561	86.6221	91.8019	96.9486	102.027	107.011	111.873	116.583	121.118	125.473	129.665	133.716	137.654	141.502	145.284	149.031	152.783	156.578	160.439	164.372	168.373
-1.09567	-1.35386	-1.53175	-1.54191	-1.26658	-0.558816	0.750035	2.83343	5.84049	9.8612	14.9075	20.9181	27.7691	35.289	43.2861	51.5756	59.9927	68.4034	76.7161	84.8885	92.9289	100.89	108.842	116.836	124.876	132.909	140.843	148.577	156.024	163.126	169.851	176.196	182.172	187.8	193.107	198.134	202.929	207.556	212.085	216.59	221.138	225.79	230.591	235.573	240.758	246.168	251.818	257.706	263.806	270.063
-0.0404691	-0.100254	-0.182805	-0.288505	-0.413675	-0.548401	-0.673976	-0.760266	-0.763461	-0.624775	-0.271004	0.38182	1.42004	2.9178	4.91961	7.42892	10.4111	13.8102	17.5624	21.5936	25.8168	30.1383	34.4671	38.7182	42.8153	46.6945	50.3168	53.6795	56.8112	59.7562	62.5601	65.2603	67.8786	70.4173	72.8615	75.1897	77.3794	79.4112	81.2757	82.9819	84.5652	86.084	87.6064	89.1985	90.9134	92.7869	94.8404	97.0837	99.5178	102.141
-0.387457	-0.537184	-0.68864	-0.814724	-0.874236	-0.809663	-0.546502	0.0046387	0.941458	2.35761	4.32717	6.88712	10.0195	13.6497	17.6681	21.9509	26.371	30.8159	35.2038	39.4869	43.6478	47.6917	51.6389	55.5226	59.3802	63.2356	67.0924	70.94	74.7632	78.5477	82.2746	85.9062	89.3819	92.6294	95.5836	98.2047	100.491	102.474	104.206	105.739	107.109	108.348	109.493	110.587	111.663	112.733	113.8	114.866	115.936	117.014
[truncated: 51 more columns]
