# Supplementary material for: Distributions of plantar loads are altered when walking in anxiety-inducing virtual settings but not under cognitive demand
Source: PLoS One. 2026 Apr 20;21(4):e0345075. doi: 10.1371/journal.pone.0345075 (PMC13094994; doi:10.1371/journal.pone.0345075)
Supplement: S1 File — Study data is available here. (ZIP) [file pone.0345075.s001.zip › S1 File. Dataset/ProcLMed_14STL.xlsx]

## Sheet: Sheet1
-0.725963	-0.5051	-0.0657519	0.685454	1.8398	3.46956	5.60399	8.20869	11.1889	14.4209	17.789	21.2094	24.6444	28.107	31.6499	35.343	39.2524	43.4254	47.8887	52.6584	57.7518	63.1951	69.0202	75.2533	81.9054	88.9656	96.393	104.118	112.049	120.08	128.087	135.947	143.559	150.856	157.807	164.417	170.734	176.843	182.855	188.892	195.074	201.496	208.223	215.282	222.656	230.275	238.036	245.821	253.517	261.022
-0.836964	-0.70029	-0.354381	0.293416	1.33996	2.87149	4.94155	7.54808	10.6268	14.0713	17.7695	21.6379	25.6391	29.7749	34.0705	38.5711	43.3374	48.4267	53.8731	59.676	65.7904	72.1279	78.5773	85.0319	91.4072	97.647	103.729	109.667	115.5	121.288	127.106	133.044	139.184	145.574	152.217	159.079	166.103	173.218	180.369	187.534	194.721	201.95	209.223	216.523	223.819	231.077	238.269	245.376	252.391	259.315
2.04383e-05	9.73478e-06	-1.03504e-05	-4.26064e-05	-8.94749e-05	-0.000152341	-0.000230528	-0.000319974	-0.000411618	-0.000489609	-0.000529527	-0.000496998	-0.00034721	-2.60742e-05	0.000526032	0.00136684	0.00253989	0.0040563	0.00586979	0.00784515	0.00972121	0.0110719	0.011271	0.0094701	0.00460368	-0.00456187	-0.0193121	-0.0407768	-0.0696064	-0.10551	-0.146656	-0.18894	-0.225169	-0.244258	-0.230579	-0.163717	-0.0189713	0.230983	0.612665	1.14695	1.84745	2.72626	3.80368	5.11343	6.69791	8.59657	10.8337	13.4075	16.2832	19.3925
-0.561073	-0.308827	0.156707	0.90981	2.01833	3.52697	5.43449	7.67309	10.1092	12.5735	14.9042	16.9804	18.7356	20.1539	21.2625	22.1208	22.804	23.3845	23.9172	24.4337	24.9479	25.4628	25.973	26.4695	26.9465	27.4029	27.8487	28.3115	28.8357	29.4745	30.2813	31.3089	32.6091	34.2244	36.1799	38.4901	41.1754	44.2656	47.7883	51.7491	56.1202	60.8445	65.848	71.0538	76.3923	81.8031	87.2357	92.6501	98.0065	103.25
-0.800399	1.06011	3.18763	5.70811	8.68234	12.0875	15.8374	19.824	23.951	28.1554	32.4233	36.7907	41.3265	46.1124	51.233	56.7631	62.7492	69.1982	76.0774	83.315	90.802	98.3987	105.946	113.286	120.291	126.876	133.003	138.671	143.895	148.672	152.984	156.808	160.141	162.994	165.403	167.432	169.178	170.769	172.357	174.111	176.197	178.76	181.906	185.703	190.181	195.346	201.192	207.721	214.945	222.871
-0.628476	-0.692146	-0.674526	-0.518021	-0.152332	0.501408	1.52203	2.97343	4.88445	7.23475	9.95652	12.9492	16.1046	19.3321	22.5653	25.7548	28.8679	31.8921	34.8286	37.6818	40.4574	43.1621	45.805	48.4069	51.0035	53.6367	56.3409	59.1362	62.0283	65.0119	68.0771	71.2166	74.4282	77.7102	81.0604	84.4817	87.9844	91.5778	95.2638	99.0379	102.893	106.831	110.87	115.043	119.393	123.967	128.805	133.92	139.302	144.919
-0.91784	-0.922497	-0.765008	-0.354736	0.412179	1.6429	3.43083	5.83382	8.85521	12.4342	16.4505	20.7472	25.1585	29.5311	33.7428	37.7184	41.4281	44.8733	48.0735	51.0579	53.8658	56.5511	59.177	61.7996	64.4562	67.163	69.9196	72.7214	75.5666	78.453	81.3767	84.3316	87.3023	90.2575	93.1496	95.9199	98.5122	100.887	103.028	104.94	106.652	108.224	109.742	111.309	113.042	115.052	117.417	120.165	123.276	126.704
-1.03873	-1.10766	-1.01288	-0.657339	0.0743647	1.30716	3.15864	5.71188	8.97964	12.8757	17.2168	21.7564	26.2298	30.4011	34.0996	37.2304	39.7718	41.7626	43.276	44.3888	45.1721	45.6946	46.0237	46.2231	46.3532	46.4684	46.6195	46.8558	47.2186	47.7283	48.3787	49.1471	50.01	50.9459	51.9309	52.9464	53.997	55.1078	56.2984	57.5729	58.9354	60.4027	62.0069	63.8057	65.8943	68.4059	71.4966	75.3238	80.0283	85.7208
-0.103798	-0.118209	-0.118992	-0.0975568	-0.0430731	0.0569587	0.215422	0.443341	0.746376	1.12033	1.54834	2.00313	2.45593	2.8907	3.31503	3.75994	4.2719	4.90474	5.71736	6.77555	8.14627	9.8811	12.0039	14.5157	17.408	20.6655	24.2608	28.1557	32.3041	36.6479	41.1187	45.6561	50.2269	54.8231	59.4458	64.0956	68.7715	73.4761	78.2203	83.0249	87.9123	92.8945	97.9738	103.15	108.416	113.755	119.135	124.517	129.864	135.148
-1.14702	-0.456911	0.615857	2.23761	4.55561	7.66273	11.5579	16.1263	21.1616	26.4212	31.6914	36.8369	41.8134	46.641	51.3629	56.0162	60.6243	65.2023	69.7592	74.2861	78.7377	83.0286	87.0499	90.6882	93.8358	96.4011	98.326	99.591	100.204	100.192	99.5976	98.4829	96.9316	95.0354	92.8759	90.5216	88.0401	85.5061	83.005	80.6398	78.5333	76.8128	75.5881	74.9385	74.9174	75.5618	76.8935	78.9177	81.6244	84.9873
-0.218559	-0.183304	-0.0869814	0.0943696	0.385624	0.808456	1.3749	2.07947	2.89671	3.79271	4.74283	5.73711	6.77295	7.84811	8.96083	10.1148	11.3183	12.574	13.8758	15.2206	16.6176	18.0797	19.6057	21.1759	22.7668	24.3656	25.9692	27.5747	29.1727	30.7502	32.3014	33.8367	35.3834	36.9808	38.6794	40.5365	42.5986	44.8885	47.4076	50.1416	53.0637	56.1386	59.327	62.5837	65.8495	69.0404	72.0561	74.803	77.2078	79.2149
-0.813639	-0.647115	-0.265654	0.423475	1.51524	3.09117	5.1966	7.81873	10.8813	14.261	17.8113	21.3792	24.8106	27.9565	30.6851	32.8946	34.5218	35.5397	35.9495	35.7739	35.055	33.8548	32.2583	30.3759	28.334	26.2523	24.2288	22.3391	20.6409	19.1751	17.9648	17.0166	16.3236	15.8681	15.6245	15.5653	15.6672	15.9177	16.3164	16.8666	17.5711	18.4305	19.44	20.5836	21.8338	23.1601	24.5412	25.9674	27.4311	28.9174
-0.886198	1.83472	4.68551	7.71808	10.9526	14.3868	18.0154	21.8509	25.939	30.3585	35.2073	40.5782	46.5363	53.1107	60.3006	68.089	76.4561	85.3926	94.903	104.998	115.688	126.98	138.871	151.336	164.319	177.727	191.437	205.299	219.152	232.819	246.124	258.906	271.046	282.468	293.133	303.027	312.152	320.52	328.156	335.106	341.436	347.246	352.659	357.814	362.855	367.927	373.163	378.674	384.528	390.739
-0.650173	1.06466	3.05366	5.43538	8.26589	11.5168	15.0833	18.8171	22.5668	26.2135	29.6947	33.0058	36.1828	39.2816	42.3635	45.4911	48.7253	52.1172	55.7017	59.4911	63.4697	67.5953	71.8046	76.0123	80.1109	83.9836	87.5217	90.6346	93.255	95.3497	96.9271	98.0368	98.7706	99.2577	99.6462	100.076	100.667	101.519	102.711	104.297	106.314	108.793	111.765	115.255	119.274	123.812	128.823	134.226	139.905	145.719
-0.85271	0.06466	1.24656	2.82787	4.91318	7.55013	10.7148	14.3236	18.2706	22.4642	26.8439	31.3751	36.0286	40.7519	45.4497	49.9847	54.1917	57.9018	60.9683	63.2786	64.7598	65.397	65.253	64.4684	63.2405	61.7952	60.3652	59.1713	58.401	58.1934	58.6396	59.7955	61.6977	64.3724	67.8444	72.1389	77.2693	83.224	89.9641	97.4307	105.555	114.256	123.431	132.95	142.65	152.342	161.827	170.936	179.554	187.645
-0.572518	0.0469571	0.940013	2.21072	3.93919	6.15393	8.80236	11.7395	14.7504	17.5997	20.0862	22.0815	23.5389	24.4803	24.9719	25.0983	24.9391	24.5507	23.962	23.1873	22.2345	21.1108	19.8287	18.4007	16.8389	15.1683	13.4379	11.7129	10.0557	8.51757	7.13893	5.94757	4.95675	4.1722	3.60232	3.26498	3.18704	3.39106	3.88104	4.63999	5.62882	6.78768	8.04989	9.35359	10.639	11.8431	12.908	13.7993	14.514	15.0716
-0.835784	-0.834307	-0.668156	-0.255751	0.49595	1.68171	3.38095	5.63644	8.44542	11.7747	15.582	19.8222	24.4453	29.4004	34.6485	40.1645	45.9222	51.8858	58.0133	64.2622	70.5893	76.9428	83.2593	89.4776	95.5679	101.545	107.457	113.357	119.285	125.253	131.259	137.299	143.362	149.431	155.49	161.53	167.551	173.562	179.582	185.643	191.804	198.15	204.783	211.787	219.219	227.106	235.441	244.187	253.269	262.583
-0.843193	-0.842424	-0.672126	-0.250208	0.516837	1.72395	3.45007	5.73351	8.55029	11.8128	15.3914	19.1412	22.9186	26.5868	30.0122	33.0663	35.6394	37.6551	39.0774	39.9163	40.2276	40.1019	39.6476	38.9754	38.1961	37.4295	36.8083	36.4616	36.4833	36.9117	37.7393	38.9471	40.5291	42.4889	44.8271	47.5411	50.6382	54.145	58.1092	62.6081	67.7563	73.691	80.5401	88.396	97.3031	107.243	118.119	129.765	141.963	154.479
-0.00755155	-0.00912637	-0.00995642	-0.00943161	-0.00674677	-0.000921619	0.00913269	0.0244797	0.0459336	0.0737264	0.10705	0.143481	0.178286	0.203793	0.211451	0.198082	0.168977	0.132957	0.0969113	0.0648784	0.0388096	0.0192181	0.00572869	-0.00250571	-0.00650951	-0.0073025	-0.00580549	-0.00281172	0.000992623	0.00497224	0.00846899	0.0107246	0.0108148	0.00761126	-0.000208364	-0.0140786	-0.0353655	-0.0650588	-0.103311	-0.148808	-0.197977	-0.244083	-0.276277	-0.278755	-0.230255	-0.104237	0.129793	0.503275	1.04323	1.76472
-0.843733	-0.269919	0.631594	1.98954	3.91437	6.4684	9.63046	13.2803	17.2323	21.3003	25.348	29.3074	33.1763	36.998	40.8356	44.7544	48.8142	53.0634	57.5278	62.197	67.0154	71.8867	76.6958	81.3335	85.7096	89.7582	93.4363	96.7195	99.5947	102.055	104.099	105.731	106.975	107.874	108.488	108.883	109.126	109.283	109.418	109.596	109.883	110.34	111.019	111.954	113.154	114.601	116.265	118.116	120.119	122.235
-0.757731	0.698694	2.43295	4.59321	7.27211	10.4732	14.1076	18.0314	22.0895	26.1432	30.0866	33.8477	37.3779	40.65	43.6689	46.4774	49.1493	51.7786	54.4693	57.3216	60.4115	63.7774	67.4229	71.334	75.4965	79.9049	84.5605	89.4702	94.6469	100.103	105.836	111.813	117.974	124.232	130.473	136.565	142.38	147.814	152.824	157.442	161.779	165.993	170.254	174.709	179.456	184.529	189.901	195.51	201.261	207.047
-0.529874	-0.428596	-0.166331	0.315847	1.07795	2.17021	3.61626	5.3923	7.41748	9.57226	11.7326	13.7937	15.6792	17.3481	18.7996	20.0687	21.2075	22.2618	23.257	24.1932	25.0503	25.7968	26.3967	26.8112	27.0061	26.964	26.6937	26.2342	25.6502	25.0229	24.4373	23.9716	23.6918	23.6543	23.9104	24.507	25.4859	26.888	28.7631	31.174	34.1909	37.8751	42.2736	47.436	53.4251	60.3032	68.1076	76.8226	86.3567	96.5464
-1.02759	-0.979513	-0.710176	-0.115516	0.919802	2.50843	4.73749	7.64103	11.1866	15.2926	19.864	24.8243	30.1387	35.8296	41.9705	48.6565	55.9722	63.979	72.7148	82.1851	92.3484	103.107	114.302	125.718	137.095	148.138	158.558	168.089	176.513	183.663	189.43	193.76	196.652	198.157	198.371	197.428	195.495	192.774	189.507	185.968	182.444	179.193	176.437	174.341	172.992	172.393	172.476	173.148	174.307	175.847
-0.861159	0.00411963	1.17659	2.79865	4.98258	7.77728	11.144	14.961	19.0552	23.2422	27.3599	31.2901	34.9703	38.4013	41.6371	44.7582	47.8521	51.0124	54.3384	57.9199	61.8181	66.0582	70.6353	75.5303	80.722	86.1852	91.886	97.7823	103.823	109.947	116.082	122.15	128.076	133.783	139.195	144.254	148.934	153.236	157.177	160.793	164.13	167.253	170.24	173.18	176.149	179.198	182.355	185.631	189.029	192.545
-0.843395	-0.788217	-0.547851	-0.0351242	0.845755	2.18728	4.05894	6.47935	9.39162	12.669	16.1541	19.6986	23.1812	26.5155	29.6524	32.5745	35.2875	37.8138	40.1792	42.3941	44.4436	46.2851	47.8548	49.0883	49.9416	50.404	50.5062	50.3213	49.9553	49.5239	49.124	48.8232	48.6636	48.668	48.8428	49.1839	49.6901	50.3735	51.2585	52.3827	53.7941	55.5407	57.6619	60.1797	63.0879	66.3456	69.8765	73.5802	77.3554	81.1265
[truncated: 51 more columns]
