# Supplementary material for: Distributions of plantar loads are altered when walking in anxiety-inducing virtual settings but not under cognitive demand
Source: PLoS One. 2026 Apr 20;21(4):e0345075. doi: 10.1371/journal.pone.0345075 (PMC13094994; doi:10.1371/journal.pone.0345075)
Supplement: S1 File — Study data is available here. (ZIP) [file pone.0345075.s001.zip › S1 File. Dataset/ProcRLat_20DTL.xlsx]

## Sheet: Sheet1
0.750228	1.16214	1.63412	2.21598	2.96668	3.96448	5.31073	7.1182	9.49159	12.5076	16.2063	20.5999	25.6844	31.4377	37.8104	44.717	52.0457	59.6781	67.5035	75.423	83.3491	91.2023	98.9086	106.398	113.602	120.446	126.843	132.678	137.815	142.11	145.441	147.739	149.012	149.355	148.935	147.964	146.654	145.192	143.721	142.351	141.159	140.187	139.443	138.916	138.588	138.445	138.487	138.726	139.188	139.905
-0.677926	-0.388969	0.0132495	0.609776	1.47904	2.68632	4.27849	6.28886	8.74335	11.6503	14.9807	18.6717	22.6601	26.9075	31.3977	36.1279	41.1057	46.3493	51.8888	57.7656	64.0187	70.6555	77.6327	84.8683	92.2733	99.774	107.318	114.873	122.423	129.971	137.526	145.108	152.736	160.419	168.136	175.847	183.492	191.013	198.346	205.427	212.201	218.637	224.735	230.522	236.04	241.336	246.459	251.46	256.386	261.295
0.777068	0.888334	1.26811	2.08725	3.49226	5.60059	8.50787	12.2865	16.9583	22.4632	28.6672	35.4106	42.5543	49.9985	57.6772	65.549	73.5908	81.7873	90.1189	98.5565	107.063	115.594	124.092	132.476	140.643	148.494	155.946	162.934	169.41	175.356	180.798	185.786	190.379	194.629	198.597	202.341	205.909	209.335	212.635	215.81	218.854	221.769	224.569	227.283	229.961	232.66	235.443	238.368	241.472	244.749
1.35102	2.39545	3.71478	5.43747	7.67336	10.4918	13.8972	17.8267	22.1792	26.8562	31.7864	36.9315	42.2831	47.8599	53.7027	59.859	66.3615	73.2177	80.4104	87.8997	95.6199	103.474	111.346	119.123	126.713	134.052	141.117	147.921	154.513	160.96	167.343	173.75	180.257	186.92	193.763	200.771	207.9	215.084	222.239	229.256	236.017	242.425	248.419	253.979	259.122	263.908	268.426	272.788	277.111	281.513
-1.52412	0.16409	2.30004	5.09346	8.71487	13.2508	18.6806	24.8819	31.661	38.7945	46.0648	53.286	60.3124	67.0325	73.363	79.2567	84.7124	89.7674	94.476	98.8883	103.039	106.938	110.576	113.922	116.936	119.582	121.829	123.665	125.111	126.22	127.063	127.706	128.193	128.535	128.711	128.673	128.368	127.749	126.784	125.464	123.802	121.826	119.568	117.063	114.349	111.475	108.511	105.541	102.663	99.9827
-0.953892	-0.846481	-0.596598	-0.102342	0.747806	2.06356	3.93966	6.44814	9.63529	13.515	18.0619	23.2151	28.8912	34.9878	41.3773	47.9098	54.4313	60.7994	66.8854	72.576	77.7807	82.4399	86.5332	90.0904	93.1963	95.976	98.5674	101.096	103.66	106.318	109.084	111.939	114.842	117.741	120.573	123.271	125.776	128.053	130.102	131.958	133.694	135.411	137.223	139.255	141.645	144.545	148.114	152.506	157.855	164.268
-1.23511	-0.118634	1.30439	3.14814	5.52303	8.52437	12.2067	16.5524	21.4696	26.8251	32.4796	38.3059	44.2027	50.1058	55.9893	61.8547	67.7158	73.5889	79.4915	85.4427	91.4617	97.5591	103.724	109.919	116.09	122.171	128.097	133.815	139.308	144.624	149.89	155.3	161.078	167.413	174.393	181.922	189.685	197.129	203.465	207.687	208.62	205.029	195.786	180.144	158.095	130.874	101.172	72.3205	46.9039	26.1429
-1.02647	0.350533	2.01086	4.08145	6.66524	9.81733	13.528	17.7268	22.306	27.1489	32.1464	37.2044	42.2533	47.2582	52.2209	57.1684	62.1345	67.147	72.2296	77.401	82.6617	87.9851	93.3255	98.6356	103.883	109.062	114.196	119.33	124.508	129.758	135.088	140.495	145.97	151.495	157.043	162.584	168.1	173.583	179.029	184.437	189.82	195.198	200.603	206.079	211.673	217.422	223.35	229.48	235.839	242.453
0.25365	1.23399	2.51589	4.25877	6.62311	9.75026	13.7405	18.6354	24.4005	30.9221	38.0328	45.5505	53.3059	61.1552	68.9875	76.73	84.3505	91.8489	99.2337	106.496	113.603	120.516	127.2	133.615	139.715	145.45	150.791	155.735	160.317	164.609	168.712	172.744	176.839	181.138	185.773	190.84	196.391	202.433	208.919	215.764	222.867	230.118	237.394	244.564	251.512	258.153	264.454	270.424	276.108	281.579
-0.719243	-0.362817	0.145918	0.90597	2.0103	3.52947	5.49713	7.91023	10.7412	13.9455	17.4668	21.2444	25.2222	29.3615	33.6528	38.1092	42.7489	47.5856	52.6265	57.8668	63.2829	68.8382	74.4969	80.2282	86.0064	91.8095	97.6151	103.396	109.124	114.772	120.315	125.717	130.935	135.929	140.685	145.229	149.625	153.959	158.315	162.752	167.288	171.919	176.651	181.524	186.622	192.046	197.901	204.279	211.246	218.827
-1.64597	-1.15477	-0.274381	1.18798	3.42404	6.59408	10.7919	16.0168	22.1678	29.066	36.4988	44.271	52.2424	60.3309	68.49	76.6903	84.9155	93.1567	101.403	109.639	117.861	126.101	134.413	142.863	151.5	160.353	169.428	178.718	188.213	197.898	207.744	217.709	227.736	237.76	247.699	257.466	266.97	276.114	284.798	292.935	300.476	307.41	313.76	319.59	325.007	330.153	335.178	340.207	345.343	350.666
-1.52993	-0.188004	1.56728	3.91488	7.01603	10.9825	15.8437	21.5269	27.8589	34.595	41.4723	48.256	54.7612	60.8651	66.5176	71.7324	76.5621	81.0772	85.3516	89.448	93.4168	97.3109	101.197	105.149	109.234	113.513	118.041	122.86	127.986	133.407	139.093	145.004	151.085	157.233	163.299	169.099	174.434	179.11	182.957	185.848	187.717	188.583	188.555	187.821	186.629	185.25	183.954	182.994	182.601	182.976
-1.50502	-0.555768	0.735151	2.52774	4.98194	8.23366	12.362	17.3653	23.1614	29.6064	36.5173	43.7042	51.0137	58.3576	65.7105	73.0847	80.502	87.9724	95.488	103.029	110.574	118.102	125.582	132.963	140.176	147.151	153.829	160.167	166.142	171.737	176.923	181.663	185.927	189.71	193.054	196.054	198.841	201.555	204.319	207.226	210.345	213.711	217.332	221.206	225.331	229.706	234.334	239.224	244.403	249.909
0.328592	1.22496	2.41573	4.04337	6.22814	9.06394	12.6063	16.8571	21.7613	27.2174	33.0938	39.2514	45.5697	51.9581	58.3524	64.7127	71.0193	77.2596	83.4185	89.4752	95.3969	101.131	106.612	111.771	116.545	120.875	124.696	127.952	130.592	132.587	133.928	134.626	134.716	134.282	133.465	132.423	131.297	130.192	129.182	128.306	127.572	126.962	126.435	125.953	125.498	125.082	124.744	124.546	124.572	124.898
-0.921506	-0.740225	-0.381161	0.258455	1.28622	2.79995	4.86946	7.52339	10.7498	14.5115	18.7668	23.4798	28.619	34.1546	40.0569	46.2931	52.8274	59.6232	66.6441	73.8559	81.2214	88.6879	96.1729	103.561	110.719	117.529	123.892	129.731	134.987	139.618	143.61	146.985	149.832	152.321	154.695	157.226	160.176	163.734	167.983	172.88	178.286	184.009	189.843	195.595	201.089	206.167	210.701	214.597	217.804	220.307
-1.52124	-0.475013	0.920243	2.84893	5.47516	8.91798	13.2344	18.4153	24.3926	31.0498	38.2379	45.798	53.586	61.4899	69.4302	77.348	85.2039	92.9845	100.689	108.304	115.793	123.111	130.227	137.143	143.897	150.544	157.156	163.813	170.582	177.502	184.575	191.78	199.099	206.536	214.127	221.92	229.969	238.326	247.014	256.019	265.282	274.714	284.219	293.706	303.097	312.334	321.382	330.242	338.948	347.552
-1.11814	1.19699	3.75679	6.665	10.013	13.857	18.198	22.9834	28.1404	33.6046	39.3189	45.2246	51.2661	57.3962	63.5731	69.7539	75.8878	81.9088	87.7298	93.2486	98.3742	103.059	107.311	111.195	114.825	118.352	121.93	125.668	129.578	133.556	137.372	140.672	142.972	143.667	142.062	137.445	129.204	117.005	101.018	82.1978	62.3493	43.5339	27.2381	14.0832	4.05336	-3.21943	-8.24145	-11.4963	-13.336	-13.908
-1.14985	0.04829	1.63005	3.75739	6.55611	10.0863	14.3208	19.14	24.3567	29.7683	35.2081	40.5662	45.79	50.879	55.872	60.8241	65.7843	70.7824	75.8265	80.9044	85.9884	91.0443	96.0412	100.964	105.818	110.629	115.422	120.213	124.995	129.738	134.405	138.954	143.345	147.547	151.531	155.25	158.637	161.619	164.139	166.168	167.717	168.843	169.639	170.206	170.646	171.05	171.504	172.092	172.886	173.94
-2.14946	-1.06666	0.596532	3.1158	6.74478	11.6654	17.9406	25.4871	34.0807	43.3972	53.079	62.7986	72.2916	81.3566	89.8422	97.6409	104.687	110.956	116.451	121.198	125.246	128.68	131.624	134.224	136.617	138.9	141.109	143.228	145.208	146.996	148.565	149.91	151.05	152.012	152.844	153.606	154.36	155.166	156.083	157.17	158.473	160.026	161.842	163.915	166.228	168.763	171.499	174.401	177.412	180.473
-0.380535	-0.157411	0.111518	0.457057	0.908684	1.49684	2.26027	3.24786	4.51466	6.1197	8.12089	10.5624	13.4611	16.8024	20.55	24.6574	29.0755	33.7594	38.6725	43.78	49.0472	54.4516	59.9903	65.6786	71.5476	77.6367	83.9788	90.587	97.4446	104.498	111.658	118.808	125.823	132.588	139.027	145.117	150.883	156.387	161.701	166.877	171.928	176.824	181.503	185.893	189.932	193.568	196.749	199.422	201.537	203.061
-1.25868	0.155048	1.96786	4.38283	7.55445	11.5463	16.3112	21.7122	27.5661	33.6833	39.9017	46.1155	52.2829	58.4141	64.5572	70.7868	77.182	83.8037	90.6777	97.7866	105.067	112.412	119.666	126.625	133.049	138.707	143.419	147.077	149.662	151.223	151.858	151.697	150.9	149.637	148.066	146.31	144.457	142.565	140.677	138.833	137.06	135.379	133.799	132.34	131.031	129.91	129.019	128.409	128.144	128.293
-1.43069	-0.354264	1.03484	2.90481	5.41649	8.6967	12.8079	17.7399	23.4293	29.7835	36.6942	44.0409	51.6992	59.5623	67.5588	75.6548	83.8419	92.1206	100.488	108.93	117.416	125.89	134.277	142.494	150.458	158.096	165.35	172.18	178.57	184.525	190.058	195.182	199.905	204.249	208.258	211.982	215.46	218.716	221.773	224.661	227.429	230.135	232.869	235.759	238.965	242.647	246.928	251.876	257.499	263.741
-1.84317	-0.1208	2.19098	5.33514	9.52465	14.8923	21.4305	28.9598	37.155	45.6196	53.9829	61.9824	69.495	76.5151	83.1098	89.3805	95.4402	101.395	107.32	113.246	119.14	124.906	130.416	135.551	140.246	144.498	148.373	151.99	155.509	159.095	162.877	166.93	171.282	175.903	180.708	185.575	190.356	194.888	199.009	202.581	205.512	207.773	209.403	210.494	211.178	211.61	211.958	212.4	213.115	214.265
-1.51683	0.633297	3.20746	6.39765	10.3548	15.1579	20.7879	27.1309	34.0145	41.2548	48.6931	56.2189	63.7724	71.3329	78.9094	86.5381	94.2698	102.148	110.193	118.39	126.684	134.984	143.191	151.204	158.932	166.293	173.217	179.649	185.541	190.849	195.519	199.492	202.707	205.117	206.7	207.478	207.528	206.984	206.022	204.832	203.606	202.502	201.633	201.076	200.888	201.119	201.818	203.02	204.75	207.015
-1.64152	0.244551	2.64444	5.79192	9.86185	14.9287	20.9494	27.7772	35.2054	43.0277	51.0835	59.2764	67.5691	75.9638	84.4775	93.1235	101.903	110.809	119.832	128.958	138.163	147.422	156.708	166.002	175.297	184.59	193.851	203.014	211.986	220.666	228.955	236.774	244.063	250.784	256.909	262.402	267.227	271.346	274.72	277.315	279.104	280.081	280.28	279.795	278.777	277.416	275.924	274.502	273.32	272.509
-1.09194	0.0312933	1.44287	3.26797	5.6181	8.56874	12.1368	16.2688	20.8425	25.6889	30.6352	35.5486	40.3608	45.0653	49.6942	54.2891	58.8831	63.4971	68.1449	72.8336	77.5594	82.3079	87.0602	91.8051	96.5517	101.327	106.164	111.1	116.174	121.4	126.764	132.222	137.721	143.204	148.607	153.861	158.904	163.686	168.176	172.374	176.314	180.061	183.713	187.402	191.278	195.5	200.219	205.582	211.717	218.718
0.722749	2.52804	4.91096	8.11722	12.3377	17.659	24.0238	31.2273	38.9636	46.9115	54.82	62.553	70.0887	77.49	84.8643	92.3256	99.9603	107.808	115.861	124.083	132.42	140.822	149.246	157.655	166.012	174.282	182.443	190.477	198.374	206.108	213.645	220.954	228.015	234.819	241.365	247.657	253.707	259.524	265.116	270.492	275.654	280.598	285.319	289.835	294.188	298.438	302.656	306.926	311.351	316.038
-2.01799	0.0377269	2.65867	6.07957	10.5159	16.1091	22.8777	30.6892	39.2544	48.1639	56.9752	65.3148	72.9361	79.72	85.6442	90.748	95.1022	98.7846	101.864	104.398	106.431	107.993	109.092	109.735	109.958	109.838	109.483	109.008	108.522	108.108	107.824	107.701	107.748	107.96	108.323	108.829	109.479	110.274	111.201	112.221	113.274	114.289	115.207	115.979	116.572	116.961	117.135	117.103	116.889	116.528
10.6713	20.9848	31.4148	41.8362	52.1208	62.13	71.7214	80.7651	89.1578	96.8276	103.73	109.839	115.14	119.628	123.305	126.17	128.218	129.449	129.878	129.56	128.591	127.117	125.325	123.41	121.548	119.86	118.4	117.163	116.106	115.156	114.225	113.236	112.146	110.969	109.766	108.64	107.725	107.168	107.123	107.742	109.157	111.472	114.731	118.897	123.833	129.316	135.084	140.876	146.464	151.668
-1.40539	0.116336	2.07718	4.69709	8.1498	12.5211	17.7767	23.7702	30.2944	37.134	44.1035	51.0747	57.9878	64.8453	71.6932	78.5911	85.585	92.6998	99.9406	107.291	114.718	122.193	129.695	137.217	144.761	152.345	159.985	167.694	175.481	183.344	191.269	199.227	207.175	215.065	222.849	230.491	237.964	245.235	252.266	259.016	265.452	271.555	277.327	282.796	288.018	293.067	298.023	302.96	307.949	313.052
-1.85012	0.90144	4.18392	8.19728	13.1117	19.0277	25.9342	33.6836	42.0067	50.5731	59.068	67.2469	74.9537	82.124	88.7801	95.0052	100.905	106.582	112.117	117.564	122.935	128.201	133.312	138.21	142.818	147.055	150.849	154.153	156.953	159.257	161.098	162.529	163.614	164.427	165.045	165.545	165.986	166.396	166.774	167.089	167.311	167.43	167.463	167.449	167.437	167.468	167.572	167.784	168.153	168.728
-1.84093	-0.474645	1.31068	3.70811	6.9026	11.0478	16.2332	22.4548	29.6075	37.501	45.8882	54.5115	63.1607	71.7143	80.1412	88.4726	96.7722	105.12	113.602	122.298	131.263	140.529	150.102	159.958	170.046	180.287	190.575	200.786	210.787	220.442	229.635	238.279	246.336	253.82	260.783	267.303	273.464	279.338	284.981	290.446	295.784	301.045	306.267	311.463	316.627	321.731	326.751	331.664	336.458	341.145
0.380013	1.50141	3.0708	5.29384	8.36985	12.4729	17.7286	24.1766	31.7378	40.226	49.407	59.0616	69.0165	79.1446	89.3511	99.5547	109.666	119.571	129.129	138.189	146.608	154.25	160.993	166.738	171.427	175.047	177.625	179.24	180.02	180.135	179.791	179.215	178.623	178.201	178.074	178.3	178.877	179.757	180.874	182.164	183.57	185.045	186.559	188.089	189.619	191.136	192.623	194.072	195.483	196.86
-1.4616	-0.675889	0.452147	2.10888	4.46547	7.64728	11.7106	16.6387	22.3516	28.72	35.5828	42.7709	50.1282	57.5171	64.8106	71.8859	78.6255	84.9217	90.6826	95.8416	100.364	104.245	107.509	110.222	112.502	114.509	116.42	118.403	120.59	123.06	125.824	128.837	132.021	135.295	138.587	141.834	144.98	147.982	150.818	153.49	156.026	158.481	160.923	163.436	166.107	169.029	172.286	175.941	180.05	184.662
-1.68057	-0.454066	1.18077	3.44174	6.51793	10.5365	15.5414	21.4945	28.2964	35.804	43.8399	52.2074	60.7193	69.2263	77.6249	85.8469	93.8436	101.576	109.013	116.117	122.827	129.052	134.668	139.542	143.554	146.617	148.687	149.772	149.937	149.297	148.004	146.229	144.144	141.897	139.609	137.381	135.286	133.361	131.606	130.004	128.534	127.172	125.893	124.686	123.562	122.564	121.751	121.181	120.91	121.001
-1.62896	-0.98098	0.093012	1.7887	4.29286	7.7506	12.2302	17.6962	24.0106	30.9698	38.3489	45.9348	53.5536	61.0881	68.4695	75.6565	82.6229	89.3545	95.848	102.107	108.14	113.963	119.605	125.11	130.53	135.918	141.315	146.752	152.244	157.796	163.394	169.006	174.591	180.117	185.553	190.868	196.033	201.018	205.793	210.328	214.597	218.571	222.219	225.525	228.505	231.216	233.758	236.26	238.864	241.696
-1.30646	-0.213757	1.24261	3.24601	5.94864	9.43792	13.7163	18.7053	24.2645	30.2137	36.3663	42.5685	48.7243	54.7946	60.7816	66.7142	72.636	78.5931	84.621	90.7422	96.9713	103.315	109.771	116.327	122.951	129.592	136.192	142.705	149.098	155.352	161.456	167.405	173.199	178.839	184.319	189.616	194.698	199.529	204.095	208.411	212.51	216.411	220.107	223.563	226.732	229.573	232.051	234.134	235.789	236.992
[truncated: 51 more columns]
