# Supplementary material for: Distributions of plantar loads are altered when walking in anxiety-inducing virtual settings but not under cognitive demand
Source: PLoS One. 2026 Apr 20;21(4):e0345075. doi: 10.1371/journal.pone.0345075 (PMC13094994; doi:10.1371/journal.pone.0345075)
Supplement: S1 File — Study data is available here. (ZIP) [file pone.0345075.s001.zip › S1 File. Dataset/ProcRLat_09STL.xlsx]

## Sheet: Sheet1
-1.10464	-1.22735	-1.18438	-0.877897	-0.188106	1.01888	2.87478	5.48322	8.89262	13.0837	17.9782	23.4605	29.3912	35.6156	41.9838	48.3835	54.7607	61.1198	67.5161	74.046	80.8225	87.9436	95.4746	103.437	111.798	120.468	129.326	138.259	147.172	155.985	164.615	172.979	180.995	188.581	195.646	202.098	207.867	212.934	217.351	221.228	224.71	227.947	231.051	234.083	237.068	240.02	242.949	245.855	248.71	251.478
-0.735498	-0.701588	-0.528267	-0.138436	0.553611	1.63293	3.16849	5.19693	7.71703	10.6997	14.1117	17.9398	22.2021	26.9459	32.2279	38.075	44.4558	51.3011	58.5538	66.1951	74.2275	82.6552	91.4767	100.668	110.158	119.814	129.44	138.804	147.673	155.829	163.081	169.301	174.454	178.608	181.917	184.58	186.803	188.762	190.598	192.415	194.288	196.263	198.367	200.602	202.958	205.424	208.012	210.749	213.661	216.755
-1.12486	-1.38233	-1.55621	-1.5546	-1.25504	-0.505971	0.865272	3.03718	6.17735	10.4366	15.9594	22.8948	31.3873	41.5442	53.3937	66.8536	81.7323	97.7735	114.721	132.357	150.499	168.985	187.657	206.357	224.928	243.221	261.117	278.548	295.494	311.958	327.93	343.384	358.281	372.585	386.248	399.215	411.421	422.819	433.38	443.089	451.92	459.832	466.771	472.684	477.522	481.256	483.903	485.525	486.217	486.11
-1.2714	-0.790241	-0.0265105	1.1757	2.96802	5.47281	8.75895	12.8338	17.6592	23.182	29.3587	36.1622	43.5692	51.5402	60.0119	68.9046	78.1273	87.5768	97.134	106.665	116.027	125.062	133.602	141.464	148.485	154.559	159.654	163.805	167.107	169.705	171.779	173.508	175.037	176.465	177.859	179.254	180.653	182.024	183.301	184.401	185.265	185.887	186.315	186.633	186.931	187.296	187.801	188.513	189.48	190.738
-1.39716	-0.52214	0.697822	2.45097	4.90479	8.17354	12.2946	17.2297	22.8856	29.1369	35.8501	42.9069	50.2024	57.6207	65.021	72.2515	79.1785	85.7045	91.7685	97.3404	102.43	107.101	111.472	115.679	119.855	124.123	128.582	133.304	138.34	143.74	149.547	155.769	162.37	169.271	176.385	183.615	190.854	197.976	204.866	211.463	217.776	223.865	229.808	235.693	241.595	247.57	253.644	259.825	266.1	272.441
-0.831516	0.147747	1.2162	2.42925	3.8453	5.5317	7.5645	10.0218	12.9796	16.5169	20.7302	25.7394	31.6711	38.6219	46.6107	55.5514	65.2677	75.5297	86.0895	96.7131	107.21	117.459	127.412	137.075	146.481	155.665	164.648	173.423	181.964	190.225	198.155	205.726	212.96	219.935	226.756	233.539	240.393	247.411	254.662	262.183	269.977	278.027	286.279	294.625	302.905	310.957	318.632	325.805	332.38	338.304
-1.06574	-0.930006	-0.60214	0.0321924	1.09639	2.70826	4.96164	7.91096	11.5647	15.8913	20.8287	26.293	32.1956	38.4701	45.0831	52.0215	59.2706	66.8118	74.6386	82.7601	91.1777	99.8563	108.717	117.654	126.558	135.327	143.859	152.055	159.83	167.133	173.949	180.282	186.151	191.585	196.614	201.249	205.466	209.227	212.492	215.236	217.45	219.156	220.41	221.31	221.975	222.544	223.163	223.977	225.111	226.658
-0.823141	0.235785	1.52195	3.15901	5.23548	7.78272	10.7755	14.1562	17.8641	21.854	26.1024	30.6089	35.4015	40.5297	46.0334	51.9091	58.0911	64.4646	70.9098	77.3435	83.7382	90.1271	96.595	103.242	110.137	117.284	124.633	132.086	139.518	146.794	153.792	160.415	166.595	172.295	177.499	182.205	186.419	190.154	193.436	196.296	198.771	200.905	202.751	204.374	205.855	207.287	208.772	210.407	212.276	214.44
-0.0930898	2.85872	6.13512	9.91579	14.3343	19.4362	25.1815	31.4965	38.3335	45.6991	53.6362	62.1805	71.3188	80.9617	90.9344	100.998	110.891	120.363	129.2	137.255	144.448	150.758	156.201	160.803	164.584	167.542	169.658	170.914	171.301	170.83	169.54	167.516	164.896	161.861	158.608	155.331	152.209	149.398	147.028	145.182	143.901	143.183	142.995	143.268	143.907	144.806	145.855	146.949	147.99	148.893
-0.537178	-0.385269	-0.131355	0.286118	0.929509	1.85307	3.09512	4.67336	6.5795	8.77776	11.2211	13.8814	16.7724	19.9509	23.5031	27.5301	32.1407	37.4439	43.5332	50.4765	58.3076	67.004	76.4659	86.518	96.9372	107.49	117.974	128.25	138.25	147.955	157.372	166.53	175.464	184.21	192.799	201.249	209.563	217.743	225.785	233.69	241.458	249.088	256.565	263.869	270.996	277.971	284.842	291.661	298.47	305.299
-1.3686	-0.631307	0.395605	1.86492	3.92397	6.69733	10.2654	14.6485	19.8107	25.6807	32.1781	39.2328	46.7907	54.8047	63.2201	71.9745	81.0061	90.2499	99.6372	109.11	118.629	128.164	137.691	147.179	156.588	165.874	174.995	183.934	192.699	201.328	209.866	218.349	226.782	235.15	243.433	251.598	259.607	267.413	274.977	282.264	289.242	295.895	302.232	308.275	314.023	319.435	324.435	328.959	332.993	336.579
-1.0942	-1.02066	-0.778219	-0.252584	0.6835	2.15775	4.2815	7.13829	10.7877	15.2785	20.6507	26.9241	34.0965	42.1549	51.0801	60.8344	71.3408	82.4756	94.0865	106.019	118.126	130.277	142.36	154.307	166.09	177.714	189.204	200.595	211.924	223.223	234.515	245.807	257.076	268.271	279.323	290.143	300.633	310.693	320.226	329.146	337.41	345.021	352.024	358.487	364.487	370.103	375.406	380.451	385.281	389.942
-1.23398	-1.32661	-1.25904	-0.916142	-0.15932	1.16459	3.20686	6.0991	9.94537	14.822	20.7752	27.8174	35.9287	45.0633	55.1624	66.17	78.0402	90.736	104.22	118.442	133.329	148.762	164.564	180.51	196.353	211.843	226.76	240.94	254.298	266.828	278.592	289.687	300.21	310.236	319.803	328.908	337.508	345.529	352.866	359.391	364.968	369.478	372.842	375.047	376.165	376.356	375.846	374.892	373.759	372.691
-0.82943	-0.582582	-0.200494	0.387499	1.25485	2.47564	4.12728	6.27963	8.97094	12.1951	15.911	20.0614	24.5894	29.4562	34.653	40.1874	46.0566	52.2387	58.7145	65.4943	72.625	80.1758	88.2116	96.7671	105.836	115.377	125.323	135.584	146.061	156.652	167.26	177.794	188.163	198.258	207.948	217.099	225.589	233.346	240.36	246.67	252.333	257.409	261.96	266.057	269.79	273.266	276.609	279.957	283.446	287.191
-1.54672	-1.22069	-0.647324	0.334055	1.89328	4.19301	7.37446	11.5453	16.7663	23.0385	30.3031	38.4677	47.4384	57.129	67.4469	78.2828	89.515	101.012	112.63	124.229	135.693	146.93	157.864	168.436	178.618	188.415	197.87	207.049	216.023	224.845	233.537	242.092	250.481	258.661	266.575	274.161	281.371	288.193	294.659	300.82	306.724	312.414	317.931	323.323	328.653	334.01	339.485	345.15	351.052	357.224
-1.29071	-0.631002	0.326456	1.72689	3.71028	6.39269	9.84251	14.0598	18.9719	24.4503	30.34	36.4875	42.7525	49.0091	55.1488	61.09	66.7816	72.2061	77.3824	82.3628	87.2242	92.052	96.9276	101.931	107.144	112.628	118.401	124.42	130.601	136.856	143.103	149.265	155.266	161.016	166.391	171.236	175.377	178.635	180.839	181.849	181.6	180.131	177.581	174.164	170.124	165.706	161.135	156.607	152.28	148.285
-0.848039	-0.83571	-0.70625	-0.374692	0.256359	1.28864	2.81674	4.9172	7.64106	11.0128	15.0349	19.6895	24.9345	30.6996	36.8748	43.3064	49.8218	56.275	62.5815	68.7229	74.7247	80.6307	86.4864	92.3191	98.1144	103.806	109.284	114.427	119.139	123.378	127.146	130.478	133.422	136.028	138.334	140.365	142.158	143.77	145.279	146.756	148.247	149.764	151.281	152.751	154.134	155.413	156.604	157.737	158.842	159.944
-1.33937	-0.677549	0.301737	1.75491	3.82668	6.62669	10.2138	14.5885	19.7007	25.4745	31.8202	38.6202	45.7213	52.9544	60.1632	67.2192	74.0288	80.5404	86.753	92.718	98.5367	104.35	110.312	116.555	123.159	130.125	137.376	144.773	152.156	159.357	166.225	172.671	178.695	184.369	189.813	195.157	200.523	206.008	211.666	217.484	223.398	229.314	235.141	240.818	246.33	251.708	257.018	262.345	267.785	273.426
-0.821142	-0.793724	-0.640959	-0.278912	0.387252	1.45461	3.00996	5.12159	7.84458	11.2273	15.3034	20.084	25.5622	31.7268	38.5776	46.1328	54.4175	63.4455	73.2026	83.6302	94.6184	106.017	117.665	129.419	141.161	152.78	164.166	175.203	185.788	195.842	205.322	214.219	222.545	230.34	237.663	244.589	251.192	257.535	263.665	269.628	275.461	281.182	286.787	292.256	297.56	302.682	307.625	312.413	317.076	321.639
-1.00251	-0.884805	-0.651815	-0.213247	0.532955	1.69663	3.39435	5.74404	8.85481	12.8235	17.7378	23.672	30.6727	38.739	47.8081	57.7568	68.4083	79.5367	90.8886	102.211	113.258	123.807	133.679	142.758	150.982	158.343	164.891	170.718	175.943	180.692	185.099	189.3	193.432	197.626	202.003	206.65	211.601	216.83	222.252	227.737	233.133	238.308	243.172	247.676	251.8	255.549	258.957	262.076	264.962	267.666
-0.839995	-0.446099	0.0919454	0.854599	1.92372	3.37933	5.29266	7.71673	10.689	14.2435	18.4191	23.2644	28.8306	35.1529	42.2451	50.108	58.724	68.0366	77.9426	88.3127	99.0197	109.951	121.012	132.125	143.22	154.225	165.058	175.638	185.887	195.745	205.168	214.134	222.674	230.878	238.863	246.74	254.586	262.449	270.346	278.27	286.2	294.118	302.014	309.868	317.637	325.255	332.644	339.722	346.439	352.783
-1.7531	-1.51833	-0.956745	0.109164	1.87139	4.51617	8.19848	13.0099	18.951	25.9285	33.7758	42.2845	51.2486	60.5067	69.9564	79.5491	89.2772	99.1587	109.226	119.516	130.048	140.786	151.626	162.42	173.024	183.334	193.309	202.961	212.343	221.521	230.548	239.456	248.251	256.913	265.418	273.744	281.874	289.788	297.473	304.919	312.121	319.087	325.828	332.357	338.692	344.861	350.895	356.829	362.693	368.502
0.733488	0.568717	0.649562	1.14012	2.191	3.93931	6.51787	10.053	14.6493	20.3861	27.3256	35.5168	44.9827	55.6935	67.5429	80.3573	93.9326	108.066	122.584	137.352	152.271	167.252	182.221	197.119	211.906	226.551	241.025	255.302	269.363	283.186	296.732	309.955	322.816	335.297	347.402	359.154	370.586	381.717	392.554	403.086	413.285	423.103	432.477	441.353	449.685	457.446	464.626	471.246	477.347	482.973
1.81653	10.0862	18.9713	28.7018	39.3848	51.0102	63.51	76.8118	90.8536	105.558	120.796	136.391	152.136	167.809	183.157	197.892	211.7	224.291	235.439	245	252.921	259.243	264.114	267.791	270.629	273.026	275.354	277.888	280.773	284.026	287.544	291.13	294.513	297.401	299.525	300.672	300.687	299.481	297.027	293.358	288.567	282.824	276.386	269.569	262.7	256.066	249.877	244.253	239.234	234.801
-1.72059	-2.03019	-2.17113	-1.99672	-1.31822	0.089195	2.46972	6.05465	11.0095	17.3696	25.0153	33.7375	43.3546	53.7763	64.9738	76.9132	89.5202	102.684	116.26	130.059	143.842	157.339	170.278	182.41	193.542	203.551	212.397	220.111	226.796	232.617	237.787	242.52	247.002	251.385	255.791	260.322	265.061	270.093	275.493	281.307	287.53	294.113	300.965	307.954	314.923	321.696	328.12	334.11	339.694	345.001
-0.700728	-0.739366	-0.663677	-0.407532	0.107043	0.963563	2.23931	3.99028	6.24325	9.00039	12.2431	15.9298	19.9975	24.3738	29.0037	33.8712	38.9793	44.319	49.8733	55.6341	61.6039	67.795	74.223	80.8946	87.8005	94.9081	102.156	109.469	116.771	123.989	131.055	137.928	144.601	151.096	157.423	163.567	169.482	175.092	180.309	185.039	189.198	192.721	195.576	197.788	199.431	200.608	201.431	202.018	202.493	202.975
1.88492	1.71141	1.57973	1.58687	1.81583	2.32391	3.15568	4.37478	6.07892	8.38635	11.4204	15.2973	20.1105	25.9249	32.7768	40.6583	49.4943	59.1392	69.4011	80.0683	90.933	101.82	112.609	123.231	133.653	143.866	153.888	163.741	173.42	182.901	192.157	201.174	209.944	218.454	226.687	234.628	242.258	249.54	256.424	262.856	268.781	274.149	278.91	283.043	286.571	289.567	292.126	294.346	296.315	298.12
-1.63357	-1.45065	-0.940489	0.0614844	1.73503	4.2568	7.77049	12.3463	17.9545	24.476	31.7401	39.5588	47.7435	56.1161	64.5216	72.8406	80.999	88.9713	96.7765	104.474	112.153	119.92	127.874	136.09	144.61	153.446	162.593	172.026	181.703	191.564	201.523	211.475	221.314	230.948	240.301	249.295	257.836	265.812	273.118	279.669	285.409	290.302	294.326	297.464	299.711	301.068	301.551	301.195	300.059	298.235
-1.15845	-0.865106	-0.403474	0.321903	1.41933	3.01035	5.22224	8.16455	11.9066	16.4712	21.8395	27.9587	34.7538	42.1463	50.062	58.4123	67.081	75.9382	84.8656	93.7783	102.632	111.404	120.064	128.568	136.863	144.922	152.759	160.423	167.984	175.511	183.047	190.586	198.082	205.453	212.606	219.461	225.967	232.103	237.882	243.346	248.543	253.513	258.293	262.925	267.454	271.925	276.394	280.921	285.561	290.344
-2.17201	12.6867	26.9325	40.0073	51.651	61.8469	70.7274	78.5033	85.4129	91.6821	97.4953	102.987	108.255	113.372	118.392	123.363	128.337	133.369	138.508	143.786	149.205	154.736	160.324	165.911	171.443	176.878	182.172	187.268	192.099	196.62	200.822	204.722	208.356	211.779	215.083	218.385	221.821	225.507	229.499	233.787	238.312	242.983	247.703	252.389	256.995	261.5	265.892	270.164	274.32	278.385
-1.09393	-0.638193	-0.0691984	0.68638	1.71295	3.11487	5.02426	7.58353	10.9056	15.0497	20.028	25.8122	32.3319	39.4872	47.1737	55.2941	63.7549	72.4632	81.325	90.2457	99.1462	107.992	116.802	125.633	134.559	143.644	152.914	162.348	171.87	181.355	190.636	199.533	207.891	215.614	222.661	229.032	234.751	239.859	244.4	248.421	251.964	255.078	257.813	260.224	262.362	264.257	265.915	267.336	268.542	269.592
1.23964	1.34131	1.67442	2.36387	3.53957	5.32009	7.79067	10.9834	14.8697	19.3675	24.3521	29.6694	35.157	40.6617	46.0444	51.177	55.9348	60.1925	63.8413	66.8202	69.1368	70.857	72.0854	72.952	73.601	74.1827	74.8526	75.7651	77.0615	78.8633	81.2684	84.3468	88.137	92.6387	97.807	103.555	109.762	116.283	122.954	129.597	136.03	142.086	147.62	152.516	156.689	160.084	162.671	164.453	165.486	165.888
-1.34124	-0.921212	-0.195734	0.998166	2.82203	5.40928	8.83575	13.1028	18.1451	23.8673	30.1903	37.0625	44.4357	52.2414	60.3869	68.7614	77.2455	85.7266	94.1126	102.331	110.319	118.025	125.401	132.405	139.013	145.224	151.061	156.548	161.7	166.509	170.938	174.945	178.5	181.596	184.257	186.552	188.586	190.487	192.385	194.391	196.576	198.959	201.499	204.097	206.619	208.93	210.927	212.574	213.902	214.995
-1.39388	-1.23517	-0.798165	0.0694431	1.53167	3.744	6.82333	10.8234	15.7391	21.5355	28.1717	35.6036	43.7712	52.5769	61.8811	71.5268	81.3697	91.2956	101.228	111.128	120.972	130.739	140.404	149.955	159.4	168.773	178.147	187.635	197.367	207.467	218.02	229.067	240.627	252.692	265.223	278.142	291.328	304.636	317.899	330.941	343.605	355.801	367.547	378.98	390.281	401.574	412.887	424.184	435.401	446.455
[truncated: 51 more columns]
