# Supplementary material for: Distributions of plantar loads are altered when walking in anxiety-inducing virtual settings but not under cognitive demand
Source: PLoS One. 2026 Apr 20;21(4):e0345075. doi: 10.1371/journal.pone.0345075 (PMC13094994; doi:10.1371/journal.pone.0345075)
Supplement: S1 File — Study data is available here. (ZIP) [file pone.0345075.s001.zip › S1 File. Dataset/ProcL_41STH.xlsx]

## Sheet: Sheet1
0.0630283	0.0839926	0.104934	0.125552	0.145729	0.165523	0.185117	0.204776	0.224813	0.245573	0.267385	0.290532	0.315213	0.341549	0.369605	0.399436	0.431121	0.464755	0.500402	0.538078	0.577735	0.619215	0.662194	0.706156	0.750415	0.794174	0.836604	0.87692	0.914453	0.948716	0.9794	1.00631	1.02931	1.04831	1.06328	1.07429	1.08148	1.0851	1.08551	1.08319	1.07867	1.07245	1.06503	1.05682	1.04822	1.03956	1.03115	1.02328	1.0162	1.01009
0.0377067	0.068785	0.0995955	0.129584	0.158297	0.185452	0.211029	0.235314	0.258897	0.282599	0.307319	0.333852	0.362789	0.394526	0.429308	0.467232	0.508226	0.552047	0.598298	0.646438	0.695742	0.745258	0.793825	0.840213	0.883267	0.922034	0.955874	0.984533	1.00812	1.02698	1.04157	1.05231	1.05958	1.06373	1.06503	1.06364	1.05967	1.05319	1.04438	1.03354	1.02106	1.00748	0.993405	0.979488	0.96633	0.954415	0.944072	0.935484	0.928749	0.92394
0.0413217	0.0740394	0.106866	0.139455	0.171766	0.204067	0.236861	0.270775	0.306469	0.344558	0.385577	0.429902	0.477616	0.528399	0.581523	0.635946	0.690474	0.743915	0.795187	0.843328	0.88748	0.926912	0.961068	0.989591	1.01231	1.02921	1.04042	1.04622	1.04702	1.04345	1.03633	1.02653	1.01491	1.00224	0.989226	0.976534	0.964781	0.954501	0.946101	0.93981	0.935659	0.933495	0.933045	0.93398	0.93596	0.938657	0.941789	0.945174	0.94875	0.952577
0.0646177	0.0809373	0.0978713	0.115512	0.134028	0.153643	0.174598	0.197096	0.221193	0.246672	0.272996	0.299386	0.324999	0.349147	0.371466	0.391934	0.410797	0.428486	0.445594	0.462876	0.481171	0.501265	0.523765	0.549058	0.577312	0.608455	0.642169	0.677928	0.715059	0.752793	0.790311	0.826838	0.861736	0.894533	0.924883	0.952517	0.977211	0.998792	1.01716	1.03229	1.0442	1.05294	1.05861	1.06136	1.06146	1.05925	1.05517	1.04968	1.04331	1.03662
0.0392988	0.0708285	0.102927	0.135343	0.167907	0.200522	0.233137	0.2657	0.298091	0.330092	0.361413	0.391788	0.421094	0.449413	0.477031	0.504393	0.532051	0.560556	0.590365	0.62181	0.655101	0.690263	0.72708	0.765081	0.80359	0.84178	0.878728	0.913498	0.945237	0.973241	0.997006	1.01625	1.0309	1.04103	1.04689	1.04879	1.0472	1.04264	1.03566	1.02679	1.01652	1.00529	0.99349	0.981432	0.969378	0.957523	0.946039	0.935115	0.924974	0.915867
0.0254191	0.0695417	0.115375	0.163126	0.212826	0.264203	0.316682	0.369509	0.421929	0.47328	0.523012	0.570722	0.616265	0.659808	0.701713	0.742344	0.781927	0.820497	0.857886	0.893765	0.927727	0.959339	0.988154	1.01373	1.03564	1.05356	1.06719	1.07636	1.08107	1.08152	1.07803	1.07097	1.06077	1.04791	1.03291	1.01628	0.998557	0.980232	0.961764	0.943544	0.925925	0.909274	0.893964	0.880311	0.868532	0.858732	0.850918	0.845017	0.840907	0.838436
0.0347947	0.0855645	0.137237	0.189461	0.241955	0.294503	0.346958	0.399218	0.451196	0.502749	0.55365	0.603638	0.652512	0.700167	0.746487	0.791223	0.833973	0.874258	0.911634	0.945756	0.976382	1.00334	1.02649	1.04569	1.06079	1.07166	1.07824	1.08056	1.07873	1.07301	1.06379	1.05157	1.037	1.02075	1.00357	0.986151	0.969067	0.952726	0.937398	0.923257	0.910393	0.898842	0.888636	0.879836	0.872508	0.866689	0.862395	0.859632	0.858385	0.858614
0.0396885	0.0669121	0.0932644	0.117888	0.140158	0.159773	0.176802	0.191659	0.205027	0.21777	0.230847	0.245214	0.261721	0.281046	0.303697	0.330038	0.360301	0.3946	0.432925	0.475106	0.520749	0.569196	0.619564	0.670843	0.721984	0.771949	0.819715	0.864308	0.904852	0.940665	0.971311	0.996624	1.01668	1.03176	1.04222	1.0485	1.05097	1.04998	1.04589	1.03908	1.02997	1.01905	1.0068	0.993681	0.98014	0.966571	0.953293	0.940556	0.928599	0.917688
0.0336271	0.0919859	0.150986	0.209988	0.26831	0.325349	0.380718	0.434294	0.486196	0.536723	0.586259	0.63515	0.683644	0.73185	0.779699	0.826888	0.872846	0.916754	0.957657	0.99467	1.02715	1.05474	1.07728	1.09476	1.10721	1.1147	1.11733	1.1152	1.10844	1.0973	1.08217	1.06368	1.04258	1.01965	0.995604	0.971097	0.946692	0.922872	0.900053	0.878612	0.858869	0.841072	0.825383	0.811895	0.800649	0.791656	0.784909	0.780359	0.77793	0.777563
0.0383771	0.0997295	0.163231	0.228887	0.296558	0.365878	0.436231	0.506777	0.576496	0.64426	0.708943	0.769542	0.825291	0.875725	0.920663	0.960138	0.994323	1.0235	1.04802	1.06831	1.08483	1.09799	1.1081	1.11533	1.11975	1.12134	1.11999	1.11556	1.1079	1.09699	1.08296	1.06621	1.04735	1.02716	1.00646	0.985985	0.96627	0.94766	0.930391	0.914647	0.900548	0.888098	0.877198	0.867716	0.859536	0.852567	0.846746	0.842047	0.838495	0.836162
0.0278247	0.0601313	0.0931968	0.127036	0.161846	0.197946	0.2357	0.275476	0.317631	0.362461	0.410112	0.460461	0.513029	0.566967	0.621172	0.674502	0.725927	0.774597	0.819881	0.861391	0.898928	0.932414	0.961833	0.987208	1.00857	1.02595	1.03942	1.04912	1.0553	1.05831	1.05846	1.05609	1.05147	1.04486	1.03653	1.02676	1.01586	1.00414	0.991925	0.979502	0.967131	0.955069	0.943596	0.933015	0.923606	0.915562	0.908939	0.903663	0.899581	0.896495
0.0345391	0.0904979	0.146916	0.203052	0.258112	0.311363	0.362247	0.410449	0.455948	0.499071	0.540467	0.580966	0.621408	0.662491	0.704621	0.747811	0.791685	0.835579	0.878643	0.919945	0.958563	0.993686	1.02466	1.05099	1.07229	1.08828	1.09877	1.10372	1.10329	1.09781	1.08774	1.07367	1.05627	1.0363	1.01453	0.991651	0.96829	0.944957	0.922082	0.900051	0.879203	0.85981	0.842086	0.82623	0.812455	0.800962	0.791888	0.785262	0.781027	0.779097
0.0182031	0.0700183	0.124236	0.181152	0.240917	0.303431	0.368269	0.43466	0.501527	0.567586	0.631497	0.692085	0.748543	0.800503	0.84795	0.891054	0.930034	0.965092	0.996385	1.02402	1.04804	1.06844	1.08518	1.09821	1.10743	1.11274	1.11406	1.11139	1.10483	1.09464	1.08127	1.06526	1.04721	1.02775	1.00755	0.987259	0.967403	0.948434	0.930717	0.914538	0.900084	0.887438	0.876616	0.867595	0.860298	0.854588	0.85032	0.847403	0.84581	0.845535
0.0568771	0.106035	0.1569	0.209486	0.263647	0.319048	0.375198	0.431489	0.487216	0.541594	0.593854	0.643435	0.690144	0.734093	0.775476	0.814415	0.850956	0.885085	0.916716	0.945704	0.971898	0.995177	1.01542	1.0325	1.04631	1.05677	1.06387	1.0677	1.06845	1.06638	1.06183	1.05516	1.04681	1.0372	1.02673	1.01575	1.00451	0.993273	0.982362	0.97212	0.962896	0.955015	0.948732	0.944204	0.941492	0.940598	0.941478	0.944048	0.948167	0.95364
0.052693	0.0986088	0.144618	0.190102	0.234613	0.277903	0.319924	0.360844	0.401076	0.441266	0.482127	0.524216	0.567802	0.612876	0.659212	0.706352	0.753561	0.799901	0.844406	0.886218	0.924651	0.959229	0.989682	1.01588	1.03773	1.05509	1.06776	1.07563	1.07873	1.07731	1.07178	1.06267	1.05056	1.03606	1.01976	1.00227	0.984167	0.965931	0.947959	0.930534	0.913824	0.89793	0.882969	0.869088	0.856429	0.8451	0.835208	0.826867	0.820187	0.815257
0.031279	0.0990791	0.16833	0.238526	0.30898	0.378928	0.447622	0.514379	0.57864	0.640054	0.698481	0.753908	0.806361	0.855883	0.902503	0.946141	0.98651	1.02315	1.05554	1.08321	1.10582	1.12321	1.13543	1.14266	1.14517	1.14336	1.13763	1.12836	1.11589	1.10057	1.08278	1.06294	1.04154	1.01908	0.996113	0.973186	0.950836	0.929535	0.909713	0.891748	0.875905	0.862287	0.850843	0.841414	0.833781	0.827722	0.823037	0.819536	0.817043	0.815403
0.0619217	0.0987312	0.135906	0.173238	0.210606	0.247992	0.28555	0.323653	0.362862	0.403775	0.446816	0.492083	0.539324	0.588004	0.637368	0.686508	0.734468	0.780362	0.823457	0.863216	0.899314	0.931606	0.960072	0.984774	1.00584	1.0234	1.03755	1.0483	1.05568	1.05978	1.06072	1.05869	1.05389	1.0466	1.03721	1.02616	1.01394	1.00105	0.987965	0.975123	0.962851	0.951341	0.940677	0.930888	0.921973	0.913903	0.906643	0.900175	0.894506	0.889672
0.058462	0.0785507	0.098238	0.117108	0.135162	0.152806	0.170729	0.189753	0.210714	0.234349	0.261168	0.291321	0.324575	0.3604	0.398084	0.436849	0.475943	0.51466	0.552365	0.588543	0.622864	0.655193	0.685556	0.714105	0.741093	0.766819	0.791592	0.815705	0.839396	0.862791	0.885866	0.908442	0.930225	0.950827	0.969799	0.986687	1.0011	1.01277	1.02157	1.02757	1.03093	1.03191	1.03076	1.02781	1.02338	1.01782	1.01149	1.0048	0.998226	0.992192
0.0575916	0.0879251	0.12031	0.15533	0.193642	0.235855	0.28239	0.333313	0.388213	0.446166	0.505815	0.565563	0.623786	0.679018	0.730102	0.776278	0.817176	0.85275	0.883189	0.908832	0.930105	0.947482	0.961456	0.972516	0.98113	0.987725	0.992652	0.996184	0.998518	0.999796	1.00011	0.999548	0.998171	0.996056	0.993276	0.989882	0.985887	0.981281	0.976085	0.970371	0.964251	0.95785	0.95128	0.94461	0.937855	0.930977	0.923918	0.916662	0.90928	0.901943
0.0391254	0.105444	0.172036	0.237918	0.302185	0.364073	0.422989	0.478558	0.530702	0.579645	0.625804	0.669641	0.711536	0.751703	0.790174	0.82683	0.861417	0.893589	0.922997	0.949357	0.972465	0.992199	1.00852	1.02146	1.03106	1.03735	1.04038	1.04021	1.03698	1.0309	1.02229	1.01157	0.99922	0.985719	0.971505	0.956962	0.942436	0.928247	0.914705	0.902111	0.890729	0.88075	0.872295	0.865465	0.860337	0.8569	0.855042	0.854576	0.855288	0.856983
0.0190714	0.0612594	0.103856	0.146481	0.188844	0.230744	0.272085	0.312919	0.353475	0.394102	0.435137	0.476798	0.51918	0.562314	0.606148	0.650438	0.69467	0.738134	0.780116	0.820048	0.857554	0.892381	0.924339	0.953267	0.978987	1.00128	1.01991	1.03463	1.04527	1.05177	1.05427	1.05308	1.04866	1.04154	1.03224	1.02125	1.00904	0.996017	0.982555	0.968965	0.955519	0.942494	0.930184	0.918882	0.908827	0.900171	0.892995	0.887353	0.883292	0.880864
0.0452399	0.0901892	0.134816	0.178322	0.220188	0.260296	0.298951	0.336821	0.374802	0.413828	0.45468	0.497854	0.543508	0.591478	0.641354	0.692549	0.74431	0.795705	0.845615	0.892792	0.935977	0.974038	1.00608	1.03154	1.05021	1.06226	1.06817	1.06864	1.06449	1.05657	1.04573	1.03277	1.01841	1.00334	0.988189	0.973554	0.959912	0.947595	0.936765	0.927409	0.919394	0.912571	0.906862	0.902265	0.898853	0.896772	0.896236	0.897526	0.900932	0.906642
0.0268166	0.0865513	0.148534	0.212841	0.279193	0.346949	0.415213	0.482958	0.549148	0.612846	0.67327	0.729798	0.781981	0.829578	0.872584	0.911206	0.945776	0.97664	1.00409	1.02836	1.04962	1.06804	1.08373	1.09674	1.10695	1.11415	1.11813	1.11869	1.11573	1.10931	1.09967	1.08723	1.07251	1.05602	1.03822	1.01959	1.00058	0.981649	0.963176	0.945508	0.92894	0.9137	0.89995	0.88781	0.877421	0.868943	0.862473	0.857975	0.855308	0.854302
0.0244712	0.0768814	0.131589	0.188916	0.249069	0.31203	0.377506	0.444932	0.513495	0.582133	0.649498	0.714052	0.774337	0.829326	0.878581	0.92216	0.960394	0.99367	1.02232	1.04662	1.06681	1.08311	1.0957	1.10469	1.11016	1.11217	1.11083	1.10635	1.09895	1.08896	1.07674	1.06271	1.04735	1.03124	1.01494	0.998926	0.983598	0.969217	0.955957	0.943942	0.93328	0.924056	0.916308	0.910024	0.905162	0.90167	0.899475	0.898475	0.898563	0.899664
0.0369393	0.0797381	0.124791	0.172556	0.223433	0.277581	0.33478	0.3944	0.455484	0.51684	0.577147	0.635154	0.689884	0.74072	0.787402	0.829978	0.868717	0.903992	0.936159	0.965434	0.991869	1.01535	1.03565	1.05247	1.06555	1.07467	1.07973	1.08084	1.07832	1.07264	1.06433	1.05394	1.04191	1.0286	1.0143	0.999329	0.983976	0.968532	0.95327	0.938473	0.924444	0.911456	0.899728	0.889432	0.880699	0.873617	0.86821	0.864434	0.862179	0.861309
0.0458955	0.096609	0.14835	0.200969	0.254292	0.308096	0.362168	0.416405	0.470837	0.525528	0.580418	0.635243	0.689548	0.742731	0.794103	0.842953	0.888605	0.930453	0.968009	1.00093	1.02897	1.05198	1.06985	1.08257	1.09022	1.09294	1.09091	1.08445	1.07393	1.05988	1.043	1.02407	1.00387	0.983156	0.962648	0.943045	0.924963	0.90887	0.895028	0.88349	0.874175	0.866976	0.861792	0.858518	0.857061	0.857352	0.859316	0.862854	0.867841	0.874154
0.0598791	0.101118	0.143474	0.186965	0.231647	0.277546	0.324652	0.372939	0.422351	0.472721	0.523732	0.574986	0.626093	0.67664	0.726108	0.773864	0.819257	0.861718	0.900844	0.936425	0.968403	0.99678	1.02156	1.04272	1.06021	1.07389	1.08359	1.08916	1.09067	1.08837	1.0827	1.07415	1.06329	1.05069	1.03689	1.02242	1.00775	0.993303	0.979401	0.966244	0.953956	0.942637	0.932394	0.923338	0.915567	0.909158	0.904137	0.900486	0.898169	0.897158
[truncated: 51 more columns]
