# Supplementary material for: Distributions of plantar loads are altered when walking in anxiety-inducing virtual settings but not under cognitive demand
Source: PLoS One. 2026 Apr 20;21(4):e0345075. doi: 10.1371/journal.pone.0345075 (PMC13094994; doi:10.1371/journal.pone.0345075)
Supplement: S1 File — Study data is available here. (ZIP) [file pone.0345075.s001.zip › S1 File. Dataset/ProcRLat_19STL.xlsx]

## Sheet: Sheet1
-0.437803	-0.624995	-0.825048	-1.00845	-1.12861	-1.11853	-0.889033	-0.329905	0.684182	2.28053	4.56653	7.60546	11.4081	15.9426	21.1406	26.8986	33.0918	39.6022	46.34	53.2435	60.2611	67.3406	74.4305	81.4885	88.4983	95.4795	102.474	109.523	116.66	123.928	131.379	139.083	147.122	155.588	164.574	174.167	184.431	195.398	207.062	219.377	232.274	245.673	259.486	273.617	287.967	302.453	316.988	331.468	345.781	359.828
0.0357866	-0.0219433	-0.115318	-0.252102	-0.437172	-0.6696	-0.938777	-1.21964	-1.46726	-1.61136	-1.55184	-1.15677	-0.265258	1.30212	3.72352	7.15393	11.7095	17.4498	24.3537	32.3034	41.088	50.424	59.9967	69.5066	78.7011	87.389	95.4423	102.791	109.418	115.362	120.718	125.641	130.337	135.038	139.975	145.362	151.377	158.136	165.693	174.039	183.121	192.861	203.178	213.98	225.15	236.54	247.976	259.272	270.258	280.795
-0.376111	-0.489699	-0.589662	-0.647454	-0.622663	-0.462225	-0.101463	0.53184	1.50888	2.88572	4.68622	6.8935	9.45974	12.3248	15.4293	18.721	22.157	25.7012	29.3183	32.9661	36.5906	40.1324	43.5394	46.781	49.8573	52.7945	55.6264	58.382	61.0872	63.7666	66.4399	69.1286	71.8648	74.6814	77.5881	80.5643	83.5744	86.5832	89.5611	92.4899	95.368	98.2179	101.091	104.054	107.16	110.438	113.901	117.552	121.377	125.338
-0.821044	-0.956729	-1.00528	-0.895633	-0.537424	0.175642	1.35696	3.11088	5.51315	8.60674	12.4247	17.0115	22.4138	28.6557	35.711	43.4794	51.7801	60.3676	68.9699	77.3373	85.2785	92.6717	99.4623	105.651	111.276	116.388	121.037	125.249	129.035	132.405	135.384	138.027	140.41	142.618	144.731	146.834	149.012	151.33	153.837	156.561	159.517	162.692	166.051	169.547	173.135	176.779	180.452	184.141	187.849	191.591
4.58126	4.84082	5.10719	5.41277	5.80663	6.33894	7.06158	8.03592	9.3279	10.9887	13.0321	15.4232	18.0918	20.9571	23.9453	27.0015	30.0922	33.1953	36.2834	39.3148	42.2356	44.9864	47.5111	49.7676	51.7338	53.4083	54.8097	55.9704	56.932	57.754	58.5205	59.3251	60.2422	61.3082	62.5265	63.8891	65.3899	67.0291	68.8214	70.8071	73.0489	75.615	78.5593	81.9113	85.6753	89.8287	94.313	99.0295	103.851	108.643
1.34115	2.00848	2.72401	3.51906	4.44092	5.55612	6.93946	8.65776	10.7503	13.2055	15.9594	18.9265	22.0255	25.1849	28.3442	31.4642	34.5328	37.5633	40.5918	43.6736	46.8696	50.2324	53.7998	57.5867	61.576	65.7255	69.9788	74.2647	78.4998	82.6013	86.5061	90.1903	93.6792	97.0284	100.293	103.518	106.742	109.997	113.306	116.686	120.165	123.787	127.605	131.676	136.043	140.738	145.778	151.167	156.912	163.031
3.91458	4.99671	6.39245	8.23448	10.6245	13.6083	17.1521	21.1378	25.3953	29.7591	34.114	38.4053	42.6256	46.8036	50.9931	55.2572	59.6558	64.2381	69.0322	74.0331	79.1999	84.474	89.8023	95.1432	100.464	105.746	110.985	116.188	121.352	126.451	131.442	136.274	140.91	145.325	149.508	153.47	157.238	160.848	164.327	167.695	170.959	174.119	177.156	180.056	182.824	185.481	188.052	190.549	192.975	195.33
-0.291637	0.25724	0.778819	1.26163	1.72237	2.2055	2.77116	3.48103	4.39447	5.56625	7.03928	8.84507	11.0137	13.5816	16.5984	20.1284	24.2298	28.9228	34.1716	39.8849	45.9345	52.1875	58.536	64.8988	71.2077	77.409	83.4751	89.4051	95.2203	100.961	106.673	112.389	118.13	123.915	129.759	135.673	141.655	147.709	153.853	160.112	166.504	173.033	179.696	186.481	193.376	200.366	207.436	214.564	221.717	228.869
-0.646388	0.876425	2.47282	4.14187	5.90179	7.78564	9.83657	12.0938	14.5693	17.2358	20.0298	22.8652	25.6611	28.3671	30.9739	33.5164	36.071	38.7395	41.6227	44.7974	48.3059	52.1553	56.3262	60.7826	65.4723	70.3267	75.2735	80.253	85.2228	90.149	94.9974	99.7365	104.348	108.83	113.197	117.475	121.697	125.892	130.08	134.27	138.454	142.6	146.652	150.549	154.248	157.737	161.027	164.152	167.155	170.081
4.49971	4.73817	5.06351	5.5261	6.16635	7.01782	8.11191	9.47743	11.1419	13.1322	15.4636	18.1285	21.0993	24.347	27.863	31.6675	35.798	40.2906	45.1666	50.4266	56.0505	62.004	68.2414	74.6995	81.288	87.8892	94.3612	100.549	106.303	111.506	116.074	119.974	123.223	125.889	128.096	130.013	131.844	133.809	136.106	138.895	142.29	146.348	151.069	156.407	162.294	168.647	175.376	182.395	189.626	196.997
-0.411745	-0.320695	-0.170925	0.0668248	0.431097	0.972388	1.7443	2.78635	4.11526	5.72932	7.62056	9.78809	12.247	15.0307	18.1798	21.7149	25.6142	29.8172	34.2452	38.8255	43.5063	48.2527	53.0324	57.8072	62.533	67.1651	71.6712	76.0386	80.2639	84.3453	88.2902	92.1278	95.9097	99.6955	103.537	107.473	111.521	115.682	119.951	124.325	128.812	133.433	138.217	143.193	148.383	153.794	159.42	165.257	171.307	177.574
-0.37744	0.380749	1.0883	1.72047	2.31209	2.93616	3.67403	4.59421	5.73579	7.09935	8.65396	10.3491	12.1224	13.9198	15.7229	17.5555	19.4611	21.475	23.6085	25.8436	28.1323	30.4137	32.6341	34.7486	36.7068	38.4496	39.9197	41.0748	41.8982	42.3983	42.5985	42.5269	42.2114	41.6811	40.9725	40.1388	39.251	38.3836	37.5936	36.9127	36.3548	35.9301	35.6562	35.5661	35.7067	36.1233	36.8344	37.8144	39.0014	40.3262
1.92071	2.21703	2.52737	2.89836	3.38992	4.05805	4.95516	6.14132	7.68021	9.61699	11.9601	14.6787	17.7147	21.0075	24.512	28.1989	32.0552	36.0901	40.3296	44.7965	49.4954	54.4138	59.5325	64.8287	70.2753	75.8388	81.4688	87.0905	92.6132	97.9494	103.033	107.823	112.301	116.461	120.31	123.875	127.209	130.403	133.571	136.835	140.317	144.131	148.366	153.078	158.291	164.007	170.204	176.836	183.861	191.252
-0.343897	0.0539884	0.552091	1.20888	2.06949	3.1534	4.4489	5.92211	7.53259	9.23875	10.9962	12.7624	14.5092	16.2351	17.9715	19.7787	21.7355	23.9235	26.4056	29.2131	32.3517	35.8107	39.5686	43.5996	47.8768	52.3694	57.0389	61.8407	66.7316	71.6755	76.64	81.6002	86.5597	91.5682	96.7084	102.064	107.7	113.658	119.958	126.587	133.496	140.589	147.739	154.8	161.621	168.064	174.036	179.51	184.535	189.228
0.929418	1.34258	1.89931	2.67473	3.76335	5.27515	7.31781	9.97241	13.2758	17.2103	21.702	26.6399	31.9156	37.4521	43.2145	49.2144	55.5031	62.1434	69.1734	76.5892	84.3513	92.3969	100.646	109.004	117.358	125.602	133.658	141.484	149.068	156.421	163.58	170.592	177.507	184.385	191.293	198.283	205.373	212.563	219.85	227.246	234.786	242.518	250.484	258.71	267.21	275.973	284.962	294.11	303.333	312.548
0.961202	1.07623	1.1698	1.26686	1.3944	1.58367	1.88297	2.37178	3.15452	4.33117	5.9684	8.08667	10.659	13.6246	16.916	20.4803	24.2832	28.3045	32.5385	36.998	41.7076	46.6868	51.937	57.4419	63.1785	69.1272	75.2673	81.5652	87.9625	94.3789	100.733	106.954	112.975	118.732	124.171	129.255	133.96	138.288	142.268	145.94	149.333	152.462	155.357	158.07	160.671	163.244	165.893	168.724	171.825	175.263
0.912561	1.51994	2.15926	2.86666	3.69831	4.72699	6.0205	7.63207	9.60912	11.9901	14.7802	17.9292	21.3378	24.8898	28.4836	32.0444	35.5238	38.897	42.1626	45.3438	48.4898	51.6668	54.9419	58.3715	61.9998	65.8587	69.9636	74.3042	78.8327	83.4621	88.0824	92.5771	96.8403	100.798	104.415	107.692	110.65	113.319	115.726	117.906	119.904	121.782	123.628	125.55	127.672	130.098	132.904	136.137	139.823	143.956
-0.524363	0.501097	1.6774	3.06166	4.70025	6.6167	8.79684	11.1853	13.6919	16.2008	18.5932	20.7863	22.758	24.5465	26.2352	27.9195	29.6763	31.5591	33.6105	35.8697	38.3631	41.0857	43.9983	47.0432	50.153	53.2404	56.1864	58.8472	61.0825	62.7817	63.885	64.3905	64.3367	63.7813	62.8002	61.4877	59.9435	58.255	56.4844	54.6661	52.8237	50.9958	49.2442	47.6368	46.2247	45.0322	44.062	43.3101	42.7753	42.4535
-0.666042	-0.0138998	0.75197	1.6843	2.83601	4.25615	5.9876	8.06237	10.4927	13.2701	16.3736	19.7698	23.402	27.194	31.0751	35.0003	38.9558	42.9614	47.0698	51.3538	55.8864	60.7318	65.9515	71.6086	77.7653	84.4704	91.7385	99.5345	107.779	116.365	125.168	134.051	142.887	151.577	160.061	168.342	176.476	184.548	192.638	200.811	209.135	217.686	226.557	235.838	245.605	255.893	266.689	277.931	289.517	301.332
1.57295	1.83756	2.18721	2.67524	3.36187	4.31905	5.63278	7.39115	9.66496	12.4894	15.8452	19.6486	23.7652	28.0371	32.3058	36.4323	40.3149	43.8975	47.1657	50.131	52.8087	55.2014	57.2985	59.0897	60.5787	61.7875	62.7498	63.4957	64.0429	64.4016	64.582	64.593	64.4385	64.1174	63.6263	62.9664	62.1511	61.2069	60.1689	59.0782	57.9821	56.934	55.9954	55.2353	54.7351	54.5951	54.9283	55.8432	57.4354	59.7878
-0.432996	0.853103	2.03973	3.08471	3.99354	4.82122	5.66142	6.63904	7.8942	9.54866	11.6719	14.2655	17.2704	20.59	24.1157	27.7464	31.4052	35.0499	38.6741	42.297	45.954	49.6815	53.4968	57.3898	61.3303	65.2751	69.1769	72.9977	76.7143	80.3149	83.7921	87.1375	90.3356	93.3534	96.1469	98.6893	100.991	103.105	105.119	107.145	109.304	111.705	114.449	117.623	121.29	125.491	130.251	135.578	141.447	147.812
1.52363	2.85004	4.27133	5.83121	7.58694	9.59689	11.9133	14.5761	17.6029	20.9767	24.6484	28.5664	32.7126	37.1193	41.8619	47.043	52.7687	59.1176	66.115	73.7228	81.8495	90.3761	99.1894	108.198	117.324	126.484	135.587	144.528	153.184	161.409	169.057	176.001	182.144	187.417	191.796	195.313	198.051	200.133	201.702	202.914	203.924	204.885	205.944	207.238	208.878	210.936	213.444	216.391	219.723	223.359
-0.440846	-0.408569	-0.322485	-0.142192	0.178341	0.68737	1.43389	2.4648	3.81324	5.48606	7.46435	9.71526	12.2069	14.9261	17.8902	21.1377	24.7065	28.622	32.8907	37.4957	42.3914	47.5049	52.756	58.0871	63.4727	68.9035	74.3694	79.8488	85.3018	90.673	95.9036	100.943	105.758	110.344	114.732	118.976	123.142	127.3	131.516	135.86	140.388	145.144	150.153	155.407	160.875	166.509	172.255	178.043	183.776	189.333
[truncated: 51 more columns]
