# Supplementary material for: Distributions of plantar loads are altered when walking in anxiety-inducing virtual settings but not under cognitive demand
Source: PLoS One. 2026 Apr 20;21(4):e0345075. doi: 10.1371/journal.pone.0345075 (PMC13094994; doi:10.1371/journal.pone.0345075)
Supplement: S1 File — Study data is available here. (ZIP) [file pone.0345075.s001.zip › S1 File. Dataset/ProcRHeel_42DTH.xlsx]

## Sheet: Sheet1
336.509	325.661	312.688	296.807	278.006	256.819	234.081	210.709	187.552	165.294	144.411	125.169	107.659	91.8465	77.6377	64.9236	53.6037	43.5947	34.8322	27.2644	20.8383	15.4819	11.0981	7.57726	4.8154	2.7207	1.21022	0.203207	-0.38548	-0.644269	-0.656991	-0.496682	-0.224461	0.107771	0.452112	0.76033	0.987609	1.1048	1.10844	1.02149	0.884008	0.73675	0.608091	0.511081	0.445527	0.400103	0.353833	0.277285	0.133842	-0.118288
408.27	390.731	371.875	351.35	329.187	305.706	281.371	256.681	232.094	208.008	184.757	162.617	141.791	122.422	104.598	88.3673	73.7547	60.7589	49.3468	39.4477	30.9573	23.7556	17.7256	12.7583	8.74726	5.58893	3.1863	1.44527	0.266897	-0.454875	-0.828481	-0.955892	-0.924534	-0.803478	-0.6433	-0.478055	-0.328289	-0.204316	-0.109259	-0.0416311	0.00265053	0.0287974	0.0421563	0.0476004	0.0491941	0.0500358	0.0521907	0.0566515	0.063282	0.0707248
52.5796	43.0779	33.8848	25.3423	17.7848	11.4666	6.50587	2.873	0.420313	-1.06671	-1.82133	-2.06205	-1.97438	-1.70397	-1.35689	-1.00418	-0.688291	-0.430099	-0.235317	-0.0998934	-0.0141659	0.0341649	0.0580931	0.0701421	0.0817202	0.102744	0.141294	0.203085	0.290589	0.401701	0.527914	0.652121	0.7494	0.796733	0.787041	0.73073	0.642512	0.533358	0.415107	0.302419	0.207231	0.135596	0.0888701	0.0652852	0.0609317	0.0703011	0.0864381	0.100823	0.10312	0.0809794
198.616	193.942	188.435	181.783	173.936	165.033	155.33	145.13	134.743	124.453	114.514	105.123	96.4073	88.4231	81.1622	74.5593	68.5004	62.8489	57.4761	52.2823	47.2046	42.2169	37.3272	32.5705	28.0003	23.6835	19.6927	16.0905	12.91	10.151	7.79268	5.80709	4.16378	2.82914	1.76659	0.943952	0.339048	-0.0650053	-0.285591	-0.339708	-0.240272	0.00525979	0.392871	0.916852	1.56166	2.29115	3.03942	3.7158	4.23204	4.53409
56.7557	50.0081	43.16	36.2847	29.5355	23.1211	17.2636	12.1506	7.90138	4.55853	2.09316	0.412603	-0.620021	-1.15728	-1.3443	-1.30573	-1.14039	-0.920953	-0.696646	-0.497348	-0.337978	-0.222532	-0.147392	-0.103809	-0.0795807	-0.0601192	-0.0291256	0.0308153	0.137395	0.307135	0.55296	0.880478	1.28268	1.73343	2.18451	2.57357	2.84322	2.95946	2.91657	2.73046	2.42954	2.04747	1.62163	1.19409	0.804928	0.481473	0.235424	0.0673872	-0.0278605	-0.0577896
148.746	138.554	127.711	116.105	103.826	91.1133	78.2918	65.7239	53.7571	42.6919	32.7649	24.1416	16.9122	11.0855	6.58806	3.28123	0.993318	-0.458654	-1.2607	-1.59157	-1.60871	-1.43956	-1.17969	-0.895383	-0.628275	-0.400968	-0.222384	-0.092469	-0.00595194	0.0448531	0.0681362	0.0714293	0.0610343	0.0418865	0.0177225	-0.00855467	-0.0343942	-0.0570692	-0.0731639	-0.0781376	-0.066035	-0.0294438	0.0401673	0.151586	0.312286	0.526008	0.789243	1.08787	1.39994	1.70456
226.998	208.875	190.009	170.411	150.393	130.431	111.04	92.6952	75.7729	60.5279	47.1037	35.5492	25.8368	17.887	11.5859	6.78427	3.29672	0.914622	-0.577336	-1.38792	-1.70929	-1.70779	-1.51738	-1.23813	-0.939154	-0.663708	-0.435024	-0.261848	-0.143165	-0.071857	-0.0372791	-0.0268765	-0.0270538	-0.0235517	-0.00160714	0.0538158	0.15741	0.3222	0.557216	0.863912	1.23116	1.62916	2.00769	2.31012	2.49805	2.56068	2.50243	2.33036	2.05261	1.68101
53.0188	43.938	35.1082	26.8443	19.4548	13.1708	8.10711	4.26147	1.53573	-0.234797	-1.2479	-1.70336	-1.78067	-1.62752	-1.35666	-1.04783	-0.752568	-0.500177	-0.303612	-0.164674	-0.0781339	-0.034725	-0.0230705	-0.030723	-0.0445481	-0.0507132	-0.034548	0.0194266	0.126991	0.302916	0.558536	0.897915	1.31235	1.77406	2.23677	2.65058	2.97783	3.19528	3.29162	3.27061	3.15275	2.96639	2.73532	2.47483	2.19563	1.90797	1.62139	1.34323	1.08045	0.836777
229.08	205.906	182.661	159.757	137.595	116.554	96.9867	79.1961	63.4072	49.7279	38.1359	28.5041	20.648	14.3672	9.46796	5.76437	3.0698	1.19755	-0.0247071	-0.747099	-1.10154	-1.20333	-1.14725	-1.00462	-0.823652	-0.631916	-0.439836	-0.244597	-0.0342143	0.20823	0.499981	0.853335	1.26929	1.73048	2.19776	2.61563	2.92521	3.08101	3.06614	2.89585	2.60559	2.23584	1.82742	1.42244	1.05767	0.752957	0.507374	0.303344	0.112106	-0.101675
114.055	99.1104	84.3098	70.0089	56.5504	44.239	33.3153	23.937	16.1738	10.0112	5.35521	2.04291	-0.136209	-1.41454	-2.02247	-2.16696	-2.01747	-1.70101	-1.30394	-0.877713	-0.446648	-0.0166447	0.415798	0.854491	1.2943	1.71367	2.07559	2.34001	2.48086	2.49405	2.39081	2.18729	1.90249	1.56251	1.20333	0.864557	0.576753	0.355017	0.201549	0.1103	0.0702855	0.0676361	0.086594	0.109738	0.117759	0.0891674	0.00034563	-0.173589	-0.456647	-0.868037
73.9621	62.9291	52.0724	41.6975	32.1111	23.5812	16.3046	10.384	5.81738	2.50766	0.288105	-1.04742	-1.71507	-1.91591	-1.82	-1.56039	-1.23364	-0.904258	-0.610804	-0.372411	-0.194741	-0.0749491	-0.00546261	0.0234103	0.0219063	8.846e-05	-0.0322292	-0.0651231	-0.0879838	-0.0889359	-0.0544808	0.0303763	0.181235	0.412334	0.733194	1.14363	1.62693	2.14388	2.63762	3.05496	3.3663	3.56457	3.65275	3.63737	3.53208	3.36187	3.15562	2.93314	2.70147	2.45853
162.048	151.43	139.877	127.159	113.356	98.8032	84.018	69.6051	56.1453	44.0954	33.7297	25.1355	18.2471	12.8913	8.83258	5.81655	3.60652	2.00913	0.882354	0.125127	-0.339476	-0.57589	-0.639618	-0.575731	-0.417287	-0.186262	0.103333	0.440731	0.812404	1.19518	1.5516	1.83459	2.00382	2.04119	1.95194	1.7571	1.48818	1.1821	0.875151	0.597515	0.368427	0.195277	0.0769912	0.00777406	-0.0203438	-0.0159524	0.0124235	0.0563228	0.10684	0.153797
24.0103	19.7596	15.6985	11.9972	8.76631	6.05877	3.88234	2.21103	0.995859	0.173352	-0.329703	-0.590479	-0.68173	-0.665515	-0.590602	-0.4923	-0.393667	-0.30735	-0.237535	-0.181729	-0.132267	-0.0775708	-0.00331847	0.106246	0.266575	0.490336	0.783885	1.14247	1.54404	1.94487	2.28657	2.5197	2.62614	2.61726	2.51408	2.33368	2.08929	1.79638	1.47589	1.15073	0.842373	0.570924	0.351488	0.189851	0.0837481	0.0263092	0.00837848	0.0198251	0.0500302	0.0877569
411.678	397.517	382.842	367.641	351.972	335.947	319.711	303.429	287.272	271.412	256.031	241.314	227.424	214.469	202.491	191.484	181.414	172.235	163.893	156.329	149.487	143.316	137.773	132.822	128.425	124.532	121.067	117.915	114.926	111.927	108.738	105.181	101.096	96.3532	90.8678	84.6004	77.567	69.8518	61.6166	53.0983	44.5904	36.4108	28.8634	22.1998	16.5888	12.0976	8.69078	6.25344	4.62497	3.62704
-4.72439e-09	7.7443e-08	2.02736e-07	3.77719e-07	6.04138e-07	8.75206e-07	1.17088e-06	1.45233e-06	1.65612e-06	1.68888e-06	1.42404e-06	7.02408e-07	-6.60478e-07	-2.85717e-06	-6.05743e-06	-1.03599e-05	-1.57235e-05	-2.18767e-05	-2.82067e-05	-3.36362e-05	-3.65005e-05	-3.44504e-05	-2.44162e-05	-2.68394e-06	3.48533e-05	9.21921e-05	0.000172382	0.00027628	0.000400845	0.000536971	0.000666949	0.000761773	0.000778696	0.000659678	0.00033164	-0.000290244	-0.00129471	-0.0027603	-0.00473328	-0.00719616	-0.0100261	-0.0129441	-0.0154582	-0.0168065	-0.0159129	-0.0113688	-0.00146798	0.0156799	0.0419194	0.0786674
93.4944	77.3576	61.6723	46.9755	33.8055	22.5947	13.5875	6.80558	2.06772	-0.944716	-2.60871	-3.29556	-3.33195	-2.98219	-2.44471	-1.85714	-1.30613	-0.838759	-0.473644	-0.210581	-0.0382681	0.0600117	0.102569	0.107036	0.0892732	0.0631156	0.0405964	0.0323661	0.0480468	0.0963074	0.184451	0.317319	0.495379	0.7119	0.949286	1.17454	1.33742	1.38615	1.30244	1.11717	0.884768	0.651479	0.446139	0.283456	0.168251	0.0988466	0.069519	0.0720288	0.0963234	0.130583
27.5695	21.2764	15.4005	10.2874	6.14765	3.03302	0.86682	-0.501356	-1.24873	-1.54847	-1.55207	-1.38141	-1.12739	-0.852706	-0.596469	-0.379612	-0.210035	-0.0871023	-0.00524419	0.0433885	0.067107	0.0735679	0.0691907	0.0589527	0.0464294	0.033973	0.0229525	0.014003	0.00725203	0.00250752	-0.000597263	-0.00249944	-0.00363622	-0.00440005	-0.00511034	-0.005994	-0.00716797	-0.00861927	-0.0101804	-0.0115001	-0.0120146	-0.010925	-0.00719532	0.000413652	0.0132524	0.0326073	0.0594153	0.0938447	0.134726	0.178836
40.7755	34.7228	28.7022	22.8792	17.4682	12.6668	8.60411	5.33086	2.83537	1.05709	-0.105016	-0.775946	-1.08363	-1.14366	-1.0515	-0.880241	-0.681631	-0.489171	-0.321915	-0.188328	-0.0897191	-0.0230447	0.0169742	0.0363862	0.0410992	0.0364062	0.0268306	0.0161767	0.0076928	0.00425745	0.00852248	0.0229569	0.0497364	0.0904187	0.145363	0.212862	0.288009	0.361272	0.417483	0.440183	0.423304	0.376779	0.317398	0.257975	0.204693	0.158206	0.114765	0.0672402	0.00611766	-0.0793967
53.9195	43.952	34.3841	25.6144	17.9623	11.627	6.67183	3.03591	0.564655	-0.951803	-1.74138	-2.01944	-1.97005	-1.73819	-1.42935	-1.11326	-0.82964	-0.594377	-0.405333	-0.247343	-0.0963797	0.076836	0.303347	0.611977	1.02425	1.54757	2.16693	2.83939	3.49728	4.06168	4.46588	4.67779	4.70246	4.56699	4.30847	3.9681	3.58578	3.19724	2.83205	2.51104	2.24788	2.05076	1.91785	1.83237	1.76436	1.68002	1.55427	1.37869	1.16129	0.920852
181.416	173.25	164.799	156.065	147.033	137.649	127.835	117.532	106.758	95.6416	84.4128	73.3658	62.803	52.9818	44.0841	36.2166	29.4274	23.7254	19.0893	15.4641	12.7545	10.8299	9.54208	8.74061	8.28377	8.05039	7.94831	7.91162	7.89241	7.85691	7.78596	7.67324	7.51715	7.31282	7.05239	6.73101	6.34998	5.91373	5.42805	4.90184	4.34683	3.77936	3.22892	2.74454	2.39008	2.2346	2.34833	2.79689	3.62199	4.82042
59.7033	53.4356	46.9841	40.3986	33.8053	27.3804	21.3258	15.8402	11.0859	7.16367	4.10148	1.85694	0.333227	-0.59908	-1.08017	-1.24262	-1.19978	-1.0411	-0.832033	-0.616653	-0.42154	-0.260055	-0.136299	-0.0484756	0.00847528	0.0409655	0.0554866	0.0578533	0.052835	0.0440551	0.0340587	0.0244718	0.0161952	0.00959835	0.00468994	0.00125787	-0.00102484	-0.00252396	-0.00359187	-0.00453207	-0.00557346	-0.00684795	-0.00836704	-0.00999478	-0.011417	-0.0121103	-0.0113172	-0.00804003	-0.00106769	0.0109418
40.8651	32.9897	25.4787	18.6576	12.7752	7.97513	4.28953	1.65121	-0.0810442	-1.08836	-1.55786	-1.65931	-1.53344	-1.28825	-1.00063	-0.720658	-0.477163	-0.283367	-0.141864	-0.0487009	0.00358946	0.0239365	0.021532	0.00530165	-0.0161379	-0.0342271	-0.040111	-0.0243658	0.02302	0.112213	0.252433	0.449982	0.7052	1.00831	1.334	1.63625	1.85418	1.9391	1.88157	1.71097	1.47393	1.21194	0.952205	0.714397	0.515983	0.367392	0.268734	0.21171	0.181871	0.159945
0.00126218	0.00162916	0.00194509	0.00211405	0.00200054	0.00142729	0.000179586	-0.00198037	-0.00528451	-0.00991077	-0.0159113	-0.0231139	-0.0309972	-0.0385433	-0.0440822	-0.0451495	-0.0384001	-0.0196275	0.0160473	0.0737328	0.157962	0.271429	0.413172	0.576198	0.744488	0.891113	0.983315	0.996499	0.928114	0.800313	0.648178	0.503173	0.385081	0.3027	0.256308	0.239411	0.239705	0.240552	0.227493	0.197123	0.156649	0.11538	0.079912	0.0542795	0.0407355	0.0402522	0.0528035	0.077373	0.111699	0.151773
25.613	20.3631	15.403	10.9742	7.2383	4.26727	2.05276	0.522473	-0.438039	-0.959669	-1.16873	-1.17454	-1.06387	-0.899932	-0.724104	-0.558901	-0.411456	-0.276931	-0.141674	0.0137934	0.211716	0.473582	0.8157	1.2435	1.74417	2.27927	2.78623	3.19722	3.46449	3.57343	3.54202	3.41281	3.23651	3.05481	2.89352	2.76472	2.67097	2.60862	2.57007	2.54518	2.52221	2.48844	2.43078	2.33667	2.1954	2.00022	1.75144	1.46037	1.14994	0.845741
1.53063	1.13901	0.783448	0.487417	0.259331	0.0965669	-0.00967509	-0.0708367	-0.0986315	-0.103628	-0.0945472	-0.0780697	-0.0589571	-0.040355	-0.0241598	-0.0113889	-0.00251234	0.00228224	0.00290343	-0.000744299	-0.00877275	-0.0212316	-0.0379381	-0.0582153	-0.0805457	-0.102158	-0.118585	-0.123267	-0.107295	-0.059427	0.0334608	0.185235	0.408403	0.710769	1.09065	1.53046	1.98919	2.40318	2.70755	2.86694	2.88751	2.80356	2.65645	2.48316	2.31374	2.16556	2.0381	1.92062	1.80432	1.68183
[truncated: 51 more columns]
