# Supplementary material for: Distributions of plantar loads are altered when walking in anxiety-inducing virtual settings but not under cognitive demand
Source: PLoS One. 2026 Apr 20;21(4):e0345075. doi: 10.1371/journal.pone.0345075 (PMC13094994; doi:10.1371/journal.pone.0345075)
Supplement: S1 File — Study data is available here. (ZIP) [file pone.0345075.s001.zip › S1 File. Dataset/ProcLMed_13STH.xlsx]

## Sheet: Sheet1
-0.721636	-0.728017	-0.647224	-0.409612	0.0664438	0.868661	2.08212	3.78	6.01418	8.8066	12.1468	15.9984	20.3062	24.9963	29.9816	35.1768	40.5117	45.9287	51.371	56.7778	62.0899	67.2614	72.2749	77.1462	81.9118	86.6137	91.2891	95.9609	100.632	105.292	109.933	114.537	119.064	123.452	127.633	131.554	135.183	138.511	141.537	144.257	146.657	148.711	150.396	151.711	152.696	153.42	153.968	154.436	154.927	155.554
-1.15166	-1.44866	-1.67968	-1.75376	-1.5463	-0.898797	0.37493	2.473	5.57768	9.82324	15.2741	21.9084	29.5892	38.0409	46.8672	55.6122	63.8413	71.2141	77.529	82.7315	86.8936	90.1736	92.7731	94.8974	96.725	98.3944	100.006	101.621	103.266	104.938	106.625	108.307	109.96	111.562	113.108	114.619	116.136	117.724	119.451	121.356	123.427	125.605	127.798	129.91	131.873	133.668	135.351	137.043	138.9	141.063
-0.686858	-0.260904	0.28826	1.03728	2.05503	3.39397	5.09193	7.17731	9.66592	12.5569	15.8355	19.4725	23.4157	27.5787	31.8445	36.0898	40.2133	44.1504	47.8712	51.3726	54.6729	57.8107	60.8475	63.8682	66.9707	70.2474	73.7552	77.4916	81.3988	85.3867	89.3525	93.1996	96.853	100.265	103.415	106.301	108.944	111.382	113.677	115.91	118.171	120.528	123.007	125.583	128.193	130.77	133.26	135.623	137.826	139.841
-0.82105	-0.895703	-0.838806	-0.576498	-0.0195429	0.930106	2.36632	4.35859	6.93068	10.0487	13.6236	17.5235	21.5908	25.6658	29.6118	33.3255	36.7277	39.7485	42.3246	44.4074	45.9818	47.0902	47.8352	48.3472	48.7471	49.1326	49.582	50.1552	50.8902	51.8043	52.8935	54.1323	55.4776	56.8758	58.2782	59.6652	61.0565	62.4918	64.0068	65.6268	67.3668	69.2319	71.2272	73.3697	75.6877	78.2088	80.9533	83.9338	87.1557	90.6205
-1.44653	-1.53674	-1.41696	-0.950309	0.0260408	1.68894	4.20725	7.71211	12.266	17.8375	24.2949	31.4235	38.9517	46.5796	54.0145	61.0053	67.3655	72.9835	77.8245	81.9204	85.3516	88.2298	90.6816	92.8241	94.7418	96.4804	98.0628	99.5133	100.868	102.167	103.439	104.695	105.945	107.197	108.466	109.765	111.112	112.527	114.046	115.714	117.582	119.692	122.062	124.685	127.53	130.551	133.702	136.964	140.35	143.886
-0.727817	-0.965397	-1.18228	-1.3247	-1.31494	-1.04923	-0.399149	0.781342	2.64071	5.30613	8.85975	13.3275	18.6778	24.8211	31.6126	38.8669	46.3812	53.9542	61.3973	68.5522	75.3115	81.626	87.4955	92.9502	98.0344	102.805	107.336	111.699	115.953	120.13	124.241	128.276	132.197	135.956	139.513	142.85	145.977	148.945	151.829	154.715	157.672	160.731	163.885	167.095	170.31	173.487	176.595	179.624	182.581	185.495
-1.44677	-0.327903	1.11887	3.0524	5.60918	8.88718	12.942	17.7831	23.3727	29.6303	36.4389	43.6534	51.1201	58.69	66.2173	73.5618	80.6037	87.2522	93.441	99.1274	104.296	108.96	113.152	116.91	120.257	123.2	125.736	127.869	129.608	130.984	132.069	132.97	133.822	134.755	135.879	137.262	138.933	140.894	143.132	145.617	148.294	151.107	154.007	156.966	159.974	163.035	166.155	169.336	172.574	175.858
-0.429453	-0.509665	-0.551949	-0.519893	-0.366238	-0.0340917	0.539189	1.41419	2.6382	4.23465	6.19517	8.47578	11.0008	13.6743	16.3958	19.0764	21.6482	24.0639	26.2884	28.292	30.0595	31.6023	32.9567	34.17	35.2941	36.3828	37.4801	38.6047	39.7523	40.9159	42.1005	43.3199	44.5924	45.941	47.3868	48.9416	50.6092	52.4018	54.3624	56.5758	59.1618	62.2441	65.9047	70.1483	74.9043	80.0549	85.4659	91.0089	96.5685	102.043
-0.95145	-1.09551	-1.13675	-0.992036	-0.556317	0.293151	1.6862	3.74012	6.53245	10.0821	14.35	19.2468	24.6413	30.3852	36.3462	42.426	48.5544	54.673	60.7232	66.6465	72.388	77.8988	83.1434	88.1111	92.8123	97.2607	101.456	105.374	108.972	112.208	115.061	117.533	119.652	121.458	122.993	124.3	125.429	126.441	127.411	128.426	129.569	130.9	132.439	134.167	136.043	138.032	140.122	142.323	144.651	147.115
-0.712027	-0.870916	-0.976216	-0.969316	-0.772382	-0.289429	0.588416	1.97164	3.9557	6.60537	9.94397	13.9441	18.5252	23.5607	28.888	34.3275	39.7074	44.8748	49.6977	54.079	57.9722	61.3848	64.368	67.0015	69.3841	71.6309	73.8698	76.2294	78.8187	81.7063	84.9019	88.362	92.0185	95.7987	99.6224	103.405	107.071	110.568	113.853	116.896	119.685	122.233	124.579	126.776	128.888	130.984	133.151	135.471	138.002	140.774
-0.771524	-1.04183	-1.29635	-1.47979	-1.51041	-1.2771	-0.64015	0.562586	2.50413	5.35123	9.24361	14.2821	20.5262	27.9845	36.5992	46.2413	56.716	67.781	79.1788	90.6586	101.977	112.906	123.26	132.926	141.867	150.109	157.727	164.807	171.415	177.579	183.293	188.519	193.204	197.291	200.75	203.608	205.956	207.932	209.686	211.355	213.043	214.817	216.718	218.773	220.994	223.353	225.763	228.102	230.259	232.171
-0.61423	-0.771108	-0.891989	-0.928584	-0.814623	-0.465781	0.217017	1.33917	2.99907	5.2745	8.2135	11.8282	16.086	20.9008	26.1307	31.5843	37.0399	42.2829	47.1443	51.5168	55.3518	58.6552	61.4785	63.8978	65.9914	67.8296	69.4718	70.9646	72.3491	73.6701	74.9808	76.3404	77.8035	79.41	81.1811	83.1167	85.1896	87.3445	89.5137	91.6398	93.6856	95.637	97.5032	99.311	101.097	102.901	104.764	106.727	108.824	111.072
-0.490266	-0.586303	-0.637946	-0.604779	-0.433868	-0.0610452	0.584745	1.57285	2.96005	4.78594	7.07955	9.86821	13.1787	17.0347	21.4541	26.4469	32.0121	38.1338	44.7655	51.8147	59.1474	66.6031	74.0087	81.1962	88.0169	94.345	100.077	105.14	109.499	113.171	116.216	118.726	120.8	122.54	124.054	125.465	126.898	128.458	130.213	132.19	134.383	136.768	139.301	141.921	144.553	147.115	149.54	151.788	153.856	155.775
-0.131973	-0.200242	-0.277699	-0.356583	-0.423263	-0.456707	-0.427304	-0.296463	-0.0176721	0.460231	1.1865	2.19946	3.51975	5.14786	7.0631	9.22541	11.5809	14.0662	16.6096	19.1335	21.5661	23.854	25.9669	27.8906	29.6206	31.1573	32.5054	33.6755	34.6879	35.5669	36.33	36.9863	37.5448	38.0162	38.4052	38.7091	38.928	39.0773	39.1896	39.3105	39.4953	39.8058	40.3056	41.0527	42.0883	43.4252	45.0434	46.892	48.8981	50.989
-0.00971573	-0.0395973	-0.0823759	-0.139337	-0.209876	-0.290314	-0.372454	-0.442003	-0.47701	-0.446629	-0.310708	-0.0208549	0.476197	1.23187	2.28668	3.6625	5.35731	7.34669	9.59789	12.0817	14.7655	17.6017	20.5305	23.4968	26.4537	29.3545	32.1582	34.8492	37.4404	39.9556	42.4177	44.8511	47.29	49.7806	52.3722	55.1072	58.0198	61.1338	64.4491	67.93	71.511	75.1141	78.6644	82.0972	85.362	88.4355	91.3285	94.069	96.6796	99.1753
-0.681349	-0.892699	-1.07679	-1.18297	-1.13877	-0.848468	-0.195166	0.951744	2.72113	5.21619	8.49148	12.5418	17.3016	22.6513	28.4302	34.459	40.5661	46.6018	52.4394	57.9812	63.1782	68.0408	72.6242	76.9988	81.2243	85.3333	89.3303	93.203	96.9328	100.497	103.877	107.074	110.119	113.078	116.036	119.061	122.181	125.387	128.633	131.857	135.017	138.113	141.179	144.269	147.429	150.698	154.106	157.683	161.448	165.393
-0.681251	-0.665755	-0.531165	-0.20631	0.389105	1.33665	2.70641	4.54295	6.85755	9.62986	12.8154	16.3574	20.1992	24.2859	28.556	32.9421	37.3774	41.7917	46.1071	50.2507	54.1739	57.8616	61.3372	64.6593	67.899	71.1065	74.2844	77.3843	80.3269	83.03	85.4235	87.4583	89.1231	90.4587	91.553	92.524	93.5008	94.6025	95.9182	97.4951	99.3364	101.406	103.643	105.976	108.353	110.747	113.147	115.538	117.883	120.129
-0.576545	-0.845899	-1.13979	-1.42166	-1.63117	-1.67904	-1.44359	-0.771114	0.517659	2.61139	5.68315	9.86704	15.2371	21.7773	29.3543	37.7182	46.5323	55.4185	64.009	71.9919	79.1539	85.3993	90.7364	95.2522	99.0859	102.404	105.381	108.179	110.93	113.726	116.62	119.632	122.764	126.024	129.449	133.099	137.038	141.329	146.022	151.148	156.691	162.595	168.784	175.187	181.744	188.409	195.15	201.95	208.816	215.765
-0.445671	-0.568278	-0.669285	-0.714709	-0.657027	-0.434727	0.0257923	0.804769	1.98138	3.62699	5.79728	8.52224	11.8007	15.6008	19.8636	24.5116	29.4585	34.6212	39.9292	45.3224	50.7469	56.155	61.5027	66.7408	71.8128	76.6649	81.2604	85.5914	89.6858	93.6124	97.4806	101.44	105.683	110.44	115.946	122.4	129.92	138.501	147.996	158.134	168.57	178.941	188.901	198.149	206.444	213.619	219.58	224.327	227.958	230.687
-0.38813	-0.523538	-0.653479	-0.750359	-0.773192	-0.666022	-0.358074	0.233175	1.19451	2.60372	4.51262	6.93313	9.83205	13.1356	16.7398	20.5182	24.328	28.0286	31.5158	34.7504	37.7583	40.6135	43.4188	46.2849	49.3139	52.5936	56.1948	60.1675	64.5398	69.3201	74.494	80.0235	85.8547	91.9179	98.1208	104.344	110.441	116.235	121.542	126.197	130.089	133.178	135.502	137.16	138.293	139.068	139.677	140.328	141.231	142.55
[truncated: 51 more columns]
