# Supplementary material for: Distributions of plantar loads are altered when walking in anxiety-inducing virtual settings but not under cognitive demand
Source: PLoS One. 2026 Apr 20;21(4):e0345075. doi: 10.1371/journal.pone.0345075 (PMC13094994; doi:10.1371/journal.pone.0345075)
Supplement: S1 File — Study data is available here. (ZIP) [file pone.0345075.s001.zip › S1 File. Dataset/ProcRHeel_20DTH.xlsx]

## Sheet: Sheet1
392.475	382.35	371.44	359.442	345.999	330.749	313.4	293.785	271.919	248.033	222.595	196.296	169.992	144.581	120.851	99.3757	80.457	64.1333	50.2372	38.4969	28.6356	20.4312	13.7289	8.41817	4.39495	1.5315	-0.337877	-1.40571	-1.86447	-1.88376	-1.5989	-1.10912	-0.48253	0.234364	1.00405	1.78333	2.50884	3.09223	3.44127	3.50211	3.28731	2.86485	2.32533	1.756	1.22773	0.787995	0.460327	0.250381	0.152831	0.155847
152.847	138.996	125.29	112.026	99.4273	87.6361	76.7294	66.7258	57.5913	49.2502	41.6032	34.5532	28.0315	22.0168	16.5457	11.7122	7.63549	4.39782	1.99804	0.353267	-0.667839	-1.21101	-1.41334	-1.39041	-1.23074	-0.995244	-0.719844	-0.419925	-0.0959646	0.260136	0.65813	1.10179	1.58051	2.0623	2.49512	2.8226	3.00755	3.04787	2.97336	2.82746	2.65123	2.47956	2.34022	2.24595	2.1899	2.15533	2.12819	2.10162	2.07661	2.06247
283.211	271.727	259.132	245.094	229.375	211.894	192.781	172.4	151.303	130.143	109.577	90.1833	72.4059	56.5238	42.6599	30.8299	21.0007	13.1249	7.13128	2.8954	0.228598	-1.10543	-1.35855	-0.771546	0.434106	2.04687	3.85037	5.62373	7.16941	8.35625	9.14652	9.58268	9.74557	9.71571	9.5561	9.31812	9.05213	8.80329	8.59788	8.43681	8.30279	8.17398	8.02907	7.8411	7.57332	7.18217	6.62349	5.86129	4.8776	3.67986
72.3294	65.3136	58.1982	51.1058	44.1377	37.3732	30.8884	24.7712	19.1304	14.0859	9.74414	6.17783	3.41074	1.40617	0.0709819	-0.72216	-1.10852	-1.21287	-1.13988	-0.970696	-0.763696	-0.557425	-0.374451	-0.225443	-0.112907	-0.0342868	0.0156726	0.0432422	0.0545984	0.0551739	0.0493605	0.0404499	0.0307224	0.0216108	0.0138915	0.00786886	0.0035354	0.000699205	-0.000922248	-0.00163914	-0.0017517	-0.00153188	-0.00121807	-0.00101726	-0.00110944	-0.00165001	-0.00276612	-0.00454396	-0.00700414	-0.0100639
117.003	106.11	95.223	84.5406	74.2285	64.414	55.1852	46.5894	38.6376	31.3192	24.632	18.61	13.3236	8.85899	5.2813	2.5949	0.727119	-0.45165	-1.09429	-1.35047	-1.35117	-1.20172	-0.980588	-0.741818	-0.519152	-0.330677	-0.183261	-0.0763919	-0.00525973	0.0369398	0.0574284	0.0628758	0.0588958	0.0498716	0.0389934	0.0284158	0.0194655	0.0128503	0.00884155	0.00741129	0.00831705	0.0111349	0.0152445	0.0197777	0.0235432	0.0249429	0.0219091	0.0119014	-0.00800317	-0.0408623
140.259	128.024	115.743	103.619	91.8333	80.5343	69.8356	59.7961	50.4263	41.7152	33.66	26.2862	19.6573	13.8727	9.03856	5.21836	2.39502	0.468158	-0.717669	-1.33653	-1.55395	-1.51186	-1.32232	-1.06738	-0.802166	-0.559653	-0.355738	-0.194177	-0.0708223	0.0229384	0.0974944	0.16297	0.22747	0.295671	0.36728	0.437421	0.505243	0.584493	0.699252	0.868704	1.09715	1.37037	1.65821	1.92719	2.15321	2.32411	2.43574	2.48832	2.48409	2.42616
572.097	565.836	558.991	551.282	542.389	531.999	519.842	505.722	489.525	471.227	450.883	428.644	404.755	379.541	353.389	326.724	299.966	273.469	247.482	222.167	197.647	174.051	151.542	130.317	110.584	92.5292	76.2621	61.7965	49.0681	37.978	28.4312	20.3561	13.7018	8.41617	4.41951	1.58712	-0.253787	-1.3076	-1.7816	-1.86214	-1.70252	-1.41955	-1.09567	-0.78392	-0.514204	-0.299485	-0.141305	-0.0342881	0.0304771	0.0630724
148.407	136.107	123.629	111.148	98.7996	86.7001	74.9696	63.7406	53.1534	43.3312	34.3643	26.3201	19.2619	13.2554	8.35471	4.57005	1.8396	0.0294673	-1.03823	-1.55077	-1.6801	-1.56985	-1.33098	-1.04294	-0.75795	-0.506397	-0.302424	-0.149048	-0.0424305	0.024871	0.0616003	0.0762989	0.0764376	0.0680273	0.0555515	0.0420976	0.029588	0.0190441	0.0108406	0.00492459	0.000989357	-0.00139682	-0.00270302	-0.00338019	-0.00382876	-0.00438001	-0.00528318	-0.00669106	-0.00863933	-0.0110164
137.489	123.27	109.044	95.0672	81.5967	68.8684	57.0686	46.314	36.6586	28.1174	20.6933	14.3956	9.23837	5.21742	2.27773	0.296012	-0.902135	-1.50642	-1.69431	-1.61649	-1.39116	-1.10425	-0.813059	-0.55171	-0.336908	-0.173308	-0.0579751	0.0161795	0.0579075	0.0759612	0.0781179	0.070716	0.0585419	0.0449364	0.0320168	0.020942	0.0121744	0.00570841	0.00125685	-0.00160972	-0.00336408	-0.0044567	-0.00527388	-0.00611053	-0.00714978	-0.00844329	-0.00988879	-0.0112037	-0.0118977	-0.0112497
75.1189	68.057	60.9118	53.7865	46.7613	39.9041	33.2855	26.9881	21.1132	15.7781	11.1057	7.20215	4.12487	1.85914	0.320344	-0.61996	-1.10385	-1.26565	-1.2202	-1.05807	-0.845401	-0.626621	-0.428502	-0.264511	-0.138794	-0.0495465	0.00835158	0.0413986	0.0561798	0.0585973	0.0534956	0.0445588	0.0343796	0.0246212	0.0162148	0.00955612	0.00467968	0.00139872	-0.000589371	-0.00163047	-0.002068	-0.00221728	-0.00235293	-0.00270277	-0.00344259	-0.00468686	-0.00647188	-0.00872905	-0.0112478	-0.0136302
92.6181	84.986	77.1864	69.2861	61.3611	53.4848	45.7303	38.1818	30.9448	24.153	17.9687	12.5618	8.06773	4.54838	1.97594	0.243917	-0.801536	-1.32716	-1.48868	-1.41816	-1.21911	-0.966675	-0.710966	-0.481753	-0.293577	-0.150427	-0.0496452	0.015042	0.0513428	0.0669466	0.0686758	0.0620828	0.051355	0.0394099	0.0280914	0.0184028	0.0107356	0.00507086	0.001141	-0.00144703	-0.0031247	-0.00430244	-0.0053299	-0.00646725	-0.00786075	-0.00951709	-0.0112738	-0.0127662	-0.0133935	-0.0122943
69.9372	61.5026	53.0702	44.8161	36.889	29.4248	22.5657	16.455	11.221	6.95589	3.68695	1.35679	-0.163791	-1.03972	-1.43943	-1.51493	-1.39154	-1.16495	-0.902776	-0.648702	-0.427485	-0.249945	-0.11747	-0.0257404	0.0324613	0.0652463	0.080308	0.0841471	0.0816845	0.0761321	0.0690107	0.0602508	0.0483503	0.0305733	0.00322914	-0.0379087	-0.09699	-0.177156	-0.279274	-0.400187	-0.531198	-0.659679	-0.774293	-0.868887	-0.942248	-0.996169	-1.03388	-1.05888	-1.07409	-1.08129
52.6735	45.2472	37.8871	30.7964	24.1561	18.1228	12.833	8.39723	4.88039	2.27391	0.489837	-0.612778	-1.19271	-1.40133	-1.36867	-1.19778	-0.964568	-0.720579	-0.49733	-0.311029	-0.167088	-0.0639991	0.0036369	0.0429267	0.0612003	0.0651019	0.0601328	0.0505104	0.0392293	0.0282326	0.0186307	0.0109215	0.00518881	0.00126455	-0.00114842	-0.00238994	-0.00278794	-0.00262871	-0.00214546	-0.00151918	-0.000886992	-0.000353937	-5.23517e-06	8.33309e-05	-0.000161158	-0.00080986	-0.00192625	-0.00355171	-0.0056815	-0.00823036
-3.19621e-08	-4.29969e-08	-5.36343e-08	-6.15747e-08	-6.34124e-08	-5.45034e-08	-2.89755e-08	2.00208e-08	9.96999e-08	2.16528e-07	3.74468e-07	5.72469e-07	8.01128e-07	1.03861e-06	1.24603e-06	1.36285e-06	1.30313e-06	9.53945e-07	1.77873e-07	-1.17818e-06	-3.26493e-06	-6.20045e-06	-1.00247e-05	-1.46372e-05	-1.97167e-05	-2.46277e-05	-2.8319e-05	-2.92313e-05	-2.52355e-05	-1.36359e-05	8.71673e-06	4.51463e-05	9.86434e-05	0.000171063	0.000261972	0.000367123	0.000476574	0.000572571	0.000627417	0.000601736	0.000443728	9.02602e-05	-0.000529119	-0.00148396	-0.00282907	-0.00458372	-0.006703	-0.00904115	-0.0113083	-0.0130239
259.929	237.792	215.186	192.34	169.561	147.24	125.826	105.75	87.3654	70.9042	56.4611	44.0042	33.4051	24.4904	17.1002	11.1171	6.45286	3.00969	0.647213	-0.820774	-1.60146	-1.893	-1.86572	-1.654	-1.35506	-1.03239	-0.721436	-0.43603	-0.174654	0.0735207	0.3231	0.587081	0.871378	1.16937	1.45582	1.68864	1.82643	1.84512	1.741	1.5348	1.27437	1.01933	0.819321	0.7047	0.68753	0.763869	0.914883	1.11329	1.33392	1.55459
100.874	90.1013	79.3905	68.9751	59.0212	49.6351	40.8834	32.8091	25.4525	18.8753	13.1698	8.4363	4.73111	2.02549	0.205949	-0.891258	-1.44231	-1.6106	-1.53354	-1.31756	-1.03852	-0.745374	-0.46539	-0.209985	0.0194511	0.22623	0.413462	0.579709	0.714858	0.799273	0.815324	0.763392	0.661143	0.531763	0.397137	0.27388	0.171075	0.0917414	0.0350494	-0.00202989	-0.0234574	-0.0333291	-0.0353619	-0.0326548	-0.0276213	-0.0220125	-0.0170084	-0.0133197	-0.0112833	-0.0109371
147.669	131.296	114.931	98.9141	83.5791	69.2139	56.0488	44.2406	33.8613	24.9122	17.369	11.213	6.41415	2.89297	0.501731	-0.96065	-1.71423	-1.96726	-1.89792	-1.64681	-1.3167	-0.97673	-0.668654	-0.413507	-0.217772	-0.0786574	0.0117518	0.0635059	0.0868057	0.0908096	0.0830434	0.069236	0.053423	0.0381962	0.025011	0.0144929	0.00670995	0.00139467	-0.00188854	-0.00362627	-0.00428153	-0.00425201	-0.00385209	-0.00331008	-0.00277429	-0.00232292	-0.0019746	-0.0016977	-0.00141804	-0.00102558
69.6458	61.7176	53.7478	45.908	38.3314	31.1223	24.3876	18.255	12.8679	8.35676	4.79619	2.17298	0.389773	-0.702002	-1.26616	-1.45752	-1.40843	-1.22345	-0.979158	-0.727076	-0.498324	-0.308627	-0.162928	-0.0592668	0.00817422	0.0468418	0.0643117	0.0673928	0.0616853	0.0514565	0.0397164	0.028402	0.0186058	0.0108028	0.00505371	0.0011686	-0.00116897	-0.00231657	-0.00261962	-0.00238346	-0.00186372	-0.00126856	-0.000767549	-0.000502388	-0.000596054	-0.00115709	-0.0022765	-0.00401488	-0.00637811	-0.00928052
97.3733	86.7079	76.067	65.7069	55.8438	46.6179	38.095	30.2966	23.2459	16.9981	11.6387	7.25291	3.87661	1.46059	-0.122162	-1.03912	-1.4629	-1.54981	-1.42903	-1.19949	-0.931492	-0.670637	-0.442948	-0.260016	-0.123688	-0.0298938	0.0284834	0.0595669	0.0711665	0.0700375	0.0615643	0.0497268	0.037238	0.0257656	0.0161788	0.00878122	0.00351144	9.95328e-05	-0.00181837	-0.00262404	-0.00267252	-0.00227138	-0.00167636	-0.00109722	-0.000708064	-0.000657775	-0.00107667	-0.00207619	-0.00373883	-0.00609618
394.274	383.572	372.047	359.379	345.32	329.716	312.509	293.716	273.409	251.713	228.846	205.148	181.079	157.188	134.043	112.17	91.9938	73.8187	57.8138	44.0164	32.3494	22.6731	14.8456	8.73958	4.21388	1.0837	-0.884413	-1.95013	-2.36489	-2.34676	-2.06925	-1.65962	-1.20311	-0.750479	-0.3271	0.0577364	0.40197	0.702694	0.94893	1.11896	1.18919	1.15091	1.02051	0.834116	0.631096	0.440294	0.277501	0.148855	0.0542669	-0.00986405
145.572	135.803	125.734	115.423	104.938	94.3573	83.7721	73.2989	63.0752	53.2417	43.9292	35.2604	27.3514	20.3088	14.2288	9.19089	5.23506	2.32992	0.362711	-0.83435	-1.44559	-1.64442	-1.57874	-1.36492	-1.08786	-0.804384	-0.548567	-0.337371	-0.175838	-0.0614341	0.0125669	0.0546192	0.0732488	0.0760739	0.06933	0.0577442	0.044628	0.032087	0.0212766	0.0126551	0.00620712	0.00162675	-0.00154308	-0.00380877	-0.00565367	-0.00748495	-0.00959033	-0.0120962	-0.0149219	-0.0177274
158.136	144.505	130.812	117.29	104.131	91.4897	79.501	68.2794	57.9039	48.3979	39.7364	31.8749	24.7823	18.4672	12.986	8.41827	4.81654	2.16189	0.355995	-0.751094	-1.32484	-1.52096	-1.47178	-1.28046	-1.02086	-0.740613	-0.466181	-0.208486	0.031432	0.257054	0.471323	0.67186	0.846549	0.97264	1.02455	0.988953	0.876896	0.721518	0.562199	0.430013	0.344237	0.31453	0.342657	0.423108	0.542532	0.682002	0.826711	0.971432	1.11036	1.2288
181.315	169.197	156.871	144.47	132.083	119.765	107.565	95.5577	83.8625	72.6358	62.0317	52.1547	43.0492	34.7231	27.178	20.4366	14.5552	9.61161	5.66478	2.70958	0.658576	-0.635963	-1.3445	-1.63097	-1.63594	-1.46882	-1.20648	-0.895914	-0.559386	-0.200749	0.187567	0.616982	1.09448	1.61342	2.14383	2.63092	3.01383	3.25259	3.34012	3.30006	3.17817	3.02642	2.88758	2.79019	2.75037	2.77438	2.86078	3.00121	3.17898	3.36835
[truncated: 51 more columns]
