# Supplementary material for: Distributions of plantar loads are altered when walking in anxiety-inducing virtual settings but not under cognitive demand
Source: PLoS One. 2026 Apr 20;21(4):e0345075. doi: 10.1371/journal.pone.0345075 (PMC13094994; doi:10.1371/journal.pone.0345075)
Supplement: S1 File — Study data is available here. (ZIP) [file pone.0345075.s001.zip › S1 File. Dataset/ProcRMed_24DTH.xlsx]

## Sheet: Sheet1
-0.34382	-0.425506	-0.479589	-0.480396	-0.392759	-0.172368	0.231902	0.872834	1.79754	3.04163	4.63119	6.59288	8.96194	11.7837	15.1115	19.0021	23.5052	28.6533	34.4665	40.9667	48.1762	56.1027	64.7263	73.9918	83.8072	94.051	104.58	115.23	125.82	136.178	146.153	155.61	164.413	172.427	179.521	185.564	190.45	194.118	196.566	197.872	198.187	197.707	196.638	195.161	193.438	191.615	189.835	188.237	186.95	186.096
-0.0877332	-0.121099	-0.154954	-0.183216	-0.196581	-0.182029	-0.122671	0.00175421	0.213419	0.533533	0.977644	1.55105	2.24878	3.05995	3.9767	5.00768	6.18214	7.54189	9.13956	11.0446	13.3487	16.1646	19.6153	23.8307	28.9546	35.1346	42.4939	51.1056	60.9727	72.0142	84.0554	96.8193	109.931	122.96	135.491	147.186	157.819	167.274	175.531	182.641	188.701	193.823	198.152	201.861	205.15	208.235	211.33	214.62	218.235	222.236
-1.78813	-1.72593	-1.34144	-0.453575	1.14135	3.64865	7.24166	12.0194	17.9668	24.9435	32.7316	41.1161	49.9379	59.1	68.5506	78.2628	88.2266	98.4456	108.926	119.662	130.632	141.816	153.212	164.829	176.673	188.737	200.983	213.349	225.765	238.172	250.527	262.803	274.977	287.006	298.816	310.295	321.307	331.71	341.369	350.17	358.038	364.955	370.951	376.08	380.405	384.011	387.006	389.52	391.701	393.713
-1.60132	52.9682	103.023	145.428	178.969	203.893	221.294	232.666	239.591	243.54	245.753	247.19	248.534	250.216	252.462	255.332	258.77	262.647	266.817	271.138	275.481	279.735	283.83	287.744	291.497	295.129	298.674	302.133	305.461	308.573	311.36	313.707	315.513	316.715	317.297	317.3	316.818	315.98	314.945	313.893	313.014	312.495	312.512	313.215	314.707	317.018	320.106	323.861	328.117	332.665
-1.73647	-1.84045	-1.66575	-1.05466	0.180989	2.24484	5.32742	9.56259	14.9803	21.4753	28.8066	36.6317	44.5632	52.2156	59.2371	65.343	70.3469	74.1824	76.904	78.6739	79.7441	80.4368	81.11	82.1069	83.7077	86.1054	89.4149	93.7015	99.0052	105.354	112.755	121.18	130.546	140.708	151.47	162.58	173.741	184.608	194.832	204.106	212.203	219.003	224.503	228.816	232.15	234.764	236.931	238.898	240.864	242.983
-1.60738	-1.72444	-1.60938	-1.11281	-0.0555886	1.75862	4.51934	8.37544	13.3989	19.5533	26.6791	34.5191	42.7904	51.2636	59.8016	68.3491	76.9016	85.4803	94.1252	102.892	111.835	120.976	130.297	139.762	149.328	158.945	168.524	177.914	186.915	195.327	202.995	209.822	215.767	220.85	225.133	228.706	231.667	234.105	236.098	237.721	239.077	240.308	241.587	243.103	245.05	247.608	250.929	255.123	260.245	266.31
-2.16858	-2.28025	-2.02745	-1.19958	0.462022	3.23488	7.37455	13.0554	20.306	28.978	38.771	49.2963	60.1467	70.9568	81.4431	91.414	100.76	109.435	117.446	124.84	131.706	138.172	144.371	150.413	156.391	162.419	168.662	175.343	182.711	190.991	200.347	210.856	222.519	235.252	248.893	263.214	277.947	292.805	307.482	321.641	334.914	346.931	357.366	365.973	372.589	377.127	379.59	380.098	378.908	376.385
-1.71101	-2.18787	-2.58446	-2.76954	-2.5597	-1.71739	0.0421717	3.03016	7.54418	13.8106	21.9238	31.8058	43.2104	55.7781	69.1065	82.8013	96.4968	109.861	122.61	134.53	145.511	155.549	164.74	173.254	181.296	189.042	196.606	204.034	211.321	218.432	225.301	231.85	237.997	243.68	248.886	253.663	258.111	262.35	266.501	270.648	274.82	278.975	283.011	286.797	290.215	293.2	295.76	297.978	300.006	302.041
-0.00136785	-0.000664583	0.000659833	0.0027911	0.00589244	0.0100577	0.0152449	0.0211883	0.0272917	0.0325089	0.0352254	0.0331656	0.0233588	0.00221482	-0.0342311	-0.0898286	-0.167504	-0.268059	-0.388526	-0.520076	-0.645574	-0.736995	-0.753092	-0.63791	-0.321125	0.279011	1.25327	2.70391	4.74738	7.50532	11.0833	15.5541	20.9441	27.2089	34.2134	41.7389	49.5066	57.2089	64.545	71.259	77.169	82.1743	86.2437	89.4031	91.7229	93.3063	94.2782	94.7803	94.9716	95.0248
-0.479167	-0.663971	-0.852775	-1.01254	-1.09251	-1.02131	-0.706092	-0.0349508	1.11518	2.86305	5.30407	8.50085	12.4836	17.2458	22.7347	28.8454	35.4245	42.2915	49.2752	56.2435	63.1197	69.8946	76.6353	83.479	90.6042	98.1828	106.331	115.08	124.366	134.036	143.863	153.561	162.819	171.34	178.885	185.294	190.499	194.535	197.529	199.672	201.183	202.283	203.176	204.042	205.034	206.301	207.984	210.207	213.046	216.523
-0.13907	-0.234002	-0.351672	-0.485405	-0.620931	-0.733732	-0.786461	-0.727	-0.487935	0.0113153	0.85963	2.14951	3.97237	6.40961	9.5251	13.3698	17.9897	23.4199	29.6748	36.7619	44.7121	53.59	63.4767	74.4463	86.5377	99.7222	113.891	128.88	144.49	160.514	176.746	192.983	209.01	224.584	239.445	253.342	266.063	277.444	287.367	295.747	302.536	307.745	311.46	313.838	315.087	315.45	315.185	314.557	313.815	313.175
-1.40235	-1.59835	-1.62742	-1.36429	-0.652569	0.687873	2.84384	5.97814	10.1878	15.4722	21.7286	28.764	36.3169	44.1029	51.8758	59.4777	66.8569	74.055	81.1819	88.4005	95.9114	103.929	112.651	122.242	132.822	144.463	157.179	170.927	185.615	201.112	217.248	233.791	250.455	266.921	282.862	297.967	311.957	324.599	335.732	345.289	353.302	359.892	365.251	369.628	373.29	376.495	379.452	382.321	385.22	388.248
-1.96464	-2.17625	-2.11996	-1.62606	-0.484828	1.54076	4.68803	9.15143	15.0314	22.2927	30.7563	40.1451	50.1548	60.5103	70.9941	81.4494	91.7574	101.811	111.504	120.743	129.47	137.691	145.504	153.082	160.64	168.376	176.436	184.888	193.72	202.861	212.182	221.51	230.645	239.386	247.552	254.998	261.63	267.419	272.4	276.658	280.3	283.438	286.176	288.598	290.762	292.711	294.491	296.168	297.841	299.625
-1.9517	7.08084	16.4496	26.1765	36.1993	46.3723	56.5003	66.3832	75.852	84.7879	93.1235	100.84	107.973	114.617	120.906	126.991	133.03	139.155	145.441	151.885	158.409	164.885	171.177	177.178	182.839	188.175	193.265	198.238	203.255	208.469	213.971	219.745	225.67	231.547	237.136	242.189	246.47	249.775	251.93	252.804	252.302	250.377	247.057	242.488	236.936	230.762	224.387	218.233	212.651	207.857
-1.69475	-2.02239	-2.19566	-2.07421	-1.47478	-0.175817	2.06738	5.49255	10.2848	16.526	24.1636	33.0218	42.8526	53.3938	64.4076	75.698	87.1191	98.5785	110.029	121.442	132.789	144.046	155.191	166.221	177.136	187.919	198.508	208.777	218.541	227.562	235.564	242.25	247.323	250.513	251.601	250.448	247.032	241.471	234.026	225.097	215.192	204.889	194.774	185.37	177.077	170.157	164.748	160.904	158.637	157.961
-0.931674	-1.22149	-1.48258	-1.64683	-1.61586	-1.2586	-0.413389	1.10267	3.47362	6.85348	11.3347	16.9258	23.5394	30.9987	39.0658	47.469	55.9197	64.118	71.7611	78.5687	84.3232	88.9088	92.3393	94.7541	96.3809	97.4877	98.3457	99.2034	100.265	101.673	103.488	105.7	108.249	111.062	114.082	117.285	120.682	124.306	128.184	132.331	136.756	141.48	146.536	151.964	157.79	164.005	170.532	177.234	183.931	190.435
-1.71483	-1.91552	-1.89174	-1.48814	-0.513651	1.24786	4.01448	7.96634	13.1918	19.6515	27.1957	35.6212	44.7274	54.3525	64.3803	74.7189	85.2738	95.9421	106.622	117.23	127.714	138.058	148.26	158.31	168.173	177.778	187.012	195.728	203.785	211.075	217.541	223.181	228.045	232.203	235.709	238.574	240.777	242.296	243.132	243.319	242.926	242.055	240.841	239.45	238.081	236.957	236.305	236.325	237.175	238.958
-0.505044	0.529932	1.66189	2.94181	4.39784	6.04073	7.87313	9.89451	12.1031	14.4959	17.069	19.8101	22.6834	25.6339	28.607	31.562	34.4719	37.3163	40.0806	42.7704	45.4188	48.0674	50.7426	53.4569	56.2279	59.0827	62.051	65.169	68.4833	72.0447	75.9001	80.0863	84.6228	89.5119	94.7433	100.294	106.116	112.111	118.14	124.045	129.678	134.903	139.594	143.634	146.935	149.451	151.187	152.191	152.548	152.371
-0.0176527	-0.0190147	-0.0174273	-0.0112739	0.00137828	0.0226193	0.054402	0.0980756	0.153703	0.21914	0.288879	0.35274	0.394441	0.391345	0.320011	0.169257	-0.0482516	-0.29437	-0.508177	-0.606775	-0.488232	-0.0352296	0.887352	2.43462	4.77257	8.06243	12.4477	18.0402	24.9048	33.0492	42.424	52.9251	64.3985	76.6455	89.4252	102.456	115.423	127.993	139.838	150.68	160.324	168.677	175.746	181.633	186.507	190.584	194.087	197.215	200.108	202.861
-1.97533	11.4747	24.1061	35.3237	44.9237	52.997	59.7959	65.6395	70.8688	75.8261	80.83	86.1542	92.0193	98.5943	105.996	114.275	123.411	133.327	143.928	155.124	166.842	179.013	191.544	204.309	217.157	229.931	242.477	254.643	266.289	277.274	287.452	296.661	304.734	311.538	317.005	321.155	324.089	325.976	327.025	327.455	327.483	327.302	327.082	326.962	327.059	327.482	328.322	329.653	331.52	333.937
-2.38924	-1.88263	-0.896462	0.836608	3.59415	7.625	13.1008	20.0815	28.5173	38.2778	49.1791	60.9979	73.4888	86.4023	99.4962	112.543	125.345	137.763	149.737	161.291	172.53	183.626	194.786	206.218	218.092	230.511	243.489	256.95	270.722	284.55	298.112	311.073	323.119	333.996	343.53	351.646	358.348	363.715	367.884	371.026	373.321	374.937	376.023	376.714	377.143	377.455	377.812	378.366	379.244	380.55
-1.40257	-1.40734	-1.21005	-0.672447	0.365684	2.07351	4.60828	8.08909	12.566	17.9963	24.2529	31.1666	38.5793	46.3875	54.5538	63.0853	72.012	81.3814	91.2546	101.695	112.763	124.521	137.041	150.393	164.622	179.747	195.746	212.541	229.983	247.851	265.869	283.727	301.111	317.724	333.306	347.628	360.479	371.656	380.979	388.319	393.629	396.946	398.385	398.124	396.392	393.453	389.588	385.081	380.221	375.293
[truncated: 51 more columns]
