# Supplementary material for: Distributions of plantar loads are altered when walking in anxiety-inducing virtual settings but not under cognitive demand
Source: PLoS One. 2026 Apr 20;21(4):e0345075. doi: 10.1371/journal.pone.0345075 (PMC13094994; doi:10.1371/journal.pone.0345075)
Supplement: S1 File — Study data is available here. (ZIP) [file pone.0345075.s001.zip › S1 File. Dataset/ProcLHeel_10STL.xlsx]

## Sheet: Sheet1
26.4306	61.701	97.0868	131.991	165.742	197.584	226.709	252.382	274.14	291.955	306.263	317.848	327.659	336.665	345.762	355.713	367.095	380.256	395.288	412.026	430.071	448.828	467.542	485.332	501.236	514.297	523.678	528.781	529.303	525.227	516.804	504.508	488.996	471.038	451.442	430.99	410.395	390.286	371.215	353.672	338.077	324.769	313.978	305.799	300.185	296.954	295.78	296.198	297.624	299.407
33.3579	67.4417	102.223	137.347	172.379	206.741	239.683	270.337	297.867	321.652	341.437	357.388	370.054	380.22	388.689	396.116	402.929	409.331	415.354	420.892	425.746	429.662	432.364	433.597	433.175	431.029	427.202	421.807	414.975	406.824	397.443	386.908	375.298	362.708	349.245	335.025	320.162	304.773	288.997	273.012	257.04	241.321	226.066	211.434	197.521	184.373	172.007	160.424	149.623	139.599
43.0354	79.7988	117.505	155.835	194.537	233.312	271.663	308.829	343.856	375.787	403.864	427.662	447.098	462.355	473.766	481.703	486.487	488.345	487.427	483.856	477.785	469.395	458.886	446.452	432.281	416.557	399.475	381.258	362.167	342.485	322.49	302.436	282.556	263.066	244.164	226.039	208.855	192.741	177.77	163.959	151.275	139.66	129.039	119.343	110.515	102.504	95.2508	88.6841	82.7231	77.2875
38.3451	74.0112	110.89	148.81	187.259	225.391	262.119	296.241	326.584	352.189	372.487	387.404	397.343	403.051	405.404	405.167	402.853	398.705	392.775	385.053	375.598	364.604	352.379	339.287	325.688	311.903	298.175	284.637	271.309	258.118	244.953	231.711	218.336	204.837	191.278	177.769	164.452	151.486	139.039	127.27	116.312	106.262	97.1793	89.0784	81.9325	75.6792	70.2342	65.5048	61.399	57.83
41.5944	75.5099	109.788	144.027	177.827	210.793	242.556	272.8	301.289	327.862	352.407	374.842	395.138	413.351	429.658	444.378	457.934	470.801	483.426	496.156	509.177	522.493	535.927	549.146	561.72	573.193	583.137	591.172	596.974	600.277	600.915	598.87	594.298	587.515	578.94	569.028	558.218	546.903	535.404	523.963	512.74	501.811	491.165	480.732	470.405	460.062	449.581	438.851	427.776	416.293
20.1639	53.5021	87.5789	122.054	156.612	190.91	224.47	256.641	286.679	313.91	337.875	358.404	375.608	389.802	401.389	410.762	418.256	424.153	428.683	432.027	434.299	435.547	435.757	434.859	432.744	429.296	424.4	417.953	409.876	400.144	388.795	375.932	361.711	346.324	329.999	312.983	295.528	277.885	260.298	243.014	226.258	210.208	194.972	180.59	167.047	154.291	142.255	130.888	120.174	110.135
19.7411	44.3603	69.4628	94.835	120.403	146.164	172.072	197.959	223.552	248.559	272.759	296.028	318.328	339.657	360.001	379.319	397.556	414.638	430.429	444.695	457.111	467.308	474.948	479.806	481.806	481.01	477.558	471.622	463.365	452.935	440.467	426.089	409.921	392.09	372.761	352.161	330.598	308.443	286.121	264.073	242.71	222.373	203.308	185.672	169.532	154.879	141.639	129.699	118.923	109.175
21.4444	57.4127	94.7993	133.543	173.448	214.064	254.576	293.825	330.507	363.459	391.882	415.42	434.1	448.188	458.045	464.048	466.576	466.013	462.763	457.227	449.775	440.727	430.36	418.912	406.589	393.573	380.026	366.103	351.942	337.669	323.401	309.261	295.364	281.812	268.691	256.066	243.967	232.38	221.244	210.484	200.03	189.842	179.917	170.277	160.94	151.901	143.139	134.631	126.389	118.463
24.7908	27.8362	31.5125	36.1834	42.2387	50.0453	59.9034	72.0144	86.4572	103.159	121.871	142.177	163.53	185.309	206.871	227.593	246.919	264.416	279.816	293.054	304.275	313.821	322.19	329.985	337.85	346.396	356.089	367.17	379.608	393.099	407.102	420.883	433.581	444.275	452.085	456.264	456.275	451.85	443.006	430.062	413.601	394.391	373.261	350.996	328.268	305.619	283.446	262.034	241.593	222.271
19.9446	50.7481	82.4626	114.819	147.53	180.237	212.407	243.264	271.883	297.401	319.191	336.949	350.684	360.623	367.076	370.336	370.65	368.236	363.325	356.177	347.083	336.358	324.326	311.289	297.514	283.228	268.616	253.825	238.969	224.147	209.462	195.049	181.054	167.6	154.764	142.582	131.06	120.186	109.947	100.333	91.3439	83.0064	75.3701	68.4833	62.3628	56.9806	52.2605	48.0864	44.3222	40.834
13.1845	46.3871	80.4079	114.932	149.678	184.431	218.989	253.037	286.072	317.447	346.494	372.632	395.422	414.57	429.9	441.302	448.712	452.13	451.655	447.512	440.054	429.735	417.066	402.568	386.735	370.012	352.766	335.252	317.605	299.864	282.014	264.039	245.981	227.98	210.283	193.198	177.038	162.061	148.431	136.212	125.374	115.817	107.402	99.9698	93.3549	87.399	81.9698	76.9634	72.3008	67.927
7.17423	46.8037	88.4616	132.204	177.92	225.264	273.56	321.692	368.145	411.223	449.382	481.489	506.94	525.611	537.706	543.589	543.675	538.405	528.281	513.888	495.881	474.931	451.684	426.733	400.607	373.779	346.698	319.81	293.554	268.337	244.507	222.319	201.928	183.4	166.746	151.935	138.898	127.526	117.673	109.173	101.85	95.5214	90.0084	85.1646	80.8898	77.1179	73.7956	70.8709	68.2887	65.9869
49.7054	78.3855	106.247	132.289	155.654	175.695	192.003	204.416	213.007	218.071	220.086	219.652	217.419	214.01	209.989	205.865	202.091	199.065	197.103	196.42	197.108	199.131	202.321	206.402	211.014	215.73	220.08	223.576	225.752	226.206	224.633	220.854	214.814	206.6	196.437	184.675	171.758	158.191	144.493	131.126	118.441	106.671	95.9475	86.3165	77.7656	70.2515	63.7172	58.0943	53.2978	49.2204
25.7891	56.5089	88.2454	120.907	154.463	188.835	223.764	258.75	293.104	326.076	356.962	385.179	410.331	432.261	451.057	467.006	480.487	491.865	501.402	509.23	515.377	519.822	522.534	523.485	522.667	520.095	515.778	509.692	501.761	491.853	479.818	465.533	448.971	430.257	409.688	387.692	364.753	341.376	318.064	295.287	273.452	252.881	233.811	216.394	200.702	186.735	174.434	163.693	154.366	146.294
26.1487	67.9674	111.997	158.293	206.679	256.59	306.935	356.076	402.041	442.996	477.691	505.698	527.37	543.611	555.558	564.267	570.532	574.823	577.319	577.987	576.653	573.078	567.033	558.366	547.035	533.125	516.862	498.59	478.741	457.813	436.351	414.907	393.994	374.047	355.402	338.277	322.765	308.853	296.456	285.438	275.64	266.901	259.067	251.99	245.524	239.535	233.91	228.552	223.377	218.304
32.669	76.8405	121.984	167.659	213.409	258.612	302.314	343.251	380.114	411.876	438.017	458.592	474.151	485.558	493.754	499.585	503.714	506.609	508.554	509.671	509.957	509.307	507.532	504.394	499.654	493.134	484.728	474.401	462.191	448.212	432.638	415.69	397.628	378.754	359.411	339.988	320.888	302.478	285.037	268.734	253.638	239.736	226.963	215.223	204.408	194.393	185.036	176.175	167.643	159.294
11.9701	48.1787	85.4782	123.691	162.547	201.593	240.128	277.239	311.964	343.493	371.315	395.254	415.438	432.193	445.924	457.022	465.841	472.694	477.828	481.393	483.435	483.908	482.729	479.821	475.147	468.716	460.562	450.733	439.277	426.251	411.725	395.791	378.584	360.294	341.177	321.54	301.718	282.064	262.924	244.601	227.322	211.235	196.411	182.843	170.462	159.182	148.928	139.65	131.313	123.889
22.6599	56.0045	90.559	126.177	162.798	200.34	238.534	276.782	314.145	349.481	381.639	409.61	432.628	450.227	462.253	468.843	470.362	467.326	460.319	449.915	436.621	420.853	402.949	383.202	361.89	339.307	315.794	291.741	267.549	243.6	220.251	197.834	176.647	156.942	138.912	122.684	108.308	95.7618	84.9667	75.8096	68.1506	61.8213	56.6304	52.3801	48.8797	45.9523	43.4436	41.2324	39.226	37.3442
37.4917	68.2864	99.937	132.16	164.673	197.171	229.257	260.344	289.64	316.251	339.366	358.436	373.255	383.936	390.8	394.233	394.594	392.184	387.266	380.092	370.921	360.018	347.661	334.119	319.625	304.37	288.527	272.272	255.803	239.332	223.064	207.154	191.704	176.778	162.432	148.73	135.745	123.549	112.196	101.717	92.1271	83.4304	75.6261	68.7156	62.6981	57.5575	53.2505	49.7056	46.8234	44.4841
21.6557	50.8606	81.3414	113.087	145.999	179.761	213.696	246.766	277.759	305.587	329.505	349.156	364.476	375.567	382.616	385.873	385.648	382.294	376.175	367.637	356.99	344.523	330.528	315.326	299.289	282.819	266.306	250.058	234.252	218.922	203.998	189.363	174.913	160.608	146.491	132.687	119.384	106.801	95.1507	84.6171	75.3224	67.3171	60.5787	55.0137	50.4724	46.7762	43.7417	41.1905	38.9571	36.8983
37.649	63.6215	90.5418	118.425	147.394	177.506	208.599	240.232	271.747	302.364	331.267	357.681	380.917	400.424	415.822	426.944	433.854	436.823	436.258	432.631	426.407	418.007	407.786	396.007	382.849	368.431	352.839	336.154	318.494	300.052	281.113	262.037	243.219	225.03	207.781	191.694	176.902	163.461	151.363	140.557	130.952	122.435	114.899	108.246	102.378	97.1844	92.5485	88.3426	84.4348	80.7053
21.2759	62.0217	105.043	150.471	198.26	247.986	298.644	348.6	395.813	438.305	474.623	504.071	526.659	542.869	553.404	559.006	560.348	558.007	552.467	544.141	533.387	520.529	505.871	489.712	472.336	453.99	434.879	415.173	395.025	374.598	354.085	333.712	313.725	294.374	275.887	258.44	242.147	227.048	213.118	200.291	188.492	177.653	167.71	158.594	150.223	142.503	135.343	128.654	122.344	116.332
39.8971	58.7499	76.6527	92.8237	106.639	117.698	125.876	131.34	134.524	136.054	136.648	137.018	137.788	139.445	142.307	146.505	151.981	158.533	165.88	173.739	181.877	190.126	198.377	206.547	214.532	222.188	229.317	235.687	241.044	245.12	247.642	248.329	246.909	243.173	237.033	228.562	217.994	205.7	192.132	177.784	163.138	148.631	134.634	121.436	109.231	98.1219	88.1306	79.2367	71.4033	64.58
33.8145	71.3448	110.587	151.557	194.108	237.754	281.522	323.976	363.504	398.71	428.711	453.22	472.46	486.97	497.418	504.488	508.827	511.008	511.506	510.71	508.928	506.399	503.289	499.678	495.545	490.761	485.115	478.337	470.132	460.227	448.426	434.657	418.997	401.655	382.953	363.289	343.112	322.884	303.056	284.042	266.201	249.803	235.008	221.864	210.325	200.263	191.495	183.802	176.948	170.712
37.1758	71.9053	107.436	143.375	179.441	215.361	250.691	284.715	316.519	345.201	370.053	390.651	406.873	418.836	426.795	431.04	431.849	429.474	424.161	416.182	405.843	393.469	379.374	363.85	347.153	329.517	311.179	292.388	273.405	254.481	235.845	217.695	200.193	183.46	167.579	152.605	138.582	125.548	113.545	102.608	92.7462	83.9425	76.1396	69.2508	63.1876	57.88	53.2657	49.2651	45.7742	42.6745
33.6757	75.2055	117.274	159.195	200.169	239.323	275.736	308.45	336.584	359.519	377.039	389.353	397.015	400.775	401.394	399.499	395.524	389.728	382.262	373.251	362.857	351.306	338.876	325.855	312.491	298.951	285.305	271.541	257.599	243.421	229.003	214.418	199.817	185.404	171.404	158.03	145.46	133.811	123.137	113.445	104.712	96.8964	89.9334	83.739	78.2127	73.2474	68.738	64.5957	60.7628	57.2136
33.8758	57.7803	81.5948	104.865	127.236	148.481	168.518	187.384	205.182	222.011	237.896	252.765	266.464	278.803	289.615	298.83	306.513	312.871	318.216	322.913	327.327	331.794	336.614	342.066	348.398	355.779	364.243	373.654	383.697	393.889	403.635	412.306	419.288	424.007	425.951	424.73	420.125	412.125	400.92	386.86	370.403	352.07	332.417	312.009	291.386	271.025	251.298	232.459	214.66	197.97
24.6442	61.4583	99.2707	137.738	176.538	215.287	253.408	290.055	324.195	354.831	381.232	403.052	420.331	433.429	442.959	449.704	454.515	458.197	461.422	464.672	468.225	472.146	476.305	480.407	484.036	486.714	487.949	487.306	484.455	479.184	471.401	461.12	448.448	433.567	416.751	398.361	378.83	358.618	338.173	317.906	298.195	279.377	261.741	245.514	230.861	217.874	206.561	196.833	188.5	181.286
30.9559	75.7814	121.45	167.447	213.301	258.414	301.894	342.548	379.107	410.502	436.08	455.714	469.809	479.188	484.896	488.002	489.435	489.893	489.814	489.39	488.605	487.283	485.163	481.978	477.495	471.543	464.017	454.867	444.066	431.604	417.507	401.875	384.884	366.773	347.814	328.295	308.529	288.862	269.659	251.269	233.998	218.086	203.686	190.856	179.58	169.792	161.383	154.195	148.02	142.616
37.7795	67.8434	99.4133	132.564	167.424	203.978	241.839	280.126	317.515	352.445	383.393	409.172	429.122	443.188	451.856	455.993	456.629	454.747	451.131	446.313	440.6	434.129	426.939	419.026	410.384	401.027	390.989	380.327	369.11	357.415	345.31	332.837	319.998	306.777	293.155	279.133	264.754	250.124	235.414	220.838	206.621	192.962	179.999	167.791	156.351	145.672	135.75	126.588	118.203	110.625
[truncated: 51 more columns]
