# Supplementary material for: Distributions of plantar loads are altered when walking in anxiety-inducing virtual settings but not under cognitive demand
Source: PLoS One. 2026 Apr 20;21(4):e0345075. doi: 10.1371/journal.pone.0345075 (PMC13094994; doi:10.1371/journal.pone.0345075)
Supplement: S1 File — Study data is available here. (ZIP) [file pone.0345075.s001.zip › S1 File. Dataset/ProcL_23STH.xlsx]

## Sheet: Sheet1
0.0470671	0.0915439	0.137364	0.184485	0.232508	0.280613	0.327694	0.372623	0.414542	0.45303	0.488133	0.520291	0.550259	0.579009	0.607574	0.636897	0.667693	0.700386	0.735073	0.771539	0.809298	0.847635	0.88566	0.922381	0.956807	0.988031	1.01529	1.03798	1.05573	1.06837	1.07602	1.079	1.07781	1.07303	1.06533	1.05546	1.04423	1.03242	1.0208	1.01004	1.00066	0.993086	0.987591	0.984349	0.983403	0.984678	0.98801	0.993135	0.99968	1.00717
0.041588	0.0877489	0.134903	0.182792	0.23112	0.279542	0.327713	0.375325	0.422081	0.467648	0.511673	0.553847	0.59396	0.631948	0.667928	0.702202	0.73518	0.767247	0.798655	0.829479	0.859644	0.888941	0.917053	0.943593	0.968163	0.990392	1.00995	1.02656	1.04003	1.05021	1.05703	1.06053	1.06087	1.05838	1.05343	1.04647	1.03794	1.02825	1.01789	1.00734	0.997063	0.98751	0.979067	0.972069	0.966802	0.963497	0.962295	0.963208	0.966105	0.97074
0.0393353	0.101908	0.16401	0.22446	0.282291	0.336847	0.387877	0.435577	0.480546	0.523664	0.565907	0.608157	0.651031	0.694746	0.739096	0.783512	0.827191	0.869243	0.908827	0.945234	0.977912	1.00646	1.03059	1.05014	1.06506	1.07536	1.08122	1.08294	1.08098	1.07595	1.06853	1.05944	1.04941	1.03909	1.02903	1.01976	1.01171	1.00524	1.00066	0.998133	0.99775	0.999458	1.00307	1.00827	1.01461	1.02161	1.02883	1.03591	1.04257	1.04857
0.0353921	0.0643364	0.0937677	0.123468	0.153381	0.183599	0.214292	0.245618	0.277645	0.310294	0.343318	0.376296	0.408672	0.43986	0.46943	0.497287	0.523761	0.549546	0.575546	0.602702	0.631853	0.663621	0.698324	0.735924	0.776011	0.817816	0.860273	0.902124	0.942038	0.978721	1.01106	1.03824	1.05977	1.07549	1.08558	1.09044	1.09068	1.08698	1.08004	1.07048	1.05885	1.04558	1.03109	1.01582	1.00029	0.985123	0.970966	0.958454	0.94814	0.940435
0.0258382	0.0855597	0.146527	0.20821	0.270011	0.331258	0.391176	0.448882	0.503474	0.554163	0.600382	0.641834	0.678501	0.710616	0.738639	0.76325	0.785325	0.805884	0.826008	0.846736	0.868927	0.893114	0.919396	0.947381	0.976206	1.00468	1.0315	1.0554	1.07528	1.09035	1.10011	1.1044	1.10336	1.09746	1.08741	1.07418	1.05888	1.0427	1.02675	1.01203	0.99939	0.989525	0.982906	0.979767	0.980121	0.983803	0.990462	0.999526	1.01023	1.0217
0.0255092	0.0627311	0.101806	0.14291	0.185966	0.230575	0.275999	0.321198	0.36499	0.406304	0.444407	0.479001	0.510192	0.538391	0.564196	0.588268	0.611224	0.633571	0.655703	0.677895	0.700316	0.72306	0.746213	0.769885	0.794197	0.819199	0.844828	0.870915	0.89722	0.923441	0.949231	0.974199	0.997883	1.01973	1.03914	1.05552	1.06842	1.07758	1.08299	1.08482	1.08343	1.07929	1.07297	1.06512	1.05634	1.04714	1.03792	1.02901	1.02065	1.013
0.0179198	0.104176	0.190889	0.276807	0.360089	0.438669	0.510805	0.575493	0.632498	0.682121	0.724918	0.761498	0.792436	0.818312	0.839818	0.857818	0.873327	0.887412	0.901044	0.914967	0.929627	0.945138	0.961297	0.977647	0.993542	1.00821	1.02091	1.03106	1.03833	1.04268	1.04428	1.04346	1.04064	1.03627	1.03086	1.02493	1.01904	1.01372	1.00943	1.00653	1.00521	1.00554	1.00749	1.01088	1.01541	1.02065	1.02614	1.03148	1.03634	1.04049
0.0453804	0.110901	0.175569	0.237786	0.296081	0.349307	0.396785	0.43835	0.474297	0.505217	0.531831	0.55489	0.575153	0.593378	0.610319	0.626735	0.64338	0.660959	0.680058	0.701118	0.724425	0.750102	0.778131	0.808344	0.840408	0.873785	0.907721	0.941255	0.973288	1.00269	1.02844	1.0497	1.06583	1.07652	1.08179	1.08196	1.07753	1.06911	1.0574	1.0431	1.02699	1.00992	0.992774	0.976387	0.961488	0.94866	0.938335	0.930784	0.92612	0.924305
0.0364268	0.104661	0.17186	0.236376	0.296622	0.351317	0.39977	0.442036	0.478854	0.511433	0.541242	0.569807	0.598559	0.628716	0.661227	0.696722	0.735486	0.777432	0.822083	0.868536	0.915434	0.961024	1.00337	1.04064	1.07139	1.0947	1.1102	1.11798	1.1186	1.113	1.10242	1.08832	1.07217	1.05526	1.03874	1.02358	1.01058	1.00037	0.993378	0.989805	0.989583	0.99237	0.99762	1.00467	1.01278	1.02122	1.02928	1.03644	1.04238	1.04699
0.0314394	0.0697159	0.110082	0.152929	0.198472	0.24658	0.296693	0.347884	0.399015	0.448942	0.496688	0.541526	0.583001	0.62095	0.655519	0.687161	0.716576	0.744602	0.772081	0.79977	0.828249	0.857866	0.888693	0.920499	0.952726	0.984504	1.01474	1.04223	1.06585	1.08458	1.09772	1.10484	1.10591	1.10128	1.09163	1.07793	1.06144	1.0435	1.02544	1.00845	0.993533	0.981455	0.972761	0.96776	0.966524	0.968898	0.974512	0.982827	0.993196	1.00492
0.036789	0.116651	0.19664	0.275211	0.350149	0.419087	0.480114	0.532096	0.574796	0.608891	0.635748	0.65704	0.674427	0.6894	0.70326	0.717141	0.732008	0.748603	0.767404	0.788621	0.812222	0.837957	0.865382	0.893869	0.922636	0.950791	0.977361	1.00134	1.0218	1.03798	1.04945	1.05613	1.05831	1.05655	1.05163	1.04438	1.03561	1.02608	1.01646	1.00735	0.999184	0.992304	0.986891	0.983028	0.98074	0.980012	0.980781	0.982924	0.986262	0.990573
0.0482138	0.0861838	0.126847	0.170741	0.218125	0.268853	0.322277	0.377232	0.432175	0.485528	0.536047	0.583027	0.626294	0.666097	0.702941	0.737422	0.770089	0.801391	0.831669	0.861149	0.889918	0.917919	0.944982	0.970843	0.995146	1.01746	1.0373	1.05414	1.06751	1.07699	1.08237	1.08363	1.08102	1.07498	1.06611	1.05519	1.04306	1.03061	1.01869	1.00796	0.999003	0.992229	0.987913	0.986151	0.986847	0.989743	0.994449	1.00051	1.00747	1.01493
0.035361	0.0715074	0.108461	0.146044	0.184074	0.222342	0.260597	0.298561	0.335973	0.372634	0.408475	0.443601	0.478267	0.512791	0.547486	0.58264	0.618495	0.655232	0.692918	0.731447	0.770498	0.809559	0.847974	0.885021	0.919957	0.952096	0.98087	1.00585	1.02674	1.0433	1.05541	1.06309	1.06658	1.06628	1.06276	1.05667	1.04875	1.03975	1.03041	1.02139	1.01322	1.00631	1.00091	0.997131	0.994933	0.994165	0.994584	0.995911	0.997868	1.0002
0.0324198	0.0670752	0.102845	0.139717	0.177847	0.217488	0.258862	0.302016	0.346731	0.392503	0.438642	0.484451	0.529397	0.573184	0.615692	0.65686	0.696623	0.73489	0.771554	0.806486	0.839541	0.870563	0.899392	0.925885	0.949928	0.971437	0.990341	1.00657	1.02004	1.03071	1.0386	1.0438	1.04651	1.04702	1.04567	1.04279	1.03869	1.03366	1.02799	1.02198	1.0159	1.01003	1.00464	1.00002	0.996392	0.993947	0.992781	0.992926	0.994354	0.996977
0.0343982	0.0800704	0.127952	0.178281	0.23117	0.286481	0.34369	0.401851	0.459748	0.516122	0.569856	0.620118	0.666446	0.708737	0.747185	0.78219	0.814256	0.843863	0.871376	0.896999	0.920797	0.942778	0.962945	0.981302	0.997822	1.01242	1.02495	1.03519	1.04291	1.04789	1.05002	1.04931	1.04596	1.04028	1.03269	1.02368	1.01375	1.00345	0.993299	0.983755	0.975247	0.968158	0.962834	0.959563	0.95853	0.959742	0.962989	0.967861	0.973826	0.980319
0.0403848	0.0910161	0.142287	0.193774	0.244948	0.295224	0.344098	0.391293	0.436832	0.481	0.52418	0.566666	0.608556	0.649751	0.690041	0.729221	0.767165	0.803848	0.839288	0.873457	0.906212	0.937263	0.966188	0.992483	1.01563	1.03515	1.05074	1.06227	1.06978	1.0735	1.07373	1.07088	1.06541	1.05787	1.04884	1.039	1.02903	1.0196	1.01129	1.00457	0.999769	0.997096	0.996601	0.998199	1.00169	1.00679	1.01314	1.02026	1.02763	1.03473
0.0450814	0.104695	0.165339	0.226414	0.287363	0.347648	0.406684	0.463815	0.518407	0.569987	0.618306	0.663272	0.704869	0.743137	0.778186	0.810214	0.839502	0.86639	0.891247	0.914409	0.936112	0.95644	0.975314	0.992513	1.00773	1.02068	1.03118	1.03915	1.04466	1.04785	1.04889	1.04801	1.04544	1.04149	1.03647	1.03077	1.02478	1.01894	1.01365	1.00932	1.00624	1.00462	1.00456	1.00603	1.00893	1.01301	1.01798	1.02353	1.02932	1.03508
0.0272383	0.0619022	0.0982129	0.136298	0.176323	0.21831	0.261948	0.306494	0.350828	0.393655	0.433838	0.470725	0.504258	0.53488	0.563346	0.59052	0.617218	0.644107	0.671651	0.700135	0.729738	0.760589	0.792746	0.826162	0.860618	0.895663	0.930575	0.96441	0.996114	1.02466	1.04917	1.06903	1.08397	1.09409	1.09969	1.10123	1.09921	1.09418	1.08671	1.07741	1.06692	1.05584	1.04478	1.03425	1.02473	1.01658	1.01007	1.00531	1.00233	1.00107
0.0370551	0.0876498	0.138033	0.187163	0.234361	0.279387	0.32231	0.363343	0.402798	0.441085	0.478647	0.515844	0.55288	0.589815	0.626614	0.663186	0.699395	0.735061	0.769983	0.803976	0.836904	0.86867	0.899157	0.928181	0.95549	0.98078	1.0037	1.02386	1.04087	1.05441	1.06424	1.07027	1.0725	1.07112	1.06653	1.05929	1.05011	1.03975	1.02899	1.01855	1.00906	1.00111	0.995154	0.991508	0.990267	0.991327	0.994423	0.999177	1.00514	1.01183
0.0475821	0.0792523	0.111672	0.144828	0.178979	0.214559	0.252021	0.29173	0.333909	0.378628	0.425789	0.47512	0.526174	0.57835	0.630945	0.68326	0.73469	0.784755	0.833042	0.879126	0.92251	0.962631	0.99891	1.03082	1.05791	1.07992	1.09673	1.10844	1.11522	1.11732	1.11506	1.10881	1.09905	1.08634	1.07129	1.0546	1.037	1.01923	1.00194	0.98571	0.970974	0.958	0.946912	0.937723	0.930366	0.92472	0.920647	0.918027	0.916761	0.916739
0.0354	0.0784979	0.123203	0.169605	0.217923	0.268377	0.321024	0.375643	0.431704	0.488409	0.544782	0.599839	0.652771	0.703057	0.750444	0.79484	0.836203	0.87446	0.909465	0.941027	0.968975	0.993213	1.01375	1.03065	1.04401	1.0539	1.06039	1.06367	1.06401	1.06177	1.05739	1.0513	1.04395	1.03566	1.02669	1.01726	1.00756	0.997841	0.988398	0.979566	0.971675	0.965022	0.959849	0.95631	0.954447	0.954204	0.955462	0.958042	0.961702	0.966177
0.0397474	0.0857321	0.132973	0.181349	0.23088	0.281638	0.333619	0.386658	0.440454	0.494624	0.548717	0.602233	0.654713	0.705774	0.755094	0.80241	0.847543	0.890346	0.93062	0.968058	1.00224	1.03264	1.05878	1.08026	1.09688	1.10863	1.1156	1.11805	1.11631	1.11083	1.10212	1.09077	1.07737	1.06254	1.0469	1.03101	1.01539	1.00048	0.986669	0.974255	0.963484	0.954552	0.94762	0.942819	0.940215	0.939774	0.94136	0.944758	0.949677	0.95577
0.0464881	0.0966497	0.147913	0.199981	0.252709	0.306	0.359691	0.413481	0.466886	0.519199	0.569485	0.61672	0.660008	0.698792	0.732971	0.762902	0.78928	0.812959	0.834795	0.85555	0.875831	0.896048	0.916396	0.936884	0.957409	0.977787	0.997758	1.01699	1.03503	1.05131	1.06519	1.07604	1.08342	1.08709	1.08705	1.08356	1.07707	1.06823	1.05783	1.04667	1.03555	1.02512	1.01589	1.0082	1.00223	0.998014	0.995493	0.994528	0.99491	0.996353
0.0334574	0.0547498	0.0766239	0.0991904	0.122623	0.147055	0.172544	0.199124	0.226923	0.256222	0.287409	0.320851	0.35676	0.395117	0.435685	0.478076	0.521793	0.566277	0.610988	0.655491	0.699472	0.742694	0.784924	0.825898	0.865302	0.902781	0.93793	0.970331	0.9996	1.02542	1.04753	1.0657	1.07974	1.08949	1.09491	1.09605	1.09315	1.08662	1.07703	1.06506	1.05148	1.037	1.02229	1.0079	0.994333	0.981967	0.97111	0.961974	0.95469	0.949309
0.0467468	0.102056	0.158266	0.21488	0.271612	0.328423	0.385468	0.442946	0.500943	0.559349	0.617848	0.675927	0.732873	0.787836	0.839985	0.888647	0.933345	0.973796	1.00989	1.04163	1.06906	1.09216	1.11075	1.12429	1.1317	1.13127	1.12062	1.09676	1.05631	0.995918	0.912956	0.806635	0.679514	0.539291	0.398482	0.269956	0.161971	0.0772447	0.0147888	-0.0282543	-0.0552712	-0.0692351	-0.0721087	-0.0645237	-0.0457097	-0.0136572	0.03446	0.101577	0.189687	0.298402
0.0246701	0.0594612	0.0949455	0.130921	0.167373	0.204443	0.24232	0.281158	0.321074	0.362186	0.40461	0.448417	0.493591	0.540004	0.587473	0.635827	0.684898	0.734436	0.784012	0.832994	0.880571	0.925841	0.967931	1.00611	1.03982	1.06872	1.09262	1.11147	1.12532	1.13422	1.13826	1.13761	1.13258	1.12358	1.11118	1.09605	1.07892	1.06059	1.04183	1.02334	1.00566	0.989222	0.974364	0.96135	0.950369	0.941541	0.934926	0.930528	0.928292	0.928108
0.0175132	0.0619306	0.108291	0.156694	0.207229	0.259993	0.315012	0.372068	0.430566	0.489545	0.547811	0.604099	0.657274	0.706511	0.751425	0.792096	0.828962	0.86261	0.893566	0.922177	0.948571	0.972651	0.994153	1.01273	1.02805	1.03987	1.04812	1.05287	1.05435	1.05292	1.04909	1.04341	1.03647	1.02876	1.02073	1.01271	1.00493	0.997591	0.990859	0.98489	0.979833	0.975817	0.972942	0.971281	0.970893	0.971801	0.973957	0.977266	0.981612	0.986859
0.0204834	0.0921181	0.166481	0.243387	0.322147	0.401433	0.479255	0.553106	0.620362	0.678806	0.72715	0.76539	0.794792	0.817494	0.835977	0.852565	0.869079	0.886689	0.90593	0.926806	0.948909	0.971542	0.993826	1.01481	1.03357	1.04931	1.06142	1.06953	1.07357	1.07372	1.07042	1.06422	1.0558	1.0458	1.03486	1.02356	1.01235	1.00163	0.991691	0.982786	0.975129	0.968888	0.964178	0.961042	0.959449	0.959324	0.960578	0.963119	0.966826	0.971517
0.0461525	0.0863328	0.127565	0.169633	0.212359	0.255511	0.298703	0.341376	0.382882	0.422643	0.460312	0.495848	0.529497	0.561715	0.593093	0.62426	0.655775	0.688025	0.72116	0.755096	0.789535	0.823984	0.857804	0.890308	0.920884	0.949055	0.974457	0.996803	1.01585	1.03137	1.04318	1.05114	1.05519	1.05546	1.05229	1.04621	1.0379	1.02805	1.01735	1.00639	0.9957	0.985733	0.976909	0.969588	0.964038	0.960415	0.958749	0.958923	0.960682	0.963655
[truncated: 51 more columns]
