# Supplementary material for: Distributions of plantar loads are altered when walking in anxiety-inducing virtual settings but not under cognitive demand
Source: PLoS One. 2026 Apr 20;21(4):e0345075. doi: 10.1371/journal.pone.0345075 (PMC13094994; doi:10.1371/journal.pone.0345075)
Supplement: S1 File — Study data is available here. (ZIP) [file pone.0345075.s001.zip › S1 File. Dataset/ProcR_40DTL.xlsx]

## Sheet: Sheet1
0.0733175	0.125008	0.17838	0.233345	0.28932	0.345175	0.399394	0.450373	0.496742	0.53761	0.5727	0.602386	0.627602	0.649656	0.670019	0.690134	0.711245	0.734235	0.759556	0.787235	0.816907	0.847871	0.879194	0.909817	0.938648	0.964698	0.987187	1.00555	1.01943	1.02873	1.03367	1.03465	1.03226	1.02713	1.01999	1.01149	1.00221	0.992673	0.98332	0.974535	0.966582	0.959569	0.95348	0.948215	0.943617	0.939524	0.935822	0.932464	0.929467	0.926893
0.0428654	0.0859734	0.130924	0.177761	0.226364	0.276365	0.327097	0.377599	0.426739	0.473477	0.517112	0.557379	0.594378	0.628483	0.660309	0.690649	0.7203	0.74987	0.779721	0.809985	0.84058	0.871231	0.901512	0.930884	0.958705	0.984264	1.00684	1.02578	1.04058	1.05101	1.05709	1.05913	1.05755	1.05281	1.04531	1.03543	1.0236	1.01031	0.996141	0.981672	0.967388	0.95363	0.940635	0.928609	0.917751	0.908234	0.900148	0.893441	0.887933	0.883391
0.0522439	0.101651	0.152439	0.204438	0.257413	0.31088	0.364	0.415665	0.464733	0.51027	0.55171	0.58892	0.622163	0.651974	0.679065	0.704283	0.728547	0.752752	0.777642	0.803678	0.830931	0.859084	0.887545	0.915592	0.942481	0.967543	0.990231	1.01012	1.02688	1.04026	1.05007	1.0562	1.05865	1.05763	1.05347	1.04656	1.03731	1.02618	1.01363	1.00015	0.986186	0.972168	0.958548	0.945796	0.934378	0.924682	0.916925	0.911131	0.907145	0.904689
0.0437494	0.107744	0.172283	0.236535	0.29945	0.359755	0.416078	0.467208	0.512419	0.551721	0.585898	0.616335	0.644719	0.672711	0.701684	0.73255	0.765677	0.800921	0.837699	0.875083	0.911915	0.946959	0.979073	1.00731	1.03093	1.0494	1.06242	1.06995	1.07226	1.06987	1.06354	1.05413	1.0426	1.02988	1.01689	1.00441	0.993037	0.98311	0.974792	0.968102	0.96297	0.959278	0.956888	0.955642	0.955396	0.956027	0.957401	0.959353	0.961715	0.964311
0.0331634	0.0831351	0.134638	0.187542	0.241487	0.295794	0.349505	0.401535	0.450859	0.49671	0.53869	0.576785	0.611306	0.64277	0.671798	0.699055	0.725212	0.750927	0.776799	0.803236	0.830345	0.857938	0.88561	0.912801	0.938864	0.963169	0.985188	1.00452	1.0209	1.03415	1.04427	1.05133	1.05543	1.05673	1.05545	1.05182	1.04608	1.03848	1.02929	1.01881	1.00737	0.995337	0.983094	0.971009	0.959486	0.948922	0.939589	0.931589	0.924927	0.91954
0.0512708	0.0932757	0.136398	0.180404	0.225009	0.269813	0.314271	0.357722	0.399485	0.439021	0.476051	0.510576	0.542816	0.573116	0.60183	0.629237	0.655537	0.680893	0.705501	0.729618	0.753516	0.77741	0.801413	0.825543	0.849719	0.873767	0.897453	0.920535	0.942767	0.963861	0.983477	1.00124	1.01683	1.02998	1.04055	1.04842	1.05358	1.05605	1.05598	1.05358	1.04919	1.04319	1.036	1.02803	1.01953	1.01069	1.00168	0.992665	0.983852	0.97541
0.00255564	0.256299	0.487754	0.680977	0.829038	0.933101	0.998908	1.03388	1.04578	1.04191	1.02835	1.00977	0.989568	0.970073	0.9527	0.938144	0.926619	0.918037	0.912122	0.908502	0.906752	0.906418	0.907037	0.908199	0.909607	0.911083	0.912528	0.91388	0.915088	0.916128	0.917045	0.917967	0.919065	0.920452	0.922142	0.924073	0.926139	0.9282	0.930131	0.9319	0.933605	0.935425	0.937552	0.940159	0.943387	0.947343	0.952099	0.957674	0.964016	0.970991
0.0777625	0.165011	0.250321	0.331476	0.406197	0.472527	0.529378	0.57692	0.616537	0.650384	0.680851	0.710155	0.740068	0.77177	0.805777	0.841938	0.879511	0.917316	0.953921	0.987876	1.01793	1.04312	1.0629	1.07712	1.08604	1.09025	1.09046	1.08742	1.08182	1.07424	1.06521	1.05527	1.04503	1.03515	1.02623	1.01871	1.01278	1.00841	1.00545	1.0037	1.00298	1.00323	1.00455	1.00712	1.01107	1.0164	1.02281	1.02985	1.03695	1.0435
0.0641892	0.10794	0.152487	0.1975	0.242318	0.285946	0.32723	0.365128	0.398972	0.42864	0.454606	0.477844	0.499549	0.520858	0.542685	0.565664	0.590109	0.616019	0.643149	0.671093	0.699336	0.727325	0.754575	0.780768	0.805794	0.829723	0.852703	0.874848	0.89614	0.916389	0.935257	0.952284	0.966932	0.978633	0.986868	0.991274	0.991722	0.988384	0.981745	0.972502	0.961455	0.949396	0.936988	0.924697	0.912811	0.901462	0.890675	0.880435	0.870741	0.861598
0.0662139	0.104104	0.142767	0.182003	0.221596	0.261202	0.30033	0.338421	0.374994	0.409739	0.442524	0.473338	0.502287	0.529627	0.555785	0.581289	0.606679	0.632427	0.658898	0.686303	0.714679	0.743919	0.773807	0.804047	0.834317	0.864311	0.893682	0.921931	0.948392	0.972325	0.993043	1.01002	1.02294	1.0317	1.03637	1.03724	1.03479	1.02956	1.02216	1.01317	1.0032	0.992793	0.982412	0.972379	0.962881	0.95403	0.945879	0.93844	0.931716	0.925711
0.0463498	0.104313	0.164752	0.227721	0.292955	0.359673	0.426491	0.491526	0.552666	0.607973	0.656133	0.696722	0.730176	0.757551	0.780266	0.79986	0.817806	0.835358	0.853403	0.872387	0.892321	0.912843	0.933343	0.953107	0.971449	0.987803	1.00179	1.01318	1.0219	1.02797	1.03145	1.03248	1.0312	1.02786	1.02272	1.0161	1.00831	0.999695	0.990623	0.981488	0.972642	0.964362	0.956835	0.950176	0.944437	0.939591	0.935555	0.932227	0.929488	0.927195
0.0747309	0.17235	0.267014	0.355859	0.436144	0.505667	0.563344	0.609634	0.646529	0.677062	0.704582	0.732093	0.76178	0.794754	0.83105	0.869842	0.909736	0.949043	0.986046	1.01922	1.04738	1.06977	1.08609	1.09641	1.10112	1.1008	1.09619	1.08811	1.0775	1.06533	1.05252	1.03992	1.02824	1.01799	1.00946	1.00274	0.997839	0.994712	0.993362	0.993824	0.996096	1.00005	1.00539	1.01177	1.01876	1.02586	1.03252	1.03801	1.04153	1.04226
0.0729958	0.11851	0.164049	0.208805	0.251997	0.292895	0.330876	0.365518	0.396724	0.424832	0.450606	0.475071	0.4993	0.524239	0.55056	0.578606	0.608429	0.639869	0.672611	0.706249	0.740362	0.774544	0.808378	0.841399	0.873135	0.903171	0.931176	0.956895	0.980136	1.00073	1.01847	1.03314	1.04452	1.05245	1.05682	1.05764	1.0551	1.04959	1.04165	1.03191	1.02105	1.00974	0.998577	0.988135	0.97893	0.971392	0.965788	0.962166	0.960339	0.959961
0.0328181	0.0821995	0.133493	0.186705	0.241728	0.298152	0.355144	0.411483	0.465735	0.516508	0.562706	0.603737	0.639623	0.670958	0.698715	0.723985	0.747777	0.770936	0.794128	0.81783	0.842295	0.867522	0.893255	0.919009	0.944157	0.968051	0.99009	1.00975	1.02661	1.04038	1.05093	1.05829	1.06253	1.06371	1.06188	1.05712	1.04957	1.03946	1.02715	1.01313	0.997993	0.982358	0.966799	0.951833	0.93792	0.925449	0.914736	0.906038	0.899532	0.895226
0.0779133	0.129312	0.182049	0.235907	0.290498	0.345134	0.398826	0.450434	0.498916	0.54355	0.584032	0.620464	0.653309	0.683325	0.711395	0.738341	0.764805	0.791225	0.817834	0.844699	0.871743	0.898769	0.925474	0.95146	0.976245	0.999287	1.02003	1.03798	1.05273	1.06402	1.0717	1.07574	1.07622	1.07339	1.06762	1.05939	1.04921	1.03768	1.02537	1.01279	1.00035	0.98841	0.977369	0.967613	0.959477	0.953183	0.948836	0.946451	0.94595	0.947168
0.0673179	0.131386	0.195393	0.2583	0.318933	0.376101	0.428846	0.476652	0.519511	0.557794	0.592036	0.622739	0.650278	0.674926	0.696913	0.716507	0.734062	0.750014	0.76483	0.778971	0.792892	0.807038	0.821818	0.837548	0.854371	0.872211	0.890781	0.909606	0.92807	0.945497	0.961239	0.974766	0.985719	0.99391	0.999274	1.00184	1.00172	0.999129	0.994347	0.987718	0.979606	0.970429	0.960668	0.950822	0.941309	0.932409	0.924273	0.916918	0.910251	0.904143
0.0532096	0.090059	0.12794	0.166845	0.206641	0.24696	0.287221	0.326784	0.365131	0.401957	0.437151	0.470687	0.502573	0.532875	0.561731	0.589378	0.616174	0.642548	0.668863	0.695307	0.721876	0.748414	0.774727	0.800682	0.82624	0.851442	0.876341	0.900873	0.924794	0.947716	0.969189	0.988758	1.00596	1.02031	1.03141	1.03905	1.04331	1.04446	1.04295	1.03926	1.03393	1.02745	1.02018	1.01232	1.00396	0.995165	0.986081	0.976955	0.968102	0.959814
0.0553653	0.1036	0.153989	0.206737	0.261711	0.31828	0.375317	0.431361	0.484874	0.534494	0.579225	0.618599	0.65274	0.682263	0.708094	0.731307	0.752977	0.774055	0.795301	0.817275	0.840324	0.864546	0.889792	0.915725	0.941886	0.96772	0.992583	1.01575	1.03648	1.05408	1.06804	1.07801	1.08387	1.08574	1.08393	1.07885	1.07101	1.06098	1.04937	1.0368	1.02384	1.01085	0.998052	0.985564	0.973486	0.961973	0.951198	0.941303	0.932383	0.924472
0.0469312	0.126748	0.205984	0.283192	0.356565	0.424124	0.484184	0.535891	0.579539	0.616513	0.648895	0.678942	0.708638	0.739408	0.771986	0.806391	0.842017	0.877808	0.912508	0.944901	0.97397	0.998932	1.0192	1.03437	1.04421	1.04872	1.04813	1.04291	1.03378	1.02172	1.00786	0.993393	0.979437	0.96697	0.956769	0.949347	0.944898	0.943296	0.944177	0.947066	0.951493	0.957051	0.963394	0.970177	0.977006	0.98341	0.988856	0.992808	0.994845	0.994757
0.0539737	0.101172	0.149386	0.198353	0.24748	0.295774	0.341956	0.384747	0.423215	0.456998	0.486356	0.512042	0.535064	0.55645	0.577078	0.597622	0.618548	0.640146	0.662594	0.686042	0.710653	0.736545	0.76369	0.791885	0.820799	0.850012	0.879029	0.90733	0.934448	0.959983	0.983543	1.00469	1.02294	1.03773	1.04854	1.055	1.05698	1.05467	1.04855	1.03925	1.02744	1.01386	0.999218	0.984173	0.969275	0.954974	0.941648	0.929606	0.91905	0.910062
0.0512912	0.091145	0.133272	0.178007	0.225453	0.275292	0.326668	0.378238	0.428419	0.475758	0.519279	0.558662	0.59419	0.626534	0.656513	0.684922	0.712431	0.739524	0.766489	0.793464	0.820464	0.847335	0.873692	0.898947	0.922465	0.943693	0.962239	0.977895	0.990605	1.0004	1.00734	1.01157	1.01328	1.01272	1.01018	1.00601	1.00054	0.994152	0.987194	0.979998	0.972846	0.965938	0.959359	0.953118	0.947221	0.941711	0.936663	0.932154	0.928246	0.924965
0.0661614	0.111947	0.158363	0.204907	0.251074	0.29631	0.340036	0.381681	0.42073	0.456817	0.489824	0.519891	0.547353	0.572667	0.596336	0.618926	0.641099	0.663588	0.687064	0.711989	0.738543	0.766669	0.796179	0.826832	0.858314	0.890181	0.921812	0.95247	0.981416	1.00801	1.03171	1.05204	1.06854	1.08082	1.0887	1.0922	1.0916	1.08729	1.07984	1.06991	1.0582	1.04542	1.0322	1.01904	1.00633	0.994383	0.983439	0.973633	0.965023	0.957651
0.0450604	0.112405	0.179097	0.243788	0.304836	0.360486	0.409239	0.450292	0.483815	0.510924	0.533418	0.55342	0.573037	0.594097	0.61799	0.645594	0.677269	0.71286	0.751715	0.792746	0.834589	0.875825	0.915144	0.951394	0.983595	1.01095	1.0329	1.04918	1.05984	1.06534	1.06642	1.06401	1.05902	1.05226	1.04444	1.03616	1.02792	1.02005	1.01271	1.00592	0.9997	0.994075	0.9891	0.984794	0.981116	0.977986	0.975353	0.973233	0.971687	0.970794
0.0497008	0.104286	0.16088	0.219501	0.279797	0.340936	0.40167	0.460549	0.516177	0.567415	0.613478	0.653948	0.688725	0.71794	0.741873	0.760912	0.775529	0.786304	0.793993	0.799549	0.804083	0.808749	0.814591	0.822424	0.83275	0.845732	0.861227	0.878856	0.89809	0.91831	0.938837	0.958974	0.978045	0.995413	1.0105	1.02282	1.03208	1.03817	1.04119	1.04141	1.03919	1.03496	1.02916	1.02226	1.01469	1.00685	0.999032	0.991376	0.983817	0.976179
0.0480675	0.0846715	0.122037	0.159884	0.198053	0.236415	0.274777	0.312819	0.35013	0.386309	0.421073	0.454299	0.485999	0.5163	0.545465	0.573854	0.601827	0.629653	0.657465	0.685267	0.712975	0.740475	0.767658	0.794418	0.820635	0.846159	0.870825	0.894445	0.916772	0.937504	0.956333	0.972967	0.987124	0.998539	1.00702	1.01251	1.01516	1.01532	1.01347	1.0101	1.00562	1.00037	0.994598	0.988544	0.982379	0.976248	0.970273	0.964545	0.959094	0.953877
0.0497467	0.0912549	0.133885	0.177504	0.221708	0.265779	0.308802	0.349863	0.388267	0.423717	0.456402	0.486915	0.516058	0.544619	0.573197	0.602123	0.631461	0.661052	0.690587	0.719676	0.747917	0.774992	0.80075	0.82524	0.848624	0.871061	0.892643	0.913379	0.933212	0.952021	0.969627	0.985761	1.00003	1.01195	1.0211	1.02727	1.03045	1.03082	1.0287	1.02454	1.01881	1.01199	1.00452	0.996758	0.989015	0.981536	0.974497	0.968015	0.962157	0.956926
0.0728524	0.167723	0.261186	0.350999	0.434725	0.509983	0.574891	0.628525	0.671198	0.704376	0.730286	0.751439	0.770283	0.788998	0.809338	0.832484	0.858926	0.888435	0.920141	0.952719	0.984668	1.01455	1.04114	1.06356	1.08126	1.09403	1.10192	1.10522	1.10434	1.09984	1.0924	1.08278	1.07174	1.06007	1.04848	1.03755	1.02774	1.01937	1.01261	1.00745	1.00382	1.00157	1.00053	1.00049	1.00118	1.00235	1.00381	1.00544	1.00719	1.00906
0.0764648	0.132965	0.190488	0.24854	0.30626	0.362363	0.415312	0.463617	0.506138	0.542322	0.572329	0.597016	0.617741	0.636092	0.653633	0.67172	0.691392	0.713297	0.737654	0.764287	0.792761	0.822504	0.852883	0.883232	0.912875	0.941165	0.967549	0.991648	1.01325	1.03225	1.0485	1.06184	1.07203	1.0789	1.08239	1.08255	1.07954	1.07368	1.06539	1.05518	1.04355	1.03101	1.01811	1.00543	0.993487	0.982721	0.973386	0.965553	0.959159	0.95405
0.0646678	0.119291	0.175934	0.234601	0.294927	0.35595	0.416103	0.473454	0.526076	0.572415	0.611622	0.643754	0.669696	0.690882	0.70898	0.72566	0.742441	0.760528	0.780708	0.803325	0.82835	0.855473	0.884169	0.913713	0.94321	0.971696	0.998271	1.02216	1.04273	1.0595	1.07217	1.08063	1.08493	1.08526	1.08195	1.0754	1.06612	1.05466	1.04161	1.02755	1.01301	0.998504	0.984502	0.9714	0.959568	0.949348	0.941013	0.934709	0.930456	0.928156
0.0593642	0.110893	0.163784	0.217803	0.272567	0.327402	0.381322	0.433145	0.481709	0.526113	0.565929	0.601302	0.632828	0.661354	0.687826	0.713196	0.738336	0.763964	0.790563	0.818312	0.847105	0.876638	0.906492	0.936165	0.965067	0.992546	1.01796	1.04076	1.0605	1.0768	1.08932	1.09784	1.10227	1.10273	1.09955	1.09323	1.08439	1.07375	1.06196	1.04956	1.03695	1.02452	1.01268	1.00185	0.992469	0.984944	0.979557	0.976401	0.975336	0.976009
[truncated: 51 more columns]
