# Supplementary material for: Distributions of plantar loads are altered when walking in anxiety-inducing virtual settings but not under cognitive demand
Source: PLoS One. 2026 Apr 20;21(4):e0345075. doi: 10.1371/journal.pone.0345075 (PMC13094994; doi:10.1371/journal.pone.0345075)
Supplement: S1 File — Study data is available here. (ZIP) [file pone.0345075.s001.zip › S1 File. Dataset/ProcLLat_10STH.xlsx]

## Sheet: Sheet1
-0.898797	1.71364	4.62658	7.97288	11.8095	16.1055	20.7572	25.6268	30.5971	35.6048	40.6299	45.6582	50.6537	55.5522	60.2634	64.6828	68.7143	72.2905	75.3838	78.0149	80.2712	82.3202	84.397	86.7689	89.6931	93.3747	97.9364	103.413	109.762	116.881	124.624	132.828	141.348	150.071	158.898	167.713	176.37	184.673	192.375	199.202	204.904	209.313	212.373	214.145	214.802	214.607	213.894	213.052	212.501	212.667
-3.23723	-1.9021	0.0153332	2.83877	6.90634	12.5374	19.99	29.4144	40.8076	53.9913	68.6485	84.4049	100.894	117.774	134.717	151.402	167.526	182.837	197.175	210.484	222.801	234.23	244.925	255.08	264.922	274.677	284.538	294.635	305.025	315.702	326.606	337.644	348.706	359.691	370.514	381.104	391.405	401.355	410.874	419.861	428.228	435.923	442.951	449.371	455.271	460.754	465.923	470.872	475.675	480.379
0.307015	0.534824	1.1547	2.38922	4.4764	7.64314	12.0748	17.8798	25.0541	33.4538	42.7857	52.6324	62.5252	72.0361	80.8409	88.7449	95.6849	101.705	106.912	111.432	115.391	118.925	122.195	125.403	128.81	132.739	137.526	143.459	150.73	159.398	169.368	180.388	192.071	203.943	215.482	226.179	235.599	243.437	249.538	253.912	256.726	258.289	259.018	259.396	259.923	261.058	263.173	266.523	271.233	277.273
-1.13962	1.83223	5.23758	9.2611	13.9941	19.4071	25.3555	31.62	37.9592	44.1508	50.0156	55.4417	60.4036	64.9575	69.2146	73.3106	77.3886	81.5905	86.0466	90.867	96.1349	101.885	108.064	114.509	120.942	127.012	132.348	136.623	139.612	141.234	141.563	140.795	139.19	137.039	134.639	132.298	130.34	129.128	129.07	130.596	134.103	139.886	148.081	158.632	171.269	185.516	200.725	216.14	230.974	244.528
-2.96572	-1.51248	0.599915	3.69937	8.10833	14.0913	21.8108	31.2861	42.3517	54.6381	67.6113	80.688	93.3606	105.272	116.239	126.246	135.404	143.896	151.923	159.651	167.185	174.541	181.65	188.365	194.488	199.807	204.155	207.441	209.674	210.936	211.36	211.098	210.303	209.114	207.657	206.059	204.444	202.925	201.603	200.568	199.912	199.747	200.219	201.498	203.754	207.128	211.71	217.533	224.551	232.628
1.88277	2.94095	4.82878	7.90226	12.5035	18.8962	27.187	37.2472	48.6618	60.7505	72.6976	83.7431	93.3238	101.116	107.021	111.128	113.672	114.975	115.393	115.269	114.895	114.496	114.245	114.28	114.722	115.685	117.258	119.5	122.426	126.026	130.267	135.084	140.367	145.926	151.497	156.758	161.387	165.11	167.746	169.244	169.697	169.31	168.351	167.101	165.812	164.692	163.91	163.605	163.883	164.823
-0.720611	-0.511306	0.221528	1.79379	4.55776	8.8702	15.0497	23.3191	33.7301	46.0913	59.9385	74.585	89.2443	103.174	115.776	126.634	135.51	142.308	147.044	149.814	150.761	150.051	147.87	144.437	140.005	134.872	129.388	123.962	119.043	115.102	112.568	111.778	112.93	116.072	121.088	127.71	135.56	144.203	153.204	162.174	170.817	178.968	186.61	193.87	201.014	208.415	216.504	225.694	236.297	248.457
-2.1445	0.483387	3.64436	7.59002	12.512	18.5204	25.6369	33.7959	42.8617	52.6513	62.9463	73.4923	84.0039	94.1987	103.842	112.768	120.867	128.07	134.327	139.596	143.864	147.173	149.628	151.389	152.689	153.822	155.125	156.928	159.51	163.059	167.668	173.347	180.026	187.564	195.756	204.349	213.049	221.524	229.44	236.515	242.56	247.493	251.329	254.155	256.118	257.41	258.269	258.975	259.844	261.189
-1.64497	-1.9007	-1.99392	-1.78084	-1.07944	0.324122	2.65926	6.147	10.9761	17.2798	25.105	34.3738	44.869	56.2704	68.2209	80.373	92.4078	104.043	115.025	125.113	134.071	141.693	147.835	152.446	155.567	157.317	157.863	157.382	156.039	153.984	151.344	148.219	144.681	140.797	136.636	132.273	127.785	123.236	118.671	114.114	109.577	105.068	100.618	96.2842	92.138	88.2494	84.6815	81.4933	78.7437	76.4931
-3.64885	-3.13726	-1.86038	0.566052	4.55247	10.4849	18.6547	29.1744	41.9076	56.4474	72.1691	88.36	104.365	119.666	133.897	146.823	158.325	168.389	177.097	184.615	191.169	197.013	202.384	207.472	212.392	217.179	221.812	226.263	230.536	234.69	238.833	243.098	247.598	252.39	257.462	262.754	268.188	273.679	279.137	284.466	289.58	294.431	299.018	303.384	307.601	311.756	315.933	320.213	324.671	329.39
7.10148	14.1225	20.8814	27.1212	32.6058	37.1627	40.7119	43.2744	44.9709	46.0083	46.6508	47.1838	47.8746	48.9454	50.5711	52.8894	56.0036	59.9727	64.8022	70.4496	76.841	83.8835	91.4704	99.4784	107.762	116.163	124.512	132.641	140.379	147.554	153.997	159.555	164.122	167.664	170.229	171.927	172.896	173.273	173.179	172.732	172.068	171.333	170.676	170.219	170.047	170.205	170.702	171.508	172.548	173.721
-1.82592	1.23901	4.77711	8.98145	13.9932	19.8835	26.6424	34.1755	42.321	50.8751	59.607	68.2689	76.6127	84.4083	91.4599	97.6279	102.848	107.129	110.545	113.223	115.335	117.091	118.727	120.474	122.533	125.045	128.079	131.644	135.701	140.189	145.056	150.256	155.746	161.463	167.322	173.214	179.011	184.563	189.714	194.299	198.162	201.175	203.266	204.429	204.721	204.238	203.106	201.475	199.517	197.418
-2.11471	-1.496	-0.574798	0.843491	2.98153	6.06736	10.3143	15.8965	22.9271	31.4344	41.3227	52.3403	64.1011	76.1546	88.0645	99.4656	110.1	119.842	128.701	136.796	144.307	151.419	158.286	165.009	171.648	178.231	184.75	191.148	197.322	203.144	208.505	213.361	217.748	221.76	225.508	229.073	232.487	235.711	238.647	241.168	243.152	244.519	245.24	245.359	244.991	244.313	243.535	242.876	242.54	242.704
0.166355	0.967417	2.12849	3.83118	6.29323	9.72158	14.2644	19.9735	26.7748	34.4599	42.7114	51.1639	59.4855	67.4439	74.9339	81.9684	88.6421	95.0849	101.431	107.817	114.384	121.282	128.652	136.588	145.094	154.041	163.195	172.258	180.919	188.866	195.799	201.439	205.552	207.977	208.655	207.639	205.102	201.323	196.655	191.487	186.218	181.246	176.96	173.719	171.83	171.526	172.953	176.15	181.038	187.436
1.4716	1.95291	2.72045	3.91814	5.76837	8.53891	12.4762	17.7284	24.2891	31.965	40.3668	48.9518	57.1303	64.3831	70.3346	74.7817	77.698	79.2083	79.5474	79.019	77.9581	76.6887	75.491	74.5928	74.1743	74.3701	75.2671	76.8982	79.2291	82.1531	85.5071	89.0994	92.7312	96.2187	99.4158	102.226	104.612	106.622	108.408	110.228	112.42	115.358	119.416	124.93	132.185	141.407	152.751	166.259	181.808	199.061
0.890282	2.21943	3.96994	6.35286	9.53463	13.6112	18.5889	24.3859	30.8559	37.811	45.0346	52.3162	59.5078	66.5598	73.5214	80.5222	87.7434	95.3774	103.588	112.475	122.054	132.272	143.033	154.233	165.769	177.55	189.488	201.488	213.423	225.115	236.342	246.861	256.451	264.981	272.46	279.04	284.969	290.521	295.957	301.49	307.267	313.361	319.773	326.44	333.237	339.995	346.52	352.62	358.138	362.992
-0.276218	1.05221	2.74923	5.01843	8.04285	11.9679	16.8974	22.8892	29.9426	37.9811	46.8435	56.2977	66.0786	75.926	85.607	94.9255	103.733	111.931	119.472	126.346	132.587	138.274	143.528	148.513	153.418	158.424	163.672	169.23	175.097	181.225	187.534	193.935	200.356	206.785	213.294	220.044	227.245	235.113	243.829	253.503	264.162	275.736	288.035	300.751	313.49	325.829	337.365	347.757	356.77	364.306
4.46384	5.41697	7.15535	10.0348	14.3798	20.4263	28.2638	37.7805	48.643	60.3386	72.276	83.9038	94.8061	104.753	113.714	121.85	129.466	136.943	144.67	152.993	162.173	172.366	183.604	195.775	208.601	221.643	234.346	246.118	256.425	264.868	271.243	275.562	278.037	279.02	278.911	278.07	276.762	275.131	273.206	270.91	268.091	264.58	260.255	255.078	249.133	242.634	235.915	229.389	223.483	218.571
1.66055	6.09733	11.1746	17.1617	24.2975	32.7532	42.5974	53.7814	66.1686	79.5883	93.8737	108.866	124.382	140.148	155.716	170.43	183.486	194.079	201.572	205.642	206.326	203.969	199.111	192.4	184.528	176.198	168.105	160.925	155.279	151.649	150.306	151.25	154.2	158.654	163.998	169.644	175.142	180.246	184.922	189.3	193.599	198.028	202.712	207.637	212.632	217.389	221.511	224.604	226.373	226.695
-1.71647	-0.0105004	2.31346	5.50391	9.75655	15.1646	21.6749	29.0688	36.9889	45.0112	52.7329	59.8443	66.1741	71.7088	76.5795	81.0218	85.3209	89.7617	94.592	100.001	106.119	113.027	120.764	129.328	138.682	148.741	159.364	170.341	181.41	192.283	202.698	212.469	221.532	229.962	237.951	245.768	253.713	262.094	271.204	281.296	292.55	305.053	318.777	333.551	349.039	364.738	380.036	394.303	407	417.733
-1.2919	0.270017	2.2111	4.67556	7.78223	11.5993	16.124	21.2679	26.8566	32.66	38.4544	44.0852	49.499	54.7468	59.977	65.4234	71.3862	78.2069	86.229	95.7453	106.948	119.892	134.465	150.372	167.143	184.153	200.677	215.955	229.281	240.099	248.074	253.132	255.437	255.342	253.327	249.926	245.658	240.982	236.289	231.907	228.108	225.093	222.995	221.879	221.77	222.67	224.566	227.422	231.16	235.637
0.403176	2.05962	4.28079	7.30403	11.3467	16.5595	22.9707	30.4503	38.7114	47.3568	55.9732	64.2348	71.9689	79.1644	85.9387	92.483	99.0039	105.668	112.556	119.643	126.802	133.846	140.588	146.91	152.802	158.362	163.779	169.285	175.116	181.486	188.571	196.474	205.221	214.762	224.995	235.78	246.948	258.293	269.551	280.414	290.578	299.822	308.042	315.245	321.503	326.913	331.58	335.627	339.198	342.471
-0.216536	2.43575	5.65411	9.64073	14.5515	20.4349	27.1873	34.542	42.1018	49.4245	56.128	61.9655	66.8527	70.8618	74.1907	77.1229	79.9884	83.1198	86.8076	91.264	96.5988	102.803	109.749	117.207	124.869	132.382	139.379	145.521	150.531	154.23	156.569	157.64	157.659	156.904	155.669	154.224	152.82	151.698	151.099	151.254	152.369	154.606	158.051	162.698	168.451	175.132	182.496	190.235	197.987	205.352
-1.17749	2.122	6.19243	11.403	18.0134	26.1189	35.6317	46.3181	57.8781	70.0115	82.4426	94.9239	107.252	119.3	131.04	142.547	153.963	165.448	177.114	188.98	200.964	212.902	224.593	235.839	246.481	256.404	265.539	273.865	281.399	288.18	294.253	299.647	304.355	308.305	311.353	313.296	313.914	313.002	310.433	306.206	300.497	293.66	286.198	278.689	271.695	265.693	261.036	257.935	256.46	256.541
1.56455	2.50598	4.0395	6.46742	10.0692	15.0741	21.6414	29.823	39.5225	50.4961	62.4178	74.9764	87.9425	101.184	114.645	128.304	142.118	155.972	169.655	182.884	195.345	206.756	216.923	225.768	233.331	239.764	245.306	250.256	254.943	259.704	264.867	270.733	277.552	285.51	294.716	305.182	316.818	329.428	342.721	356.326	369.819	382.766	394.773	405.53	414.833	422.588	428.8	433.543	436.912	439.021
1.03585	1.47628	2.44177	4.24212	7.2073	11.6464	17.7975	25.7876	35.6138	47.1393	60.1032	74.1568	88.9296	104.094	119.397	134.653	149.719	164.481	178.863	192.861	206.551	220.067	233.557	247.126	260.779	274.398	287.745	300.496	312.299	322.842	331.91	339.4	345.305	349.686	352.644	354.312	354.859	354.493	353.445	351.963	350.314	348.796	347.745	347.531	348.533	351.073	355.352	361.396	369.04	377.946
4.30341	8.62962	12.821	16.7535	20.3606	23.6221	26.547	29.17	31.5554	33.7974	36.0133	38.3302	40.8623	43.6938	46.8739	50.4208	54.3169	58.4964	62.8458	67.222	71.4722	75.451	79.0438	82.1886	84.8913	87.2323	89.3616	91.4818	93.8248	96.6275	100.1	104.393	109.57	115.602	122.372	129.687	137.307	144.976	152.46	159.57	166.168	172.17	177.539	182.272	186.399	189.976	193.076	195.783	198.199	200.428
-1.66915	3.92187	10.0884	17.0373	24.8617	33.4975	42.7304	52.2502	61.7169	70.8158	79.2983	87.0081	93.8857	99.962	105.345	110.201	114.724	119.114	123.541	128.119	132.872	137.731	142.55	147.151	151.364	155.056	158.15	160.641	162.605	164.201	165.651	167.232	169.269	172.116	176.124	181.606	188.812	197.891	208.859	221.58	235.733	250.799	266.074	280.747	294.042	305.383	314.505	321.463	326.548	330.166
-0.984304	0.126108	1.96086	4.86407	9.16416	15.1144	22.8277	32.2295	43.0481	54.8466	67.0952	79.2773	90.9982	102.051	112.419	122.243	131.766	141.282	151.095	161.472	172.6	184.565	197.356	210.885	225.01	239.538	254.221	268.777	282.928	296.444	309.169	321.04	332.093	342.449	352.276	361.738	370.958	379.987	388.814	397.389	405.657	413.596	421.219	428.583	435.787	442.955	450.214	457.653	465.308	473.157
-0.525141	-1.14507	-1.4308	-1.1657	-0.107051	2.00323	5.4135	10.3198	16.8176	24.8626	34.2499	44.6319	55.5904	66.7294	77.7471	88.4812	98.9371	109.278	119.771	130.713	142.355	154.829	168.105	182	196.195	210.274	223.765	236.204	247.198	256.467	263.886	269.498	273.511	276.252	278.1	279.424	280.546	281.75	283.287	285.396	288.305	292.241	297.391	303.864	311.667	320.714	330.858	341.93	353.75	366.133
[truncated: 51 more columns]
