# Supplementary material for: Distributions of plantar loads are altered when walking in anxiety-inducing virtual settings but not under cognitive demand
Source: PLoS One. 2026 Apr 20;21(4):e0345075. doi: 10.1371/journal.pone.0345075 (PMC13094994; doi:10.1371/journal.pone.0345075)
Supplement: S1 File — Study data is available here. (ZIP) [file pone.0345075.s001.zip › S1 File. Dataset/ProcLHeel_39DTL.xlsx]

## Sheet: Sheet1
17.3832	39.4382	62.3181	86.0811	110.789	136.404	162.72	189.373	215.913	241.893	266.937	290.789	313.329	334.559	354.567	373.494	391.494	408.683	425.079	440.57	454.921	467.809	478.876	487.778	494.246	498.131	499.415	498.198	494.656	489.006	481.481	472.313	461.725	449.931	437.145	423.585	409.467	395.005	380.402	365.856	351.551	337.639	324.234	311.405	299.186	287.568	276.507	265.935	255.762	245.89
23.5757	45.7488	68.8984	93.1293	118.563	145.248	173.079	201.76	230.825	259.717	287.885	314.875	340.369	364.183	386.225	406.43	424.717	440.972	455.065	466.855	476.2	482.968	487.054	488.386	486.934	482.728	475.877	466.567	455.034	441.528	426.298	409.608	391.774	373.17	354.217	335.357	317.028	299.624	283.456	268.739	255.601	244.077	234.122	225.635	218.493	212.575	207.758	203.904	200.857	198.435
29.0143	55.3961	82.5916	110.573	139.264	168.502	198.048	227.609	256.843	285.37	312.798	338.738	362.805	384.62	403.854	420.259	433.68	444.031	451.261	455.329	456.219	453.963	448.656	440.467	429.634	416.453	401.24	384.306	365.953	346.47	326.145	305.271	284.163	263.154	242.587	222.779	203.984	186.362	169.982	154.84	140.882	128.042	116.272	105.544	95.8397	87.1299	79.3671	72.4873	66.4175	61.0871
41.8689	67.7106	94.6221	122.635	151.592	181.087	210.495	239.053	265.978	290.607	312.493	331.455	347.563	361.098	372.501	382.312	391.091	399.33	407.375	415.402	423.417	431.267	438.68	445.313	450.802	454.814	457.087	457.465	455.9	452.443	447.222	440.413	432.229	422.893	412.621	401.627	390.131	378.372	366.607	355.105	344.11	333.798	324.243	315.426	307.25	299.561	292.157	284.813	277.296	269.396
44.8313	68.9922	94.0594	120.037	146.797	174.059	201.416	228.378	254.422	279.031	301.733	322.17	340.169	355.778	369.225	380.806	390.784	399.316	406.425	412.021	415.93	417.95	417.891	415.6	410.974	403.954	394.523	382.715	368.634	352.491	334.62	315.446	295.418	274.97	254.494	234.338	214.807	196.175	178.691	162.554	147.889	134.727	123.02	112.662	103.509	95.4093	88.2195	81.8119	76.0613	70.8365
30.9852	56.8936	84.8014	115.216	148.239	183.449	219.946	256.504	291.761	324.384	353.179	377.185	395.752	408.591	415.755	417.557	414.477	407.077	395.955	381.738	365.063	346.538	326.701	306.008	284.848	263.557	242.441	221.786	201.87	182.96	165.286	149.018	134.255	121.029	109.317	99.049	90.1193	82.3979	75.7467	70.0281	65.1038	60.8374	57.1039	53.7995	50.844	48.1754	45.7406	43.4886	41.3658	39.3131
33.3297	51.2524	70.0755	89.9389	110.837	132.605	154.942	177.47	199.784	221.509	242.32	261.941	280.15	296.806	311.858	325.339	337.343	347.992	357.396	365.621	372.686	378.549	383.115	386.24	387.76	387.53	385.466	381.569	375.935	368.752	360.293	350.887	340.873	330.562	320.207	309.987	300.019	290.384	281.13	272.264	263.753	255.513	247.407	239.264	230.9	222.145	212.871	203.015	192.576	181.609
41.5026	64.6753	88.8913	114.265	140.733	168.019	195.676	223.162	249.91	275.417	299.315	321.412	341.672	360.154	376.968	392.237	406.064	418.495	429.497	438.968	446.76	452.71	456.659	458.502	458.214	455.856	451.567	445.528	437.935	428.966	418.775	407.493	395.252	382.215	368.581	354.587	340.481	326.496	312.831	299.628	286.961	274.852	263.283	252.213	241.587	231.348	221.427	211.748	202.234	192.816
41.1761	68.7805	97.4854	127.252	157.792	188.513	218.554	246.897	272.576	294.924	313.711	329.106	341.518	351.429	359.262	365.309	369.719	372.536	373.744	373.293	371.12	367.158	361.375	353.808	344.572	333.846	321.845	308.797	294.95	280.563	265.892	251.171	236.585	222.262	208.284	194.702	181.555	168.878	156.71	145.082	134.019	123.533	113.632	104.305	95.5364	87.3179	79.6514	72.5427	65.9915	59.9905
28.8443	53.7608	80.1759	108.388	138.466	170.179	203.014	236.25	269.029	300.452	329.683	356.061	379.185	398.951	415.551	429.41	441.074	451.075	459.835	467.608	474.488	480.442	485.355	489.069	491.42	492.256	491.456	488.951	484.747	478.927	471.66	463.201	453.874	444.037	434.028	424.101	414.401	404.971	395.775	386.728	377.714	368.611	359.301	349.689	339.713	329.354	318.636	307.61	296.326	284.801
25.6825	58.7365	93.1433	128.94	165.819	203.157	240.143	275.893	309.541	340.3	367.527	390.793	409.936	425.078	436.583	444.976	450.827	454.658	456.871	457.723	457.328	455.683	452.717	448.34	442.482	435.103	426.2	415.798	403.948	390.733	376.263	360.679	344.15	326.884	309.132	291.191	273.387	256.044	239.449	223.834	209.374	196.163	184.206	173.435	163.728	154.941	146.927	139.543	132.664	126.186
32.186	53.724	76.3328	100.19	125.355	151.709	178.951	206.638	234.23	261.111	286.621	310.122	331.098	349.223	364.374	376.591	386.02	392.857	397.307	399.563	399.789	398.108	394.606	389.321	382.259	373.405	362.745	350.291	336.1	320.305	303.132	284.891	265.954	246.709	227.542	208.821	190.874	173.967	158.281	143.924	130.925	119.254	108.827	99.5304	91.2286	83.7741	77.0168	70.8197	65.0737	59.7051
36.2144	63.2604	91.9587	122.611	155.211	189.364	224.328	259.122	292.67	323.952	352.161	376.788	397.666	414.942	428.996	440.316	449.356	456.467	461.868	465.653	467.788	468.128	466.459	462.572	456.338	447.771	437.032	424.414	410.312	395.2	379.601	364.043	349.005	334.862	321.876	310.196	299.865	290.83	282.967	276.11	270.077	264.683	259.757	255.138	250.679	246.229	241.634	236.734	231.368	225.384
39.8107	67.1225	95.8669	126.248	158.141	191.067	224.282	256.904	288.017	316.749	342.364	364.373	382.593	397.142	408.378	416.804	422.989	427.5	430.84	433.381	435.327	436.723	437.488	437.453	436.392	434.065	430.254	424.778	417.509	408.394	397.489	384.961	371.082	356.187	340.641	324.791	308.938	293.322	278.119	263.457	249.421	236.057	223.363	211.289	199.755	188.666	177.927	167.464	157.245	147.275
32.6455	57.4553	83.6365	111.447	141.023	172.338	205.201	239.255	273.993	308.823	343.154	376.482	408.414	438.635	466.836	492.656	515.652	535.321	551.183	562.873	570.223	573.291	572.372	567.97	560.746	551.444	540.81	529.508	518.05	506.787	495.94	485.656	476.076	467.359	459.659	453.068	447.581	443.087	439.383	436.214	433.313	430.444	427.441	424.204	420.668	416.728	412.177	406.689	399.871	391.354
44.7072	71.446	99.4023	128.677	159.185	190.615	222.428	253.92	284.317	312.901	339.12	362.657	383.452	401.669	417.601	431.571	443.846	454.569	463.749	471.273	476.936	480.501	481.748	480.511	476.713	470.398	461.754	451.124	438.969	425.811	412.174	398.543	385.341	372.928	361.588	351.525	342.848	335.57	329.63	324.924	321.339	318.75	316.997	315.85	314.98	313.958	312.311	309.599	305.479	299.738
35.5108	62.9273	91.2234	120.302	149.891	179.532	208.614	236.446	262.338	285.686	306.025	323.07	336.759	347.308	355.214	361.183	366.016	370.485	375.226	380.663	386.98	394.118	401.817	409.669	417.187	423.872	429.272	433.028	434.896	434.763	432.643	428.659	423.017	415.972	407.796	398.751	389.071	378.957	368.588	358.134	347.764	337.64	327.893	318.586	309.693	301.115	292.711	284.327	275.821	267.079
41.7448	60.7317	80.7691	102.059	124.634	148.318	172.757	197.482	221.971	245.721	268.327	289.516	309.142	327.149	343.564	358.489	372.073	384.468	395.782	406.047	415.209	423.164	429.777	434.884	438.297	439.825	439.309	436.646	431.798	424.784	415.675	404.588	391.706	377.294	361.69	345.271	328.418	311.482	294.772	278.543	262.997	248.283	234.484	221.619	209.656	198.527	188.134	178.359	169.067	160.127
31.5415	64.4648	98.9586	135.228	173.164	212.256	251.65	290.31	327.193	361.393	392.211	419.156	441.893	460.2	473.972	483.223	488.103	488.896	486.006	479.908	471.099	460.059	447.236	433.027	417.777	401.795	385.38	368.846	352.524	336.738	321.776	307.867	295.168	283.755	273.62	264.66	256.684	249.41	242.497	235.589	228.363	220.569	212.051	202.742	192.66	181.884	170.553	158.842	146.944	135.045
39.8953	61.0753	83.1084	106.113	130.039	154.64	179.533	204.3	228.58	252.123	274.809	296.622	317.588	337.691	356.823	374.807	391.44	406.534	419.933	431.506	441.137	448.725	454.194	457.499	458.636	457.657	454.666	449.791	443.157	434.871	425.035	413.763	401.195	387.51	372.932	357.724	342.165	326.526	311.041	295.883	281.167	266.962	253.313	240.244	227.754	215.811	204.36	193.349	182.732	172.471
30.4702	60.2554	92.1725	126.696	163.939	203.5	244.456	285.484	325.07	361.744	394.262	421.723	443.623	459.865	470.704	476.632	478.279	476.333	471.476	464.315	455.344	444.931	433.319	420.642	406.953	392.266	376.596	359.987	342.527	324.367	305.713	286.819	267.968	249.454	231.551	214.494	198.45	183.507	169.686	156.948	145.214	134.383	124.359	115.07	106.477	98.5529	91.2745	84.603	78.4911	72.8953
28.4307	68.0629	109.468	152.75	197.527	242.895	287.571	330.1	369.065	403.248	431.757	454.072	470.032	479.782	483.713	482.385	476.476	466.739	453.916	438.681	421.606	403.162	383.737	363.661	343.25	322.842	302.804	283.527	265.41	248.833	234.117	221.479	211.001	202.622	196.155	191.296	187.651	184.76	182.148	179.377	176.092	172.04	167.07	161.126	154.24	146.506	138.066	129.081	119.718	110.146
16.9816	28.2232	39.8458	51.9093	64.4493	77.4433	90.8258	104.526	118.496	132.71	147.157	161.822	176.678	191.684	206.796	221.953	237.07	252.021	266.625	280.632	293.728	305.54	315.649	323.629	329.083	331.69	331.243	327.678	321.081	311.688	299.858	286.052	270.789	254.601	237.991	221.403	205.211	189.723	175.185	161.782	149.628	138.759	129.148	120.696	113.255	106.647	100.682	95.1751	89.948	84.8441
29.8481	46.337	63.7565	82.3494	102.319	123.746	146.553	170.518	195.321	220.579	245.859	270.686	294.555	317.008	337.746	356.675	373.848	389.359	403.27	415.571	426.189	435.007	441.874	446.63	449.13	449.272	447.019	442.394	435.482	426.435	415.469	402.827	388.774	373.587	357.554	340.966	324.11	307.258	290.653	274.485	258.881	243.921	229.66	216.134	203.359	191.323	179.982	169.266	159.089	149.36
43.7865	79.8204	116.939	155.032	193.555	231.547	267.804	301.14	330.608	355.607	375.895	391.566	403.027	410.937	416.084	419.245	421.072	422.024	422.35	422.103	421.163	419.271	416.076	411.198	404.294	395.124	383.618	369.919	354.381	337.517	319.923	302.183	284.793	268.119	252.383	237.676	223.988	211.227	199.243	187.862	176.922	166.296	155.891	145.643	135.508	125.462	115.5	105.641	95.9284	86.445
8.20731	24.2413	40.7341	57.6863	75.0983	92.9423	111.147	129.611	148.249	167.029	185.979	205.157	224.611	244.351	264.332	284.45	304.535	324.345	343.539	361.661	378.157	392.439	403.957	412.28	417.149	418.503	416.454	411.26	403.274	392.905	380.574	366.678	351.595	335.703	319.389	303.027	286.965	271.505	256.882	243.26	230.725	219.299	208.945	199.564	191.002	183.078	175.592	168.343	161.153	153.885
45.0766	69.1007	94.7066	122.271	151.812	182.901	214.714	246.211	276.324	304.121	328.928	350.391	368.495	383.534	396.029	406.622	415.964	424.627	433.04	441.468	450.002	458.56	466.906	474.686	481.489	486.893	490.529	492.122	491.54	488.786	483.98	477.33	469.11	459.637	449.242	438.242	426.909	415.452	403.996	392.586	381.21	369.829	358.4	346.878	335.214	323.358	311.268	298.921	286.317	273.488
34.3159	54.9353	76.6198	99.5578	123.74	148.906	174.586	200.197	225.118	248.74	270.498	289.925	306.708	320.728	332.059	340.942	347.734	352.837	356.62	359.361	361.22	362.242	362.375	361.502	359.475	356.136	351.335	344.933	336.82	326.931	315.266	301.92	287.096	271.088	254.26	237.001	219.68	202.615	186.055	170.197	155.191	141.141	128.101	116.085	105.091	95.1116	86.1296	78.1003	70.9546	64.613
[truncated: 51 more columns]
