# Supplementary material for: Distributions of plantar loads are altered when walking in anxiety-inducing virtual settings but not under cognitive demand
Source: PLoS One. 2026 Apr 20;21(4):e0345075. doi: 10.1371/journal.pone.0345075 (PMC13094994; doi:10.1371/journal.pone.0345075)
Supplement: S1 File — Study data is available here. (ZIP) [file pone.0345075.s001.zip › S1 File. Dataset/ProcRLat_42DTL.xlsx]

## Sheet: Sheet1
3.66028	6.25754	8.98778	11.8841	14.9807	18.3027	21.8608	25.6518	29.6607	33.8661	38.2438	42.7577	47.3496	51.9374	56.4242	60.7176	64.75	68.4858	71.9175	75.0565	77.9171	80.5027	82.8043	84.8127	86.5257	87.9465	89.084	89.9568	90.5957	91.0421	91.3396	91.5234	91.6168	91.6333	91.5824	91.4748	91.3236	91.1467	90.9701	90.8316	90.7817	90.877	91.167	91.6842	92.4439	93.4482	94.6902	96.1637	97.8725	99.8312
-1.50033	1.6358	5.28184	9.64036	14.8537	20.9549	27.8403	35.2824	42.9833	50.6383	57.9767	64.7785	70.8764	76.1523	80.5321	83.9725	86.445	87.9327	88.4486	88.0563	86.8691	85.0323	82.7104	80.0745	77.2814	74.459	71.7026	69.071	66.5863	64.248	62.0571	60.0352	58.2249	56.6741	55.4177	54.4696	53.826	53.4738	53.3905	53.5387	53.8718	54.3464	54.928	55.5946	56.3404	57.1756	58.1215	59.2094	60.4744	61.9507
-1.77475	0.871753	3.94096	7.6384	12.1167	17.453	23.6466	30.6384	38.337	46.6388	55.4439	64.6703	74.2552	84.1381	94.2432	104.464	114.647	124.591	134.055	142.784	150.523	157.041	162.153	165.734	167.736	168.195	167.227	165.003	161.737	157.66	153.002	147.986	142.825	137.731	132.916	128.569	124.829	121.784	119.478	117.912	117.05	116.835	117.201	118.092	119.464	121.305	123.641	126.52	130.008	134.173
-1.0287	-0.286888	0.747923	2.20757	4.20642	6.82071	10.0683	13.8974	18.2057	22.8901	27.8982	33.2542	39.0522	45.4288	52.5305	60.4885	69.3946	79.2738	90.0652	101.623	113.736	126.143	138.561	150.692	162.248	172.969	182.637	191.097	198.267	204.14	208.783	212.327	214.964	216.934	218.503	219.952	221.566	223.63	226.404	230.092	234.81	240.58	247.354	255.033	263.483	272.542	282.028	291.737	301.457	310.984
-1.28215	1.24762	4.1281	7.5255	11.5288	16.1343	21.2753	26.8668	32.8306	39.1026	45.6313	52.3737	59.2951	66.3691	73.5792	80.9288	88.4591	96.254	104.427	113.107	122.423	132.498	143.428	155.256	167.962	181.453	195.568	210.071	224.666	239.039	252.915	266.084	278.406	289.8	300.23	309.691	318.194	325.755	332.395	338.131	342.966	346.879	349.828	351.758	352.639	352.504	351.483	349.799	347.751	345.655
6.395	10.8398	15.3012	19.7271	24.0348	28.1191	31.8795	35.2537	38.2462	40.9408	43.4887	46.0775	48.8994	52.1251	55.8849	60.2591	65.2828	70.9605	77.28	84.2159	91.7227	99.7284	108.126	116.767	125.457	133.964	142.043	149.459	156.003	161.518	165.912	169.177	171.406	172.801	173.676	174.434	175.53	177.417	180.497	185.075	191.325	199.275	208.782	219.53	231.053	242.798	254.217	264.86	274.444	282.876
10.8047	19.4528	28.1416	36.7412	45.1488	53.2694	61.0134	68.2992	75.0604	81.2535	86.8581	91.8721	96.3182	100.255	103.777	106.987	109.978	112.818	115.56	118.244	120.895	123.515	126.089	128.593	131.003	133.291	135.417	137.343	139.043	140.526	141.825	142.991	144.083	145.174	146.348	147.691	149.278	151.153	153.327	155.791	158.535	161.564	164.887	168.505	172.4	176.533	180.862	185.346	189.956	194.675
1.06811	1.66948	2.58509	3.99314	6.04121	8.82276	12.3606	16.6097	21.4883	26.9272	32.9144	39.5135	46.8418	55.0235	64.1484	74.2518	85.3107	97.2467	109.937	123.235	136.981	150.998	165.089	179.048	192.668	205.746	218.101	229.589	240.12	249.666	258.267	266.027	273.094	279.647	285.898	292.078	298.415	305.107	312.296	320.051	328.359	337.134	346.237	355.505	364.772	373.883	382.697	391.11	399.049	406.469
-0.42088	1.55047	3.78813	6.42985	9.53087	13.027	16.7414	20.4516	23.9771	27.2308	30.2153	32.9892	35.6387	38.266	40.984	43.9071	47.1418	50.7838	54.9191	59.6222	64.9492	70.9397	77.6257	85.0287	93.1331	101.854	111.016	120.346	129.478	138.003	145.546	151.855	156.862	160.692	163.636	166.11	168.599	171.606	175.61	181.029	188.194	197.325	208.521	221.737	236.775	253.297	270.848	288.9	306.903	324.354
-0.533816	2.89025	6.4575	10.2194	14.1642	18.2099	22.2324	26.1164	29.7974	33.2812	36.6439	40.0195	43.5776	47.5007	51.9637	57.1179	63.0858	69.9615	77.8059	86.6286	96.369	106.891	117.99	129.398	140.787	151.795	162.08	171.37	179.483	186.338	191.96	196.47	200.062	202.975	205.459	207.752	210.07	212.587	215.42	218.616	222.147	225.912	229.767	233.54	237.046	240.096	242.511	244.154	244.96	244.973
4.39011	7.85846	11.2504	14.4673	17.4309	20.088	22.4132	24.4075	26.0964	27.5333	28.8039	30.0244	31.328	32.8489	34.7101	37.0134	39.832	43.2088	47.1536	51.6407	56.6087	61.9635	67.5868	73.3527	79.1381	84.8215	90.2857	95.4296	100.176	104.465	108.252	111.496	114.168	116.241	117.694	118.511	118.694	118.271	117.298	115.86	114.072	112.069	109.995	107.991	106.185	104.688	103.586	102.95	102.839	103.28
-1.1666	3.40138	8.28466	13.581	19.3391	25.5374	32.09	38.8698	45.7309	52.5167	59.064	65.2197	70.8704	75.9697	80.5459	84.6841	88.5013	92.1332	95.7231	99.4064	103.289	107.431	111.846	116.518	121.414	126.481	131.649	136.833	141.937	146.844	151.428	155.564	159.146	162.103	164.414	166.109	167.274	168.044	168.589	169.097	169.755	170.721	172.12	174.035	176.505	179.528	183.067	187.054	191.401	196.003
-1.14088	3.4949	8.22812	13.1087	18.1165	23.1887	28.2819	33.4366	38.8063	44.6327	51.1973	58.7783	67.617	77.883	89.6436	102.856	117.377	132.979	149.351	166.113	182.855	199.172	214.71	229.197	242.467	254.461	265.223	274.872	283.571	291.502	298.863	305.861	312.695	319.557	326.606	333.958	341.683	349.81	358.329	367.193	376.306	385.528	394.701	403.654	412.225	420.278	427.725	434.519	440.653	446.155
-0.670503	2.62591	6.04521	9.61199	13.3165	17.1099	20.9256	24.7104	28.4479	32.1762	35.9975	40.0717	44.5898	49.7351	55.6419	62.3667	69.8805	78.0729	86.7653	95.7409	104.786	113.728	122.462	130.953	139.223	147.318	155.282	163.135	170.848	178.355	185.581	192.477	199.035	205.281	211.261	217.05	222.735	228.412	234.165	240.069	246.176	252.502	259.015	265.646	272.301	278.871	285.237	291.284	296.922	302.103
-0.789652	2.41075	5.90672	9.84947	14.301	19.2003	24.3767	29.6238	34.783	39.7891	44.6775	49.5661	54.6177	59.9916	65.8009	72.0882	78.8219	85.9094	93.2153	100.586	107.877	114.966	121.781	128.31	134.594	140.7	146.694	152.613	158.462	164.209	169.793	175.139	180.186	184.904	189.3	193.424	197.368	201.272	205.306	209.65	214.46	219.854	225.898	232.617	240.004	248.036	256.664	265.82	275.412	285.328
4.10798	9.56185	15.0936	20.6542	26.2075	31.7063	37.0865	42.2792	47.2254	51.8893	56.2697	60.407	64.3857	68.3271	72.3681	76.6418	81.2639	86.3185	91.8429	97.814	104.139	110.667	117.213	123.596	129.646	135.225	140.239	144.647	148.463	151.753	154.611	157.132	159.401	161.483	163.434	165.3	167.129	168.961	170.84	172.813	174.929	177.242	179.804	182.676	185.915	189.562	193.63	198.092	202.898	207.99
0.633799	4.74395	9.1246	13.8887	19.0832	24.6926	30.6798	37.032	43.7855	51.0272	58.8794	67.4751	76.9254	87.2843	98.5237	110.522	123.065	135.868	148.602	160.938	172.581	183.299	192.95	201.482	208.914	215.321	220.818	225.553	229.694	233.405	236.839	240.143	243.457	246.906	250.581	254.531	258.764	263.254	267.946	272.76	277.602	282.36	286.909	291.106	294.808	297.894	300.281	301.933	302.875	303.205
1.49231	7.25448	13.1264	19.0423	24.8971	30.5669	35.9369	40.9166	45.4415	49.4721	52.9964	56.0393	58.6701	60.9943	63.1343	65.2174	67.3725	69.723	72.3716	75.3817	78.7518	82.4	86.1777	89.903	93.3942	96.4939	99.0851	101.1	102.523	103.384	103.744	103.675	103.256	102.578	101.751	100.897	100.138	99.5907	99.3616	99.5447	100.201	101.342	102.936	104.924	107.223	109.752	112.444	115.27	118.251	121.456
1.64853	4.9469	8.32717	11.78	15.2807	18.791	22.274	25.7086	29.0907	32.436	35.7827	39.1859	42.7115	46.4373	50.451	54.8359	59.661	64.9846	70.8625	77.3541	84.5198	92.402	100.997	110.237	119.993	130.082	140.266	150.255	159.723	168.345	175.83	181.957	186.604	189.757	191.498	191.973	191.359	189.853	187.669	185.027	182.151	179.256	176.536	174.148	172.198	170.75	169.835	169.458	169.607	170.257
1.56414	5.64299	9.68655	13.6127	17.3602	20.893	24.2141	27.3701	30.4376	33.5065	36.6626	39.9703	43.4649	47.1558	51.0376	55.0987	59.329	63.7303	68.3234	73.1381	78.1931	83.4734	88.915	94.4035	99.7952	104.942	109.704	113.955	117.599	120.578	122.886	124.56	125.677	126.346	126.703	126.904	127.119	127.507	128.199	129.271	130.75	132.634	134.91	137.582	140.669	144.214	148.26	152.842	157.962	163.578
-0.312443	3.03389	6.71679	10.9067	15.6767	20.9906	26.736	32.7854	39.0484	45.4829	52.0779	58.8335	65.7333	72.7179	79.6788	86.4728	92.9396	98.9199	104.269	108.866	112.634	115.558	117.687	119.127	120.03	120.594	121.06	121.698	122.776	124.543	127.217	130.97	135.907	142.064	149.399	157.799	167.072	176.954	187.129	197.288	207.19	216.69	225.745	234.395	242.742	250.922	259.071	267.294	275.651	284.149
1.05397	5.36665	10.0104	15.1059	20.6947	26.7251	33.0645	39.5427	46.0105	52.3719	58.5751	64.5871	70.3792	75.9261	81.2054	86.1894	90.8382	95.0982	98.9081	102.212	104.973	107.176	108.836	109.991	110.701	111.04	111.095	110.954	110.695	110.374	110.027	109.671	109.314	108.964	108.633	108.347	108.151	108.11	108.291	108.749	109.51	110.58	111.955	113.63	115.607	117.896	120.513	123.465	126.757	130.401
1.35987	4.01243	6.92519	10.217	13.9547	18.1323	22.6679	27.439	32.3445	37.3558	42.534	48.0122	53.9553	60.5156	67.8008	75.8538	84.6414	94.0518	103.904	113.969	123.987	133.7	142.88	151.358	159.034	165.875	171.915	177.247	182.015	186.391	190.548	194.644	198.821	203.21	207.927	213.068	218.709	224.907	231.687	239.032	246.881	255.139	263.693	272.414	281.165	289.813	298.242	306.361	314.102	321.413
-0.568853	3.2661	7.26106	11.4668	15.8551	20.3158	24.702	28.8905	32.8221	36.5102	40.0366	43.5434	47.212	51.2305	55.7639	60.9366	66.8287	73.4724	80.8386	88.825	97.2557	105.89	114.432	122.538	129.807	135.788	139.979	141.845	140.843	136.465	128.304	116.156	100.206	81.2698	60.9415	41.2098	23.7188	9.39404	-1.39592	-8.54157	-11.9656	-11.4723	-6.67727	2.97919	18.1243	39.2417	66.3465	98.5319	133.623	168.605
8.73203	14.915	20.9903	26.8161	32.2437	37.1517	41.4856	45.28	48.6559	51.804	54.9573	58.3492	62.1651	66.5077	71.3829	76.703	82.3004	87.9606	93.4728	98.6708	103.448	107.751	111.568	114.9	117.748	120.09	121.876	123.048	123.556	123.378	122.538	121.099	119.156	116.802	114.116	111.149	107.941	104.541	101.028	97.5153	94.1414	91.0581	88.4169	86.3539	84.9635	84.274	84.2375	84.7366	85.6026	86.645
14.9444	22.3023	29.8692	37.6175	45.515	53.5257	61.6112	69.7228	77.7931	85.7425	93.4963	100.999	108.215	115.119	121.698	127.959	133.945	139.739	145.445	151.149	156.905	162.727	168.589	174.42	180.103	185.484	190.394	194.692	198.284	201.147	203.314	204.863	205.895	206.517	206.834	206.937	206.897	206.766	206.581	206.373	206.173	206.027	205.992	206.14	206.537	207.232	208.247	209.576	211.184	213.006
-2.3102	5.10233	12.8569	21.0265	29.6734	38.8364	48.5185	58.6839	69.2662	80.1815	91.3504	102.715	114.238	125.885	137.624	149.413	161.198	172.911	184.466	195.765	206.69	217.138	227.052	236.437	245.348	253.866	262.089	270.123	278.056	285.943	293.802	301.634	309.432	317.18	324.856	332.412	339.763	346.779	353.299	359.171	364.278	368.548	371.955	374.517	376.303	377.426	378.017	378.202	378.092	377.78
[truncated: 51 more columns]
