# Supplementary material for: Distributions of plantar loads are altered when walking in anxiety-inducing virtual settings but not under cognitive demand
Source: PLoS One. 2026 Apr 20;21(4):e0345075. doi: 10.1371/journal.pone.0345075 (PMC13094994; doi:10.1371/journal.pone.0345075)
Supplement: S1 File — Study data is available here. (ZIP) [file pone.0345075.s001.zip › S1 File. Dataset/ProcLLat_39DTH.xlsx]

## Sheet: Sheet1
-0.703601	-0.874784	-0.999704	-1.02166	-0.864165	-0.431341	0.387704	1.70863	3.63336	6.22228	9.46243	13.2494	17.4068	21.7383	26.0796	30.3228	34.4168	38.3533	42.1476	45.8205	49.393	52.894	56.3686	59.8812	63.5117	67.345	71.4594	75.9212	80.7879	86.1003	91.8627	98.0331	104.536	111.284	118.203	125.24	132.359	139.523	146.701	153.873	161.036	168.194	175.359	182.552	189.797	197.097	204.432	211.749	218.962	225.958
-2.19211	-1.27972	0.146447	2.31591	5.45349	9.75214	15.3401	22.2317	30.2817	39.1937	48.5989	58.1586	67.6287	76.8696	85.8212	94.4673	102.812	110.861	118.611	126.037	133.099	139.761	146.006	151.848	157.346	162.603	167.759	172.954	178.308	183.909	189.816	196.06	202.648	209.577	216.849	224.469	232.433	240.718	249.3	258.151	267.246	276.55	286.004	295.527	305.037	314.462	323.738	332.814	341.644	350.167
-1.29069	-0.768266	0.0377574	1.26843	3.06425	5.5485	8.80373	12.8463	17.6094	22.9376	28.6001	34.3303	39.8832	45.0824	49.8337	54.1137	57.9586	61.444	64.6597	67.6997	70.6602	73.6295	76.6777	79.8564	83.2046	86.7561	90.5493	94.6278	99.0343	103.804	108.954	114.473	120.31	126.395	132.651	139.014	145.439	151.907	158.415	164.961	171.528	178.068	184.503	190.728	196.635	202.129	207.133	211.597	215.488	218.796
-1.31824	-1.18422	-0.810955	-0.0575485	1.22954	3.19905	5.97055	9.61356	14.1384	19.484	25.4934	31.9095	38.4272	44.7715	50.7504	56.2634	61.285	65.8375	69.9616	73.698	77.0871	80.1703	82.9866	85.5723	87.9659	90.2145	92.3723	94.4943	96.6366	98.8665	101.27	103.944	106.977	110.449	114.416	118.905	123.925	129.465	135.495	141.977	148.865	156.111	163.667	171.495	179.567	187.86	196.341	204.981	213.747	222.58
-0.978447	1.95525	5.41265	9.62478	14.7085	20.611	27.0978	33.8115	40.3746	46.48	51.9435	56.7166	60.862	64.5116	67.8407	71.0557	74.3757	78.0075	82.1245	86.853	92.2664	98.3873	105.191	112.612	120.551	128.884	137.472	146.173	154.844	163.349	171.577	179.461	186.97	194.106	200.897	207.384	213.612	219.615	225.415	231.018	236.409	241.555	246.398	250.862	254.863	258.328	261.206	263.471	265.135	266.248
-1.18155	-1.17756	-0.937917	-0.346593	0.728078	2.41955	4.83887	8.04045	11.9923	16.5766	21.6306	27.0052	32.5983	38.3595	44.2891	50.4361	56.8847	63.7328	71.0756	78.9987	87.5766	96.8733	106.944	117.825	129.516	141.95	154.989	168.44	182.082	195.681	209.013	221.89	234.185	245.833	256.824	267.181	276.943	286.153	294.849	303.043	310.718	317.843	324.398	330.389	335.841	340.796	345.322	349.521	353.541	357.559
-1.02743	-1.21343	-1.29762	-1.19274	-0.78646	0.055065	1.47731	3.61969	6.59332	10.459	15.2043	20.723	26.8143	33.223	39.6994	46.0401	52.0985	57.7771	63.017	67.792	72.1032	75.9641	79.3876	82.3886	84.985	87.1919	89.0214	90.4814	91.5771	92.3186	92.7269	92.8375	92.7054	92.4083	92.0497	91.7621	91.6982	92.0004	92.7713	94.0623	95.8702	98.1351	100.749	103.579	106.497	109.415	112.3	115.17	118.07	121.059
-1.50924	-0.469994	1.15263	3.57392	6.97613	11.4605	16.9934	23.3696	30.2395	37.2118	43.9671	50.3149	56.1866	61.594	66.5797	71.1771	75.3921	79.2105	82.6116	85.5726	88.0754	90.1241	91.7582	93.0531	94.1094	95.042	95.966	96.9845	98.1831	99.6296	101.383	103.504	106.051	109.066	112.572	116.572	121.057	126.005	131.387	137.161	143.26	149.6	156.081	162.606	169.081	175.425	181.566	187.45	193.041	198.334
0.236417	1.12796	2.51464	4.6099	7.59202	11.5771	16.5934	22.555	29.2387	36.2884	43.2711	49.7703	55.4767	60.2356	64.046	67.0247	69.3579	71.255	72.9137	74.5016	76.1534	77.9701	80.0093	82.2857	84.781	87.4557	90.2617	93.1583	96.1261	99.1688	102.305	105.56	108.969	112.564	116.374	120.419	124.706	129.217	133.913	138.75	143.688	148.698	153.757	158.852	163.972	169.11	174.262	179.43	184.623	189.861
-0.911998	-0.643578	-0.232035	0.424112	1.42827	2.87398	4.83733	7.37659	10.5308	14.3077	18.6636	23.4893	28.6163	33.85	39.0148	43.9811	48.6735	53.0714	57.1963	61.0832	64.7609	68.2489	71.553	74.6539	77.5082	80.0634	82.2681	84.0796	85.4777	86.4723	87.0949	87.387	87.3951	87.1675	86.7547	86.213	85.6088	85.0115	84.475	84.0302	83.6907	83.4619	83.3494	83.3627	83.5178	83.8361	84.3414	85.0532	85.9761	87.0943
-0.988761	-0.587762	-0.078038	0.600235	1.53441	2.83983	4.64422	7.06263	10.1795	14.0425	18.654	23.9507	29.7765	35.8821	41.9758	47.7962	53.1584	57.9675	62.2113	65.9369	69.2199	72.1343	74.7338	77.0492	79.0961	80.8808	82.4003	83.6431	84.5983	85.264	85.6419	85.7342	85.5517	85.1268	84.5227	83.8391	83.207	82.7665	82.6419	82.9281	83.678	84.8922	86.5181	88.4643	90.6292	92.9308	95.3183	97.7648	100.256	102.785
-1.29317	-1.23124	-0.927104	-0.248362	0.95256	2.82248	5.48248	8.99734	13.3465	18.4083	23.9719	29.7772	35.5641	41.1185	46.3008	51.0491	55.3606	59.2623	62.7875	65.9702	68.8486	71.4591	73.8268	75.9669	77.8941	79.6311	81.2081	82.6547	83.9905	85.2312	86.4039	87.5526	88.7312	90.0012	91.4421	93.1574	95.259	97.8386	100.947	104.596	108.772	113.451	118.596	124.152	130.053	136.227	142.604	149.124	155.732	162.376
-1.55358	-1.15565	-0.295153	1.20343	3.51465	6.77917	11.0599	16.2888	22.2331	28.5334	34.8003	40.6937	45.9624	50.4639	54.1694	57.1469	59.5315	61.4892	63.1853	64.7679	66.3539	68.0121	69.7539	71.5425	73.3164	75.0155	76.5906	77.9984	79.2047	80.1944	80.9714	81.5532	81.9657	82.2363	82.3948	82.4847	82.564	82.6955	82.9443	83.3672	83.9926	84.8144	85.8111	86.9692	88.2926	89.7952	91.4931	93.4036	95.5383	97.8917
-1.39405	0.029717	1.97634	4.65017	8.2101	12.7277	18.1502	24.2842	30.8252	37.4352	43.8322	49.8519	55.4591	60.7202	65.7562	70.6951	75.6321	80.6076	85.611	90.6034	95.5364	100.354	104.996	109.42	113.618	117.631	121.541	125.464	129.533	133.879	138.626	143.885	149.733	156.2	163.264	170.877	178.99	187.548	196.483	205.72	215.183	224.778	234.398	243.932	253.285	262.385	271.163	279.548	287.477	294.898
-0.80779	-0.291993	0.387884	1.31098	2.54967	4.16418	6.20182	8.69103	11.6363	15.0314	18.8801	23.1975	27.9884	33.2172	38.7866	44.5448	50.3188	55.952	61.3224	66.3457	70.9747	75.1986	79.0404	82.5536	85.8035	88.8378	91.6579	94.2074	96.3894	98.1024	99.282	99.9298	100.116	99.9668	99.6495	99.3412	99.2046	99.3788	99.979	101.092	102.773	105.057	107.97	111.538	115.779	120.694	126.26	132.435	139.149	146.296
-0.821713	-0.861686	-0.823668	-0.628168	-0.180294	0.625031	1.89519	3.73347	6.23012	9.44214	13.3644	17.904	22.8755	28.0355	33.1418	38.0039	42.5072	46.6116	50.334	53.7283	56.8689	59.8409	62.7338	65.6332	68.6147	71.7426	75.0684	78.6268	82.4271	86.4417	90.6077	94.8471	99.0857	103.253	107.277	111.092	114.658	117.967	121.041	123.914	126.637	129.27	131.868	134.461	137.05	139.62	142.144	144.593	146.933	149.125
-1.33962	-0.796309	0.00845622	1.2175	2.97496	5.41168	8.62533	12.6614	17.5048	23.0761	29.2209	35.7094	42.2725	48.6683	54.737	60.4196	65.747	70.8104	75.7258	80.6045	85.5353	90.5747	95.7486	101.059	106.487	112.002	117.576	123.186	128.816	134.457	140.118	145.84	151.687	157.738	164.061	170.692	177.617	184.791	192.144	199.589	207.033	214.389	221.582	228.541	235.2	241.5	247.376	252.738	257.481	261.51
-1.23002	-1.11209	-0.759514	-0.050049	1.15035	2.97337	5.52937	8.88049	13.0126	17.8252	23.1464	28.7589	34.4335	39.9634	45.1889	50.003	54.3474	58.2033	61.5846	64.5354	67.1219	69.4148	71.4792	73.3827	75.2057	77.0362	78.9566	81.0411	83.3635	86.0043	89.0622	92.6555	96.894	101.844	107.518	113.896	120.943	128.623	136.892	145.697	154.971	164.647	174.66	184.955	195.484	206.196	217.034	227.925	238.796	249.574
-1.52532	-1.29048	-0.790639	0.118981	1.60022	3.82293	6.94028	11.0522	16.1819	22.2619	29.1191	36.4838	44.0466	51.5337	58.7523	65.5913	72.0006	77.9709	83.5151	88.6461	93.3654	97.6701	101.567	105.077	108.244	111.125	113.788	116.293	118.687	120.996	123.219	125.322	127.259	128.974	130.41	131.534	132.364	132.97	133.445	133.884	134.367	134.951	135.663	136.514	137.515	138.685	140.056	141.666	143.554	145.751
-1.39757	-0.718697	0.443775	2.28222	4.97201	8.63053	13.2646	18.7302	24.7359	30.9001	36.8391	42.2478	46.9397	50.8481	54.01	56.5444	58.62	60.4212	62.1246	63.8827	65.8085	67.9691	70.3832	73.0221	75.8265	78.7316	81.6783	84.6121	87.4852	90.2565	92.8813	95.3079	97.4861	99.3756	100.945	102.172	103.049	103.587	103.816	103.791	103.594	103.325	103.086	102.982	103.117	103.579	104.434	105.719	107.432	109.546
-0.812191	1.22959	3.64812	6.61108	10.2056	14.3971	19.0323	23.8875	28.7258	33.3395	37.5743	41.3413	44.6271	47.4973	50.0764	52.5198	54.9948	57.6708	60.7099	64.2541	68.4074	73.225	78.7165	84.8601	91.6127	98.9167	106.702	114.877	123.332	131.942	140.597	149.203	157.685	165.981	174.041	181.813	189.235	196.237	202.753	208.726	214.109	218.855	222.908	226.218	228.752	230.493	231.443	231.649	231.201	230.221
-0.161356	1.18274	3.06597	5.70665	9.27336	13.85	19.415	25.8216	32.7891	39.9387	46.8734	53.2645	58.9077	63.7357	67.7955	71.2075	74.131	76.7416	79.2064	81.6569	84.1805	86.8281	89.6235	92.57	95.6542	98.8468	102.103	105.367	108.585	111.711	114.733	117.682	120.635	123.691	126.954	130.516	134.445	138.786	143.551	148.711	154.199	159.921	165.776	171.661	177.495	183.231	188.85	194.341	199.69	204.877
-0.931963	-0.5754	-0.128565	0.490268	1.38544	2.66773	4.4438	6.80806	9.82788	13.518	17.8132	22.5613	27.5562	32.5954	37.5197	42.2283	46.6821	50.8979	54.9302	58.854	62.7479	66.6791	70.6985	74.848	79.165	83.6794	88.4076	93.3543	98.5249	103.934	109.598	115.509	121.639	127.935	134.339	140.786	147.219	153.603	159.93	166.227	172.535	178.9	185.369	191.989	198.796	205.81	213.029	220.422	227.935	235.484
-1.2439	-1.40116	-1.38948	-1.09941	-0.395504	0.876132	2.87147	5.72018	9.48821	14.1399	19.5187	25.3758	31.4372	37.4626	43.2694	48.7395	53.8164	58.4942	62.7955	66.7477	70.3733	73.6899	76.7191	79.4961	82.0705	84.5032	86.8624	89.2155	91.623	94.1429	96.825	99.7006	102.782	106.069	109.557	113.231	117.054	120.964	124.885	128.738	132.454	136	139.384	142.635	145.769	148.791	151.703	154.514	157.24	159.899
-1.41027	-0.83632	-0.013592	1.19979	2.94565	5.35506	8.53958	12.5761	17.4837	23.1984	29.5557	36.3003	43.1324	49.7799	56.0595	61.8945	67.2961	72.3391	77.1484	81.8835	86.7182	91.82	97.3315	103.35	109.912	116.997	124.539	132.464	140.702	149.194	157.884	166.724	175.662	184.626	193.517	202.226	210.638	218.646	226.153	233.072	239.329	244.873	249.676	253.722	256.996	259.487	261.195	262.144	262.387	262.01
0.765315	2.85977	5.5686	9.14359	13.7646	19.4863	26.2	33.6358	41.4236	49.1964	56.6849	63.7633	70.4425	76.8259	83.0486	89.2339	95.4795	101.857	108.409	115.158	122.114	129.279	136.647	144.2	151.914	159.754	167.681	175.653	183.627	191.562	199.431	207.217	214.908	222.481	229.895	237.099	244.043	250.68	256.959	262.836	268.281	273.288	277.864	282.031	285.821	289.267	292.397	295.233	297.791	300.073
[truncated: 51 more columns]
