# Supplementary material for: Distributions of plantar loads are altered when walking in anxiety-inducing virtual settings but not under cognitive demand
Source: PLoS One. 2026 Apr 20;21(4):e0345075. doi: 10.1371/journal.pone.0345075 (PMC13094994; doi:10.1371/journal.pone.0345075)
Supplement: S1 File — Study data is available here. (ZIP) [file pone.0345075.s001.zip › S1 File. Dataset/ProcLLat_07STL.xlsx]

## Sheet: Sheet1
-0.336899	-0.543189	-0.790502	-1.06076	-1.3191	-1.50855	-1.54531	-1.31557	-0.675863	0.540596	2.50847	5.38328	9.26583	14.1683	19.9983	26.5736	33.6547	40.9787	48.2896	55.3629	62.0111	68.0808	73.4552	78.061	81.8738	84.9201	87.2719	89.036	90.344	91.3385	92.1631	92.9553	93.8357	94.892	96.1701	97.6813	99.4192	101.369	103.511	105.831	108.317	110.964	113.781	116.804	120.106	123.801	128.049	133.054	139.055	146.307
-1.15307	-1.48387	-1.75907	-1.89002	-1.75282	-1.187	-0.000277268	2.01756	5.07113	9.33046	14.9001	21.7939	29.9334	39.1651	49.2822	60.0449	71.2011	82.4977	93.6842	104.523	114.818	124.443	133.351	141.568	149.179	156.31	163.088	169.624	175.994	182.215	188.238	193.955	199.22	203.879	207.794	210.84	212.896	213.85	213.609	212.129	209.438	205.652	200.976	195.697	190.167	184.773	179.881	175.791	172.72	170.816
-0.829838	-1.06032	-1.24184	-1.31059	-1.17799	-0.730296	0.167262	1.65968	3.88584	6.96203	10.9714	15.9672	21.9884	29.0716	37.2506	46.5473	56.9603	68.4552	80.9533	94.3179	108.351	122.8	137.37	151.74	165.587	178.609	190.555	201.242	210.555	218.442	224.919	230.084	234.119	237.275	239.834	242.093	244.349	246.895	250.006	253.911	258.778	264.724	271.827	280.129	289.63	300.293	312.045	324.776	338.321	352.442
-1.466	-1.55058	-1.39724	-0.868317	0.198853	1.97906	4.6349	8.2788	12.9276	18.4722	24.6869	31.2775	37.9429	44.425	50.532	56.1422	61.2007	65.7109	69.7194	73.2966	76.5197	79.4552	82.1482	84.6249	86.9012	88.9878	90.8929	92.6216	94.1714	95.5338	96.7061	97.6992	98.5314	99.2164	99.7654	100.195	100.526	100.78	100.983	101.168	101.378	101.657	102.047	102.581	103.278	104.141	105.162	106.332	107.648	109.121
-1.05955	-1.34864	-1.58205	-1.67707	-1.51942	-0.96254	0.167554	2.05875	4.88841	8.79209	13.835	19.9921	27.1422	35.0812	43.549	52.2561	60.9078	69.2315	77.004	84.0694	90.3404	95.7846	100.409	104.252	107.375	109.853	111.774	113.257	114.449	115.498	116.543	117.694	119.04	120.649	122.577	124.864	127.527	130.558	133.924	137.554	141.342	145.165	148.916	152.514	155.923	159.141	162.19	165.102	167.923	170.715
-1.23621	-1.51707	-1.70867	-1.70967	-1.38501	-0.567473	0.933578	3.31281	6.73536	11.2928	16.9651	23.6091	30.9855	38.815	46.8353	54.8374	62.6844	70.3159	77.7318	84.9647	92.059	99.0597	106.004	112.92	119.831	126.769	133.776	140.9	148.199	155.74	163.59	171.811	180.452	189.542	199.075	209.007	219.261	229.734	240.306	250.845	261.211	271.271	280.913	290.062	298.68	306.758	314.309	321.367	327.984	334.231
-0.804459	-1.13038	-1.46973	-1.76774	-1.93911	-1.86268	-1.37924	-0.294984	1.60609	4.5366	8.66535	14.0734	20.7304	28.502	37.1855	46.555	56.3965	66.5239	76.7895	87.0925	97.3821	107.643	117.866	128.028	138.086	147.981	157.644	166.987	175.907	184.288	192.016	199.004	205.216	210.682	215.499	219.83	223.887	227.901	232.086	236.61	241.584	247.067	253.068	259.568	266.527	273.881	281.543	289.41	297.379	305.35
-0.682323	-0.905296	-1.10925	-1.24425	-1.23768	-0.992205	-0.387056	0.715456	2.45531	4.95441	8.30716	12.5895	17.8623	24.1535	31.4331	39.5967	48.4613	57.7719	67.2212	76.4784	85.2296	93.2267	100.322	106.466	111.685	116.05	119.647	122.555	124.831	126.524	127.686	128.377	128.669	128.644	128.381	127.951	127.41	126.793	126.115	125.368	124.537	123.608	122.58	121.465	120.291	119.086	117.882	116.701	115.558	114.459
-1.02276	-1.25492	-1.40837	-1.3998	-1.11817	-0.426246	0.831953	2.81497	5.6575	9.43956	14.1676	19.7803	26.1703	33.2019	40.72	48.5633	56.584	64.6675	72.7378	80.7503	88.6789	96.5022	104.201	111.77	119.22	126.572	133.853	141.088	148.283	155.413	162.427	169.269	175.885	182.223	188.233	193.858	199.035	203.687	207.737	211.115	213.785	215.743	217.02	217.663	217.721	217.252	216.335	215.076	213.596	212.028
-1.36446	-1.74723	-2.06791	-2.22	-2.0555	-1.38349	0.0242598	2.41673	6.03134	11.0465	17.532	25.419	34.5058	44.4937	55.0172	65.671	76.0582	85.8502	94.8207	102.849	109.915	116.081	121.484	126.308	130.753	135.017	139.275	143.684	148.386	153.514	159.18	165.469	172.443	180.133	188.552	197.705	207.595	218.207	229.484	241.314	253.534	265.943	278.333	290.527	302.383	313.788	324.652	334.895	344.441	353.219
-0.57819	-0.834114	-1.11156	-1.37231	-1.555	-1.57036	-1.29843	-0.589557	0.728166	2.83214	5.87566	9.95241	15.0798	21.2127	28.2677	36.1388	44.7078	53.8499	63.4315	73.3105	83.3449	93.401	103.355	113.086	122.478	131.437	139.902	147.851	155.292	162.248	168.759	174.868	180.625	186.082	191.281	196.238	200.942	205.37	209.517	213.406	217.082	220.609	224.049	227.444	230.819	234.189	237.558	240.916	244.23	247.428
-0.944343	-1.31847	-1.70149	-2.02816	-2.1982	-2.07064	-1.46182	-0.149997	2.10955	5.55424	10.3679	16.6336	24.3106	33.2401	43.1736	53.8214	64.9079	76.2047	87.5431	98.8184	109.984	121.033	131.972	142.816	153.584	164.289	174.931	185.494	195.949	206.266	216.412	226.345	236.013	245.368	254.369	263.001	271.263	279.166	286.715	293.912	300.768	307.304	313.555	319.563	325.374	331.032	336.566	341.988	347.304	352.523
-1.48839	-1.7455	-1.8468	-1.66515	-1.03779	0.227875	2.33889	5.48788	9.81007	15.3375	21.9751	29.5156	37.6824	46.1809	54.7471	63.1756	71.3146	79.0438	86.2638	92.899	98.9011	104.251	108.963	113.08	116.659	119.758	122.429	124.713	126.647	128.266	129.61	130.734	131.709	132.608	133.489	134.386	135.313	136.272	137.266	138.299	139.374	140.478	141.578	142.641	143.653	144.63	145.605	146.612	147.685	148.86
-0.854683	-1.06546	-1.22137	-1.2546	-1.07284	-0.559551	0.420901	2.01089	4.33986	7.50661	11.5745	16.5751	22.5126	29.3676	37.1017	45.6575	54.9512	64.86	75.2154	85.8085	96.4037	106.754	116.618	125.781	134.073	141.382	147.663	152.943	157.314	160.918	163.938	166.595	169.131	171.79	174.799	178.362	182.654	187.833	194.05	201.448	210.156	220.263	231.784	244.614	258.524	273.173	288.149	303.01	317.332	330.762
-0.998331	-1.11819	-1.10759	-0.877235	-0.31709	0.697532	2.29277	4.5735	7.59179	11.3186	15.6399	20.3855	25.3765	30.4691	35.5769	40.6708	45.7643	50.8869	56.06	61.2872	66.5445	71.7715	76.8818	81.7878	86.4163	90.7095	94.6176	98.0907	101.083	103.567	105.546	107.048	108.107	108.757	109.032	108.961	108.568	107.866	106.871	105.597	104.071	102.334	100.445	98.4713	96.4802	94.5291	92.664	90.926	89.3533	87.976
-1.1088	-1.46185	-1.78193	-1.98619	-1.95575	-1.53278	-0.522831	1.29431	4.141	8.2024	13.578	20.2484	28.0794	36.8578	46.3294	56.2248	66.2734	76.2127	85.7925	94.7749	102.939	110.093	116.094	120.859	124.377	126.703	127.949	128.269	127.847	126.882	125.595	124.224	123.016	122.224	122.094	122.829	124.553	127.286	130.954	135.426	140.546	146.149	152.069	158.145	164.234	170.215	175.993	181.494	186.666	191.468
-0.642724	-0.840139	-1.01175	-1.10923	-1.06388	-0.78541	-0.163896	0.923177	2.59983	4.98153	8.16662	12.223	17.1757	23.0096	29.6798	37.1093	45.1821	53.7445	62.6156	71.6032	80.5214	89.2068	97.5296	105.397	112.751	119.576	125.902	131.806	137.39	142.762	148.015	153.217	158.419	163.668	169.004	174.469	180.093	185.891	191.86	197.996	204.289	210.713	217.245	223.875	230.603	237.43	244.354	251.367	258.457	265.61
-1.08629	-1.39173	-1.64264	-1.75503	-1.61207	-1.0631	0.0717688	1.9882	4.87366	8.87466	14.0588	20.3862	27.7159	35.8477	44.5691	53.6902	63.074	72.6537	82.4284	92.4414	102.752	113.408	124.424	135.788	147.466	159.411	171.56	183.828	196.101	208.239	220.093	231.523	242.437	252.807	262.667	272.083	281.131	289.888	298.423	306.774	314.933	322.847	330.443	337.641	344.392	350.681	356.529	361.979	367.078	371.863
-1.26695	-1.61665	-1.90001	-2.01857	-1.83582	-1.1764	0.168169	2.42335	5.80092	10.4518	16.4133	23.5789	31.711	40.4902	49.5692	58.6074	67.2925	75.3697	82.6645	89.0783	94.5757	99.1809	102.974	106.08	108.654	110.864	112.875	114.834	116.86	119.051	121.49	124.25	127.381	130.92	134.879	139.245	143.97	148.98	154.195	159.539	164.944	170.368	175.812	181.32	186.958	192.799	198.909	205.338	212.081	219.057
-0.308678	-0.470746	-0.657362	-0.850123	-1.01671	-1.10721	-1.05119	-0.756631	-0.112167	1.00535	2.71648	5.12109	8.28314	12.2234	16.9235	22.3395	28.4173	35.1038	42.3497	50.1088	58.3357	66.9818	75.9922	85.3075	94.8784	104.676	114.679	124.861	135.186	145.619	156.13	166.704	177.346	188.07	198.881	209.744	220.562	231.161	241.305	250.718	259.128	266.323	272.183	276.686	279.902	281.973	283.098	283.517	283.49	283.273
-0.953173	-1.20546	-1.40137	-1.46611	-1.297	-0.763262	0.288906	2.02352	4.59282	8.1093	12.6191	18.0887	24.414	31.4471	39.0185	46.9437	55.0245	63.059	70.8536	78.2308	85.032	91.1271	96.4307	100.92	104.649	107.735	110.338	112.637	114.8	116.969	119.26	121.771	124.586	127.768	131.356	135.342	139.67	144.251	148.982	153.763	158.499	163.103	167.495	171.622	175.468	179.07	182.504	185.868	189.26	192.76
-0.604317	-0.83139	-1.05822	-1.24211	-1.3187	-1.19883	-0.76791	0.110388	1.58366	3.79062	6.82995	10.7267	15.4185	20.7751	26.6383	32.8585	39.3186	45.9373	52.6613	59.4591	66.3246	73.2821	80.3835	87.6973	95.2984	103.26	111.641	120.476	129.761	139.453	149.484	159.776	170.256	180.858	191.528	202.207	212.816	223.265	233.47	243.354	252.843	261.874	270.413	278.461	286.047	293.227	300.077	306.678	313.099	319.387
-1.34793	-1.64563	-1.83691	-1.81115	-1.42164	-0.487877	1.19424	3.83059	7.59334	12.5803	18.793	26.1497	34.5169	43.7339	53.6194	63.9688	74.5624	85.19	95.6731	105.874	115.689	125.038	133.867	142.153	149.907	157.165	163.972	170.375	176.411	182.121	187.548	192.752	197.787	202.703	207.541	212.344	217.158	222.024	226.959	231.944	236.924	241.831	246.592	251.147	255.444	259.448	263.144	266.549	269.713	272.726
-1.23631	-1.6077	-1.93102	-2.11253	-2.01964	-1.47867	-0.278494	1.81585	5.03662	9.57499	15.5343	22.8947	31.5184	41.1926	51.6792	62.7559	74.2348	85.9601	97.8043	109.666	121.451	133.051	144.321	155.102	165.232	174.571	183.007	190.469	196.929	202.392	206.893	210.496	213.292	215.394	216.938	218.071	218.942	219.687	220.428	221.266	222.284	223.552	225.132	227.071	229.416	232.219	235.533	239.397	243.815	248.735
-1.92264	-2.34066	-2.60107	-2.54559	-1.96506	-0.602916	1.82993	5.62507	11.0309	18.1938	27.1131	37.6428	49.5343	62.4911	76.2166	90.4357	104.898	119.383	133.687	147.61	160.945	173.488	185.05	195.49	204.747	212.865	219.966	226.226	231.85	237.042	242.001	246.906	251.921	257.177	262.758	268.702	275.021	281.715	288.799	296.296	304.219	312.549	321.232	330.194	339.332	348.522	357.629	366.53	375.121	383.331
-0.816738	-0.955494	-1.01128	-0.913933	-0.57364	0.116013	1.26968	2.99438	5.36414	8.39146	12.0143	16.1127	20.5489	25.206	30.0061	34.9056	39.8826	44.9309	50.0644	55.3234	60.773	66.492	72.5568	79.029	85.9449	93.312	101.113	109.305	117.805	126.48	135.14	143.542	151.4	158.423	164.361	169.057	172.463	174.634	175.704	175.866	175.349	174.399	173.255	172.121	171.145	170.407	169.928	169.688	169.662	169.844
-1.27852	-1.47785	-1.53802	-1.3483	-0.768509	0.365466	2.22755	4.97588	8.71758	13.4776	19.185	25.6848	32.7779	40.2767	48.0431	56.0002	64.1281	72.4597	81.0816	90.1178	99.6899	109.877	120.689	132.067	143.893	156.004	168.194	180.216	191.798	202.67	212.576	221.294	228.639	234.468	238.686	241.224	242.038	241.116	238.503	234.328	228.83	222.365	215.382	208.379	201.834	196.138	191.582	188.365	186.609	186.367
[truncated: 51 more columns]
