# Supplementary material for: Distributions of plantar loads are altered when walking in anxiety-inducing virtual settings but not under cognitive demand
Source: PLoS One. 2026 Apr 20;21(4):e0345075. doi: 10.1371/journal.pone.0345075 (PMC13094994; doi:10.1371/journal.pone.0345075)
Supplement: S1 File — Study data is available here. (ZIP) [file pone.0345075.s001.zip › S1 File. Dataset/ProcL_24STL.xlsx]

## Sheet: Sheet1
0.0573468	0.0877281	0.11812	0.148189	0.177856	0.207295	0.236887	0.267172	0.29881	0.332506	0.368895	0.40841	0.451176	0.497	0.545438	0.595854	0.647466	0.699382	0.750622	0.800138	0.846884	0.889933	0.928573	0.962347	0.991058	1.0147	1.03334	1.0471	1.05615	1.0608	1.06144	1.05856	1.05276	1.04471	1.03512	1.02464	1.01388	1.00332	0.99336	0.984307	0.97636	0.969616	0.964046	0.959517	0.955864	0.952972	0.950805	0.949388	0.94875	0.948878
0.0364321	0.0819288	0.127664	0.172999	0.217519	0.261177	0.304326	0.347562	0.391457	0.436303	0.481932	0.527678	0.572538	0.615473	0.65566	0.692588	0.726041	0.756056	0.782887	0.806975	0.828891	0.849253	0.868643	0.887521	0.906182	0.924735	0.943124	0.961154	0.978508	0.994752	1.00937	1.02186	1.0318	1.03891	1.04312	1.04454	1.04337	1.03984	1.03421	1.02678	1.01793	1.00803	0.997476	0.986632	0.975847	0.965445	0.955743	0.94703	0.939554	0.933522
0.035725	0.0824556	0.12952	0.176249	0.222167	0.267003	0.310649	0.353089	0.394351	0.434515	0.473711	0.512066	0.54963	0.586376	0.622253	0.657212	0.69114	0.723803	0.754874	0.784052	0.811166	0.836208	0.859289	0.880584	0.900282	0.918574	0.935627	0.951573	0.966501	0.980453	0.993418	1.00533	1.01606	1.02546	1.03338	1.03966	1.04412	1.04657	1.04689	1.0451	1.04148	1.03651	1.03088	1.02541	1.02098	1.01826	1.01758	1.01891	1.02202	1.02655
0.066154	0.112781	0.158689	0.202784	0.244322	0.282975	0.318825	0.352317	0.384142	0.415073	0.44581	0.476924	0.508838	0.541778	0.575732	0.610487	0.645711	0.681031	0.716095	0.750589	0.78422	0.816683	0.847639	0.876722	0.903572	0.927894	0.949484	0.968195	0.983903	0.996492	1.00587	1.01198	1.01482	1.01452	1.01133	1.00565	0.997973	0.988847	0.978788	0.968253	0.95761	0.947152	0.937122	0.927745	0.919243	0.911843	0.905769	0.901229	0.898415	0.897491
0.0271379	0.100834	0.1773	0.256467	0.337636	0.419283	0.499111	0.574406	0.642643	0.702078	0.752067	0.793005	0.826004	0.852521	0.874072	0.892046	0.907615	0.921681	0.934873	0.947562	0.959903	0.971851	0.983198	0.993637	1.00283	1.01045	1.01629	1.02027	1.0225	1.0232	1.02265	1.0211	1.01877	1.01589	1.01267	1.00935	1.00608	1.00302	1.00027	0.997902	0.995993	0.994583	0.993698	0.993333	0.993449	0.993981	0.994864	0.996034	0.99741	0.998876
0.0306184	0.0990544	0.168146	0.23698	0.304772	0.37079	0.434268	0.494413	0.550517	0.602087	0.648944	0.691217	0.72923	0.76335	0.79389	0.821097	0.845157	0.866235	0.884533	0.900315	0.913885	0.925536	0.935537	0.944176	0.951769	0.958598	0.964836	0.970539	0.975682	0.980196	0.983985	0.986949	0.988992	0.990023	0.989953	0.988724	0.986352	0.982916	0.978524	0.973328	0.96755	0.961444	0.955243	0.949143	0.943323	0.937942	0.933127	0.928961	0.925518	0.922877
0.0573781	0.0959419	0.136182	0.178132	0.221716	0.266582	0.311985	0.356797	0.399662	0.439286	0.474746	0.505694	0.532414	0.555724	0.576783	0.596843	0.617047	0.638309	0.661285	0.686368	0.713692	0.743143	0.774404	0.807	0.840319	0.873623	0.906078	0.936832	0.965074	0.990067	1.01119	1.02797	1.04017	1.04773	1.0508	1.04977	1.0452	1.03781	1.02844	1.01794	1.0071	0.996585	0.986925	0.978398	0.971066	0.964874	0.959739	0.955585	0.952332	0.949889
0.0291583	0.0925494	0.156891	0.221467	0.285455	0.34782	0.407276	0.462437	0.512177	0.556018	0.59428	0.627925	0.658226	0.686437	0.713537	0.740102	0.76633	0.792159	0.817381	0.841739	0.864975	0.886861	0.907195	0.925778	0.942403	0.956886	0.969134	0.979179	0.987153	0.993236	0.997611	1.00047	1.00202	1.00248	1.00199	1.00063	0.998442	0.995436	0.991635	0.987088	0.981903	0.976272	0.97045	0.964687	0.959206	0.954205	0.949846	0.946224	0.94335	0.941186
0.0468659	0.117882	0.188942	0.258817	0.326422	0.390942	0.451893	0.509113	0.562679	0.612782	0.659596	0.703244	0.743818	0.781387	0.815978	0.847587	0.876214	0.901879	0.924587	0.944293	0.960931	0.974497	0.985111	0.993035	0.998641	1.00236	1.00462	1.00583	1.00632	1.00642	1.00644	1.00666	1.0073	1.00849	1.01021	1.01234	1.01467	1.017	1.01911	1.02083	1.02203	1.02261	1.02252	1.02179	1.02049	1.01873	1.01665	1.01441	1.01218	1.01014
0.0420336	0.149791	0.255501	0.356082	0.448559	0.530696	0.601452	0.661035	0.710615	0.751878	0.786653	0.81667	0.843401	0.867934	0.890901	0.912511	0.93268	0.951182	0.967746	0.98211	0.994063	1.00347	1.0103	1.0146	1.01654	1.01641	1.01456	1.01142	1.00738	1.0028	0.998	0.993247	0.98878	0.984781	0.981359	0.97854	0.976275	0.974467	0.973004	0.971772	0.970669	0.969619	0.968581	0.967546	0.966545	0.965637	0.964911	0.964491	0.964515	0.965087
0.063711	0.0962365	0.129926	0.164762	0.200972	0.238844	0.278516	0.319808	0.362146	0.404727	0.446831	0.488047	0.528297	0.567742	0.606631	0.645105	0.683072	0.720209	0.756071	0.790226	0.822357	0.852268	0.879823	0.904925	0.927527	0.947655	0.965397	0.98085	0.994074	1.00508	1.01384	1.02031	1.02446	1.02624	1.02568	1.02286	1.01799	1.01134	1.00324	0.994097	0.984373	0.974584	0.965228	0.956725	0.949394	0.943443	0.938978	0.936014	0.934494	0.934306
0.06092	0.133712	0.207028	0.279881	0.351328	0.420321	0.485695	0.546343	0.601469	0.650756	0.694388	0.732915	0.767051	0.797523	0.824963	0.849878	0.87268	0.893734	0.913372	0.931879	0.949423	0.966001	0.981444	0.995491	1.00788	1.01839	1.02689	1.03335	1.03781	1.04041	1.04131	1.04073	1.0389	1.03605	1.03242	1.02824	1.02381	1.01944	1.01543	1.01201	1.00929	1.00733	1.0061	1.00551	1.00546	1.00583	1.00652	1.00744	1.00852	1.00972
0.0412616	0.106307	0.174033	0.244285	0.316664	0.39027	0.463502	0.534085	0.599467	0.657447	0.706712	0.747027	0.779091	0.804236	0.82409	0.840281	0.854222	0.867009	0.879414	0.891934	0.904844	0.918227	0.931999	0.945943	0.959772	0.973179	0.985866	0.997539	1.00793	1.01682	1.02406	1.02956	1.03329	1.03532	1.0358	1.03499	1.03327	1.03099	1.02841	1.02563	1.02267	1.01952	1.01619	1.01274	1.00924	1.00578	1.00244	0.999335	0.996546	0.994149
0.0354992	0.0898351	0.145015	0.200452	0.255639	0.310151	0.363577	0.415464	0.465331	0.51271	0.557177	0.598425	0.636428	0.671514	0.704255	0.735251	0.764965	0.793648	0.821342	0.84794	0.873257	0.897079	0.919196	0.939425	0.957626	0.973707	0.987598	0.999211	1.00844	1.01521	1.01946	1.02118	1.02049	1.01765	1.01306	1.00723	1.00066	0.993785	0.986878	0.980086	0.973461	0.967002	0.960681	0.95448	0.948429	0.942613	0.93715	0.932167	0.927769	0.924016
0.0398495	0.108073	0.175689	0.241319	0.303903	0.362934	0.418572	0.471558	0.522962	0.573826	0.624821	0.676098	0.72733	0.777838	0.826736	0.873103	0.916118	0.955137	0.989728	1.01967	1.0449	1.06547	1.08148	1.09311	1.10064	1.10441	1.1049	1.10267	1.09832	1.09244	1.08562	1.07837	1.0711	1.06409	1.05751	1.05135	1.04552	1.03988	1.03428	1.0286	1.02276	1.01678	1.01074	1.00486	0.999414	0.994688	0.99096	0.988468	0.987387	0.987833
0.0614041	0.118263	0.17492	0.230328	0.283702	0.334527	0.382486	0.427436	0.469426	0.508699	0.545618	0.580601	0.614092	0.646534	0.678319	0.709744	0.741009	0.772239	0.803495	0.834768	0.865939	0.896733	0.926706	0.955286	0.981851	1.00578	1.0265	1.04352	1.05642	1.06492	1.06888	1.06838	1.06366	1.05522	1.04377	1.03014	1.01526	0.999987	0.985164	0.971541	0.959756	0.950282	0.943403	0.939203	0.93758	0.938275	0.940937	0.945162	0.950516	0.956583
0.0328066	0.102412	0.171972	0.240153	0.305706	0.36756	0.424885	0.477123	0.524006	0.565541	0.601994	0.633866	0.661817	0.686544	0.708665	0.728664	0.746898	0.763646	0.779175	0.793796	0.807854	0.821678	0.835544	0.849693	0.864352	0.879718	0.8959	0.912864	0.930411	0.948175	0.965656	0.982268	0.997404	1.01052	1.02123	1.02936	1.03499	1.03834	1.03977	1.03966	1.03834	1.03603	1.03283	1.02875	1.02385	1.01822	1.01208	1.0057	0.99942	0.993539
0.0486397	0.142004	0.233572	0.320878	0.401846	0.474864	0.538892	0.593635	0.639641	0.678212	0.711121	0.74019	0.766909	0.792275	0.816822	0.840713	0.863823	0.885827	0.906301	0.924828	0.941084	0.954913	0.966362	0.975634	0.982998	0.988726	0.993048	0.996131	0.998094	0.999029	0.999013	0.998112	0.996378	0.993851	0.990562	0.986556	0.981904	0.976696	0.97104	0.965053	0.958858	0.95259	0.946416	0.940533	0.935159	0.930519	0.926808	0.924152	0.922603	0.922162
0.061699	0.112061	0.16273	0.213011	0.262398	0.310567	0.357348	0.402686	0.446561	0.488901	0.529531	0.568171	0.6045	0.638226	0.669131	0.697092	0.722113	0.744353	0.764149	0.782013	0.798609	0.814689	0.830991	0.848131	0.866534	0.886395	0.90766	0.930002	0.952856	0.975493	0.997117	1.01694	1.03426	1.04845	1.05904	1.06572	1.06844	1.06741	1.06309	1.05614	1.04731	1.03743	1.02728	1.01757	1.00882	1.00142	0.995563	0.991364	0.988825	0.987865
0.0554955	0.104589	0.153202	0.200354	0.245315	0.287662	0.327317	0.364563	0.400007	0.434479	0.468843	0.50378	0.539625	0.576329	0.613512	0.650551	0.686677	0.721057	0.752901	0.78157	0.806673	0.828124	0.846159	0.861313	0.874339	0.886085	0.897357	0.90881	0.920893	0.933817	0.947538	0.96179	0.976129	0.989976	1.00268	1.01357	1.02207	1.02774	1.03041	1.0302	1.02744	1.02263	1.01632	1.00908	1.00147	0.993969	0.987017	0.980938	0.975942	0.97211
0.0555327	0.0993416	0.144238	0.190079	0.237017	0.285316	0.335163	0.386546	0.439198	0.492615	0.546146	0.599045	0.6505	0.699679	0.745811	0.788243	0.826491	0.860283	0.889614	0.91473	0.936079	0.954253	0.969889	0.983548	0.99562	1.00629	1.01552	1.02317	1.02903	1.03299	1.03497	1.03504	1.03338	1.03039	1.02667	1.02283	1.01944	1.01692	1.01554	1.01535	1.0163	1.01816	1.02066	1.02347	1.02626	1.02879	1.03091	1.03258	1.03385	1.03478
0.0342704	0.0761543	0.117114	0.156029	0.192255	0.225581	0.256138	0.28433	0.310775	0.336252	0.361638	0.387813	0.415542	0.445321	0.477241	0.510977	0.545933	0.581424	0.616818	0.651645	0.685673	0.718901	0.751455	0.783455	0.814934	0.845788	0.875743	0.904358	0.93108	0.955309	0.976479	0.99414	1.008	1.01796	1.02412	1.02679	1.02654	1.02409	1.02024	1.01566	1.01085	1.00609	1.00151	0.997128	0.992946	0.988942	0.985089	0.98138	0.97786	0.974634
[truncated: 51 more columns]
