# Supplementary material for: Distributions of plantar loads are altered when walking in anxiety-inducing virtual settings but not under cognitive demand
Source: PLoS One. 2026 Apr 20;21(4):e0345075. doi: 10.1371/journal.pone.0345075 (PMC13094994; doi:10.1371/journal.pone.0345075)
Supplement: S1 File — Study data is available here. (ZIP) [file pone.0345075.s001.zip › S1 File. Dataset/ProcLHeel_07STH.xlsx]

## Sheet: Sheet1
27.3109	65.6391	104.702	144.175	183.521	221.975	258.614	292.519	322.998	349.769	373.028	393.407	411.831	429.317	446.747	464.676	483.227	502.117	520.773	538.499	554.625	568.62	580.138	589.007	595.167	598.628	599.445	597.706	593.529	587.067	578.524	568.16	556.28	543.212	529.275	514.762	499.913	484.912	469.895	454.959	440.158	425.516	411.044	396.754	382.68	368.881	355.438	342.437	329.959	318.064
41.1303	73.1733	106.289	140.426	175.233	210.009	243.776	275.462	304.127	329.155	350.383	368.112	383.021	395.992	407.904	419.466	431.141	443.136	455.449	467.938	480.368	492.455	503.878	514.278	523.245	530.308	534.979	536.813	535.495	530.883	523.03	512.177	498.726	483.19	466.116	448.015	429.321	410.396	391.542	373.029	355.107	338.014	321.985	307.248	293.998	282.349	272.304	263.759	256.536	250.42
27.4792	64.5627	102.498	141.076	179.912	218.409	255.802	291.304	324.268	354.316	381.367	405.629	427.527	447.588	466.296	483.97	500.706	516.386	530.739	543.457	554.291	563.137	570.044	575.156	578.618	580.502	580.772	579.297	575.894	570.399	562.724	552.892	541.068	527.563	512.798	497.232	481.305	465.378	449.71	434.459	419.727	405.592	392.112	379.317	367.207	355.741	344.819	334.285	323.957	313.657
37.1161	71.7213	106.224	139.895	171.938	201.653	228.576	252.504	273.459	291.639	307.366	321.023	332.979	343.541	352.931	361.298	368.74	375.308	380.992	385.728	389.406	391.881	392.994	392.597	390.579	386.877	381.479	374.429	365.824	355.796	344.506	332.127	318.858	304.931	290.634	276.295	262.242	248.757	236.041	224.205	213.275	203.216	193.944	185.349	177.308	169.693	162.38	155.272	148.31	141.468
31.5755	68.4732	107.227	148.023	190.731	234.745	278.944	321.83	361.795	397.409	427.647	452.055	470.822	484.721	494.924	502.74	509.341	515.581	521.923	528.459	534.992	541.132	546.411	550.369	552.628	552.926	551.122	547.16	541.052	532.871	522.761	510.93	497.642	483.212	467.99	452.325	436.537	420.889	405.574	390.727	376.44	362.771	349.759	337.434	325.817	314.917	304.722	295.193	286.251	277.763
44.5002	78.8153	113.626	148.568	183.318	217.544	250.876	282.909	313.246	341.523	367.438	390.775	411.425	429.405	444.841	457.955	469.024	478.339	486.166	492.707	498.076	502.288	505.285	506.974	507.261	506.067	503.333	499.003	493.029	485.387	476.093	465.212	452.868	439.25	424.611	409.257	393.519	377.708	362.081	346.827	332.059	317.817	304.085	290.8	277.873	265.226	252.807	240.592	228.578	216.777
35.6253	66.1439	97.6372	130.089	163.382	197.213	231.057	264.245	296.098	326.017	353.499	378.153	399.742	418.204	433.609	446.081	455.75	462.749	467.218	469.314	469.219	467.136	463.293	457.939	451.323	443.681	435.223	426.121	416.501	406.446	396.015	385.257	374.226	363.001	351.685	340.385	329.182	318.106	307.144	296.245	285.339	274.355	263.238	251.958	240.532	229.008	217.447	205.916	194.477	183.187
29.1672	57.0649	85.7628	115.132	144.966	175.01	205.003	234.667	263.7	291.809	318.749	344.336	368.432	390.928	411.747	430.867	448.34	464.304	478.969	492.579	505.383	517.596	529.389	540.885	552.145	563.149	573.773	583.772	592.802	600.467	606.353	610.068	611.275	609.732	605.325	598.059	588.041	575.458	560.574	543.722	525.288	505.678	485.277	464.409	443.343	422.291	401.419	380.844	360.641	340.861
27.1935	60.4772	95.3739	132.049	170.533	210.561	251.491	292.334	331.915	369.073	402.87	432.753	458.649	480.933	500.283	517.486	533.248	548.078	562.218	575.624	588.002	598.888	607.756	614.127	617.667	618.228	615.855	610.743	603.187	593.532	582.142	569.376	555.582	541.088	526.193	511.171	496.265	481.703	467.693	454.414	441.986	430.459	419.805	409.928	400.666	391.803	383.099	374.325	365.286	355.828
0.652278	106.304	201.815	280.319	339.053	378.709	401.885	411.948	412.415	406.475	396.728	385.155	373.155	361.598	350.937	341.335	332.758	325.059	318.04	311.495	305.223	299.045	292.821	286.462	279.933	273.238	266.414	259.51	252.575	245.639	238.706	231.761	224.797	217.819	210.842	203.878	196.941	190.051	183.238	176.545	170.031	163.765	157.804	152.174	146.863	141.836	137.053	132.455	127.957	123.452
44.6692	81.5684	118.562	155.066	190.416	223.858	254.609	282.005	305.651	325.483	341.711	354.703	364.863	372.526	377.91	381.115	382.18	381.16	378.198	373.544	367.523	360.489	352.772	344.634	336.256	327.745	319.177	310.622	302.171	293.932	286.014	278.501	271.438	264.82	258.577	252.586	246.682	240.692	234.46	227.863	220.824	213.321	205.384	197.08	188.5	179.74	170.889	162.02	153.187	144.44
27.5544	56.5875	86.8096	118.243	150.758	183.984	217.282	249.801	280.603	308.82	333.767	355.022	372.454	386.203	396.602	404.087	409.12	412.128	413.477	413.457	412.29	410.134	407.107	403.306	398.825	393.755	388.18	382.172	375.775	368.995	361.782	354.053	345.72	336.734	327.116	316.959	306.391	295.551	284.566	273.532	262.512	251.534	240.626	229.825	219.168	208.673	198.336	188.134	178.035	168.018
21.5415	53.7808	88.67	126.733	168.217	212.852	259.673	307.023	352.774	394.72	431.002	460.434	482.653	498.085	507.748	512.965	515.06	515.142	513.996	512.078	509.57	506.463	502.654	498.006	492.41	485.808	478.194	469.586	459.994	449.394	437.743	425	411.162	396.289	380.517	364.053	347.144	330.038	312.946	296.026	279.373	263.043	247.075	231.491	216.307	201.533	187.185	173.298	159.923	147.116
44.7026	79.3856	113.855	147.367	179.023	207.811	232.741	253.039	268.342	278.815	285.161	288.515	290.228	291.615	293.742	297.298	302.54	309.308	317.111	325.233	332.851	339.145	343.423	345.207	344.267	340.593	334.335	325.745	315.127	302.794	289.057	274.219	258.571	242.385	225.917	209.409	193.102	177.232	162.026	147.685	134.363	122.156	111.101	101.179	92.3162	84.3991	77.3014	70.9043	65.1029	59.8037
22.8266	48.7212	76.1292	105.267	136.145	168.412	201.273	233.563	263.971	291.31	314.773	334.09	349.563	361.948	372.219	381.302	389.875	398.249	406.378	413.955	420.547	425.725	429.149	430.607	430.031	427.489	423.129	417.127	409.648	400.83	390.779	379.588	367.359	354.228	340.378	326.044	311.509	297.073	283.01	269.517	256.7	244.584	233.125	222.233	211.801	201.725	191.903	182.243	172.681	163.185
30.3397	56.6837	83.9353	111.969	140.43	168.657	195.691	220.389	241.641	258.618	270.99	279.019	283.494	285.537	286.363	287.054	288.409	290.888	294.613	299.444	305.075	311.14	317.279	323.166	328.51	333.041	336.501	338.644	339.247	338.128	335.157	330.275	323.509	314.991	304.964	293.771	281.818	269.527	257.277	245.365	233.981	223.209	213.04	203.404	194.196	185.308	176.655	168.185	159.872	151.702
34.4283	65.8749	98.5253	132.451	167.538	203.388	239.322	274.505	308.107	339.461	368.153	394.047	417.226	437.879	456.187	472.277	486.229	498.106	507.992	516.006	522.312	527.086	530.468	532.495	533.092	532.095	529.3	524.521	517.638	508.629	497.597	484.76	470.437	455.014	438.915	422.568	406.376	390.686	375.758	361.742	348.677	336.489	325.013	314.026	303.291	292.607	281.825	270.846	259.609	248.084
28.1697	55.6935	84.8016	115.841	148.942	183.842	219.846	255.961	291.151	324.574	355.725	384.457	410.895	435.295	457.905	478.857	498.102	515.427	530.524	543.091	552.929	559.976	564.304	566.091	565.577	563.022	558.656	552.673	545.235	536.489	526.584	515.687	503.996	491.734	479.134	466.419	453.763	441.276	428.99	416.874	404.874	392.937	381.03	369.148	357.316	345.586	334.006	322.605	311.384	300.319
25.4492	58.5269	94.2045	133.061	175.387	220.923	268.697	317.073	364.007	407.429	445.63	477.602	503.189	522.985	538.064	549.648	558.849	566.488	573.019	578.542	582.877	585.676	586.532	585.088	581.104	574.489	565.318	553.831	540.406	525.506	509.614	493.176	476.562	460.06	443.877	428.158	413.001	398.468	384.606	371.45	359.019	347.314	336.314	325.985	316.267	307.07	298.276	289.762	281.42	273.157
32.8405	70.5036	109.108	148.356	187.906	227.369	266.271	304.019	339.92	373.266	403.406	429.816	452.169	470.429	484.897	496.159	504.976	512.126	518.26	523.794	528.856	533.312	536.834	539.002	539.416	537.778	533.952	527.969	519.995	510.279	499.105	486.749	473.446	459.381	444.704	429.567	414.123	398.516	382.885	367.369	352.114	337.252	322.889	309.095	295.9	283.298	271.257	259.733	248.672	238.014
-3.97644	92.2538	181.513	258.814	322.368	372.692	411.495	440.922	463.1	479.908	492.871	503.155	511.603	518.8	525.117	530.754	535.751	540.008	543.317	545.392	545.917	544.613	541.284	535.861	528.418	519.158	508.367	496.374	483.526	470.149	456.515	442.836	429.264	415.9	402.79	389.942	377.344	364.982	352.849	340.937	329.233	317.72	306.37	295.143	283.984	272.842	261.684	250.506	239.335	228.204
21.5492	57.6535	95.4718	135.042	176.271	218.832	262.056	304.896	346.011	383.963	417.474	445.69	468.347	485.762	498.674	508.031	514.786	519.75	523.505	526.38	528.486	529.781	530.154	529.479	527.631	524.481	519.899	513.773	506.02	496.61	485.583	473.065	459.257	444.421	428.869	412.934	396.932	381.123	365.694	350.764	336.402	322.637	309.466	296.847	284.722	273.036	261.74	250.791	240.156	229.813
28.4672	52.7488	77.6616	103.202	129.165	155.08	180.31	204.255	226.538	247.097	266.176	284.244	301.871	319.591	337.8	356.729	376.463	396.982	418.195	439.956	462.06	484.2	505.939	526.747	546.065	563.393	578.361	590.761	600.538	607.73	612.409	614.631	614.425	611.82	606.899	599.821	590.837	580.266	568.475	555.823	542.623	529.127	515.533	501.976	488.547	475.314	462.344	449.704	437.44	425.546
44.0886	78.9965	115.294	152.965	191.793	231.293	270.693	308.999	345.139	378.136	407.259	432.129	452.778	469.612	483.302	494.61	504.216	512.589	519.929	526.209	531.267	534.904	536.949	537.29	535.88	532.728	527.874	521.351	513.171	503.342	491.889	478.889	464.485	448.892	432.362	415.145	397.473	379.562	361.599	343.734	326.074	308.691	291.639	274.967	258.717	242.933	227.66	212.943	198.821	185.319
20.3171	50.4127	82.1112	115.569	150.84	187.78	225.957	264.609	302.684	338.986	372.354	401.838	426.84	447.199	463.197	475.488	484.96	492.575	499.215	505.562	512.031	518.743	525.57	532.211	538.274	543.348	547.062	549.106	549.247	547.329	543.275	537.066	528.737	518.366	506.07	492.004	476.355	459.336	441.168	422.082	402.321	382.138	361.786	341.497	321.477	301.923	283.02	264.943	247.84	231.816
39.6839	66.8633	95.2661	124.968	155.888	187.673	219.666	250.975	280.585	307.497	330.877	350.225	365.493	377.088	385.756	392.398	397.89	402.933	407.985	413.247	418.689	424.094	429.104	433.288	436.211	437.495	436.846	434.069	429.061	421.803	412.36	400.9	387.71	373.182	357.776	341.954	326.124	310.602	295.603	281.248	267.598	254.675	242.485	231.01	220.211	210.038	200.433	191.343	182.714	174.497
40.224	68.0633	97.9745	130.435	165.574	202.991	241.733	280.423	317.496	351.484	381.283	406.325	426.605	442.586	455.043	464.872	472.955	480.05	486.727	493.313	499.877	506.241	512.015	516.67	519.634	520.392	518.572	513.982	506.601	496.53	483.959	469.143	452.398	434.099	414.67	394.563	374.246	354.186	334.843	316.659	300.031	285.26	272.505	261.771	252.919	245.706	239.831	234.978	230.833	227.093
[truncated: 51 more columns]
