# Supplementary material for: Distributions of plantar loads are altered when walking in anxiety-inducing virtual settings but not under cognitive demand
Source: PLoS One. 2026 Apr 20;21(4):e0345075. doi: 10.1371/journal.pone.0345075 (PMC13094994; doi:10.1371/journal.pone.0345075)
Supplement: S1 File — Study data is available here. (ZIP) [file pone.0345075.s001.zip › S1 File. Dataset/ProcRHeel_09STH.xlsx]

## Sheet: Sheet1
361.593	323.751	285.631	247.83	210.98	175.739	142.789	112.789	86.2843	63.6064	44.8197	29.7631	18.1292	9.52267	3.49947	-0.405	-2.65557	-3.69079	-3.89458	-3.57957	-2.98201	-2.26596	-1.53416	-0.841964	-0.21218	0.350667	0.847124	1.27102	1.60252	1.81497	1.89472	1.85366	1.72362	1.54611	1.36246	1.20138	1.07623	0.994403	0.958953	0.959484	0.971495	0.97187	0.954052	0.923404	0.882576	0.830708	0.769532	0.699991	0.621677	0.540187
207.828	179.223	151.02	123.95	98.7329	75.9911	56.1717	39.4988	25.9796	15.4551	7.65713	2.24079	-1.19922	-3.10031	-3.88661	-3.92939	-3.52671	-2.89922	-2.19625	-1.50713	-0.874966	-0.310543	0.194515	0.655748	1.08495	1.48112	1.829	2.10877	2.31122	2.44582	2.52956	2.56915	2.55853	2.48766	2.35454	2.17552	1.97778	1.78052	1.59284	1.42367	1.28219	1.17472	1.10379	1.06262	1.03516	1.00495	0.960051	0.893842	0.806078	0.704227
218.961	192.367	166.122	140.892	117.258	95.6726	76.4351	59.6763	45.3766	33.4117	23.5977	15.723	9.57681	4.9655	1.69853	-0.436248	-1.67321	-2.24476	-2.35606	-2.17061	-1.80573	-1.33502	-0.795196	-0.195776	0.469614	1.21057	2.02575	2.88879	3.74325	4.51993	5.16559	5.64976	5.94949	6.04502	5.93275	5.6361	5.20337	4.69027	4.13738	3.56425	2.97931	2.39186	1.82397	1.31128	0.886569	0.564805	0.342232	0.201992	0.119082	0.0635689
152.047	127.584	103.832	81.6249	61.6537	44.3911	30.0589	18.6528	10.0012	3.8192	-0.260438	-2.65742	-3.79622	-4.05881	-3.75728	-3.12508	-2.32067	-1.43879	-0.526297	0.401109	1.34553	2.31357	3.29465	4.24015	5.07149	5.71857	6.14478	6.33943	6.31008	6.08559	5.71175	5.23716	4.7031	4.14623	3.60558	3.12065	2.72076	2.41283	2.17626	1.97284	1.76413	1.52241	1.23595	0.911414	0.567195	0.220104	-0.121477	-0.453964	-0.771398	-1.05847
430.513	410.81	389.573	366.374	340.957	313.3	283.629	252.402	220.259	187.955	156.281	126.029	97.9694	72.8103	51.1191	33.2366	19.2328	8.91128	1.85296	-2.50978	-4.79926	-5.6071	-5.43982	-4.69623	-3.66668	-2.5456	-1.45109	-0.447307	0.433073	1.1694	1.74276	2.138	2.35341	2.4066	2.32721	2.14456	1.88338	1.56731	1.22463	0.889057	0.590974	0.348377	0.166636	0.0430296	-0.0293222	-0.0587802	-0.0535575	-0.0210113	0.0323248	0.100121
122.051	101.349	81.4343	63.1135	46.9127	33.0981	21.761	12.8681	6.27075	1.70891	-1.16182	-2.72198	-3.33986	-3.33633	-2.96844	-2.42736	-1.84389	-1.29831	-0.831836	-0.45772	-0.170906	0.0441606	0.207364	0.33819	0.452077	0.55749	0.653386	0.727288	0.758683	0.732748	0.654907	0.549402	0.444191	0.359448	0.305776	0.28586	0.295518	0.324255	0.35503	0.366973	0.346715	0.298286	0.237273	0.178542	0.132019	0.103737	0.0967167	0.111565	0.146625	0.197642
134.381	113.301	92.8438	73.7958	56.7406	42.0032	29.6824	19.7223	11.969	6.2008	2.15257	-0.46571	-1.95901	-2.6269	-2.73679	-2.50723	-2.10327	-1.63919	-1.18583	-0.779704	-0.43201	-0.137028	0.120576	0.35937	0.595511	0.837569	1.08141	1.30543	1.47118	1.53805	1.48916	1.34566	1.15396	0.959395	0.789605	0.652041	0.537652	0.430944	0.324639	0.223846	0.137039	0.0692001	0.0221145	-0.00411154	-0.010122	0.00331992	0.0354362	0.0851834	0.15059	0.227705
202.585	173.684	145.383	118.529	93.8547	71.9109	53.0202	37.2714	24.5669	14.6892	7.35579	2.23844	-1.03448	-2.8608	-3.62666	-3.67018	-3.26177	-2.6001	-1.81825	-0.995959	-0.175174	0.624509	1.39618	2.13729	2.83176	3.43547	3.89108	4.16079	4.24192	4.16285	3.9702	3.71009	3.41462	3.09804	2.76269	2.41595	2.08098	1.78989	1.5678	1.41896	1.32796	1.27108	1.22312	1.16506	1.09173	1.00815	0.923945	0.85099	0.794889	0.745887
252.747	220.382	188.36	157.395	128.193	101.416	77.6167	57.1498	40.1264	26.4439	15.8521	8.01364	2.54381	-0.971018	-2.95898	-3.83358	-3.95866	-3.62634	-3.05098	-2.3737	-1.67267	-0.97638	-0.277989	0.4499	1.24017	2.11548	3.07116	4.05775	4.97841	5.72278	6.21768	6.44671	6.43514	6.23214	5.89762	5.48714	5.04323	4.59868	4.18524	3.83765	3.58596	3.44194	3.39575	3.42553	3.50083	3.57705	3.60537	3.55484	3.41785	3.19543
107.459	89.6814	72.4811	56.5018	42.2162	29.9096	19.7219	11.679	5.6906	1.54507	-1.06246	-2.47735	-3.03495	-3.02722	-2.68801	-2.19103	-1.65531	-1.15442	-0.726929	-0.386436	-0.130324	0.0530462	0.178835	0.261676	0.312887	0.338531	0.339009	0.313518	0.267027	0.21029	0.153526	0.102988	0.0615753	0.0299197	0.00724113	-0.00796154	-0.017429	-0.0227887	-0.0253452	-0.0259519	-0.0249494	-0.0221545	-0.0168786	-0.00799053	0.00595971	0.0265377	0.0551129	0.0924085	0.137889	0.188978
43.2651	35.486	27.9438	20.9106	14.6677	9.43727	5.32917	2.32475	0.301598	-0.920277	-1.5358	-1.72682	-1.64722	-1.41738	-1.12475	-0.827748	-0.561237	-0.342293	-0.175653	-0.0582811	0.0170944	0.0594212	0.0776349	0.0796693	0.0719865	0.0594657	0.0455142	0.0322961	0.0210048	0.0121299	0.00569086	0.00142498	-0.00107403	-0.00226123	-0.00258287	-0.00244648	-0.00220982	-0.0021799	-0.00261483	-0.00372165	-0.00564498	-0.00844203	-0.0120414	-0.0161844	-0.020352	-0.0236824	-0.024892	-0.0222186	-0.0134142	0.00417419
83.5367	68.6424	54.3405	41.1767	29.5563	19.7498	11.8959	5.9807	1.83872	-0.806242	-2.28004	-2.9038	-2.95951	-2.67382	-2.21466	-1.69551	-1.1839	-0.711699	-0.285573	0.103197	0.469706	0.827091	1.17859	1.51026	1.78946	1.97876	2.0613	2.05352	1.9951	1.92872	1.87919	1.8421	1.79332	1.70882	1.57666	1.40028	1.19442	0.976561	0.765104	0.581157	0.44243	0.356499	0.320911	0.32518	0.351499	0.377738	0.38801	0.381955	0.368846	0.355225
179.561	149.702	120.797	93.9218	69.9639	49.5025	32.7696	19.7001	10.0086	3.26075	-1.05696	-3.47358	-4.48387	-4.51588	-3.91325	-2.9315	-1.74763	-0.478889	0.793444	1.99922	3.0649	3.92372	4.53888	4.90698	5.04044	4.95353	4.66382	4.20524	3.63424	3.01487	2.40062	1.82999	1.32768	0.906695	0.574174	0.332674	0.176673	0.092911	0.0635329	0.068084	0.0843516	0.0885253	0.0551155	-0.0428563	-0.232859	-0.540482	-0.985155	-1.57345	-2.28964	-3.08352
430.106	414.99	398.739	381.005	361.621	340.606	318.144	294.53	270.119	245.275	220.345	195.637	171.429	147.976	125.519	104.295	84.5542	66.5384	50.4507	36.4494	24.6621	15.1679	7.94317	2.81868	-0.506372	-2.40388	-3.25131	-3.3874	-3.09044	-2.57214	-1.98157	-1.4144	-0.924247	-0.534093	-0.24631	-0.0508975	0.068338	0.129471	0.149744	0.144093	0.124561	0.100287	0.0778262	0.0615911	0.0542827	0.057204	0.0704014	0.0926019	0.120948	0.150557
3.89634e-08	1.42714e-07	2.92388e-07	4.91889e-07	7.38404e-07	1.01822e-06	1.30164e-06	1.53739e-06	1.64716e-06	1.52144e-06	1.01836e-06	-3.21557e-08	-1.81593e-06	-4.51035e-06	-8.24474e-06	-1.3042e-05	-1.87393e-05	-2.48885e-05	-3.06398e-05	-3.46214e-05	-3.48317e-05	-2.85764e-05	-1.24928e-05	1.72827e-05	6.4733e-05	0.000133288	0.000224786	0.000338001	0.000466721	0.000597418	0.00070667	0.000758637	0.000703137	0.000475069	-3.71764e-06	-0.000818773	-0.00205201	-0.0037636	-0.00596523	-0.00858376	-0.0114154	-0.0140726	-0.0159279	-0.0160648	-0.0132478	-0.00593281	0.00765708	0.0293578	0.0607576	0.102721
249.89	217.426	185.002	153.272	122.97	94.8722	69.7228	48.1391	30.4997	16.8733	7.0189	0.450554	-3.4599	-5.37339	-5.90046	-5.5545	-4.73429	-3.72664	-2.72074	-1.82753	-1.09974	-0.550032	-0.166057	0.0778723	0.212436	0.267825	0.270569	0.242093	0.198423	0.150624	0.105609	0.0670717	0.0364032	0.0134928	-0.00262284	-0.0132645	-0.0197554	-0.0231817	-0.0242444	-0.0231787	-0.0197294	-0.0131763	-0.00241417	0.0138961	0.0370863	0.0681212	0.107098	0.152588	0.200829	0.244799
408.872	369.419	329.201	288.632	248.202	208.525	170.364	134.597	102.117	73.7025	49.8775	30.824	16.3781	6.10347	-0.623228	-4.52508	-6.33168	-6.69975	-6.16818	-5.14444	-3.91185	-2.64818	-1.44969	-0.356475	0.622918	1.48856	2.22909	2.81103	3.19208	3.35345	3.31668	3.13254	2.8626	2.56456	2.27914	2.02349	1.80025	1.60915	1.44557	1.29784	1.14983	0.986195	0.803937	0.618443	0.452309	0.321763	0.233512	0.186938	0.176052	0.19052
74.1665	62.0285	50.2603	39.2497	29.3015	20.6441	13.4398	7.76318	3.57125	0.706741	-1.06231	-1.99282	-2.32822	-2.27624	-1.99999	-1.61739	-1.20562	-0.808287	-0.44348	-0.111901	0.195456	0.490205	0.779944	1.06192	1.31704	1.51195	1.61984	1.64128	1.59636	1.50453	1.37829	1.22502	1.04959	0.857519	0.658753	0.469036	0.303811	0.171433	0.0734011	0.00722077	-0.0315316	-0.0477237	-0.0458142	-0.0294478	-0.00145497	0.035828	0.0799944	0.127797	0.174254	0.211694
452.459	425.328	396.766	366.525	334.513	300.864	265.966	230.437	195.07	160.758	128.407	98.8487	72.757	50.5892	32.5469	18.5699	8.36274	1.4425	-2.79294	-4.98189	-5.72329	-5.52732	-4.79436	-3.81477	-2.78112	-1.80657	-0.94525	-0.212134	0.399066	0.900356	1.29868	1.59499	1.79113	1.8945	1.91903	1.88621	1.82045	1.73921	1.64844	1.54409	1.41943	1.27874	1.1437	1.04285	0.994268	0.995678	1.0253	1.05364	1.0613	1.04518
26.7606	20.6584	14.9637	10.0121	6.00176	2.97992	0.874236	-0.45913	-1.19066	-1.48744	-1.49609	-1.33468	-1.0915	-0.827449	-0.580654	-0.371707	-0.20864	-0.0911799	-0.014172	0.0298939	0.0491761	0.0514628	0.0436752	0.0317365	0.0206852	0.0148788	0.0181722	0.034018	0.0653252	0.114111	0.18085	0.263364	0.355537	0.445501	0.517182	0.560196	0.577421	0.577419	0.561407	0.521548	0.45262	0.36248	0.2675	0.181698	0.113436	0.067076	0.0443209	0.0452062	0.0685895	0.1121
51.0687	41.634	32.5475	24.1667	16.8127	10.7135	5.96172	2.50971	0.201258	-1.18019	-1.86533	-2.06715	-1.96436	-1.69515	-1.35809	-1.01695	-0.707218	-0.44275	-0.222064	-0.0339145	0.137967	0.310718	0.498535	0.708854	0.938762	1.176	1.40391	1.60154	1.74372	1.8101	1.79416	1.70497	1.56347	1.39209	1.20797	1.02518	0.851759	0.685037	0.521566	0.367744	0.234472	0.128308	0.0505089	-0.000696877	-0.0284579	-0.0361552	-0.0267957	-0.00281262	0.0337673	0.0808281
127.059	104.943	83.6928	64.1803	47.02	32.5445	20.8496	11.8431	5.2894	0.849663	-1.87414	-3.29165	-3.78207	-3.66494	-3.18693	-2.52161	-1.77739	-1.0105	-0.240087	0.535734	1.32371	2.1189	2.89092	3.58522	4.14537	4.53877	4.7648	4.846	4.81611	4.71239	4.56601	4.39259	4.19738	3.98646	3.76562	3.53695	3.30098	3.05323	2.78493	2.49614	2.20294	1.92849	1.68924	1.48896	1.32167	1.17595	1.03863	0.897984	0.746841	0.583917
269.038	236.964	204.865	173.296	142.909	114.421	88.5459	65.8709	46.7483	31.2512	19.2007	10.2359	3.90703	-0.248131	-2.67882	-3.81334	-4.03551	-3.65934	-2.92019	-1.98033	-0.942851	0.12952	1.19326	2.20425	3.10729	3.84413	4.37762	4.70959	4.87329	4.90899	4.84219	4.68315	4.44753	4.16601	3.87266	3.59556	3.35184	3.14141	2.95077	2.76542	2.57126	2.35232	2.10109	1.82588	1.54113	1.25588	0.973209	0.695733	0.431725	0.199177
486.839	458.366	428.487	396.991	363.788	328.985	292.918	256.137	219.355	183.373	149.029	117.154	88.5154	63.7166	43.098	26.7032	14.3105	5.49912	-0.283616	-3.65765	-5.24358	-5.6035	-5.20328	-4.3993	-3.44283	-2.49398	-1.64009	-0.914781	-0.315623	0.180487	0.604387	0.983862	1.33418	1.65295	1.92953	2.16364	2.36865	2.55847	2.73684	2.89348	3.0086	3.06902	3.08095	3.06308	3.03106	2.99	2.93859	2.87655	2.79949	2.69026
4.62368e-07	7.19922e-07	1.02205e-06	1.34277e-06	1.63426e-06	1.8206e-06	1.79241e-06	1.40405e-06	4.75774e-07	-1.19617e-06	-3.81772e-06	-7.55948e-06	-1.24994e-05	-1.85428e-05	-2.53189e-05	-3.20568e-05	-3.74502e-05	-3.95288e-05	-3.5565e-05	-2.20586e-05	5.14199e-06	5.05103e-05	0.000118219	0.000211135	0.000329359	0.000468254	0.000615996	0.000750762	0.000837829	0.000827095	0.000651765	0.000229285	-0.000534075	-0.00173329	-0.00344743	-0.00571343	-0.00848945	-0.0116074	-0.0147158	-0.0172179	-0.0182117	-0.0164473	-0.010318	0.00208409	0.0228193	0.0538154	0.0964089	0.150675	0.214525	0.282582
19.5428	15.3905	11.4808	8.01476	5.12419	2.86455	1.21978	0.118343	-0.541449	-0.868553	-0.964004	-0.912866	-0.781394	-0.617368	-0.452416	-0.305217	-0.184776	-0.0934234	-0.0292978	0.01172	0.034614	0.0443117	0.0451478	0.0406133	0.0333006	0.0249722	0.0166967	0.00901394	0.00210392	-0.00405207	-0.0095253	-0.0143085	-0.0182002	-0.0207072	-0.0209745	-0.0177365	-0.00931784	0.00626968	0.0311438	0.0671877	0.115502	0.175651	0.24461	0.315562	0.376472	0.412549	0.417103	0.399167	0.375636	0.359241
123.844	104.734	86.1054	68.588	52.6913	38.7637	26.9892	17.4202	10.0018	4.57258	0.874834	-1.40988	-2.6155	-3.05431	-2.99219	-2.63673	-2.13613	-1.58487	-1.03303	-0.49727	0.0276813	0.557653	1.10778	1.68113	2.25716	2.78737	3.21149	3.48541	3.59623	3.56042	3.41339	3.19789	2.96087	2.74872	2.5894	2.48187	2.40575	2.33387	2.23704	2.08617	1.86113	1.56729	1.24154	0.934239	0.686219	0.520419	0.444345	0.453532	0.533199	0.658191
230.691	199.838	169.437	140.238	112.964	88.2647	66.6504	48.405	33.5478	21.8699	13.0195	6.58832	2.16342	-0.654957	-2.24002	-2.92188	-2.97867	-2.63205	-2.0454	-1.32928	-0.552651	0.242658	1.02604	1.7616	2.39745	2.87404	3.14755	3.20463	3.06301	2.76965	2.39428	2.00637	1.64899	1.33662	1.07277	0.860201	0.695698	0.568343	0.47076	0.405279	0.375593	0.378411	0.401982	0.426958	0.432979	0.41046	0.362406	0.293636	0.202938	0.0830209
517.087	476.521	434.227	390.172	344.565	297.946	251.196	205.474	162.099	122.395	87.5221	58.2987	35.0633	17.6525	5.49844	-2.22279	-6.44311	-8.07547	-7.92391	-6.64042	-4.72134	-2.52923	-0.327055	1.6923	3.39482	4.70863	5.6225	6.16787	6.39556	6.35796	6.09695	5.64762	5.05675	4.38853	3.70652	3.05408	2.45178	1.90776	1.42702	1.01306	0.668126	0.395322	0.196041	0.0658216	-0.00467638	-0.0268171	-0.0123775	0.0270457	0.0798536	0.133733
18.3723	14.2161	10.3238	6.92409	4.16241	2.0779	0.622832	-0.300681	-0.809333	-1.01785	-1.02701	-0.918165	-0.752179	-0.571106	-0.401276	-0.256912	-0.143559	-0.0610364	-0.00580593	0.0272522	0.0436146	0.0483581	0.0457594	0.03915	0.0309352	0.0227091	0.0154114	0.00949139	0.00505779	0.00200268	9.65588e-05	-0.000944593	-0.00141599	-0.00159891	-0.00174768	-0.00208319	-0.00278737	-0.00399416	-0.00577322	-0.00810362	-0.0108365	-0.0136471	-0.0159809	-0.0169993	-0.0155396	-0.0101057	0.00108536	0.0199693	0.0483777	0.0876187
40.0243	31.8585	24.1002	17.1249	11.2215	6.53534	3.05993	0.673886	-0.809594	-1.59974	-1.89605	-1.86936	-1.6539	-1.34645	-1.01	-0.67956	-0.368801	-0.0768785	0.205021	0.487406	0.776446	1.06785	1.34255	1.5714	1.7291	1.80532	1.80629	1.75345	1.68056	1.62407	1.61356	1.66956	1.79753	1.97899	2.1776	2.35466	2.47766	2.5277	2.50873	2.4448	2.3634	2.27737	2.17912	2.05123	1.88014	1.66227	1.40765	1.14047	0.889617	0.674071
87.2953	73.1256	59.4578	46.7879	35.4367	25.5847	17.3296	10.7048	5.66536	2.07572	-0.275994	-1.64368	-2.28406	-2.42698	-2.25963	-1.92172	-1.50744	-1.0716	-0.637629	-0.206418	0.234589	0.702185	1.20791	1.74795	2.29318	2.78865	3.17677	3.42934	3.55097	3.55874	3.47375	3.32543	3.14839	2.96959	2.7995	2.63918	2.49874	2.40345	2.37587	2.42004	2.52508	2.66828	2.81337	2.92151	2.96618	2.93852	2.84344	2.68916	2.47945	2.21458
187.662	161.309	135.146	109.8	85.9822	64.396	45.6179	30.0107	17.6877	8.52288	2.18856	-1.77636	-3.88381	-4.62547	-4.42638	-3.62476	-2.47251	-1.1492	0.215641	1.51787	2.66221	3.56879	4.20072	4.57479	4.734	4.72002	4.57252	4.33538	4.05358	3.76673	3.50584	3.28901	3.11664	2.97173	2.82397	2.63994	2.40137	2.11275	1.7882	1.44273	1.09841	0.784029	0.52295	0.325404	0.18995	0.107565	0.0646173	0.0447357	0.0299059	0.00109613
599.072	581.27	561.868	540.21	515.719	487.981	456.793	422.185	384.444	344.142	302.139	259.522	217.49	177.227	139.798	106.114	76.8721	52.4799	33.0097	18.22	7.62274	0.56852	-3.66335	-5.7826	-6.42662	-6.12392	-5.27857	-4.17235	-2.97942	-1.78743	-0.62147	0.531227	1.69666	2.88924	4.08939	5.23675	6.25028	7.0618	7.63984	7.99241	8.14963	8.14344	8.0038	7.76341	7.45519	7.10852	6.75246	6.41653	6.12044	5.86238
[truncated: 51 more columns]
