# Supplementary material for: Distributions of plantar loads are altered when walking in anxiety-inducing virtual settings but not under cognitive demand
Source: PLoS One. 2026 Apr 20;21(4):e0345075. doi: 10.1371/journal.pone.0345075 (PMC13094994; doi:10.1371/journal.pone.0345075)
Supplement: S1 File — Study data is available here. (ZIP) [file pone.0345075.s001.zip › S1 File. Dataset/ProcRHeel_19STH.xlsx]

## Sheet: Sheet1
36.1809	29.3081	22.7114	16.6626	11.4004	7.0854	3.77142	1.40632	-0.139088	-1.03128	-1.44074	-1.52121	-1.39947	-1.1724	-0.908622	-0.652616	-0.429663	-0.250936	-0.118075	-0.026938	0.0295538	0.0594158	0.0703201	0.0688819	0.060359	0.0486269	0.0363179	0.0250412	0.015627	0.00835575	0.00315461	-0.00024795	-0.00220925	-0.0030966	-0.00324192	-0.00291949	-0.00233991	-0.00165473	-0.000967128	-0.00034528	0.000163795	0.000521577	0.00068768	0.00061271	0.000235272	-0.000515792	-0.00171267	-0.0034119	-0.00562851	-0.00829981
128.522	115.438	102.287	89.2581	76.5781	64.4848	53.1843	42.8162	33.4561	25.1526	17.9639	11.9552	7.16312	3.56269	1.05092	-0.542041	-1.4177	-1.7746	-1.78717	-1.59615	-1.30672	-0.99159	-0.696297	-0.445439	-0.248557	-0.105272	-0.00939992	0.0479744	0.0763707	0.0846007	0.0800734	0.0685428	0.0541426	0.0395867	0.0264449	0.0154346	0.00669086	-1.63421e-06	-0.00502154	-0.00876515	-0.011536	-0.0134626	-0.014438	-0.0140808	-0.0117179	-0.0063997	0.00304017	0.0178599	0.0391963	0.0677396
617.836	600.177	581.351	560.938	538.511	513.696	486.256	456.134	423.474	388.616	352.091	314.578	276.841	239.677	203.897	170.283	139.515	112.081	88.2268	67.961	51.111	37.3709	26.3534	17.6651	10.9737	6.02797	2.63148	0.595826	-0.290342	-0.257913	0.457903	1.62228	3.00145	4.37396	5.55794	6.44275	7.00205	7.27769	7.34217	7.26162	7.08394	6.84938	6.59776	6.36009	6.14724	5.95365	5.76703	5.56884	5.33791	5.06165
-3.00282e-08	-3.67108e-08	-4.11263e-08	-4.08408e-08	-3.25999e-08	-1.23692e-08	2.44487e-08	8.25374e-08	1.65838e-07	2.76279e-07	4.11991e-07	5.64995e-07	7.18408e-07	8.4339e-07	8.962e-07	8.16016e-07	5.24459e-07	-7.18777e-08	-1.07428e-06	-2.5782e-06	-4.65107e-06	-7.29976e-06	-1.04266e-05	-1.37744e-05	-1.68632e-05	-1.89239e-05	-1.8842e-05	-1.51248e-05	-5.91967e-06	1.08881e-05	3.7458e-05	7.5616e-05	0.000126273	0.000188606	0.000259001	0.000329762	0.000387714	0.000412838	0.000377258	0.000245006	-2.6846e-05	-0.000484933	-0.00117335	-0.0021235	-0.00333919	-0.00477647	-0.00631842	-0.00774591	-0.00870738	-0.00869224
95.9333	83.9795	72.1177	60.6424	49.7919	39.7594	30.6945	22.7011	15.8545	10.2125	5.79734	2.56158	0.374493	-0.953044	-1.62772	-1.84365	-1.76605	-1.5246	-1.2136	-0.896178	-0.610181	-0.374403	-0.194328	-0.0669904	0.0152084	0.0617532	0.0821844	0.0850123	0.0771941	0.0640012	0.0491284	0.034934	0.0227297	0.0130669	0.00598926	0.00123646	-0.001603	-0.00298709	-0.00335524	-0.00309443	-0.00252729	-0.00191425	-0.0014627	-0.00133786	-0.00167053	-0.00255835	-0.00405776	-0.00616458	-0.00878236	-0.0116788
266.679	235.272	204.334	174.666	146.969	121.773	99.3981	79.9417	63.3159	49.3038	37.6118	27.92	19.9361	13.4398	8.28821	4.37909	1.59622	-0.220439	-1.26479	-1.73517	-1.81021	-1.6366	-1.32568	-0.955804	-0.578089	-0.223817	0.0879807	0.343214	0.528598	0.635255	0.663993	0.625266	0.538334	0.427876	0.315382	0.21425	0.131019	0.067516	0.0225773	-0.00657279	-0.0233675	-0.0312255	-0.0331735	-0.0316456	-0.0284138	-0.0246076	-0.0207644	-0.0169014	-0.0125965	-0.00707478
188.584	166.317	144.426	123.516	104.055	86.3534	70.5683	56.7228	44.7399	34.479	25.7737	18.4724	12.4628	7.67098	4.03204	1.44774	-0.232811	-1.19527	-1.62856	-1.70248	-1.55684	-1.29828	-1.00212	-0.716809	-0.469579	-0.272183	-0.125989	-0.0261198	0.0354443	0.0676807	0.0791274	0.0771099	0.0674221	0.0543075	0.040619	0.0280669	0.0174896	0.00911107	0.00276169	-0.00194226	-0.00546037	-0.00822369	-0.0105557	-0.0126105	-0.0143217	-0.0153597	-0.0150991	-0.0126031	-0.00663925	0.00425506
13.4534	10.4439	7.62525	5.15938	3.14577	1.61378	0.534096	-0.160207	-0.551466	-0.721727	-0.743832	-0.676852	-0.565055	-0.438912	-0.317073	-0.208891	-0.116961	-0.039355	0.0284792	0.0919967	0.156098	0.223772	0.294591	0.363441	0.418874	0.444242	0.428086	0.375224	0.30255	0.226181	0.156147	0.097655	0.0524711	0.0201246	-0.00105142	-0.0133045	-0.0189461	-0.0200634	-0.0184067	-0.0153258	-0.0118018	-0.00851363	-0.00589423	-0.0041892	-0.00350975	-0.00386762	-0.00518931	-0.00730928	-0.00994375	-0.0126488
55.3519	47.9275	40.5448	33.402	26.6544	20.4308	14.8591	10.0677	6.16158	3.17931	1.06691	-0.301445	-1.08235	-1.43226	-1.48935	-1.36467	-1.14005	-0.869779	-0.584836	-0.298206	-0.0106239	0.283349	0.589219	0.906294	1.2219	1.51175	1.74952	1.91651	2.00282	2.00452	1.92255	1.76526	1.55101	1.30238	1.03812	0.77603	0.536524	0.33575	0.17991	0.0675182	-0.00713006	-0.0516534	-0.0737977	-0.0804862	-0.0772763	-0.0681216	-0.0554312	-0.0402159	-0.0223441	-0.000878715
57.2213	49.8513	42.5107	35.3503	28.5122	22.1446	16.4068	11.4437	7.35062	4.15363	1.80889	0.2152	-0.764395	-1.27677	-1.45781	-1.42033	-1.24911	-1.00065	-0.705973	-0.375602	-0.00562899	0.415256	0.897862	1.44357	2.034	2.62003	3.117	3.42628	3.48862	3.32014	2.99004	2.57782	2.15345	1.76744	1.44004	1.16561	0.929663	0.719169	0.527495	0.357961	0.218063	0.111047	0.0350653	-0.0144129	-0.0429994	-0.0562059	-0.0588112	-0.05453	-0.0458952	-0.0343538
-2.87596e-08	-3.83093e-08	-4.73064e-08	-5.36536e-08	-5.42808e-08	-4.5043e-08	-2.07512e-08	2.45774e-08	9.71424e-08	2.02335e-07	3.43145e-07	5.17907e-07	7.17331e-07	9.20913e-07	1.09292e-06	1.17848e-06	1.10049e-06	7.58668e-07	3.22138e-08	-1.21164e-06	-3.10089e-06	-5.73103e-06	-9.12414e-06	-1.3173e-05	-1.75702e-05	-2.17262e-05	-2.46821e-05	-2.50319e-05	-2.08751e-05	-9.8291e-06	1.08574e-05	4.40418e-05	9.22195e-05	0.000156795	0.00023705	0.000328779	0.000422642	0.00050232	0.000542701	0.000508458	0.000353573	2.25458e-05	-0.000545743	-0.00141038	-0.00261577	-0.00417286	-0.00603355	-0.00805821	-0.00997783	-0.011354
-2.45759e-08	-3.66081e-08	-5.0158e-08	-6.37209e-08	-7.47307e-08	-7.93001e-08	-7.20288e-08	-4.59636e-08	7.17373e-09	9.63476e-08	2.29989e-07	4.14021e-07	6.48967e-07	9.26049e-07	1.22231e-06	1.49501e-06	1.67578e-06	1.66559e-06	1.33198e-06	5.10673e-07	-9.85647e-07	-3.34795e-06	-6.73718e-06	-1.12326e-05	-1.67592e-05	-2.29934e-05	-2.92495e-05	-3.43551e-05	-3.6531e-05	-3.33022e-05	-2.14778e-05	2.74685e-06	4.34995e-05	0.000104675	0.000189032	0.000296868	0.000424234	0.000560691	0.000686731	0.000771087	0.000768407	0.000617944	0.000244252	-0.000438825	-0.00151934	-0.00307185	-0.00513378	-0.00767217	-0.0105404	-0.0134259
330.776	309.645	287.506	264.334	240.228	215.431	190.353	165.528	141.548	118.966	98.2218	79.6039	63.2263	49.0602	36.9957	26.8885	18.5852	11.9399	6.81759	3.07471	0.533193	-1.02359	-1.82833	-2.10093	-2.02894	-1.7596	-1.39994	-1.02129	-0.665889	-0.354385	-0.0930678	0.119612	0.287524	0.412479	0.490645	0.514516	0.484223	0.41479	0.327787	0.240061	0.161472	0.0967639	0.0470667	0.0113251	-0.0126501	-0.0274367	-0.0354211	-0.0384888	-0.0378326	-0.0338658
464.915	449.718	433.259	415.058	394.733	372.051	346.95	319.539	290.099	259.087	227.149	195.094	163.839	134.3	107.26	83.2654	62.5922	45.2736	31.1623	20.0015	11.4884	5.30259	1.10073	-1.48795	-2.84383	-3.32484	-3.23847	-2.82831	-2.27339	-1.69497	-1.16691	-0.727065	-0.387906	-0.145595	0.0128909	0.10453	0.146738	0.155238	0.143008	0.119959	0.0930908	0.066906	0.0439296	0.0252373	0.0109297	0.000527233	-0.00672224	-0.0116154	-0.0148318	-0.0168226
34.1805	28.2755	22.5188	17.0961	12.2141	8.0538	4.72684	2.24787	0.542138	-0.519589	-1.08515	-1.29663	-1.2768	-1.12349	-0.908952	-0.682303	-0.47361	-0.298541	-0.162611	-0.0647395	-8.66361e-05	0.037868	0.0559226	0.0602844	0.0561225	0.0474205	0.0370226	0.0267874	0.0177886	0.0105198	0.00508028	0.00132699	-0.00100825	-0.00223675	-0.00266017	-0.00254139	-0.00209273	-0.00147622	-0.000811382	-0.000187033	0.000325622	0.000660513	0.00074656	0.000501343	-0.000169855	-0.00136785	-0.00318428	-0.00567533	-0.00882263	-0.0124808
96.5258	85.2957	74.1026	63.2221	52.8741	43.2114	34.338	26.3358	19.2859	13.2715	8.36029	4.5692	1.83638	0.0257096	-1.04188	-1.55412	-1.68302	-1.5722	-1.33274	-1.04425	-0.758973	-0.5072	-0.303011	-0.14943	-0.0426431	0.0247816	0.0615893	0.0763249	0.0764634	0.0680194	0.0554803	0.0419379	0.0293203	0.0186587	0.0103431	0.00434403	0.000388483	-0.00190998	-0.00296357	-0.00315726	-0.00282241	-0.00222917	-0.00159069	-0.00107347	-0.000809021	-0.000903498	-0.00144213	-0.00248633	-0.00406165	-0.00613541
59.5131	50.8754	42.3844	34.2589	26.6783	19.8105	13.8254	8.86287	4.98548	2.15697	0.255705	-0.889737	-1.46405	-1.63913	-1.56019	-1.3407	-1.06289	-0.78158	-0.529451	-0.322498	-0.165106	-0.054334	0.0167323	0.0565758	0.073655	0.0754724	0.0681334	0.0562435	0.0430144	0.0304822	0.0197654	0.0113182	0.00515272	0.00101742	-0.00146977	-0.00272988	-0.00316581	-0.00313143	-0.00291859	-0.00275477	-0.00280519	-0.0031745	-0.00390463	-0.00496651	-0.00624496	-0.00751742	-0.00842923	-0.00847053	-0.00696227	-0.00306259
209.681	193.193	176.35	159.259	142.068	124.978	108.229	92.0677	76.7363	62.4552	49.4114	37.7452	27.5548	18.919	11.8967	6.48816	2.59465	0.0187281	-1.4968	-2.22092	-2.39974	-2.23842	-1.89517	-1.48308	-1.07624	-0.717636	-0.427223	-0.20917	-0.0578808	0.0373686	0.0891183	0.109578	0.109404	0.0971518	0.0791883	0.059887	0.0419594	0.0268352	0.0150269	0.00644381	0.000643339	-0.00298293	-0.00508004	-0.00624609	-0.00698151	-0.00765918	-0.00850482	-0.00958034	-0.0107653	-0.0117352
39.7026	33.0927	26.6715	20.6616	15.2528	10.5878	6.75477	3.77742	1.61309	0.162712	-0.707421	-1.14007	-1.26776	-1.20214	-1.03019	-0.814831	-0.597893	-0.404098	-0.245396	-0.124928	-0.0403069	0.0138475	0.0440852	0.0569164	0.0581022	0.0523228	0.0431029	0.0328962	0.023255	0.0150294	0.0085626	0.0038612	0.000731868	-0.00111701	-0.00200611	-0.00224261	-0.00209814	-0.00180092	-0.0015364	-0.00145155	-0.00165895	-0.00223738	-0.00322658	-0.00461461	-0.00631703	-0.00814845	-0.00978843	-0.0107462	-0.0103309	-0.0076392
163.693	140.642	118.147	96.944	77.5638	60.3216	45.3563	32.6801	22.2311	13.906	7.56551	3.01952	0.0135421	-1.75547	-2.6008	-2.80918	-2.61982	-2.21763	-1.73506	-1.25893	-0.839498	-0.499939	-0.244993	-0.068072	0.0433501	0.103913	0.127878	0.127694	0.113361	0.0923248	0.0697057	0.0486859	0.0309561	0.017142	0.00717299	0.00057499	-0.0033135	-0.00519483	-0.00572244	-0.00545421	-0.00483533	-0.00419931	-0.00377752	-0.00371022	-0.00405399	-0.00478254	-0.00577975	-0.00682546	-0.0075767	-0.00754919
224.146	201.995	179.736	157.768	136.481	116.23	97.3155	79.9772	64.3743	50.5725	38.5601	28.2881	19.7035	12.753	7.36264	3.41035	0.715016	-0.948581	-1.8216	-2.13292	-2.0794	-1.81721	-1.46143	-1.09018	-0.751082	-0.468533	-0.250564	-0.0947356	0.00727885	0.066349	0.0936388	0.0992446	0.0915107	0.0768229	0.0597039	0.0430768	0.0285964	0.0169831	0.0083219	0.00230728	-0.00157035	-0.00389205	-0.00522208	-0.00605286	-0.00677159	-0.00763857	-0.00876929	-0.0101148	-0.0114383	-0.0122892
153.205	135.704	118.463	101.937	86.4628	72.2518	59.4137	47.9748	37.8948	29.0977	21.5104	15.0859	9.80691	5.66231	2.60342	0.515731	-0.768973	-1.43887	-1.6731	-1.62529	-1.41694	-1.13727	-0.846681	-0.581931	-0.36178	-0.192289	-0.0713946	0.00751078	0.0529795	0.0737588	0.0777363	0.0714164	0.059768	0.0463049	0.0332958	0.0220245	0.0130522	0.0064497	0.00198636	-0.000727377	-0.00214166	-0.00270499	-0.00282955	-0.00287495	-0.00314175	-0.00386735	-0.00521779	-0.00727071	-0.00998588	-0.0131622
183.724	161.356	139.276	118.083	98.2776	80.2178	64.1091	50.0164	37.8948	27.6357	19.122	12.2559	6.94466	3.06694	0.446694	-1.14404	-1.95275	-2.21182	-2.11887	-1.82929	-1.45631	-1.07574	-0.732885	-0.450168	-0.234133	-0.0812609	0.0175156	0.0735368	0.0982241	0.101775	0.0925318	0.0768189	0.0590714	0.0421202	0.027538	0.0159813	0.00749197	0.00174103	-0.00178782	-0.00367125	-0.00446553	-0.00466076	-0.0046589	-0.00476538	-0.00518588	-0.00602196	-0.00726103	-0.00875884	-0.0102148	-0.0111432
[truncated: 51 more columns]
