# Supplementary material for: Distributions of plantar loads are altered when walking in anxiety-inducing virtual settings but not under cognitive demand
Source: PLoS One. 2026 Apr 20;21(4):e0345075. doi: 10.1371/journal.pone.0345075 (PMC13094994; doi:10.1371/journal.pone.0345075)
Supplement: S1 File — Study data is available here. (ZIP) [file pone.0345075.s001.zip › S1 File. Dataset/ProcRMed_23DTL.xlsx]

## Sheet: Sheet1
-1.20342	-1.4456	-1.58659	-1.52538	-1.12998	-0.240295	1.32184	3.73616	7.16796	11.758	17.6112	24.7724	33.2009	42.7645	53.2483	64.3616	75.7498	87.023	97.7964	107.729	116.553	124.085	130.217	134.899	138.13	139.95	140.436	139.689	137.831	134.997	131.339	127.031	122.261	117.227	112.125	107.144	102.455	98.2	94.4806	91.3547	88.8464	86.9569	85.6709	84.9603	84.7877	85.1133	85.9026	87.1335	88.7914	90.8595
-1.00471	-0.988778	-0.818423	-0.392624	0.403835	1.69013	3.57371	6.13427	9.40947	13.3761	17.936	22.9314	28.1829	33.5216	38.8034	43.9052	48.7146	53.1263	57.0431	60.3807	63.0809	65.1204	66.5081	67.2839	67.5191	67.308	66.7521	65.9585	65.047	64.1451	63.3742	62.8436	62.6443	62.841	63.4657	64.5131	65.9414	67.691	69.7016	71.9171	74.2909	76.7941	79.4163	82.1633	85.06	88.1544	91.5137	95.212	99.3217	103.909
-1.85336	-0.839594	0.668747	2.91667	6.12762	10.4606	15.9682	22.5802	30.134	38.4322	47.2911	56.5658	66.1554	75.9918	86.0261	96.2227	106.557	117.013	127.571	138.203	148.868	159.508	170.045	180.365	190.311	199.709	208.426	216.4	223.654	230.275	236.371	242.033	247.316	252.235	256.762	260.836	264.372	267.278	269.466	270.874	271.485	271.318	270.399	268.747	266.393	263.398	259.858	255.9	251.663	247.276
-1.06478	-1.35305	-1.58669	-1.68189	-1.52318	-0.962771	0.174501	2.08027	4.94707	8.94312	14.1778	20.6845	28.4431	37.4123	47.533	58.7021	70.7521	83.456	96.5567	109.81	123.028	136.092	148.929	161.489	173.723	185.577	196.993	207.926	218.35	228.257	237.653	246.546	254.938	262.814	270.175	277.051	283.501	289.603	295.446	301.121	306.711	312.276	317.848	323.441	329.072	334.78	340.632	346.727	353.173	360.049
-1.24532	-1.2289	-0.963177	-0.325118	0.824301	2.62504	5.19232	8.58023	12.7472	17.5483	22.7601	28.1242	33.3912	38.352	42.856	46.8256	50.2603	53.2195	55.7882	58.0433	60.0327	61.77	63.244	64.4394	65.3581	66.0307	66.517	66.8963	67.2484	67.6393	68.1198	68.7269	69.4823	70.395	71.4655	72.6887	74.0609	75.5836	77.2573	79.0744	81.0192	83.0706	85.2027	87.3929	89.6338	91.9399	94.3428	96.8848	99.6131	102.572
33.3241	45.2662	57.319	69.3073	81.0872	92.5423	103.574	114.083	123.965	133.117	141.463	148.974	155.692	161.723	167.22	172.357	177.312	182.254	187.322	192.618	198.197	204.078	210.257	216.709	223.382	230.193	237.027	243.762	250.284	256.513	262.405	267.955	273.188	278.146	282.868	287.386	291.724	295.896	299.905	303.737	307.37	310.778	313.937	316.835	319.482	321.905	324.121	326.125	327.901	329.436
-0.660742	-0.0125251	0.825808	1.94336	3.40958	5.25916	7.48709	10.0529	12.8914	15.9304	19.1044	22.356	25.6359	28.9063	32.1387	35.3092	38.4015	41.4093	44.3346	47.1884	49.9837	52.7189	55.3728	57.9175	60.3296	62.5934	64.6958	66.6186	68.345	69.8772	71.2394	72.4611	73.564	74.5588	75.447	76.2257	76.894	77.4614	77.9535	78.4074	78.8642	79.3685	79.9703	80.7234	81.6832	82.9075	84.4509	86.3498	88.6177	91.2577
-0.829501	-0.938407	-0.943536	-0.771422	-0.330861	0.482443	1.77548	3.64152	6.14376	9.30767	13.1181	17.5155	22.4061	27.6909	33.2864	39.1243	45.1483	51.3136	57.5871	63.9416	70.3421	76.7369	83.0677	89.2857	95.3539	101.241	106.92	112.378	117.627	122.712	127.694	132.63	137.547	142.452	147.337	152.182	156.964	161.654	166.201	170.535	174.583	178.302	181.686	184.763	187.59	190.23	192.746	195.193	197.643	200.184
-1.26782	-1.27434	-1.08396	-0.571536	0.407024	2.00237	4.35176	7.55711	11.6722	16.7042	22.6223	29.3612	36.8232	44.8875	53.4236	62.3057	71.4266	80.7044	90.0703	99.4551	108.786	117.992	127.012	135.8	144.345	152.667	160.809	168.816	176.724	184.56	192.325	199.991	207.494	214.734	221.604	228.022	233.953	239.391	244.345	248.826	252.844	256.389	259.422	261.872	263.655	264.677	264.849	264.103	262.418	259.865
0.595117	0.445471	0.553545	1.10084	2.25517	4.15902	6.9237	10.6314	15.3373	21.0618	27.7821	35.4409	43.9697	53.3023	63.3746	74.1206	85.4672	97.3185	109.535	121.929	134.276	146.355	157.985	169.041	179.453	189.205	198.324	206.879	214.968	222.685	230.087	237.173	243.883	250.128	255.799	260.787	264.986	268.303	270.655	271.982	272.243	271.441	269.653	267.065	263.983	260.803	257.95	255.809	254.662	254.648
-0.956927	4.99373	11.409	18.4346	26.1306	34.4929	43.486	53.0568	63.142	73.6805	84.6252	95.9463	107.626	119.638	131.922	144.357	156.761	168.915	180.578	191.523	201.547	210.479	218.168	224.49	229.368	232.782	234.79	235.529	235.199	234.034	232.285	230.199	228.01	225.928	224.135	222.783	222.002	221.89	222.496	223.815	225.774	228.237	231.033	233.984	236.93	239.747	242.352	244.697	246.748	248.472
-1.25696	-1.14223	-0.792024	-0.0728755	1.16096	3.05075	5.70915	9.19826	13.5263	18.6694	24.6012	31.3012	38.7359	46.8427	55.5326	64.699	74.2168	83.937	93.6925	103.321	112.691	121.718	130.369	138.656	146.63	154.359	161.923	169.402	176.859	184.313	191.735	199.061	206.213	213.126	219.756	226.08	232.099	237.831	243.294	248.498	253.446	258.152	262.647	266.979	271.215	275.437	279.732	284.195	288.928	294.038
-1.25495	-1.00382	-0.467884	0.495441	2.03367	4.27745	7.31169	11.1497	15.724	20.8946	26.4661	32.2069	37.8712	43.2263	48.0813	52.3137	55.8803	58.8054	61.1592	63.0407	64.5699	65.8797	67.1074	68.3864	69.8346	71.5368	73.5355	75.831	78.3871	81.1407	84.014	86.9264	89.8045	92.5927	95.2619	97.8106	100.25	102.592	104.836	106.962	108.927	110.685	112.204	113.474	114.507	115.332	115.992	116.539	117.038	117.566
-1.74939	-1.80379	-1.63303	-1.06814	0.0894464	2.05387	5.03291	9.20298	14.6838	21.5205	29.6909	39.1318	49.7637	61.5124	74.3239	88.1536	102.938	118.571	134.894	151.688	168.677	185.546	201.965	217.612	232.199	245.486	257.3	267.56	276.29	283.609	289.712	294.85	299.286	303.252	306.914	310.369	313.66	316.792	319.738	322.457	324.925	327.151	329.18	331.075	332.891	334.675	336.463	338.282	340.154	342.111
-0.517988	-0.712015	-0.905517	-1.06184	-1.12583	-1.02119	-0.649873	0.104644	1.36949	3.27359	5.94237	9.48756	13.982	19.4372	25.8104	33.0274	40.9978	49.6193	58.7805	68.3603	78.2302	88.2688	98.3825	108.514	118.633	128.716	138.738	148.662	158.442	168.029	177.378	186.45	195.212	203.622	211.625	219.17	226.214	232.729	238.692	244.096	248.958	253.331	257.3	260.967	264.45	267.864	271.326	274.961	278.891	283.231
-1.07396	-0.1778	0.96839	2.49789	4.52457	7.12628	10.3341	14.1306	18.4563	23.2229	28.3373	33.7286	39.3626	45.2437	51.4051	57.8903	64.7377	71.971	79.5858	87.5306	95.6975	103.945	112.136	120.163	127.95	135.454	142.658	149.563	156.173	162.476	168.443	174.035	179.226	184.012	188.413	192.458	196.173	199.596	202.779	205.785	208.678	211.511	214.323	217.137	219.96	222.765	225.497	228.088	230.463	232.554
0.958275	0.929913	1.24099	2.07763	3.6141	5.98482	9.26758	13.4689	18.508	24.2243	30.4195	36.904	43.5245	50.1803	56.8304	63.4804	70.158	76.8865	83.6673	90.4863	97.3395	104.244	111.22	118.265	125.34	132.377	139.292	145.999	152.426	158.52	164.249	169.586	174.513	179.013	183.069	186.686	189.897	192.767	195.383	197.849	200.271	202.737	205.306	207.994	210.785	213.635	216.484	219.27	221.952	224.51
-0.493769	1.59421	3.70698	5.81354	7.90166	9.98334	12.0876	14.243	16.4695	18.7826	21.1969	23.7254	26.3765	29.1542	32.0618	35.1015	38.2685	41.5523	44.9441	48.4459	52.071	55.8336	59.7319	63.7383	67.7988	71.8315	75.729	79.3714	82.6495	85.4827	87.8235	89.654	90.978	91.817	92.2205	92.2797	92.1226	91.8876	91.6963	91.6426	91.7921	92.183	92.8254	93.7057	94.7949	96.0558	97.4483	98.9415	100.528	102.23
-0.936504	-1.12971	-1.22674	-1.15103	-0.802374	-0.0594994	1.21127	3.13952	5.83391	9.37221	13.7931	19.0918	25.2309	32.1599	39.8352	48.2336	57.3544	67.2066	77.7838	89.0405	100.882	113.165	125.7	138.262	150.628	162.616	174.097	184.999	195.3	205.037	214.308	223.255	232.027	240.743	249.466	258.199	266.896	275.476	283.852	291.934	299.638	306.899	313.684	319.996	325.869	331.377	336.626	341.737	346.819	351.952
-1.44254	-1.12205	-0.504607	0.577356	2.29656	4.80617	8.20984	12.5404	17.7546	23.7439	30.3655	37.483	44.9926	52.829	60.9573	69.3529	77.9794	86.7846	95.7097	104.696	113.692	122.659	131.569	140.413	149.212	158.026	166.924	175.941	185.047	194.136	203.037	211.534	219.399	226.413	232.384	237.143	240.551	242.51	242.993	242.065	239.894	236.748	232.978	228.981	225.169	221.932	219.598	218.399	218.431	219.664
-0.97681	-0.980904	-0.800706	-0.340673	0.508383	1.85825	3.80432	6.40155	9.65112	13.512	17.9203	22.7931	28.0283	33.5116	39.1174	44.7042	50.1246	55.2402	59.9243	64.0629	67.5688	70.393	72.5279	74.0117	74.9256	75.3803	75.5003	75.4143	75.2502	75.1249	75.1266	75.3065	75.6902	76.2931	77.125	78.192	79.5018	81.065	82.8909	84.9787	87.3092	89.8464	92.548	95.3823	98.3373	101.414	104.624	107.992	111.567	115.413
1.29079	0.784819	0.434595	0.352098	0.640346	1.39055	2.67724	4.55352	7.05032	10.1788	13.9317	18.2773	23.1523	28.4721	34.1513	40.1075	46.251	52.4894	58.7505	64.9851	71.1465	77.1734	82.9983	88.5628	93.8191	98.7176	103.202	107.223	110.757	113.808	116.403	118.582	120.404	121.939	123.255	124.4	125.397	126.258	126.993	127.621	128.161	128.618	128.972	129.181	129.195	128.986	128.567	127.996	127.366	126.8
-1.27964	-0.909492	-0.267013	0.802553	2.45451	4.82063	7.98224	11.9562	16.6992	22.122	28.1065	34.52	41.2216	48.0626	54.8956	61.5923	68.0505	74.1804	79.8947	85.1239	89.8408	94.0728	97.8979	101.432	104.811	108.173	111.64	115.294	119.171	123.263	127.548	131.996	136.573	141.236	145.944	150.676	155.437	160.251	165.146	170.159	175.318	180.63	186.088	191.69	197.456	203.415	209.586	215.968	222.536	229.258
1.80707	4.76895	7.69998	10.5479	13.2923	15.9434	18.5375	21.127	23.7664	26.4922	29.3094	32.1901	35.0847	37.9416	40.7235	43.4092	45.9922	48.4902	50.945	53.4043	55.8957	58.4065	60.8799	63.2335	65.3854	67.2685	68.8345	70.0503	70.8951	71.364	71.4772	71.2843	70.857	70.2778	69.6337	69.011	68.4865	68.1264	67.9927	68.1504	68.6694	69.6205	71.0637	73.0334	75.5307	78.5249	81.9555	85.7303	89.7357	93.861
-0.98753	-1.11363	-1.1734	-1.07861	-0.718344	0.0378026	1.33424	3.32557	6.17505	10.0505	15.1103	21.48	29.2319	38.3738	48.845	60.5242	73.2426	86.794	100.954	115.505	130.234	144.929	159.37	173.343	186.68	199.299	211.209	222.486	233.236	243.554	253.513	263.166	272.559	281.734	290.715	299.511	308.123	316.546	324.772	332.795	340.609	348.208	355.575	362.7	369.589	376.258	382.716	388.95	394.932	400.608
-1.31622	-0.919579	-0.236422	0.892391	2.62571	5.09708	8.38721	12.5086	17.4067	22.9685	29.0407	35.46	42.0856	48.8233	55.6337	62.5179	69.494	76.5733	83.7457	90.9789	98.2239	105.428	112.544	119.526	126.322	132.88	139.147	145.078	150.636	155.796	160.537	164.849	168.732	172.204	175.313	178.141	180.793	183.365	185.931	188.527	191.139	193.702	196.131	198.354	200.335	202.074	203.596	204.967	206.286	207.701
-1.14737	-1.15677	-0.948258	-0.409568	0.587694	2.17531	4.4659	7.52244	11.3327	15.8005	20.7577	26.0019	31.343	36.6342	41.7764	46.7097	51.3987	55.8133	59.9137	63.649	66.9618	69.7994	72.1353	73.9852	75.4046	76.4786	77.3097	78.0055	78.6557	79.3132	79.9993	80.7213	81.4752	82.2414	82.9907	83.6981	84.3519	84.9582	85.5455	86.1618	86.8641	87.7045	88.7179	89.9191	91.3178	92.9385	94.8245	97.0299	99.6102	102.614
-1.28372	-1.2092	-0.894693	-0.205186	1.00893	2.89541	5.57388	9.10731	13.4856	18.6278	24.3965	30.6128	37.0732	43.5768	49.9478	56.0437	61.7537	66.9951	71.711	75.8743	79.4903	82.6002	85.2799	87.6367	89.7943	91.8686	93.9432	96.058	98.2126	100.378	102.509	104.552	106.451	108.142	109.566	110.689	111.515	112.082	112.453	112.712	112.957	113.302	113.875	114.791	116.132	117.927	120.146	122.697	125.436	128.187
-0.879261	-1.07274	-1.19645	-1.17815	-0.922058	-0.310375	0.789922	2.51288	4.973	8.24507	12.3515	17.2625	22.9087	29.1963	36.0179	43.2573	50.7904	58.4911	66.2486	73.989	81.6815	89.3203	96.8968	104.385	111.74	118.902	125.795	132.329	138.41	143.969	148.986	153.502	157.617	161.468	165.193	168.898	172.642	176.45	180.338	184.327	188.464	192.824	197.511	202.62	208.211	214.302	220.876	227.871	235.17	242.605
[truncated: 51 more columns]
