# Supplementary material for: Distributions of plantar loads are altered when walking in anxiety-inducing virtual settings but not under cognitive demand
Source: PLoS One. 2026 Apr 20;21(4):e0345075. doi: 10.1371/journal.pone.0345075 (PMC13094994; doi:10.1371/journal.pone.0345075)
Supplement: S1 File — Study data is available here. (ZIP) [file pone.0345075.s001.zip › S1 File. Dataset/ProcRLat_20STH.xlsx]

## Sheet: Sheet1
-0.791133	-0.736437	-0.528026	-0.0832764	0.688858	1.87742	3.55319	5.7514	8.4668	11.6692	15.3239	19.402	23.886	28.7749	34.0781	39.7979	45.9148	52.3803	59.1126	65.9974	72.8929	79.6329	86.0269	91.8697	96.9647	101.149	104.299	106.338	107.252	107.121	106.131	104.568	102.793	101.199	100.178	100.073	101.146	103.548	107.306	112.323	118.387	125.186	132.362	139.56	146.473	152.858	158.563	163.531	167.796	171.455
-0.617265	-0.217789	0.269529	0.888107	1.69501	2.75317	4.12256	5.84898	7.95242	10.4229	13.2218	16.2862	19.5408	22.9189	26.3789	29.904	33.4872	37.1103	40.7333	44.3054	47.7808	51.126	54.3216	57.3594	60.2329	62.9266	65.4161	67.6806	69.7141	71.5251	73.1302	74.5453	75.7844	76.8603	77.779	78.5439	79.1727	79.705	80.1978	80.7227	81.3634	82.2102	83.3548	84.8807	86.8445	89.258	92.0814	95.2285	98.5786	101.996
0.560586	4.18529	8.13392	12.5116	17.3753	22.7107	28.4394	34.4396	40.563	46.6605	52.6168	58.37	63.9025	69.2151	74.3016	79.1374	83.6735	87.8412	91.574	94.8286	97.5852	99.8361	101.585	102.848	103.653	104.029	104.008	103.625	102.918	101.936	100.739	99.3976	97.9915	96.6019	95.2922	94.0926	93.0001	91.9938	91.0472	90.1338	89.2237	88.2836	87.2832	86.2069	85.0606	83.881	82.7467	81.7741	81.0911	80.8039
-0.808917	4.6054	10.0861	15.607	21.1012	26.4635	31.5862	36.407	40.9391	45.273	49.5561	53.9642	58.6732	63.8359	69.5617	75.8919	82.7698	90.0296	97.4145	104.62	111.35	117.363	122.492	126.639	129.769	131.904	133.108	133.462	133.042	131.926	130.195	127.961	125.357	122.529	119.614	116.716	113.899	111.175	108.515	105.867	103.194	100.478	97.7268	94.963	92.228	89.5742	87.0574	84.7308	82.635	80.7903
1.46535	2.5406	3.82344	5.42693	7.42836	9.85055	12.6682	15.8331	19.2935	23.0023	26.9157	30.9863	35.1589	39.3758	43.5829	47.7355	51.8036	55.7744	59.6472	63.4258	67.1196	70.7442	74.3174	77.8528	81.3549	84.8152	88.2087	91.4925	94.605	97.4685	99.9944	102.094	103.696	104.758	105.266	105.23	104.69	103.71	102.382	100.804	99.0653	97.2459	95.425	93.6814	92.0773	90.6512	89.4313	88.4455	87.7149	87.2464
1.0032	2.10199	3.51835	5.41503	7.93976	11.1784	15.1285	19.7046	24.7683	30.1622	35.7307	41.3257	46.8116	52.0757	57.0352	61.6384	65.8606	69.6908	73.1319	76.2192	79.031	81.6813	84.3055	87.0496	90.0603	93.4712	97.3822	101.84	106.83	112.285	118.09	124.088	130.071	135.798	141.018	145.507	149.071	151.559	152.875	153.012	152.069	150.234	147.75	144.886	141.922	139.127	136.738	134.948	133.896	133.659
-1.2027	26.6923	52.4973	74.6908	92.6139	106.283	116.109	122.708	126.771	128.968	129.881	129.974	129.609	129.058	128.506	128.062	127.768	127.611	127.537	127.483	127.385	127.179	126.806	126.211	125.357	124.236	122.876	121.339	119.712	118.094	116.598	115.341	114.43	113.95	113.97	114.547	115.726	117.53	119.956	122.968	126.507	130.483	134.784	139.284	143.865	148.42	152.864	157.128	161.173	165
0.970736	1.9524	3.28431	5.15231	7.7036	11.0185	15.1084	19.9301	25.4019	31.4145	37.8362	44.5106	51.257	57.8852	64.2182	70.1123	75.4653	80.2183	84.3576	87.9131	90.9491	93.5562	95.8515	97.9797	100.101	102.368	104.902	107.777	111.017	114.589	118.398	122.3	126.114	129.643	132.694	135.091	136.694	137.418	137.249	136.259	134.592	132.445	130.042	127.614	125.389	123.572	122.326	121.767	121.955	122.9
1.24636	6.18757	11.0939	15.8663	20.4429	24.795	28.9225	32.8539	36.6411	40.3506	44.0535	47.8142	51.682	55.6836	59.8249	64.0965	68.4766	72.9322	77.4153	81.8604	86.1939	90.3528	94.3054	98.0644	101.681	105.217	108.717	112.181	115.564	118.78	121.705	124.194	126.115	127.368	127.901	127.704	126.815	125.321	123.352	121.073	118.649	116.229	113.936	111.868	110.097	108.647	107.498	106.594	105.874	105.288
-1.00527	-0.772716	-0.3208	0.469029	1.71809	3.5324	5.97967	9.07456	12.783	17.0354	21.7372	26.782	32.0652	37.4858	42.9429	48.3377	53.5769	58.578	63.2765	67.6305	71.6194	75.2358	78.4738	81.3213	83.7659	85.8118	87.4894	88.8522	89.9622	90.8715	91.6106	92.1978	92.6475	92.9672	93.1564	93.2148	93.1493	92.9759	92.7215	92.4273	92.1539	91.9856	92.0318	92.417	93.2638	94.6748	96.7122	99.381	102.63	106.367
-0.814665	0.468603	1.92447	3.65563	5.74006	8.21446	11.0743	14.2986	17.8806	21.8413	26.2238	31.0802	36.4544	42.356	48.7445	55.5302	62.5902	69.7924	77.0176	84.1659	91.16	97.9443	104.473	110.708	116.621	122.195	127.411	132.242	136.657	140.616	144.086	147.05	149.514	151.519	153.14	154.476	155.631	156.69	157.696	158.659	159.57	160.408	161.146	161.755	162.202	162.465	162.54	162.446	162.222	161.937
-1.10693	0.825704	3.05519	5.68018	8.80332	12.4988	16.7695	21.5247	26.598	31.7949	36.9401	41.9129	46.6635	51.2099	55.618	59.9779	64.3807	68.9022	73.5934	78.4732	83.5103	88.6098	93.6219	98.372	102.694	106.463	109.609	112.137	114.123	115.72	117.116	118.498	120.01	121.726	123.653	125.737	127.888	129.993	131.931	133.587	134.867	135.726	136.184	136.337	136.345	136.403	136.711	137.467	138.846	140.984
-0.979508	0.558843	2.66953	5.64478	9.73213	15.096	21.7976	29.7942	38.9453	49.0289	59.7673	70.8476	81.946	92.7665	103.073	112.708	121.59	129.702	137.069	143.754	149.853	155.49	160.818	166.001	171.194	176.507	181.978	187.561	193.143	198.566	203.665	208.292	212.317	215.627	218.118	219.701	220.3	219.865	218.373	215.839	212.315	207.888	202.681	196.869	190.677	184.338	178.065	172.026	166.342	161.093
3.70316	6.63138	9.69798	12.9475	16.4051	20.0769	23.967	28.0893	32.4671	37.1265	42.0927	47.3894	53.0331	59.0279	65.3714	72.0591	79.08	86.4088	94.0067	101.821	109.775	117.755	125.602	133.139	140.202	146.668	152.476	157.616	162.127	166.087	169.599	172.783	175.764	178.645	181.494	184.339	187.167	189.919	192.5	194.792	196.685	198.1	199.001	199.387	199.299	198.805	197.986	196.934	195.753	194.544
-1.42242	-1.04628	-0.341802	0.858783	2.72462	5.39937	8.96884	13.437	18.7244	24.6945	31.1915	38.0628	45.1628	52.3526	59.4994	66.4789	73.1798	79.5024	85.3557	90.659	95.3466	99.3668	102.68	105.26	107.101	108.215	108.644	108.465	107.791	106.756	105.484	104.071	102.579	101.033	99.4323	97.7579	95.9836	94.089	92.07	89.9417	87.7369	85.5062	83.3171	81.2463	79.3619	77.7091	76.3153	75.2008	74.3866	73.8933
-0.960761	0.296196	1.78286	3.63048	5.93203	8.72566	12.0028	15.7332	19.8937	24.494	29.5979	35.3233	41.8228	49.2616	57.8011	67.5804	78.6886	91.139	104.847	119.618	135.155	151.083	166.96	182.311	196.667	209.602	220.766	229.909	236.896	241.707	244.416	245.175	244.183	241.668	237.866	233.026	227.414	221.325	215.069	208.953	203.25	198.158	193.791	190.194	187.364	185.26	183.829	183.022	182.801	183.148
1.27949	3.63629	6.39077	9.718	13.7044	18.3383	23.5296	29.1455	35.0446	41.1018	47.2226	53.341	59.4067	65.3766	71.2096	76.8603	82.2753	87.3931	92.1579	96.5399	100.552	104.26	107.789	111.322	115.079	119.294	124.201	130.012	136.89	144.902	153.983	163.919	174.367	184.907	195.116	204.627	213.161	220.535	226.668	231.58	235.386	238.272	240.488	242.325	244.086	246.05	248.437	251.391	254.984	259.217
-1.14985	0.04829	1.63005	3.75739	6.55611	10.0863	14.3208	19.14	24.3567	29.7683	35.2081	40.5662	45.79	50.879	55.872	60.8241	65.7843	70.7824	75.8265	80.9044	85.9884	91.0443	96.0412	100.964	105.818	110.629	115.422	120.213	124.995	129.738	134.405	138.954	143.345	147.547	151.531	155.25	158.637	161.619	164.139	166.168	167.717	168.843	169.639	170.206	170.646	171.05	171.504	172.092	172.886	173.94
-2.14946	-1.06666	0.596532	3.1158	6.74478	11.6654	17.9406	25.4871	34.0807	43.3972	53.079	62.7986	72.2916	81.3566	89.8422	97.6409	104.687	110.956	116.451	121.198	125.246	128.68	131.624	134.224	136.617	138.9	141.109	143.228	145.208	146.996	148.565	149.91	151.05	152.012	152.844	153.606	154.36	155.166	156.083	157.17	158.473	160.026	161.842	163.915	166.228	168.763	171.499	174.401	177.412	180.473
-0.380535	-0.157411	0.111518	0.457057	0.908684	1.49684	2.26027	3.24786	4.51466	6.1197	8.12089	10.5624	13.4611	16.8024	20.55	24.6574	29.0755	33.7594	38.6725	43.78	49.0472	54.4516	59.9903	65.6786	71.5476	77.6367	83.9788	90.587	97.4446	104.498	111.658	118.808	125.823	132.588	139.027	145.117	150.883	156.387	161.701	166.877	171.928	176.824	181.503	185.893	189.932	193.568	196.749	199.422	201.537	203.061
-1.25868	0.155048	1.96786	4.38283	7.55445	11.5463	16.3112	21.7122	27.5661	33.6833	39.9017	46.1155	52.2829	58.4141	64.5572	70.7868	77.182	83.8037	90.6777	97.7866	105.067	112.412	119.666	126.625	133.049	138.707	143.419	147.077	149.662	151.223	151.858	151.697	150.9	149.637	148.066	146.31	144.457	142.565	140.677	138.833	137.06	135.379	133.799	132.34	131.031	129.91	129.019	128.409	128.144	128.293
-1.43069	-0.354264	1.03484	2.90481	5.41649	8.6967	12.8079	17.7399	23.4293	29.7835	36.6942	44.0409	51.6992	59.5623	67.5588	75.6548	83.8419	92.1206	100.488	108.93	117.416	125.89	134.277	142.494	150.458	158.096	165.35	172.18	178.57	184.525	190.058	195.182	199.905	204.249	208.258	211.982	215.46	218.716	221.773	224.661	227.429	230.135	232.869	235.759	238.965	242.647	246.928	251.876	257.499	263.741
-1.84317	-0.1208	2.19098	5.33514	9.52465	14.8923	21.4305	28.9598	37.155	45.6196	53.9829	61.9824	69.495	76.5151	83.1098	89.3805	95.4402	101.395	107.32	113.246	119.14	124.906	130.416	135.551	140.246	144.498	148.373	151.99	155.509	159.095	162.877	166.93	171.282	175.903	180.708	185.575	190.356	194.888	199.009	202.581	205.512	207.773	209.403	210.494	211.178	211.61	211.958	212.4	213.115	214.265
-1.51683	0.633297	3.20746	6.39765	10.3548	15.1579	20.7879	27.1309	34.0145	41.2548	48.6931	56.2189	63.7724	71.3329	78.9094	86.5381	94.2698	102.148	110.193	118.39	126.684	134.984	143.191	151.204	158.932	166.293	173.217	179.649	185.541	190.849	195.519	199.492	202.707	205.117	206.7	207.478	207.528	206.984	206.022	204.832	203.606	202.502	201.633	201.076	200.888	201.119	201.818	203.02	204.75	207.015
-1.64152	0.244551	2.64444	5.79192	9.86185	14.9287	20.9494	27.7772	35.2054	43.0277	51.0835	59.2764	67.5691	75.9638	84.4775	93.1235	101.903	110.809	119.832	128.958	138.163	147.422	156.708	166.002	175.297	184.59	193.851	203.014	211.986	220.666	228.955	236.774	244.063	250.784	256.909	262.402	267.227	271.346	274.72	277.315	279.104	280.081	280.28	279.795	278.777	277.416	275.924	274.502	273.32	272.509
-1.09194	0.0312933	1.44287	3.26797	5.6181	8.56874	12.1368	16.2688	20.8425	25.6889	30.6352	35.5486	40.3608	45.0653	49.6942	54.2891	58.8831	63.4971	68.1449	72.8336	77.5594	82.3079	87.0602	91.8051	96.5517	101.327	106.164	111.1	116.174	121.4	126.764	132.222	137.721	143.204	148.607	153.861	158.904	163.686	168.176	172.374	176.314	180.061	183.713	187.402	191.278	195.5	200.219	205.582	211.717	218.718
0.722749	2.52804	4.91096	8.11722	12.3377	17.659	24.0238	31.2273	38.9636	46.9115	54.82	62.553	70.0887	77.49	84.8643	92.3256	99.9603	107.808	115.861	124.083	132.42	140.822	149.246	157.655	166.012	174.282	182.443	190.477	198.374	206.108	213.645	220.954	228.015	234.819	241.365	247.657	253.707	259.524	265.116	270.492	275.654	280.598	285.319	289.835	294.188	298.438	302.656	306.926	311.351	316.038
-2.01799	0.0377269	2.65867	6.07957	10.5159	16.1091	22.8777	30.6892	39.2544	48.1639	56.9752	65.3148	72.9361	79.72	85.6442	90.748	95.1022	98.7846	101.864	104.398	106.431	107.993	109.092	109.735	109.958	109.838	109.483	109.008	108.522	108.108	107.824	107.701	107.748	107.96	108.323	108.829	109.479	110.274	111.201	112.221	113.274	114.289	115.207	115.979	116.572	116.961	117.135	117.103	116.889	116.528
10.6713	20.9848	31.4148	41.8362	52.1208	62.13	71.7214	80.7651	89.1578	96.8276	103.73	109.839	115.14	119.628	123.305	126.17	128.218	129.449	129.878	129.56	128.591	127.117	125.325	123.41	121.548	119.86	118.4	117.163	116.106	115.156	114.225	113.236	112.146	110.969	109.766	108.64	107.725	107.168	107.123	107.742	109.157	111.472	114.731	118.897	123.833	129.316	135.084	140.876	146.464	151.668
-1.40539	0.116336	2.07718	4.69709	8.1498	12.5211	17.7767	23.7702	30.2944	37.134	44.1035	51.0747	57.9878	64.8453	71.6932	78.5911	85.585	92.6998	99.9406	107.291	114.718	122.193	129.695	137.217	144.761	152.345	159.985	167.694	175.481	183.344	191.269	199.227	207.175	215.065	222.849	230.491	237.964	245.235	252.266	259.016	265.452	271.555	277.327	282.796	288.018	293.067	298.023	302.96	307.949	313.052
-1.85012	0.90144	4.18392	8.19728	13.1117	19.0277	25.9342	33.6836	42.0067	50.5731	59.068	67.2469	74.9537	82.124	88.7801	95.0052	100.905	106.582	112.117	117.564	122.935	128.201	133.312	138.21	142.818	147.055	150.849	154.153	156.953	159.257	161.098	162.529	163.614	164.427	165.045	165.545	165.986	166.396	166.774	167.089	167.311	167.43	167.463	167.449	167.437	167.468	167.572	167.784	168.153	168.728
-1.84093	-0.474645	1.31068	3.70811	6.9026	11.0478	16.2332	22.4548	29.6075	37.501	45.8882	54.5115	63.1607	71.7143	80.1412	88.4726	96.7722	105.12	113.602	122.298	131.263	140.529	150.102	159.958	170.046	180.287	190.575	200.786	210.787	220.442	229.635	238.279	246.336	253.82	260.783	267.303	273.464	279.338	284.981	290.446	295.784	301.045	306.267	311.463	316.627	321.731	326.751	331.664	336.458	341.145
0.380013	1.50141	3.0708	5.29384	8.36985	12.4729	17.7286	24.1766	31.7378	40.226	49.407	59.0616	69.0165	79.1446	89.3511	99.5547	109.666	119.571	129.129	138.189	146.608	154.25	160.993	166.738	171.427	175.047	177.625	179.24	180.02	180.135	179.791	179.215	178.623	178.201	178.074	178.3	178.877	179.757	180.874	182.164	183.57	185.045	186.559	188.089	189.619	191.136	192.623	194.072	195.483	196.86
-1.4616	-0.675889	0.452147	2.10888	4.46547	7.64728	11.7106	16.6387	22.3516	28.72	35.5828	42.7709	50.1282	57.5171	64.8106	71.8859	78.6255	84.9217	90.6826	95.8416	100.364	104.245	107.509	110.222	112.502	114.509	116.42	118.403	120.59	123.06	125.824	128.837	132.021	135.295	138.587	141.834	144.98	147.982	150.818	153.49	156.026	158.481	160.923	163.436	166.107	169.029	172.286	175.941	180.05	184.662
-1.68057	-0.454066	1.18077	3.44174	6.51793	10.5365	15.5414	21.4945	28.2964	35.804	43.8399	52.2074	60.7193	69.2263	77.6249	85.8469	93.8436	101.576	109.013	116.117	122.827	129.052	134.668	139.542	143.554	146.617	148.687	149.772	149.937	149.297	148.004	146.229	144.144	141.897	139.609	137.381	135.286	133.361	131.606	130.004	128.534	127.172	125.893	124.686	123.562	122.564	121.751	121.181	120.91	121.001
-1.62896	-0.98098	0.093012	1.7887	4.29286	7.7506	12.2302	17.6962	24.0106	30.9698	38.3489	45.9348	53.5536	61.0881	68.4695	75.6565	82.6229	89.3545	95.848	102.107	108.14	113.963	119.605	125.11	130.53	135.918	141.315	146.752	152.244	157.796	163.394	169.006	174.591	180.117	185.553	190.868	196.033	201.018	205.793	210.328	214.597	218.571	222.219	225.525	228.505	231.216	233.758	236.26	238.864	241.696
-1.30646	-0.213757	1.24261	3.24601	5.94864	9.43792	13.7163	18.7053	24.2645	30.2137	36.3663	42.5685	48.7243	54.7946	60.7816	66.7142	72.636	78.5931	84.621	90.7422	96.9713	103.315	109.771	116.327	122.951	129.592	136.192	142.705	149.098	155.352	161.456	167.405	173.199	178.839	184.319	189.616	194.698	199.529	204.095	208.411	212.51	216.411	220.107	223.563	226.732	229.573	232.051	234.134	235.789	236.992
[truncated: 51 more columns]
