# Supplementary material for: Distributions of plantar loads are altered when walking in anxiety-inducing virtual settings but not under cognitive demand
Source: PLoS One. 2026 Apr 20;21(4):e0345075. doi: 10.1371/journal.pone.0345075 (PMC13094994; doi:10.1371/journal.pone.0345075)
Supplement: S1 File — Study data is available here. (ZIP) [file pone.0345075.s001.zip › S1 File. Dataset/ProcRMed_41STH.xlsx]

## Sheet: Sheet1
-0.61197	-0.724723	-0.777784	-0.720269	-0.486188	0.00362625	0.835735	2.09286	3.83545	6.07849	8.77746	11.8359	15.1286	18.53	21.9429	25.3142	28.6336	31.9233	35.2261	38.5987	42.1097	45.8289	49.8144	54.1076	58.7254	63.6492	68.8252	74.1778	79.6201	85.0622	90.4172	95.6068	100.569	105.27	109.716	113.967	118.135	122.358	126.779	131.516	136.655	142.238	148.265	154.703	161.487	168.536	175.782	183.176	190.688	198.304
-0.266032	-0.349315	-0.424806	-0.472385	-0.463337	-0.359685	-0.114815	0.323852	1.00916	1.98438	3.26965	4.85139	6.68524	8.70625	10.8325	12.9691	15.0231	16.9192	18.611	20.0843	21.3515	22.4405	23.3856	24.2225	24.9815	25.6825	26.3411	26.9853	27.6591	28.4113	29.2825	30.3102	31.5488	33.0844	35.0356	37.5463	40.7708	44.8556	49.9316	56.109	63.4676	72.0478	81.8457	92.8079	104.834	117.791	131.519	145.841	160.566	175.5
-0.101217	-0.172707	-0.261214	-0.362047	-0.464922	-0.551959	-0.595699	-0.557529	-0.387179	-0.0241299	0.598063	1.54333	2.85925	4.56121	6.6264	9.00316	11.6218	14.3994	17.2457	20.0727	22.8065	25.4013	27.8451	30.1551	32.3607	34.4841	36.5357	38.5216	40.4456	42.3056	44.0943	45.8104	47.4701	49.1036	50.7399	52.3981	54.0905	55.8351	57.663	59.6097	61.7017	63.9607	66.4151	69.1001	72.0541	75.3205	78.94	82.9349	87.3085	92.0576
-0.551808	-0.445424	-0.183264	0.29535	1.05254	2.14107	3.58789	5.37513	7.4291	9.62673	11.8192	13.8656	15.6602	17.1406	18.2865	19.116	19.6779	20.0394	20.2745	20.4585	20.6644	20.9527	21.368	21.9387	22.6746	23.5683	24.5996	25.7354	26.9289	28.1205	29.2446	30.2413	31.0662	31.6964	32.1353	32.4167	32.6023	32.7727	33.0139	33.4044	34.009	34.8767	36.0418	37.5231	39.3265	41.4532	43.9103	46.7116	49.8724	53.4047
-0.0370887	-0.118422	-0.233055	-0.383284	-0.566177	-0.770439	-0.972693	-1.13353	-1.19371	-1.07135	-0.661525	0.159886	1.52606	3.56214	6.36522	9.98839	14.4316	19.6394	25.5046	31.8796	38.6015	45.5303	52.574	59.6748	66.7797	73.8271	80.7553	87.5226	94.1199	100.566	106.896	113.159	119.416	125.73	132.155	138.726	145.442	152.271	159.165	166.07	172.936	179.711	186.352	192.847	199.211	205.481	211.686	217.833	223.9	229.846
-0.1902	-0.402587	-0.683932	-1.03104	-1.4258	-1.8281	-2.16795	-2.33797	-2.18733	-1.51969	-0.0987851	2.33487	6.03244	11.1915	17.9105	26.1582	35.7648	46.4443	57.8457	69.6074	81.393	92.9155	103.955	114.371	124.1	133.139	141.519	149.277	156.459	163.123	169.347	175.232	180.896	186.476	192.113	197.923	203.99	210.369	217.096	224.185	231.622	239.351	247.276	255.268	263.189	270.91	278.318	285.326	291.889	298.027
-0.973851	-1.44109	-1.95741	-2.46158	-2.8517	-2.97554	-2.62393	-1.5307	0.616872	4.15159	9.37947	16.5191	25.6477	36.6706	49.323	63.2105	77.8787	92.887	107.862	122.52	136.665	150.171	162.966	175.023	186.333	196.892	206.689	215.716	223.975	231.479	238.245	244.28	249.576	254.113	257.847	260.718	262.667	263.643	263.606	262.547	260.517	257.647	254.149	250.282	246.309	242.465	238.935	235.841	233.249	231.191
0.0616721	0.0571416	0.0390489	0.0010498	-0.0638155	-0.16225	-0.299292	-0.47624	-0.687755	-0.918181	-1.13736	-1.2961	-1.32206	-1.11727	-0.558591	0.496503	2.19649	4.67256	8.00573	12.2016	17.1975	22.8914	29.1589	35.8533	42.8109	49.8708	56.8966	63.7783	70.428	76.7878	82.8421	88.6167	94.1692	99.5785	104.936	110.332	115.846	121.54	127.46	133.623	140.025	146.659	153.545	160.741	168.322	176.354	184.879	193.916	203.463	213.487
0.0386009	0.0323592	0.0157258	-0.0154673	-0.0655667	-0.138407	-0.236251	-0.358241	-0.498349	-0.642934	-0.767923	-0.835973	-0.794372	-0.574091	-0.0913659	0.746497	2.03027	3.82972	6.16823	9.00676	12.2481	15.7554	19.3785	22.974	26.4105	29.5723	32.3805	34.8114	36.8851	38.6385	40.1127	41.3607	42.4526	43.4705	44.5013	45.6299	46.931	48.4606	50.246	52.2862	54.5697	57.0885	59.8403	62.8293	66.0688	69.5803	73.3862	77.5017	81.9306	86.6675
-0.146465	-0.258446	-0.39952	-0.56349	-0.73558	-0.889143	-0.98228	-0.955079	-0.728426	-0.205463	0.722656	2.1645	4.20812	6.89687	10.2165	14.1047	18.4719	23.2151	28.2243	33.3836	38.5804	43.7222	48.743	53.596	58.2558	62.7215	67.008	71.1326	75.1146	78.9754	82.733	86.3945	89.9564	93.411	96.7459	99.9345	102.94	105.729	108.282	110.59	112.667	114.546	116.279	117.93	119.583	121.332	123.276	125.505	128.101	131.141
-0.0223212	-0.110893	-0.239287	-0.411587	-0.626455	-0.873563	-1.12924	-1.35156	-1.47533	-1.40814	-1.02884	-0.190283	1.27105	3.51561	6.67128	10.8006	15.8771	21.78	28.314	35.2527	42.3827	49.5187	56.4992	63.1871	69.4814	75.3286	80.7136	85.6337	90.0864	94.0818	97.6547	100.866	103.804	106.583	109.33	112.176	115.241	118.63	122.431	126.721	131.559	136.983	142.999	149.592	156.73	164.377	172.5	181.086	190.143	199.676
0.00357672	-0.0369907	-0.0981841	-0.183243	-0.29313	-0.424744	-0.56867	-0.706535	-0.808162	-0.828951	-0.708304	-0.369862	0.275235	1.32009	2.84732	4.90763	7.49775	10.5536	13.9662	17.6057	21.3397	25.0485	28.6374	32.0384	35.2075	38.1235	40.781	43.1816	45.333	47.2517	48.9601	50.4822	51.8437	53.0751	54.2137	55.2978	56.3538	57.3886	58.3991	59.385	60.348	61.2894	62.2153	63.1428	64.0981	65.1096	66.2027	67.3987	68.7193	70.184
-0.133923	-0.254178	-0.408235	-0.591882	-0.792075	-0.983208	-1.12313	-1.14965	-0.978313	-0.502897	0.399958	1.85933	3.99059	6.87669	10.5587	15.0279	20.2187	26.0148	32.2728	38.845	45.5973	52.4186	59.2266	65.9652	72.5974	79.1057	85.4979	91.8005	98.0426	104.248	110.433	116.602	122.748	128.843	134.832	140.636	146.164	151.322	156.031	160.256	164.024	167.42	170.561	173.574	176.589	179.734	183.128	186.857	190.973	195.493
-0.226045	1.26576	2.99894	5.06085	7.4747	10.1712	12.9838	15.6824	18.0352	19.8684	21.1037	21.7701	21.9935	21.9627	21.8928	22.0003	22.4836	23.5091	25.2006	27.6425	30.8907	34.9741	39.8835	45.5634	51.9112	58.7782	65.9741	73.2817	80.4751	87.3319	93.6431	99.2309	103.971	107.809	110.75	112.837	114.105	114.58	114.282	113.245	111.521	109.19	106.367	103.195	99.8423	96.4835	93.2872	90.4039	87.9515	85.9984
0.0489585	0.0374957	0.0109174	-0.036361	-0.109937	-0.214374	-0.35162	-0.518811	-0.705453	-0.889996	-1.03612	-1.08935	-0.974596	-0.595801	0.160549	1.41625	3.28382	5.84502	9.13819	13.1577	17.8575	23.1539	28.9294	35.0448	41.3546	47.7154	53.9935	60.0777	65.8864	71.362	76.4706	81.2082	85.603	89.7106	93.6015	97.3355	100.946	104.45	107.865	111.222	114.579	118.016	121.623	125.488	129.7	134.349	139.514	145.257	151.602	158.527
-0.0790894	-0.262061	-0.521113	-0.86142	-1.27654	-1.74139	-2.20394	-2.57592	-2.72411	-2.46402	-1.55877	0.272768	3.33385	7.91022	14.2172	22.3481	32.2394	43.6643	56.2618	69.6015	83.2574	96.8584	110.105	122.768	134.697	145.817	156.113	165.602	174.327	182.347	189.738	196.575	202.921	208.818	214.304	219.437	224.292	228.944	233.444	237.815	242.063	246.199	250.246	254.239	258.203	262.155	266.097	270.011	273.87	277.64
-0.0721903	-0.132842	-0.210105	-0.301326	-0.399334	-0.490574	-0.553197	-0.555418	-0.454554	-0.197418	0.27699	1.03132	2.11906	3.57007	5.38061	7.51878	9.94314	12.6156	15.4981	18.5443	21.7028	24.9284	28.1946	31.4961	34.841	38.2415	41.7167	45.2981	49.0308	52.9609	57.1235	61.539	66.2124	71.1256	76.2322	81.4624	86.7341	91.9547	97.0125	101.783	106.161	110.088	113.562	116.624	119.34	121.788	124.048	126.189	128.261	130.294
-1.16608	-1.39708	-1.52359	-1.44834	-1.0444	-0.158211	1.3804	3.73767	7.04337	11.3543	16.6276	22.7191	29.4112	36.4499	43.5702	50.5195	57.0818	63.0876	68.407	72.9408	76.6226	79.4345	81.4205	82.6813	83.3564	83.6034	83.5822	83.4477	83.3422	83.3825	83.6457	84.163	84.9225	85.875	86.9414	88.0301	89.061	89.985	90.7898	91.4936	92.1367	92.7802	93.5071	94.415	95.6004	97.1385	99.0736	101.427	104.207	107.404
-0.0182943	-0.0620674	-0.124251	-0.206217	-0.306542	-0.419289	-0.531979	-0.623398	-0.661462	-0.601592	-0.386393	0.0524023	0.788633	1.89162	3.41048	5.35711	7.69734	10.3555	13.2272	16.1978	19.1653	22.0588	24.8389	27.4867	30.0007	32.4016	34.7355	37.0652	39.4582	41.9849	44.717	47.7233	51.0611	54.7661	58.8521	63.325	68.194	73.4667	79.1398	85.1926	91.5819	98.2396	105.076	111.986	118.861	125.61	132.161	138.462	144.479	150.203
-1.02899	-1.46987	-1.9392	-2.36812	-2.64773	-2.6211	-2.07914	-0.7636	1.61845	5.3655	10.7378	17.901	26.8739	37.5085	49.5141	62.5031	76.0407	89.6903	103.053	115.801	127.702	138.627	148.54	157.468	165.479	172.661	179.118	184.969	190.343	195.372	200.173	204.837	209.426	213.982	218.533	223.096	227.673	232.257	236.834	241.393	245.921	250.396	254.793	259.086	263.263	267.335	271.342	275.349	279.434	283.667
-0.19534	-0.345302	-0.535124	-0.756475	-0.989519	-1.19847	-1.32704	-1.29471	-0.995037	-0.297466	0.944992	2.88017	5.6358	9.29583	13.8775	19.3205	25.4943	32.217	39.2822	46.4837	53.6297	60.5535	67.1309	73.2971	79.0441	84.4003	89.4113	94.136	98.6484	103.038	107.398	111.816	116.356	121.047	125.878	130.807	135.779	140.734	145.615	150.369	154.938	159.271	163.346	167.174	170.79	174.236	177.553	180.774	183.919	187.004
-0.167115	-0.290164	-0.442218	-0.616005	-0.794806	-0.948951	-1.03234	-0.979794	-0.70601	-0.107672	0.929755	2.51816	4.74395	7.64391	11.1939	15.3143	19.8858	24.7663	29.8022	34.8366	39.7209	44.3318	48.5871	52.4523	55.9354	59.0717	61.9063	64.4778	66.8187	68.9693	70.9807	72.9018	74.7699	76.6103	78.4346	80.2375	82.0036	83.7202	85.385	87.0108	88.626	90.2646	91.9528	93.7045	95.5264	97.4207	99.3878	101.428	103.54	105.719
-0.0464905	-0.0930207	-0.153721	-0.227454	-0.30974	-0.391259	-0.456212	-0.480812	-0.432186	-0.268185	0.0611059	0.609333	1.42624	2.54679	3.9829	5.7234	7.73781	9.97745	12.3786	14.87	17.378	19.8289	22.161	24.3405	26.3672	28.2711	30.0967	31.8864	33.6764	35.5067	37.4291	39.5056	41.8035	44.3874	47.3058	50.5764	54.1806	58.0687	62.1711	66.4127	70.7237	75.0478	79.3475	83.6082	87.8339	92.048	96.2996	100.669	105.262	110.202
-0.225785	-0.41783	-0.66353	-0.954792	-1.2692	-1.56411	-1.77044	-1.78735	-1.47905	-0.676015	0.816931	3.20144	6.65221	11.2741	17.0696	23.9356	31.6847	40.0712	48.8176	57.6491	66.3283	74.6819	82.6091	90.0662	97.0431	103.553	109.623	115.282	120.55	125.442	129.963	134.112	137.886	141.298	144.373	147.143	149.633	151.87	153.889	155.733	157.465	159.163	160.912	162.803	164.943	167.451	170.459	174.083	178.392	183.39
0.027852	0.0356401	0.0421425	0.0452198	0.041877	0.0282303	-0.00038127	-0.0490576	-0.122679	-0.224836	-0.356264	-0.512709	-0.682236	-0.842053	-0.95516	-0.967498	-0.806151	-0.379793	0.416828	1.69275	3.54252	6.02248	9.13536	12.8313	17.0183	21.5765	26.3762	31.2934	36.2186	41.0597	45.7417	50.2181	54.488	58.5964	62.6206	66.6558	70.7956	75.1097	79.646	84.4471	89.5565	95.0121	100.841	107.063	113.693	120.752	128.26	136.22	144.61	153.384
0.0148691	-0.00298285	-0.0328972	-0.0776014	-0.138973	-0.217086	-0.308931	-0.406811	-0.496536	-0.555501	-0.550998	-0.439379	-0.166623	0.328681	1.10894	2.22645	3.70659	5.53413	7.65503	9.98838	12.4373	14.9026	17.2996	19.566	21.6567	23.5413	25.2142	26.7054	28.0766	29.4076	30.7824	32.2733	33.9328	35.7989	37.9016	40.2577	42.8633	45.6971	48.7381	51.9774	55.4119	59.038	62.8525	66.8576	71.0623	75.4824	80.1433	85.091	90.3988	96.1509
-0.511776	-0.8234	-1.19368	-1.59528	-1.97564	-2.24902	-2.28941	-1.92629	-0.945722	0.899922	3.86846	8.18616	13.9889	21.2653	29.8341	39.3747	49.494	59.7968	69.9332	79.623	88.669	96.9567	104.443	111.136	117.082	122.351	127.047	131.291	135.204	138.889	142.428	145.881	149.289	152.68	156.063	159.423	162.718	165.886	168.854	171.55	173.923	175.958	177.699	179.251	180.766	182.421	184.405	186.894	190.04	193.956
[truncated: 51 more columns]
