# Supplementary material for: Distributions of plantar loads are altered when walking in anxiety-inducing virtual settings but not under cognitive demand
Source: PLoS One. 2026 Apr 20;21(4):e0345075. doi: 10.1371/journal.pone.0345075 (PMC13094994; doi:10.1371/journal.pone.0345075)
Supplement: S1 File — Study data is available here. (ZIP) [file pone.0345075.s001.zip › S1 File. Dataset/ProcLMed_14DTH.xlsx]

## Sheet: Sheet1
-0.329784	0.394398	1.25439	2.31038	3.59529	5.10308	6.79163	8.59824	10.459	12.3229	14.1579	15.9532	17.7236	19.507	21.3526	23.3042	25.3842	27.5865	29.8789	32.215	34.5494	36.8545	39.1323	41.4128	43.7468	46.2039	48.8668	51.8199	55.1465	58.9266	63.2335	68.1306	73.6628	79.8427	86.6419	93.994	101.799	109.927	118.221	126.506	134.623	142.455	149.95	157.113	163.995	170.684	177.283	183.889	190.588	197.441
-0.767368	-0.903572	-0.964165	-0.886147	-0.587739	0.0291185	1.07139	2.64079	4.81386	7.62063	11.0292	14.9489	19.2555	23.8208	28.5311	33.2962	38.0531	42.7652	47.4151	51.9966	56.5121	60.978	65.4252	69.8939	74.4273	79.0615	83.8138	88.6798	93.6332	98.6181	103.551	108.334	112.873	117.081	120.894	124.276	127.232	129.804	132.081	134.201	136.33	138.633	141.241	144.224	147.583	151.266	155.19	159.256	163.361	167.4
-1.20401	1.2094	3.97966	7.27226	11.1857	15.7299	20.8348	26.383	32.2434	38.295	44.4453	50.6311	56.7985	62.8856	68.8205	74.5291	79.9505	85.0525	89.8417	94.3693	98.7302	103.056	107.502	112.23	117.378	123.048	129.279	136.048	143.261	150.754	158.3	165.641	172.527	178.749	184.159	188.683	192.334	195.199	197.427	199.198	200.697	202.082	203.476	204.976	206.653	208.54	210.637	212.917	215.331	217.812
14.0539	24.2881	34.2981	43.7799	52.442	60.0437	66.4286	71.5434	75.4455	78.295	80.3243	81.794	82.9495	83.9909	85.06	86.246	87.5983	89.1435	90.8966	92.8707	95.0957	97.6389	100.601	104.099	108.26	113.225	119.127	126.063	134.068	143.104	153.058	163.756	174.972	186.446	197.889	209.014	219.574	229.4	238.416	246.613	254.027	260.713	266.726	272.126	276.975	281.334	285.25	288.748	291.827	294.463
-1.2165	4.44763	10.2796	16.2645	22.331	28.3832	34.3454	40.1807	45.8885	51.4983	57.0546	62.5946	68.1297	73.6396	79.0703	84.3298	89.2953	93.8384	97.861	101.334	104.318	106.967	109.507	112.2	115.294	118.976	123.337	128.352	133.881	139.711	145.593	151.277	156.546	161.234	165.258	168.621	171.42	173.821	176.041	178.321	180.893	183.924	187.487	191.539	195.952	200.558	205.187	209.702	214.015	218.095
-0.723791	0.772087	2.55315	4.77363	7.52978	10.8236	14.5537	18.5539	22.654	26.7266	30.7111	34.6164	38.4963	42.4115	46.4055	50.4984	54.6853	58.9413	63.2306	67.5104	71.7316	75.8397	79.7753	83.4726	86.8593	89.8628	92.4264	94.5295	96.1999	97.5132	98.5855	99.5557	100.562	101.734	103.185	105.003	107.24	109.914	113.031	116.586	120.571	124.957	129.69	134.682	139.833	145.043	150.221	155.281	160.14	164.721
-0.283912	0.580898	1.5881	2.81009	4.28485	6.00135	7.90114	9.90181	11.9325	13.9575	15.9765	18.0102	20.087	22.2333	24.4623	26.7594	29.0832	31.3823	33.6055	35.698	37.6031	39.2722	40.6758	41.8166	42.7359	43.501	44.1736	44.7818	45.3082	45.6951	45.8656	45.7535	45.3286	44.6043	43.631	42.4822	41.2448	40.015	38.9018	38.03	37.5334	37.5432	38.1819	39.561	41.7789	44.919	49.0378	54.1481	60.2061	67.0902
-0.836984	-0.689578	-0.322281	0.357404	1.4454	3.02561	5.14644	7.79467	10.8836	14.2706	17.7992	21.3414	24.8167	28.1867	31.4427	34.5978	37.6803	40.7266	43.7757	46.8652	50.0261	53.2766	56.614	60.0117	63.4229	66.7805	69.9986	72.981	75.6334	77.8812	79.6859	81.0489	82.0096	82.6421	83.0446	83.3233	83.5861	83.9391	84.4814	85.2965	86.4509	88.0023	90.008	92.5185	95.5671	99.1597	103.265	107.809	112.685	117.756
-0.161234	-0.158115	-0.122751	-0.0391828	0.110598	0.344683	0.677872	1.11656	1.65313	2.2636	2.91204	3.5618	4.18612	4.76775	5.29049	5.73722	6.0998	6.38814	6.62953	6.86332	7.13595	7.49601	7.98795	8.64395	9.47527	10.4688	11.5909	12.7983	14.0551	15.3478	16.6827	18.0776	19.5627	21.1797	22.9732	24.9807	27.2269	29.7244	32.4794	35.4957	38.773	42.3021	46.064	50.0308	54.1622	58.4018	62.6807	66.9265	71.0765	75.092
-0.970119	-0.454611	0.325862	1.5068	3.21227	5.52889	8.47835	12.0082	16.0093	20.3444	24.8729	29.4682	34.0239	38.4538	42.6927	46.6977	50.4478	53.9371	57.1652	60.1358	62.8629	65.3744	67.7099	69.9205	72.0694	74.2282	76.4647	78.8224	81.3019	83.8603	86.4374	88.9894	91.5151	94.0698	96.7642	99.7503	103.195	107.249	112.016	117.512	123.649	130.242	137.062	143.874	150.454	156.599	162.134	166.927	170.909	174.102
-0.583901	0.477099	1.81177	3.54325	5.75177	8.44048	11.5146	14.8014	18.1086	21.2872	24.2647	27.0466	29.6979	32.325	35.0659	38.0794	41.5266	45.5591	50.314	55.9005	62.384	69.7792	78.0525	87.1283	96.8888	107.169	117.764	128.449	139.004	149.221	158.915	167.932	176.163	183.549	190.071	195.744	200.615	204.761	208.276	211.275	213.885	216.253	218.539	220.901	223.479	226.372	229.628	233.23	237.093	241.065
-0.571991	2.70006	6.25861	10.2261	14.616	19.32	24.1503	28.9132	33.4704	37.7647	41.8184	45.7208	49.6057	53.625	57.9204	62.6001	67.7253	73.3056	79.3015	85.63	92.171	98.7746	105.266	111.453	117.142	122.166	126.418	129.881	132.635	134.847	136.74	138.56	140.54	142.891	145.789	149.36	153.661	158.68	164.357	170.61	177.347	184.47	191.867	199.405	206.931	214.276	221.277	227.784	233.664	238.799
-0.746694	-0.120973	0.726862	1.91112	3.52719	5.62809	8.20716	11.203	14.5298	18.1136	21.9135	25.9267	30.1836	34.7342	39.6262	44.8875	50.515	56.4722	62.6981	69.121	75.669	82.2713	88.8544	95.337	101.626	107.614	113.182	118.207	122.578	126.212	129.069	131.154	132.526	133.299	133.648	133.801	134.009	134.501	135.447	136.942	139.01	141.603	144.623	147.946	151.444	154.996	158.5	161.878	165.077	168.057
-0.0314327	4.28211	8.65004	13.0232	17.2567	21.1527	24.5291	27.2686	29.3369	30.7712	31.6517	32.0809	32.1675	32.0059	31.661	31.1722	30.5652	29.8619	29.097	28.3384	27.6985	27.336	27.446	28.2333	29.883	32.5402	36.3043	41.2447	47.4301	54.9454	63.8793	74.2969	86.2232	99.6401	114.473	130.564	147.662	165.432	183.495	201.474	219.033	235.889	251.805	266.603	280.172	292.468	303.498	313.291	321.892	329.356
-1.18609	0.772692	3.09569	5.97475	9.53377	13.7969	18.7007	24.1416	30.0153	36.2258	42.6824	49.3073	56.0443	62.8669	69.7843	76.8361	84.0745	91.5463	99.2787	107.271	115.497	123.918	132.497	141.208	150.04	158.985	168.021	177.106	186.177	195.138	203.863	212.204	220.004	227.121	233.462	238.991	243.73	247.748	251.152	254.085	256.717	259.233	261.808	264.609	267.782	271.449	275.703	280.612	286.193	292.405
-0.613241	0.457887	1.73111	3.30362	5.23638	7.53731	10.1604	13.0237	16.0394	19.1406	22.2885	25.4637	28.6538	31.8453	35.023	38.1729	41.2801	44.3221	47.2662	50.0736	52.7069	55.135	57.3347	59.2961	61.0357	62.6007	64.0529	65.4433	66.7958	68.1003	69.3239	70.4403	71.4509	72.3849	73.2941	74.2447	75.303	76.5174	77.9123	79.5032	81.3197	83.4193	85.8828	88.8018	92.2698	96.3735	101.173	106.677	112.838	119.559
-0.88536	-0.843742	-0.612409	-0.10159	0.788419	2.15536	4.07507	6.57319	9.59931	13.0288	16.6994	20.4554	24.1753	27.7854	31.2567	34.5867	37.783	40.8628	43.8651	46.8587	49.9371	53.209	56.7911	60.7974	65.3228	70.4307	76.1486	82.4714	89.3645	96.7605	104.549	112.577	120.662	128.631	136.34	143.687	150.624	157.166	163.368	169.307	175.057	180.683	186.229	191.719	197.166	202.569	207.907	213.138	218.205	223.059
-0.538168	-0.521537	-0.394337	-0.102801	0.413384	1.21426	2.34795	3.8341	5.65026	7.73353	9.99578	12.3396	14.6719	16.9209	19.051	21.0608	22.9679	24.8064	26.6355	28.5358	30.5947	32.8866	35.4553	38.3063	41.4143	44.7394	48.2399	51.8705	55.5762	59.2925	62.9514	66.492	69.8702	73.0613	76.062	78.8914	81.5839	84.1725	86.6812	89.1316	91.546	93.9382	96.3057	98.634	100.909	103.131	105.32	107.508	109.741	112.059
-1.23613	-0.675764	0.234329	1.6609	3.75988	6.64465	10.349	14.8117	19.9057	25.4887	31.4346	37.647	44.0624	50.6452	57.3787	64.2547	71.2651	78.3914	85.601	92.852	100.096	107.271	114.293	121.068	127.502	133.514	139.045	144.053	148.506	152.386	155.688	158.418	160.579	162.159	163.123	163.422	163.011	161.862	159.974	157.371	154.108	150.276	146.011	141.486	136.9	132.452	128.326	124.681	121.64	119.277
-1.32514	1.02547	3.72992	6.94039	10.7468	15.1678	20.1687	25.6826	31.6217	37.8951	44.4284	51.1744	58.1097	65.2245	72.5093	79.9415	87.4762	95.0365	102.511	109.764	116.659	123.07	128.911	134.159	138.86	143.124	147.097	150.929	154.756	158.693	162.833	167.24	171.95	176.986	182.365	188.1	194.197	200.634	207.35	214.231	221.105	227.772	234.026	239.68	244.579	248.599	251.667	253.753	254.86	255.013
-0.866625	-0.720678	-0.335176	0.385288	1.53967	3.21417	5.45693	8.25103	11.5105	15.112	18.9373	22.902	26.966	31.1345	35.4457	39.949	44.6841	49.6771	54.943	60.485	66.2912	72.3369	78.5845	84.9744	91.4191	97.8174	104.077	110.136	115.969	121.585	127.01	132.268	137.371	142.302	147.009	151.421	155.459	159.042	162.083	164.505	166.263	167.366	167.884	167.941	167.691	167.284	166.847	166.483	166.282	166.33
-0.718318	1.07728	3.19597	5.78733	8.93099	12.6019	16.6709	20.9463	25.2277	29.3415	33.1608	36.6208	39.7283	42.5558	45.2187	47.848	50.568	53.4831	56.6693	60.1723	64.0166	68.2247	72.8267	77.8555	83.34	89.3028	95.7501	102.642	109.865	117.227	124.488	131.404	137.757	143.377	148.146	151.999	154.936	157.014	158.345	159.076	159.38	159.438	159.441	159.579	160.023	160.902	162.285	164.158	166.409	168.825
[truncated: 51 more columns]
