# Supplementary material for: Distributions of plantar loads are altered when walking in anxiety-inducing virtual settings but not under cognitive demand
Source: PLoS One. 2026 Apr 20;21(4):e0345075. doi: 10.1371/journal.pone.0345075 (PMC13094994; doi:10.1371/journal.pone.0345075)
Supplement: S1 File — Study data is available here. (ZIP) [file pone.0345075.s001.zip › S1 File. Dataset/ProcRHeel_42STL.xlsx]

## Sheet: Sheet1
10.0523	9.78054	9.46431	9.10564	8.71854	8.32792	7.95754	7.62509	7.34757	7.13466	6.9778	6.85581	6.74779	6.64035	6.53058	6.428	6.3487	6.29898	6.26914	6.24952	6.24637	6.27646	6.34819	6.45627	6.59671	6.77903	7.02594	7.36908	7.84387	8.48304	9.30789	10.316	11.4711	12.7001	13.8975	14.9513	15.7898	16.4091	16.8539	17.1781	17.425	17.6302	17.8267	18.0417	18.2924	18.5813	18.8928	19.2004	19.4805	19.7221
4.89638	4.49318	4.04715	3.54339	2.98494	2.39725	1.81995	1.29198	0.842492	0.486471	0.223672	0.0426797	-0.0735186	-0.14354	-0.184942	-0.212586	-0.237619	-0.266748	-0.30164	-0.338319	-0.366491	-0.368895	-0.320854	-0.190459	0.0600335	0.471047	1.07993	1.91193	2.96695	4.20316	5.52805	6.81307	7.93332	8.81019	9.42656	9.80896	10.0029	10.0599	10.0331	9.97399	9.92318	9.89888	9.89942	9.91664	9.94367	9.9754	10.0079	10.0376	10.0609	10.0735
-0.000505915	-0.000277056	0.000165481	0.000888061	0.00195058	0.00339056	0.00520024	0.00729622	0.00948203	0.0114059	0.0125181	0.0120363	0.00893003	0.001942	-0.010333	-0.0292854	-0.0560162	-0.0909246	-0.133138	-0.179782	-0.225126	-0.259673	-0.269354	-0.234965	-0.132151	0.0676451	0.394732	0.876625	1.53082	2.35436	3.31035	4.31642	5.24996	5.98568	6.45349	6.66971	6.71109	6.6611	6.57679	6.48825	6.41175	6.35284	6.30051	6.23413	6.14338	6.04072	5.95632	5.92074	5.94988	6.03979
0.000619913	0.00124664	0.00207776	0.00309932	0.00425141	0.00540712	0.00634958	0.00674976	0.00614999	0.0039604	-0.000522212	-0.00806059	-0.0193741	-0.0349716	-0.0549066	-0.0784471	-0.103661	-0.126942	-0.142521	-0.142051	-0.114379	-0.0456833	0.0797995	0.278149	0.562939	0.940886	1.40587	1.93465	2.48928	3.02598	3.50904	3.92265	4.26659	4.54258	4.75212	4.90183	5.00365	5.0717	5.11997	5.16073	5.20338	5.25349	5.31182	5.37329	5.42575	5.45158	5.43685	5.37949	5.28416	5.15239
329.87	323.38	316.327	308.445	299.365	288.636	275.784	260.414	242.321	221.579	198.583	174.023	148.812	123.963	100.459	79.1337	60.564	45.0139	32.4566	22.6638	15.3082	10.0307	6.47418	4.29868	3.19259	2.88522	3.15125	3.80634	4.69938	5.70072	6.69162	7.56729	8.25186	8.7083	8.93517	8.95844	8.82433	8.58719	8.29226	7.96521	7.61384	7.23544	6.82491	6.383	5.92071	5.45371	4.99195	4.53765	4.09277	3.66733
1.59009e-09	-9.13147e-10	-5.00481e-09	-1.1026e-08	-1.91914e-08	-2.94598e-08	-4.13617e-08	-5.37868e-08	-6.47444e-08	-7.11209e-08	-6.84815e-08	-5.09818e-08	-1.14857e-08	5.79891e-08	1.65351e-07	3.16879e-07	5.14888e-07	7.54497e-07	1.01949e-06	1.27741e-06	1.47432e-06	1.52988e-06	1.33407e-06	7.47143e-07	-3.94728e-07	-2.26531e-06	-5.02232e-06	-8.76615e-06	-1.34805e-05	-1.89533e-05	-2.46792e-05	-2.97492e-05	-3.2739e-05	-3.16169e-05	-2.37019e-05	-5.71597e-06	2.6014e-05	7.51365e-05	0.000144566	0.000235411	0.000345497	0.000467463	0.000586511	0.000677986	0.000705111	0.000617448	0.00035085	-0.000169998	-0.00102515	-0.00228751
4.03909e-09	2.63924e-09	-2.46956e-10	-5.11759e-09	-1.24446e-08	-2.25655e-08	-3.5525e-08	-5.08605e-08	-6.73323e-08	-8.26128e-08	-9.29619e-08	-9.29442e-08	-7.52665e-08	-3.08562e-08	5.06693e-08	1.79953e-07	3.6606e-07	6.13646e-07	9.18973e-07	1.26471e-06	1.61364e-06	1.90177e-06	2.0316e-06	1.86707e-06	1.23223e-06	-8.33776e-08	-2.3091e-06	-5.66287e-06	-1.03019e-05	-1.62498e-05	-2.32986e-05	-3.08846e-05	-3.79457e-05	-4.27717e-05	-4.28732e-05	-3.49058e-05	-1.47032e-05	2.251e-05	8.16403e-05	0.000166886	0.000280442	0.000420671	0.000579723	0.000740644	0.000874196	0.000935759	0.000862978	0.000575118	-2.45403e-05	-0.00104158
-2.28772e-07	-1.89121e-07	-8.56555e-08	1.06894e-07	4.14666e-07	8.60318e-07	1.45628e-06	2.19517e-06	3.03731e-06	3.89545e-06	4.61794e-06	4.9721e-06	4.63147e-06	3.17172e-06	8.23598e-08	-5.19696e-06	-1.32052e-05	-2.43424e-05	-3.86962e-05	-5.5805e-05	-7.43595e-05	-9.18541e-05	-0.000104221	-0.000105504	-8.76569e-05	-4.06057e-05	4.72705e-05	0.00018802	0.00039213	0.000665441	0.00100476	0.00139213	0.0017878	0.00212251	0.00228977	0.00214	0.00147849	7.0678e-05	-0.00234138	-0.00600652	-0.0111108	-0.0176978	-0.0255606	-0.034104	-0.0421913	-0.0479883	-0.04881	-0.0410131	-0.0200267	0.0194367
-0.000228167	-0.000262161	-0.000270305	-0.000232856	-0.000124838	8.29072e-05	0.000421124	0.000917423	0.00158883	0.00243111	0.00340459	0.00441679	0.00530277	0.00580547	0.00555967	0.00408527	0.000797488	-0.00495569	-0.0138171	-0.0262917	-0.0425542	-0.0621825	-0.0838188	-0.104768	-0.120583	-0.124687	-0.108122	-0.0595578	0.0342618	0.187359	0.412397	0.717303	1.10042	1.54403	2.00683	2.42472	2.73171	2.88857	2.89427	2.7745	2.56002	2.2735	1.93174	1.55509	1.17302	0.819206	0.519197	0.284023	0.113008	-0.001248
385.022	385.721	386.437	387.196	388.018	388.893	389.773	390.53	390.941	390.679	389.321	386.394	381.455	374.189	364.483	352.433	338.29	322.373	305.002	286.473	267.071	247.08	226.791	206.491	186.469	166.996	148.303	130.577	113.975	98.6236	84.6047	71.9595	60.7055	50.8414	42.3365	35.1195	29.0862	24.1148	20.0751	16.8332	14.2604	12.2415	10.6726	9.46252	8.53911	7.84699	7.33378	6.94287	6.61802	6.31165
456.803	460.609	463.127	463.588	461.465	456.494	448.658	438.138	425.254	410.398	393.992	376.473	358.291	339.896	321.72	304.117	287.317	271.392	256.258	241.689	227.36	212.899	197.957	182.27	165.723	148.382	130.498	112.474	94.7998	77.99	62.5181	48.7631	36.9727	27.2523	19.5691	13.766	9.59506	6.76233	4.9652	3.92066	3.38652	3.16747	3.10976	3.09801	3.05629	2.94788	2.76698	2.52224	2.22381	1.88234
62.5735	53.877	45.2909	37.0254	29.2699	22.1973	15.9672	10.7078	6.4885	3.30229	1.06484	-0.367825	-1.16841	-1.50868	-1.54068	-1.38791	-1.14343	-0.872153	-0.61527	-0.395541	-0.222414	-0.0965161	-0.0132807	0.0343523	0.0541008	0.0532507	0.0381613	0.0142157	-0.0139168	-0.0418233	-0.0648038	-0.0773428	-0.0726878	-0.0426475	0.0222299	0.131925	0.295471	0.51853	0.799873	1.12661	1.46894	1.78079	2.0162	2.15316	2.2005	2.18605	2.1432	2.09871	2.06503	2.0469
26.1552	21.5265	17.0582	12.9252	9.27312	6.20146	3.75156	1.90913	0.617311	-0.209558	-0.671342	-0.867139	-0.884724	-0.795402	-0.652966	-0.495126	-0.346125	-0.21975	-0.122276	-0.0550454	-0.0165146	-0.00368497	-0.0129409	-0.0403551	-0.0815345	-0.131091	-0.181839	-0.223839	-0.243439	-0.222553	-0.138427	0.0356635	0.328387	0.766386	1.36778	2.13271	3.03065	3.98861	4.89247	5.61519	6.06914	6.24656	6.2091	6.04137	5.81546	5.58147	5.37017	5.19768	5.06983	4.98571
-0.000154564	-0.000175429	-0.000177669	-0.000147752	-6.87259e-05	7.89693e-05	0.00031562	0.000658901	0.00111868	0.00168965	0.00234167	0.00300796	0.00357207	0.00385498	0.00360505	0.00249472	0.000129262	-0.00392558	-0.0100889	-0.0186745	-0.0297569	-0.0429893	-0.0573724	-0.0709979	-0.0807875	-0.082223	-0.0691799	-0.0339653	0.0323613	0.139085	0.294369	0.502927	0.76262	1.06015	1.36579	1.63692	1.84012	1.97209	2.05602	2.12136	2.18531	2.24877	2.30639	2.35513	2.39472	2.42657	2.45296	2.47631	2.4986	2.52084
-0.00043781	-0.000456903	-0.000402681	-0.000233839	9.82351e-05	0.000645375	0.00145506	0.00255833	0.00395235	0.00557706	0.00728633	0.00881515	0.00974621	0.00948205	0.0072316	0.00202419	-0.0072326	-0.0216312	-0.0420564	-0.068872	-0.101484	-0.137783	-0.173488	-0.201434	-0.210898	-0.187135	-0.11135	0.0386089	0.28643	0.65392	1.15556	1.79048	2.53211	3.31946	4.06337	4.67598	5.10594	5.35299	5.45733	5.47452	5.45202	5.4209	5.39885	5.39348	5.40339	5.41823	5.42095	5.39836	5.35199	5.2941
19.8486	16.4686	13.2271	10.2416	7.58646	5.30653	3.43095	1.9677	0.895692	0.168709	-0.275321	-0.504229	-0.582363	-0.564999	-0.496144	-0.408428	-0.324235	-0.257321	-0.214451	-0.196716	-0.200423	-0.2175	-0.235507	-0.237403	-0.20135	-0.100923	0.0938222	0.413886	0.886867	1.52986	2.33962	3.28461	4.30453	5.31781	6.23878	7.00042	7.56873	7.94216	8.14276	8.20757	8.17801	8.08761	7.95666	7.79348	7.59716	7.36094	7.07656	6.73924	6.35389	5.94079
346.496	320.031	293.365	266.831	240.731	215.337	190.879	167.532	145.41	124.572	105.041	86.8297	69.9886	54.6413	40.9797	29.2096	19.468	11.7685	5.9985	1.94646	-0.665891	-2.14847	-2.80581	-2.90676	-2.66786	-2.24859	-1.75442	-1.24431	-0.740354	-0.238408	0.281242	0.843053	1.46501	2.14659	2.85888	3.54641	4.14647	4.61754	4.95511	5.18284	5.33316	5.43593	5.51445	5.58315	5.64564	5.69465	5.71948	5.71615	5.68542	5.62619
-9.96319e-05	-0.000124438	-0.000143075	-0.000147663	-0.000127444	-6.8796e-05	4.41911e-05	0.000228309	0.000498662	0.000864611	0.00132395	0.00185521	0.00240811	0.00289293	0.00316968	0.00303938	0.00224028	0.000453401	-0.00267719	-0.0075028	-0.0143002	-0.0231664	-0.0338742	-0.0456873	-0.0571488	-0.0658602	-0.0682717	-0.059526	-0.0334496	0.0172029	0.10013	0.222322	0.38823	0.597149	0.839706	1.09346	1.31948	1.46698	1.49336	1.38967	1.18676	0.934947	0.679266	0.448838	0.258252	0.112129	0.00915324	-0.0548388	-0.084626	-0.0841919
33.9155	27.664	21.6406	16.084	11.2048	7.15423	3.99603	1.69965	0.16238	-0.758061	-1.21397	-1.34638	-1.27406	-1.08954	-0.859517	-0.628219	-0.4219	-0.253451	-0.126589	-0.0392888	0.0135476	0.0382037	0.0409718	0.0275678	0.00301118	-0.0281448	-0.0613554	-0.0914855	-0.112157	-0.115201	-0.0902918	-0.0249507	0.0947262	0.28258	0.549714	0.900332	1.32617	1.79902	2.26897	2.68106	3.00171	3.23169	3.39941	3.54172	3.68314	3.82964	3.98081	4.1406	4.31145	4.48451
-0.00010036	-0.000136945	-0.000173278	-0.000202282	-0.000213292	-0.000191553	-0.000118143	2.93665e-05	0.000275118	0.000641596	0.00114418	0.00178325	0.00253351	0.00333078	0.00405675	0.0045234	0.00445963	0.00350423	0.00121104	-0.00292606	-0.00941932	-0.0186941	-0.0309472	-0.0459482	-0.0627893	-0.0795907	-0.0931626	-0.0986872	-0.0894872	-0.0569513	0.00914293	0.119844	0.285558	0.513499	0.80422	1.14663	1.51408	1.86848	2.17139	2.39544	2.53402	2.60214	2.62389	2.61974	2.60345	2.58344	2.56469	2.55027	2.54187	2.54003
193.316	202.46	212.013	221.974	232.27	242.72	253.032	262.836	271.723	279.282	285.149	289.032	290.719	290.063	286.96	281.333	273.148	262.427	249.28	233.906	216.6	197.753	177.837	157.391	136.982	117.169	98.4614	81.289	65.976	52.7185	41.5714	32.4601	25.2179	19.6331	15.4827	12.5417	10.5846	9.39079	8.75462	8.49033	8.43484	8.452	8.43519	8.30812	8.02588	7.57373	6.95835	6.19797	5.32209	4.37429
3.03884e-09	3.31351e-09	3.15235e-09	2.27923e-09	3.58827e-10	-2.9813e-09	-8.10619e-09	-1.52989e-08	-2.46491e-08	-3.58999e-08	-4.82528e-08	-6.0138e-08	-6.89697e-08	-7.09219e-08	-6.0782e-08	-3.19647e-08	2.32035e-08	1.12794e-07	2.44023e-07	4.2128e-07	6.43303e-07	8.99444e-07	1.16508e-06	1.39646e-06	1.52554e-06	1.45581e-06	1.06059e-06	1.85838e-07	-1.33987e-06	-3.68498e-06	-6.98093e-06	-1.12711e-05	-1.64408e-05	-2.21272e-05	-2.76146e-05	-3.17207e-05	-3.2694e-05	-2.81446e-05	-1.50495e-05	1.01196e-05	5.10815e-05	0.000111174	0.000192452	0.000294392	0.000412183	0.000534615	0.000641708	0.000702332	0.000672272	0.00049341
-4.63915e-05	-8.60728e-05	-0.00013734	-0.000198612	-0.000265297	-0.000328544	-0.000373924	-0.000380246	-0.000318819	-0.000153625	0.000157004	0.000656446	0.00138276	0.00235772	0.0035712	0.00496067	0.00638618	0.00760243	0.00823121	0.00773967	0.00543262	0.000470363	-0.0080737	-0.0210982	-0.0392836	-0.0628092	-0.0909667	-0.121673	-0.150913	-0.172151	-0.175792	-0.148833	-0.0749055	0.0649923	0.290733	0.619867	1.06268	1.61513	2.24938	2.90375	3.48496	3.90128	4.11391	4.15713	4.10648	4.03297	3.98345	3.98865	4.07239	4.24333
31.5867	26.0809	20.7798	15.8917	11.5779	7.9401	5.01862	2.79413	1.19859	0.135023	-0.503422	-0.821991	-0.917249	-0.870832	-0.746417	-0.590203	-0.433063	-0.293545	-0.180989	-0.0983067	-0.0443078	-0.0154394	-0.00695845	-0.0135921	-0.0297721	-0.0495676	-0.0664139	-0.0727511	-0.0597413	-0.0172325	0.0658632	0.20056	0.39592	0.656106	0.97621	1.3367	1.69914	2.01195	2.23196	2.34623	2.37237	2.3429	2.29459	2.26058	2.25746	2.28164	2.32112	2.36617	2.41087	2.45215
412.831	409.019	405.108	401.067	396.889	392.576	388.128	383.536	378.752	373.675	368.161	362.041	355.134	347.253	338.226	327.908	316.197	303.044	288.47	272.562	255.478	237.454	218.798	199.847	180.941	162.386	144.437	127.302	111.147	96.1122	82.3132	69.8468	58.7793	49.1257	40.8368	33.8133	27.9363	23.0926	19.1801	16.1013	13.7597	12.0568	10.8875	10.1392	9.69405	9.43934	9.2853	9.16949	9.04902	8.89689
461.437	446.161	430.729	415.211	399.616	383.88	367.869	351.386	334.175	315.948	296.42	275.362	252.65	228.309	202.564	175.884	148.979	122.704	97.9248	75.394	55.6757	39.0944	25.7208	15.4016	7.82449	2.58504	-0.757577	-2.63819	-3.45734	-3.56299	-3.23781	-2.69438	-2.0794	-1.48345	-0.95304	-0.502739	-0.126237	0.194084	0.47903	0.745636	1.00095	1.23916	1.44808	1.62231	1.76965	1.9027	2.02575	2.1334	2.21855	2.27677
7.16622	5.58081	4.0939	2.78864	1.71729	0.897512	0.316284	-0.0601512	-0.274429	-0.369601	-0.384219	-0.349823	-0.290364	-0.222662	-0.157484	-0.100902	-0.0555897	-0.021981	0.000777991	0.0141184	0.0195546	0.018386	0.011568	-0.000273435	-0.0167036	-0.0372338	-0.0609782	-0.086231	-0.109989	-0.127465	-0.131656	-0.113036	-0.0595696	0.0427829	0.20881	0.451706	0.779421	1.18946	1.6619	2.15154	2.58555	2.88029	2.97858	2.87723	2.61799	2.25934	1.85641	1.45046	1.06794	0.728699
-4.06087e-05	-6.5464e-05	-9.5383e-05	-0.000128249	-0.000159895	-0.000183455	-0.000188764	-0.000161969	-8.55612e-05	6.08683e-05	0.0002988	0.000647456	0.00111857	0.00170887	0.00239017	0.00309714	0.00371364	0.00405893	0.00387655	0.00282978	0.000508978	-0.00354187	-0.00977125	-0.0185297	-0.0299341	-0.0436815	-0.0588179	-0.0734712	-0.0845497	-0.0874652	-0.0759446	-0.0420203	0.0236133	0.130799	0.288426	0.502051	0.770502	1.0815	1.41123	1.7342	2.03616	2.31784	2.59006	2.86756	3.16315	3.48163	3.81394	4.13724	4.42573	4.66296
110.641	94.359	78.3884	63.2348	49.3204	36.9518	26.3171	17.5053	10.5233	5.29091	1.63511	-0.694386	-1.98623	-2.5249	-2.56124	-2.29836	-1.88873	-1.43818	-1.01349	-0.651074	-0.365433	-0.156565	-0.0159524	0.0689476	0.111599	0.124455	0.117922	0.0999777	0.0762273	0.0502204	0.023918	-0.00177831	-0.0264795	-0.0497695	-0.0706938	-0.0872898	-0.0961665	-0.0921928	-0.0683535	-0.0159006	0.0750415	0.214259	0.409393	0.66294	0.96802	1.3058	1.65163	1.98778	2.31005	2.62413
29.4207	23.6456	18.1534	13.1916	8.93764	5.48834	2.86164	1.00183	-0.201698	-0.885992	-1.18935	-1.23531	-1.125	-0.935073	-0.719291	-0.512116	-0.332884	-0.189902	-0.0840927	-0.0119842	0.0320233	0.0540795	0.0598884	0.0541819	0.0405463	0.0215055	-0.00121728	-0.0263151	-0.0524301	-0.0776421	-0.0989537	-0.111801	-0.10965	-0.0837751	-0.023393	0.0836639	0.249545	0.483983	0.790696	1.16235	1.57454	1.984	2.33982	2.60802	2.79114	2.92315	3.04621	3.19342	3.38443	3.62358
4.74367	3.68088	2.68925	1.82419	1.11732	0.578237	0.197406	-0.0480374	-0.186587	-0.246844	-0.254312	-0.229803	-0.189106	-0.143316	-0.0995918	-0.0620737	-0.0327462	-0.0122028	-0.000254899	0.00363539	9.64472e-05	-0.0102416	-0.0266789	-0.048234	-0.0733109	-0.099269	-0.12192	-0.135025	-0.129911	-0.0952775	-0.0174341	0.118838	0.328517	0.62324	1.0068	1.46876	1.97926	2.49237	2.95631	3.32416	3.56602	3.68015	3.69449	3.65431	3.60169	3.55945	3.52975	3.50653	3.48679	3.47231
37.2468	32.0029	26.8771	22.0465	17.6574	13.7991	10.4981	7.73731	5.47807	3.66946	2.25751	1.19538	0.441514	-0.050293	-0.333406	-0.462295	-0.486232	-0.445975	-0.372807	-0.289027	-0.20923	-0.141905	-0.0910174	-0.057373	-0.0396724	-0.0352336	-0.0403949	-0.0506474	-0.0605765	-0.0637052	-0.0523593	-0.0176873	0.0500004	0.160394	0.321644	0.537949	0.80604	1.11134	1.42844	1.72866	1.98873	2.19462	2.34144	2.43112	2.46964	2.46495	2.42617	2.36352	2.28906	2.21395
224.745	230.028	235.411	240.797	246.066	251.067	255.607	259.443	262.3	263.911	264.058	262.617	259.572	254.983	248.963	241.642	233.14	223.555	212.943	201.323	188.69	175.052	160.474	145.107	129.194	113.036	96.9662	81.3379	66.5048	52.7893	40.4592	29.7144	20.6709	13.3519	7.69198	3.55075	0.72917	-1.0111	-1.92361	-2.24924	-2.19508	-1.92512	-1.5596	-1.17931	-0.832411	-0.541881	-0.312577	-0.137293	-0.00168055	0.111916
53.8012	46.7701	39.7836	32.9903	26.5345	20.5635	15.2244	10.6409	6.88655	3.97025	1.83704	0.385289	-0.51031	-0.980358	-1.14794	-1.11898	-0.977561	-0.785662	-0.58531	-0.402124	-0.24923	-0.130991	-0.04619	0.00949165	0.0416482	0.0559178	0.0572465	0.0495339	0.0355644	0.0171401	-0.004642	-0.0290123	-0.0550753	-0.0813057	-0.105019	-0.121852	-0.125318	-0.106528	-0.054209	0.044792	0.204259	0.436379	0.74823	1.13679	1.58236	2.04409	2.46662	2.80141	3.02851	3.15971
47.0988	40.017	33.1565	26.7567	20.9811	15.9242	11.6275	8.08703	5.26121	3.08575	1.48747	0.387562	-0.301397	-0.672492	-0.815355	-0.808012	-0.712965	-0.576734	-0.431387	-0.297032	-0.184614	-0.0985969	-0.0392806	-0.00461662	0.00852147	0.00358232	-0.0159745	-0.0466105	-0.0843321	-0.12409	-0.159055	-0.179862	-0.173969	-0.125335	-0.014716	0.179083	0.476644	0.893628	1.43434	2.08279	2.79265	3.48486	4.06728	4.47303	4.68632	4.73514	4.6688	4.54383	4.41416	4.31419
[truncated: 51 more columns]
