# Supplementary material for: Distributions of plantar loads are altered when walking in anxiety-inducing virtual settings but not under cognitive demand
Source: PLoS One. 2026 Apr 20;21(4):e0345075. doi: 10.1371/journal.pone.0345075 (PMC13094994; doi:10.1371/journal.pone.0345075)
Supplement: S1 File — Study data is available here. (ZIP) [file pone.0345075.s001.zip › S1 File. Dataset/ProcLMed_13DTL.xlsx]

## Sheet: Sheet1
8.8141	7.92998	7.08028	6.30807	5.67578	5.25916	5.1413	5.40124	6.09658	7.25034	8.85061	10.8631	13.243	15.9349	18.8678	21.9602	25.1332	28.3225	31.4827	34.5891	37.638	40.6459	43.6482	46.6912	49.812	53.0177	56.2793	59.5351	62.6954	65.6581	68.3363	70.6766	72.653	74.252	75.4738	76.3476	76.9393	77.3412	77.6599	78.0062	78.4872	79.1985	80.2188	81.6117	83.4235	85.6772	88.3735	91.5007	95.0405	98.9649
6.60853	5.64092	4.68207	3.76317	2.91699	2.17194	1.54711	1.05525	0.713025	0.55167	0.624673	1.01129	1.81434	3.15143	5.1419	7.89272	11.4862	15.9718	21.3579	27.6074	34.6484	42.3948	50.753	59.6194	68.8842	78.4351	88.1611	97.965	107.777	117.551	127.252	136.837	146.257	155.467	164.438	173.169	181.68	190.009	198.201	206.288	214.274	222.125	229.771	237.129	244.121	250.695	256.846	262.618	268.094	273.367
-0.0585354	-0.118026	-0.196701	-0.293247	-0.402001	-0.510982	-0.599739	-0.637274	-0.580519	-0.374029	0.0482114	0.757693	1.82164	3.28949	5.18164	7.48672	10.1656	13.1559	16.3783	19.7465	23.1776	26.6023	29.9698	33.2347	36.3446	39.2537	41.9413	44.4086	46.6782	48.8041	50.8707	52.9769	55.212	57.637	60.273	63.0949	66.0364	69.0187	71.9868	74.9268	77.8672	80.8733	84.0312	87.4206	91.0884	95.0443	99.2741	103.757	108.474	113.417
-0.0138961	-0.0710631	-0.154915	-0.268321	-0.410561	-0.574939	-0.745852	-0.895507	-0.980628	-0.93978	-0.692254	-0.139832	0.82692	2.3157	4.41238	7.15856	10.5358	14.4645	18.8193	23.4498	28.2016	32.9304	37.5088	41.8326	45.8409	49.5303	52.947	56.1677	59.2833	62.384	65.5447	68.8208	72.261	75.9204	79.8598	84.1404	88.8193	93.94	99.5286	105.594	112.121	119.052	126.282	133.682	141.125	148.51	155.772	162.885	169.837	176.617
-0.404276	-0.415875	-0.361097	-0.199508	0.115746	0.633983	1.39995	2.44565	3.7845	5.40621	7.27075	9.31012	11.4431	13.5923	15.6992	17.7427	19.7508	21.7878	23.9238	26.2046	28.6312	31.1625	33.7393	36.304	38.8041	41.1955	43.4439	45.5221	47.4076	49.0857	50.5528	51.8155	52.8875	53.7798	54.4967	55.0487	55.475	55.8539	56.3001	56.9554	57.9783	59.5281	61.742	64.7074	68.4414	72.8892	77.9359	83.4328	89.2327	95.2143
-0.372127	-0.486516	-0.590353	-0.654105	-0.636202	-0.482142	-0.125453	0.508221	1.49378	2.8977	4.76572	7.11004	9.90974	13.1251	16.7111	20.621	24.8035	29.1994	33.7395	38.3492	42.9633	47.5384	52.0546	56.5077	60.8906	65.1809	69.3417	73.333	77.1256	80.7045	84.0613	87.2041	90.1853	93.1122	96.1223	99.3439	102.873	106.776	111.103	115.896	121.167	126.892	133.012	139.446	146.11	152.933	159.865	166.882	173.967	181.103
-0.478333	-0.74155	-1.04895	-1.37278	-1.66302	-1.84122	-1.79527	-1.37702	-0.404895	1.32518	4.0175	7.84821	12.9451	19.3813	27.1752	36.2918	46.6437	58.0961	70.465	83.5018	96.885	110.246	123.222	135.498	146.841	157.117	166.307	174.489	181.818	188.49	194.7	200.62	206.385	212.11	217.914	223.921	230.248	236.987	244.185	251.815	259.796	268.016	276.346	284.639	292.752	300.56	307.978	314.961	321.508	327.656
-0.364765	-0.533863	-0.71603	-0.888242	-1.01253	-1.03284	-0.873073	-0.437532	0.384598	1.70903	3.64197	6.26683	9.63795	13.7822	18.7011	24.3714	30.7564	37.8174	45.5057	53.7421	62.4122	71.3784	80.5001	89.6591	98.7836	107.858	116.912	125.989	135.12	144.31	153.537	162.752	171.884	180.838	189.506	197.782	205.595	212.946	219.905	226.586	233.108	239.565	246.01	252.455	258.871	265.203	271.377	277.318	282.959	288.246
-0.81586	-1.19334	-1.60892	-2.01048	-2.31212	-2.38669	-2.06088	-1.11569	0.704095	3.66778	8.0263	13.9804	21.6542	31.0725	42.1516	54.7096	68.4872	83.1759	98.4524	114.012	129.591	144.976	160.026	174.672	188.903	202.71	216.054	228.845	240.934	252.105	262.081	270.566	277.306	282.164	285.156	286.466	286.438	285.534	284.263	283.1	282.408	282.394	283.094	284.389	286.059	287.836	289.46	290.72	291.482	291.71
-0.237797	-0.319264	-0.396503	-0.452316	-0.461375	-0.389335	-0.193022	0.177566	0.774561	1.6438	2.81189	4.27249	5.98155	7.86193	9.81353	11.734	13.543	15.194	16.6751	17.9997	19.1892	20.2706	21.2905	22.3217	23.4529	24.7755	26.378	28.3371	30.694	33.4322	36.4811	39.7385	43.1047	46.5086	49.9124	53.2964	56.6501	59.9736	63.2785	66.5799	69.892	73.2323	76.6223	80.0762	83.586	87.1182	90.6256	94.067	97.422	100.7
-0.0142259	-0.058413	-0.122563	-0.20857	-0.315504	-0.437801	-0.563061	-0.669597	-0.724035	-0.679427	-0.474616	-0.0358607	0.718021	1.86549	3.46543	5.53467	8.03166	10.8621	13.9011	17.0099	20.0501	22.9076	25.5132	27.8416	29.9034	31.7357	33.3838	34.8786	36.2255	37.4025	38.3706	39.0902	39.5357	39.7078	39.6431	39.4158	39.1375	38.9501	39.0068	39.4506	40.4006	41.9411	44.1231	46.979	50.5272	54.7541	59.5928	64.9181	70.5499	76.2669
-0.106287	-0.21269	-0.35186	-0.521272	-0.710678	-0.898676	-1.04899	-1.10694	-0.996872	-0.62178	0.133418	1.39274	3.274	5.87151	9.24124	13.393	18.2908	23.8593	29.999	36.6068	43.5888	50.8515	58.2873	65.7759	73.2079	80.5068	87.6353	94.5907	101.401	108.114	114.784	121.456	128.162	134.919	141.731	148.591	155.473	162.324	169.086	175.71	182.173	188.479	194.647	200.698	206.645	212.501	218.291	224.059	229.864	235.772
-0.299373	-0.397427	-0.488891	-0.551724	-0.553905	-0.452427	-0.193705	0.283716	1.04302	2.13825	3.59891	5.41862	7.56259	9.98995	12.6665	15.564	18.6606	21.9403	25.3831	28.9534	32.608	36.3212	40.104	44.0026	48.0848	52.4296	57.1153	62.2009	67.7036	73.5878	79.7781	86.1923	92.7668	99.4647	106.274	113.198	120.243	127.423	134.766	142.31	150.08	158.059	166.169	174.289	182.281	190.004	197.339	204.201	210.539	216.325
-0.1574	-0.241813	-0.337728	-0.436127	-0.520855	-0.566729	-0.538037	-0.387976	-0.0598089	0.509335	1.38075	2.60196	4.1942	6.14566	8.41305	10.929	13.6069	16.3443	19.043	21.6326	24.0752	26.3595	28.5044	30.5625	32.6169	34.7794	37.1886	39.9911	43.3116	47.2348	51.8027	57.0074	62.7767	68.9782	75.4479	82.0171	88.5314	94.8648	100.926	106.655	112.018	117.002	121.606	125.837	129.719	133.295	136.612	139.702	142.587	145.283
-0.997588	-1.43914	-1.90952	-2.34394	-2.63785	-2.639	-2.14312	-0.896225	1.39187	5.01872	10.2487	17.272	26.1721	36.9076	49.3116	63.1096	77.9487	93.439	109.205	124.933	140.396	155.446	170.018	184.111	197.766	211.029	223.943	236.54	248.842	260.85	272.552	283.941	295.022	305.812	316.331	326.612	336.71	346.697	356.644	366.61	376.627	386.695	396.775	406.799	416.678	426.321	435.656	444.641	453.26	461.528
-0.464865	-0.64879	-0.836856	-0.997215	-1.08068	-1.01793	-0.718523	-0.0732584	1.03825	2.73263	5.09989	8.17982	11.9527	16.3536	21.3006	26.7198	32.5498	38.7286	45.1857	51.8489	58.6553	65.5552	72.5109	79.4927	86.4716	93.409	100.249	106.92	113.351	119.482	125.274	130.705	135.774	140.502	144.935	149.146	153.224	157.251	161.291	165.373	169.509	173.692	177.9	182.083	186.18	190.134	193.899	197.444	200.767	203.883
-1.30984	-1.58262	-1.79363	-1.83428	-1.56001	-0.791067	0.681852	3.08842	6.66038	11.599	18.0461	26.0784	35.7126	46.9052	59.5472	73.4554	88.3588	103.895	119.638	135.15	150.023	163.91	176.548	187.778	197.54	205.84	212.724	218.247	222.476	225.507	227.47	228.543	228.953	228.951	228.794	228.723	228.933	229.548	230.599	232.028	233.708	235.477	237.19	238.752	240.138	241.383	242.56	243.771	245.119	246.687
-0.77556	-0.948698	-1.06229	-1.0528	-0.835689	-0.306596	0.652889	2.16269	4.32412	7.19751	10.7837	15.0106	19.7341	24.7611	29.8827	34.9079	39.6901	44.1384	48.2133	51.9149	55.2623	58.2767	60.9863	63.4375	65.6993	67.8612	70.0248	72.2876	74.7274	77.3959	80.3223	83.5124	86.9378	90.5295	94.1871	97.803	101.288	104.581	107.649	110.477	113.086	115.529	117.886	120.238	122.658	125.195	127.859	130.615	133.383	136.063
-0.285956	-0.410807	-0.54534	-0.670821	-0.757123	-0.76039	-0.621672	-0.267487	0.386444	1.42672	2.92827	4.93937	7.47552	10.5263	14.0714	18.1012	22.6329	27.7093	33.3869	39.7248	46.7763	54.5712	63.0805	72.1809	81.6433	91.1648	100.429	109.153	117.102	124.101	130.034	134.838	138.485	140.964	142.26	142.349	141.239	139.012	135.836	131.96	127.683	123.32	119.169	115.484	112.444	110.151	108.652	107.961	108.071	108.958
[truncated: 51 more columns]
