# Supplementary material for: Distributions of plantar loads are altered when walking in anxiety-inducing virtual settings but not under cognitive demand
Source: PLoS One. 2026 Apr 20;21(4):e0345075. doi: 10.1371/journal.pone.0345075 (PMC13094994; doi:10.1371/journal.pone.0345075)
Supplement: S1 File — Study data is available here. (ZIP) [file pone.0345075.s001.zip › S1 File. Dataset/ProcRLat_09DTH.xlsx]

## Sheet: Sheet1
-0.608676	1.90387	4.57485	7.46289	10.5699	13.8392	17.1881	20.5481	23.8787	27.1583	30.3792	33.5413	36.6447	39.6905	42.6934	45.6873	48.7187	51.84	55.1032	58.549	62.2034	66.0826	70.1905	74.5109	79.0134	83.6714	88.4681	93.3845	98.3934	103.458	108.522	113.512	118.35	122.982	127.376	131.52	135.426	139.13	142.692	146.196	149.727	153.341	157.052	160.832	164.631	168.384	172.009	175.425	178.571	181.435
-1.15797	1.97963	5.39376	9.19922	13.4434	18.1016	23.1117	28.4139	33.972	39.7784	45.8454	52.1939	58.8555	65.8823	73.3507	81.3425	89.925	99.1521	109.062	119.655	130.865	142.548	154.486	166.411	178.057	189.21	199.74	209.591	218.774	227.362	235.467	243.207	250.68	257.957	265.083	272.08	278.963	285.739	292.42	299.012	305.523	311.975	318.403	324.83	331.249	337.632	343.937	350.112	356.109	361.898
9.40419	17.332	25.1512	32.6588	39.6064	45.7571	50.9565	55.1626	58.4275	60.8653	62.6349	63.9305	64.9646	65.9512	67.0979	68.5946	70.5927	73.1882	76.4279	80.3188	84.821	89.8368	95.2158	100.768	106.274	111.508	116.277	120.45	123.964	126.817	129.077	130.877	132.409	133.885	135.493	137.374	139.603	142.189	145.073	148.141	151.251	154.257	157.023	159.437	161.43	162.992	164.167	165.027	165.66	166.167
3.04159	5.41181	8.12638	11.3391	15.2274	19.9369	25.5313	31.9738	39.1425	46.8617	54.9289	63.1391	71.3041	79.2674	86.9226	94.221	101.15	107.701	113.86	119.61	124.929	129.765	134.048	137.69	140.599	142.686	143.88	144.158	143.555	142.163	140.118	137.592	134.791	131.926	129.198	126.797	124.901	123.655	123.151	123.423	124.461	126.229	128.663	131.668	135.116	138.859	142.735	146.586	150.272	153.696
-0.568837	1.53836	3.7807	6.20756	8.80822	11.526	14.3041	17.1217	20.0054	23.0261	26.2811	29.866	33.851	38.2704	43.1275	48.4012	54.0425	59.9764	66.1187	72.3874	78.6936	84.9288	90.9694	96.6929	101.991	106.783	111.025	114.732	117.972	120.858	123.531	126.137	128.809	131.633	134.64	137.813	141.106	144.462	147.834	151.212	154.643	158.234	162.143	166.55	171.616	177.45	184.088	191.485	199.527	208.047
0.117513	7.30104	14.6053	22.0037	29.4085	36.6926	43.7633	50.6146	57.3124	63.9485	70.6058	77.3379	84.1589	91.0409	97.9172	104.701	111.32	117.755	124.051	130.29	136.566	142.965	149.559	156.405	163.527	170.922	178.564	186.393	194.307	202.161	209.794	217.043	223.765	229.857	235.266	239.997	244.109	247.714	250.971	254.06	257.152	260.38	263.807	267.424	271.168	274.947	278.671	282.285	285.779	289.172
0.177313	4.49287	9.03546	13.9094	19.1132	24.5902	30.314	36.3402	42.7964	49.8385	57.6088	66.1981	75.6078	85.7268	96.3476	107.216	118.091	128.777	139.137	149.097	158.638	167.788	176.6	185.153	193.548	201.9	210.311	218.838	227.456	236.041	244.37	252.145	259.028	264.667	268.739	271.001	271.328	269.732	266.368	261.523	255.605	249.125	242.675	236.862	232.201	229.015	227.385	227.175	228.116	229.883
-0.518294	1.93812	4.47645	7.12768	9.87334	12.6588	15.4315	18.1798	20.9506	23.8365	26.9366	30.3167	34.0042	38.0095	42.3419	47.0229	52.11	57.714	63.994	71.1305	79.2869	88.5812	99.0671	110.714	123.398	136.912	150.989	165.322	179.58	193.431	206.569	218.77	229.918	240.016	249.154	257.482	265.182	272.429	279.373	286.121	292.727	299.189	305.458	311.463	317.143	322.442	327.312	331.716	335.632	339.057
1.84692	5.66306	9.47993	13.284	17.0494	20.7321	24.2947	27.7464	31.1655	34.6838	38.4506	42.6095	47.2903	52.586	58.529	65.0923	72.2068	79.7823	87.7309	95.983	104.483	113.183	122.059	131.13	140.457	150.122	160.19	170.687	181.586	192.802	204.2	215.613	226.878	237.852	248.424	258.512	268.074	277.1	285.593	293.549	300.949	307.766	313.975	319.553	324.483	328.76	332.416	335.534	338.252	340.745
-0.594569	1.55394	3.73279	5.95157	8.21912	10.5438	12.9395	15.4374	18.0894	20.9619	24.1307	27.674	31.655	36.1022	41.002	46.3065	51.9466	57.8408	63.906	70.0703	76.2877	82.5458	88.8535	95.2289	101.692	108.254	114.918	121.69	128.565	135.51	142.444	149.238	155.737	161.792	167.281	172.11	176.224	179.607	182.283	184.317	185.803	186.855	187.596	188.146	188.604	189.025	189.421	189.776	190.06	190.246
-1.47895	2.47669	6.81957	11.7085	17.2027	23.2593	29.7809	36.6708	43.8647	51.3398	59.0979	67.1358	75.4317	83.9459	92.61	101.312	109.9	118.205	126.058	133.308	139.84	145.602	150.616	154.966	158.792	162.27	165.6	168.974	172.556	176.453	180.689	185.189	189.797	194.321	198.587	202.467	205.891	208.854	211.432	213.768	216.06	218.527	221.369	224.735	228.701	233.265	238.351	243.838	249.587	255.463
4.2685	11.3739	18.5845	25.8463	33.061	40.0749	46.7041	52.7836	58.212	62.976	67.1571	70.9231	74.5021	78.1397	82.0535	86.4	91.2629	96.6704	102.626	109.133	116.207	123.86	132.108	140.968	150.446	160.498	171.016	181.835	192.755	203.559	214.033	223.97	233.195	241.574	249.041	255.616	261.419	266.666	271.622	276.534	281.591	286.914	292.552	298.495	304.694	311.078	317.55	323.986	330.252	336.236
-1.07057	1.34309	3.97718	6.94855	10.315	14.0724	18.1884	22.6476	27.4762	32.7343	38.4818	44.7415	51.4832	58.622	66.0348	73.5937	81.1968	88.7821	96.332	103.882	111.527	119.419	127.725	136.594	146.118	156.311	167.101	178.328	189.755	201.1	212.075	222.41	231.881	240.323	247.646	253.833	258.945	263.105	266.471	269.218	271.521	273.552	275.472	277.434	279.573	282.006	284.806	287.965	291.378	294.876
4.03399	14.4899	25.0228	35.4847	45.6476	55.2248	63.9374	71.5817	78.0709	83.4529	87.9074	91.7253	95.2673	98.9104	102.993	107.762	113.329	119.667	126.643	134.062	141.721	149.445	157.135	164.795	172.544	180.602	189.249	198.759	209.334	221.055	233.882	247.667	262.173	277.1	292.092	306.753	320.681	333.518	344.98	354.901	363.253	370.14	375.769	380.407	384.354	387.906	391.323	394.805	398.464	402.323
-1.87673	1.16817	4.67697	8.92985	14.1243	20.3156	27.4308	35.3464	43.951	53.1614	62.926	73.2331	84.1064	95.5833	107.694	120.454	133.855	147.857	162.39	177.369	192.694	208.261	223.972	239.757	255.589	271.496	287.55	303.804	320.244	336.776	353.252	369.511	385.414	400.853	415.744	430.016	443.626	456.562	468.842	480.489	491.513	501.902	511.646	520.771	529.346	537.47	545.257	552.806	560.194	567.464
-1.48961	0.190721	2.32206	5.14396	8.83866	13.4816	19.0222	25.3144	32.1709	39.4077	46.8738	54.4566	62.0753	69.6829	77.27	84.8502	92.4323	99.9924	107.452	114.669	121.458	127.618	132.985	137.471	141.079	143.903	146.132	148.039	149.939	152.114	154.757	157.944	161.646	165.755	170.104	174.476	178.632	182.347	185.441	187.802	189.402	190.306	190.671	190.726	190.771	191.15	192.214	194.268	197.542	202.182
1.13893	7.1296	13.1799	19.2132	25.1261	30.8006	36.1344	41.0648	45.5624	49.6126	53.2153	56.4071	59.2825	61.9871	64.6955	67.5928	70.8527	74.6128	78.9543	83.8911	89.375	95.3105	101.565	107.98	114.373	120.561	126.378	131.679	136.342	140.256	143.329	145.5	146.773	147.22	146.963	146.154	144.95	143.512	141.993	140.528	139.224	138.164	137.409	137.004	136.984	137.372	138.166	139.345	140.888	142.794
1.29971	4.79582	8.38079	12.087	15.8966	19.7208	23.4313	26.92	30.1362	33.0882	35.828	38.445	41.0559	43.7791	46.714	49.9308	53.4565	57.2681	61.3157	65.5566	69.9766	74.6014	79.5053	84.8044	90.6274	97.0746	104.187	111.933	120.205	128.84	137.643	146.416	154.976	163.169	170.886	178.066	184.701	190.824	196.509	201.873	207.059	212.206	217.423	222.772	228.276	233.915	239.65	245.437	251.227	256.97
-1.02317	0.829217	2.84562	5.1327	7.75149	10.7211	14.052	17.7832	21.9933	26.7759	32.1901	38.2271	44.8187	51.8767	59.3386	67.2005	75.5187	84.3819	93.8774	104.072	114.996	126.634	138.918	151.734	164.934	178.348	191.798	205.104	218.091	230.599	242.496	253.693	264.149	273.882	282.974	291.565	299.823	307.923	316.023	324.25	332.708	341.484	350.64	360.2	370.131	380.345	390.721	401.127	411.432	421.516
-1.09736	0.00560391	1.39614	3.24255	5.67843	8.77116	12.5102	16.8315	21.6645	26.9762	32.8018	39.2496	46.4863	54.7196	64.1685	75.0063	87.2975	100.96	115.779	131.459	147.686	164.16	180.622	196.89	212.855	228.448	243.627	258.377	272.706	286.624	300.141	313.263	325.989	338.289	350.09	361.273	371.699	381.234	389.771	397.251	403.678	409.134	413.767	417.778	421.397	424.849	428.328	431.992	435.952	440.268
0.676812	5.43202	10.4221	15.7272	21.3483	27.1941	33.1177	38.9789	44.6923	50.238	55.6425	60.9519	66.2144	71.4651	76.7077	81.8961	86.9319	91.6816	96.0094	99.8107	103.039	105.718	107.94	109.852	111.638	113.484	115.556	117.975	120.809	124.065	127.694	131.599	135.64	139.654	143.49	147.028	150.191	152.944	155.315	157.38	159.233	160.964	162.656	164.38	166.183	168.074	170.025	171.988	173.926	175.824
-0.614787	0.518816	1.80312	3.33999	5.19257	7.36816	9.82959	12.5349	15.4753	18.6863	22.2333	26.18	30.5597	35.3627	40.5438	46.0387	51.7792	57.7061	63.7803	69.9861	76.3201	82.7847	89.3901	96.1484	103.062	110.12	117.29	124.512	131.688	138.673	145.292	151.375	156.801	161.509	165.492	168.778	171.416	173.475	175.042	176.22	177.099	177.746	178.202	178.5	178.68	178.784	178.855	178.931	179.045	179.223
0.176721	2.35293	4.87399	7.89471	11.4892	15.6532	20.3343	25.4572	30.9284	36.6256	42.4034	48.1332	53.7456	59.2505	64.7376	70.3569	76.2657	82.5563	89.2002	96.045	102.861	109.392	115.409	120.744	125.326	129.188	132.469	135.388	138.203	141.169	144.495	148.314	152.664	157.483	162.618	167.854	172.933	177.592	181.594	184.769	187.034	188.401	188.961	188.851	188.237	187.291	186.18	185.064	184.075	183.312
-0.764345	2.18877	5.37696	8.92015	12.8509	17.1032	21.5482	26.0624	30.5881	35.1491	39.8202	44.6891	49.8383	55.3421	61.2666	67.673	74.6154	82.1297	90.2229	98.8644	107.984	117.473	127.201	137.043	146.908	156.744	166.525	176.224	185.796	195.17	204.26	212.975	221.237	228.988	236.183	242.78	248.75	254.079	258.779	262.896	266.513	269.738	272.67	275.378	277.878	280.14	282.117	283.769	285.074	286.043
5.81339	7.87865	10.161	12.7685	15.7635	19.1574	22.9273	27.0428	31.4944	36.3084	41.5317	47.1947	53.2786	59.7036	66.3441	73.0606	79.7217	86.2088	92.4218	98.2967	103.827	109.066	114.108	119.06	124.017	129.044	134.179	139.447	144.85	150.353	155.876	161.278	166.375	170.979	174.935	178.138	180.562	182.253	183.303	183.807	183.833	183.417	182.597	181.43	179.984	178.314	176.458	174.448	172.322	170.118
3.34877	6.55516	9.87383	13.3615	17.097	21.1645	25.6508	30.6541	36.2839	42.6468	49.8314	57.8946	66.8429	76.6079	87.0294	97.8688	108.853	119.725	130.279	140.392	150.031	159.247	168.151	176.872	185.519	194.166	202.832	211.474	220.022	228.401	236.54	244.365	251.8	258.757	265.135	270.842	275.808	279.989	283.363	285.909	287.593	288.37	288.184	286.969	284.65	281.175	276.543	270.837	264.236	257.007
-1.05927	-0.518146	0.341628	1.66463	3.58283	6.18664	9.49356	13.4334	17.8676	22.6345	27.5839	32.5849	37.5238	42.3125	46.8982	51.2718	55.4749	59.5885	63.7044	67.8986	72.2165	76.6683	81.2335	85.8681	90.5148	95.1236	99.6732	104.172	108.642	113.096	117.531	121.936	126.315	130.719	135.256	140.072	145.335	151.211	157.824	165.212	173.33	182.073	191.312	200.919	210.781	220.796	230.876	240.951	250.98	260.954
0.134219	0.993494	2.24193	4.09571	6.71879	10.1884	14.4842	19.5163	25.1805	31.4005	38.1212	45.276	52.7733	60.5141	68.418	76.4414	84.5723	92.811	101.159	109.601	118.07	126.431	134.508	142.112	149.059	155.17	160.288	164.307	167.199	169.016	169.872	169.917	169.328	168.295	167	165.625	164.347	163.325	162.695	162.553	162.96	163.946	165.534	167.759	170.656	174.225	178.414	183.111	188.157	193.36
-1.05428	-0.167741	0.980185	2.53601	4.62108	7.30657	10.604	14.4807	18.8916	23.8048	29.1988	35.031	41.2072	47.5818	53.9901	60.2823	66.3437	72.1154	77.6101	82.9094	88.1341	93.4038	98.7962	104.323	109.936	115.562	121.135	126.616	132.02	137.431	142.982	148.809	154.986	161.495	168.225	174.991	181.578	187.777	193.419	198.399	202.696	206.369	209.549	212.399	215.086	217.756	220.517	223.434	226.52	229.743
-1.14676	-0.164153	1.1114	2.85196	5.20049	8.2388	11.9708	16.3437	21.3009	26.824	32.9406	39.7069	47.1804	55.3948	64.3543	74.0386	84.3937	95.3299	106.739	118.514	130.549	142.731	154.929	167.008	178.856	190.402	201.6	212.392	222.698	232.433	241.533	249.958	257.687	264.692	270.924	276.304	280.738	284.106	286.265	287.072	286.428	284.308	280.795	276.121	270.68	264.989	259.617	255.101	251.88	250.246
5.82558	9.09429	12.6866	16.7511	21.3689	26.5506	32.2631	38.4594	45.0865	52.082	59.3853	66.9436	74.6952	82.5584	90.436	98.2218	105.807	113.092	120.004	126.521	132.684	138.584	144.338	150.068	155.867	161.767	167.726	173.632	179.333	184.66	189.438	193.504	196.716	198.977	200.243	200.519	199.853	198.325	196.047	193.159	189.822	186.194	182.417	178.622	174.913	171.356	167.97	164.738	161.641	158.681
[truncated: 51 more columns]
