# Supplementary material for: Distributions of plantar loads are altered when walking in anxiety-inducing virtual settings but not under cognitive demand
Source: PLoS One. 2026 Apr 20;21(4):e0345075. doi: 10.1371/journal.pone.0345075 (PMC13094994; doi:10.1371/journal.pone.0345075)
Supplement: S1 File — Study data is available here. (ZIP) [file pone.0345075.s001.zip › S1 File. Dataset/ProcL_41DTL.xlsx]

## Sheet: Sheet1
0.040865	0.0721328	0.10392	0.135987	0.168094	0.199966	0.231305	0.261847	0.291394	0.319831	0.347146	0.373503	0.39933	0.425336	0.452398	0.481385	0.512981	0.547551	0.58506	0.625074	0.666874	0.70957	0.75218	0.793709	0.833233	0.86995	0.903233	0.93267	0.958068	0.979407	0.996798	1.01042	1.02048	1.02714	1.03051	1.03063	1.02761	1.0216	1.01292	1.002	0.989444	0.975892	0.962025	0.948468	0.935755	0.924287	0.914337	0.906071	0.899574	0.894861
0.043146	0.0824275	0.123285	0.165901	0.210341	0.256508	0.304169	0.352986	0.402518	0.452195	0.501298	0.549028	0.594697	0.637917	0.678635	0.716981	0.753051	0.786821	0.818207	0.847172	0.873751	0.898037	0.920116	0.940043	0.957866	0.973658	0.987498	0.999426	1.00941	1.01735	1.0231	1.02657	1.02772	1.02662	1.02337	1.01815	1.01119	1.0028	0.993356	0.983253	0.972865	0.962509	0.952459	0.942968	0.934285	0.926631	0.920185	0.91506	0.911291	0.908862
0.0374743	0.0766159	0.117428	0.160221	0.205218	0.252459	0.301787	0.352894	0.405356	0.458638	0.512113	0.565086	0.616825	0.666624	0.713925	0.758439	0.800147	0.839201	0.875769	0.909943	0.941715	0.970992	0.997579	1.02117	1.04141	1.05793	1.07048	1.07892	1.08334	1.08399	1.08132	1.07581	1.06795	1.05819	1.04698	1.03473	1.0218	1.00856	0.995403	0.982699	0.970779	0.959888	0.950182	0.941727	0.934491	0.928363	0.923216	0.918973	0.915617	0.913189
0.0449574	0.105153	0.167835	0.23324	0.301383	0.371912	0.44408	0.51682	0.588838	0.658696	0.72494	0.786336	0.842061	0.891707	0.935149	0.972432	1.00373	1.02931	1.04947	1.06443	1.07431	1.07906	1.0786	1.073	1.06259	1.04803	1.03018	1.01005	0.988728	0.967261	0.946598	0.927503	0.910512	0.895945	0.883972	0.874643	0.867904	0.863614	0.861562	0.861479	0.863055	0.865977	0.869968	0.874794	0.880258	0.886189	0.892452	0.898956	0.905609	0.912273
0.0431479	0.0656291	0.0890542	0.113609	0.139455	0.166646	0.195111	0.224695	0.255207	0.286468	0.318345	0.350748	0.383678	0.417306	0.451992	0.488195	0.526345	0.566744	0.609474	0.654314	0.700755	0.748102	0.795564	0.842305	0.88746	0.930145	0.969501	1.00478	1.03545	1.06122	1.08209	1.0982	1.10977	1.11701	1.12015	1.11936	1.11477	1.10656	1.09496	1.08035	1.06326	1.04433	1.02423	1.00359	0.982992	0.963	0.944173	0.927065	0.912193	0.89997
0.0293123	0.0762637	0.125775	0.178314	0.234129	0.293134	0.354855	0.418435	0.482668	0.546076	0.607112	0.664462	0.717305	0.765392	0.808937	0.848426	0.884437	0.917506	0.948033	0.976226	1.0021	1.02552	1.04623	1.06388	1.07809	1.08845	1.09465	1.09658	1.09435	1.0883	1.07896	1.06693	1.05285	1.03732	1.0209	1.00416	0.987561	0.971469	0.956124	0.941727	0.928484	0.916581	0.906159	0.897321	0.890153	0.884715	0.881024	0.879066	0.878802	0.880163
0.047177	0.0817688	0.117812	0.1556	0.195311	0.23695	0.280372	0.325347	0.371591	0.418748	0.466381	0.51404	0.561383	0.608296	0.654905	0.701423	0.747946	0.794295	0.839965	0.884218	0.926241	0.965264	1.00059	1.03162	1.05791	1.07928	1.09572	1.10742	1.11464	1.11766	1.11682	1.11244	1.10481	1.09424	1.08109	1.06581	1.04898	1.03125	1.0133	0.995754	0.979195	0.964069	0.950671	0.939183	0.929718	0.922322	0.916974	0.913568	0.911915	0.911772
0.0636849	0.0904998	0.116667	0.141601	0.165189	0.187808	0.210248	0.233559	0.258874	0.287179	0.319084	0.35463	0.393276	0.434051	0.475758	0.517145	0.557072	0.594651	0.629313	0.660821	0.689263	0.715023	0.738682	0.760911	0.782394	0.803743	0.825392	0.847527	0.870067	0.892702	0.914977	0.936396	0.956494	0.97489	0.991325	1.00565	1.01781	1.02778	1.0355	1.04084	1.04367	1.04396	1.04181	1.03747	1.03129	1.02383	1.01568	1.00746	0.999715	0.99289
0.0280163	0.0677281	0.109619	0.154212	0.201922	0.252906	0.307	0.363728	0.422351	0.481877	0.541067	0.598534	0.652963	0.703375	0.749278	0.790638	0.827754	0.861116	0.891258	0.918641	0.943572	0.966175	0.986418	1.00415	1.01915	1.0312	1.04014	1.04589	1.04852	1.04825	1.0454	1.04041	1.03375	1.02591	1.01733	1.00835	0.99922	0.99016	0.981346	0.972915	0.964956	0.957508	0.950569	0.944097	0.938028	0.9323	0.926873	0.921731	0.916916	0.91255
0.0596796	0.10448	0.151185	0.200049	0.251162	0.304341	0.359111	0.414781	0.470528	0.525495	0.578938	0.63038	0.679645	0.726756	0.771757	0.814612	0.855202	0.893364	0.928885	0.961503	0.990952	1.017	1.03944	1.05806	1.07272	1.0834	1.09018	1.09326	1.0929	1.08944	1.08321	1.07456	1.06391	1.05167	1.03829	1.02416	1.00969	0.995272	0.98133	0.968224	0.95622	0.945456	0.935969	0.927743	0.920772	0.915098	0.910788	0.907904	0.906471	0.906462
0.0343286	0.0745161	0.115435	0.156928	0.198821	0.240913	0.283035	0.325138	0.367364	0.410072	0.453789	0.499104	0.546512	0.596276	0.648351	0.702293	0.757174	0.811624	0.863989	0.912597	0.956076	0.993527	1.02451	1.04894	1.06706	1.0793	1.08622	1.08837	1.08628	1.08043	1.07127	1.05923	1.04471	1.02821	1.01027	0.991565	0.972785	0.954641	0.937785	0.922777	0.910034	0.899809	0.892179	0.887061	0.884226	0.883346	0.884035	0.885919	0.888733	0.892349
0.0447984	0.0822637	0.120821	0.160485	0.201448	0.244023	0.288553	0.335308	0.384362	0.435449	0.487902	0.540711	0.592704	0.642755	0.689923	0.733495	0.772997	0.808209	0.839165	0.86609	0.889304	0.909169	0.926065	0.940379	0.952489	0.962718	0.971274	0.978255	0.983721	0.987719	0.990241	0.991201	0.990467	0.987952	0.983692	0.977901	0.970955	0.963324	0.955457	0.9477	0.940289	0.93342	0.927303	0.922149	0.918128	0.915353	0.913907	0.913868	0.915287	0.918142
0.0518989	0.094747	0.138514	0.183003	0.227985	0.27318	0.318298	0.36309	0.407381	0.451071	0.49415	0.536741	0.579133	0.621684	0.664645	0.708041	0.751649	0.795043	0.837661	0.878867	0.918025	0.954539	0.987843	1.01741	1.04278	1.06362	1.07978	1.09136	1.09858	1.1017	1.10094	1.09652	1.08872	1.07793	1.06459	1.04925	1.03246	1.01478	0.996784	0.978991	0.961888	0.945902	0.931391	0.91864	0.907863	0.899184	0.892646	0.888233	0.885898	0.885574
0.0580579	0.100346	0.145396	0.193911	0.246345	0.302678	0.362314	0.424161	0.486804	0.548672	0.608216	0.664133	0.715616	0.762469	0.804993	0.843731	0.879232	0.911917	0.942074	0.969871	0.995376	1.01855	1.03928	1.05733	1.07246	1.08438	1.09293	1.09803	1.09971	1.09808	1.09334	1.08576	1.07578	1.06394	1.05086	1.0371	1.02317	1.00949	0.996413	0.98416	0.972832	0.962444	0.953002	0.944585	0.937349	0.931468	0.927053	0.924114	0.922572	0.922302
0.0616955	0.0818235	0.102836	0.124901	0.148123	0.172491	0.197886	0.224124	0.251029	0.278507	0.306598	0.335471	0.365392	0.396695	0.429755	0.464935	0.502492	0.542454	0.584533	0.628142	0.672505	0.716778	0.760125	0.801778	0.84112	0.877749	0.911484	0.942333	0.970416	0.995854	1.01868	1.0388	1.05603	1.07016	1.08095	1.0882	1.09176	1.0916	1.08788	1.08094	1.0713	1.05956	1.04631	1.03211	1.01748	1.00285	0.988625	0.975157	0.962749	0.951595
0.0389803	0.0807599	0.123741	0.167892	0.213137	0.259339	0.306348	0.35402	0.402189	0.450603	0.498887	0.546606	0.593408	0.639119	0.683689	0.727041	0.76898	0.809224	0.84749	0.883515	0.917028	0.947741	0.975356	0.999588	1.02019	1.037	1.05	1.05929	1.06508	1.0677	1.06744	1.06454	1.05923	1.05171	1.04225	1.03121	1.01896	1.00591	0.992454	0.979003	0.96594	0.953615	0.942305	0.932197	0.92338	0.915885	0.909729	0.904922	0.901437	0.899226
0.0364733	0.0778506	0.120092	0.16299	0.206499	0.250671	0.295593	0.341315	0.387778	0.434739	0.481748	0.528239	0.573722	0.617932	0.660834	0.702504	0.742991	0.782218	0.819944	0.85579	0.889331	0.920224	0.948273	0.973387	0.995508	1.01459	1.03061	1.04363	1.05376	1.06112	1.06581	1.06786	1.06728	1.06418	1.05874	1.05108	1.04134	1.02967	1.01634	1.00174	0.986352	0.970697	0.955269	0.940522	0.926844	0.914563	0.90395	0.895188	0.888353	0.883439
0.0437952	0.0730313	0.102195	0.130775	0.158376	0.184894	0.210581	0.235938	0.261579	0.288104	0.316	0.345567	0.376919	0.410009	0.444648	0.480558	0.517443	0.55503	0.593055	0.63124	0.669252	0.706717	0.743259	0.778528	0.812202	0.843969	0.873544	0.900711	0.925332	0.947325	0.966621	0.983137	0.996789	1.00752	1.01532	1.02019	1.02212	1.02122	1.01771	1.01193	1.00428	0.995109	0.984779	0.973622	0.961981	0.950184	0.93853	0.927288	0.9167	0.906996
0.0549656	0.0996587	0.146273	0.195044	0.246196	0.299793	0.35563	0.413202	0.471762	0.530419	0.588227	0.644295	0.697876	0.748388	0.795421	0.838732	0.878218	0.91385	0.945653	0.973734	0.998233	1.01922	1.03661	1.05026	1.06005	1.06594	1.06804	1.06654	1.06172	1.05396	1.04367	1.03129	1.01725	1.00202	0.986069	0.969892	0.953967	0.938722	0.924492	0.911521	0.899977	0.889977	0.881592	0.874844	0.869709	0.86613	0.864	0.863155	0.8634	0.864548
0.0339767	0.0780036	0.122596	0.167372	0.212018	0.256321	0.300201	0.343713	0.387025	0.430358	0.47387	0.517572	0.561343	0.605018	0.648471	0.691645	0.734513	0.776979	0.818811	0.859656	0.899075	0.936569	0.971603	1.00362	1.0321	1.05659	1.07676	1.09243	1.10353	1.11012	1.11238	1.11061	1.10521	1.09659	1.08519	1.07149	1.05594	1.03906	1.0214	1.00358	0.986203	0.969836	0.954979	0.94205	0.931323	0.922865	0.916581	0.912289	0.909775	0.908842
0.0506226	0.0714822	0.0932219	0.115993	0.139951	0.165189	0.191724	0.219487	0.248318	0.277969	0.308174	0.338757	0.369752	0.401424	0.434182	0.468476	0.504718	0.543189	0.583955	0.626855	0.67149	0.717214	0.763144	0.808248	0.851486	0.891943	0.928893	0.961855	0.990641	1.01531	1.03606	1.05303	1.06634	1.07599	1.08191	1.08402	1.08232	1.07695	1.06824	1.05664	1.0427	1.02702	1.01023	0.992959	0.97576	0.959124	0.943452	0.929089	0.916323	0.905372
0.0464843	0.0945175	0.144343	0.196051	0.249617	0.304851	0.361405	0.418789	0.476363	0.533343	0.588855	0.642062	0.692358	0.73948	0.783453	0.824439	0.862617	0.89811	0.930953	0.961084	0.988359	1.01258	1.0335	1.05089	1.06456	1.07437	1.08026	1.08234	1.08083	1.07604	1.06838	1.05831	1.0463	1.03282	1.01837	1.00354	0.988937	0.975113	0.962497	0.951394	0.941989	0.93435	0.928448	0.924202	0.921493	0.92017	0.920069	0.921037	0.922917	0.925521
0.0586819	0.0988206	0.139735	0.181285	0.223356	0.265826	0.308574	0.351537	0.394754	0.438312	0.482249	0.526503	0.570912	0.615243	0.659205	0.702468	0.744653	0.785357	0.824192	0.86079	0.894772	0.925766	0.95349	0.977782	0.998585	1.01595	1.03005	1.04111	1.04938	1.05507	1.05844	1.05974	1.05915	1.05676	1.05261	1.04676	1.03936	1.03066	1.02101	1.01076	1.0003	0.989989	0.980117	0.970856	0.962309	0.954563	0.947705	0.941814	0.936963	0.933197
0.0609929	0.102545	0.145407	0.189619	0.235187	0.282033	0.329988	0.378812	0.428197	0.477743	0.526951	0.575302	0.622382	0.667962	0.712019	0.754665	0.795978	0.835864	0.874067	0.910238	0.943992	0.974949	1.00276	1.02711	1.04778	1.06462	1.07757	1.0867	1.09217	1.09423	1.0932	1.08942	1.08324	1.07493	1.06474	1.0529	1.03966	1.0254	1.01056	0.995601	0.980953	0.966973	0.95396	0.94214	0.931644	0.922506	0.914728	0.908315	0.903259	0.899532
0.0352515	0.0786715	0.123196	0.168794	0.215422	0.262996	0.311403	0.360564	0.410484	0.461243	0.512878	0.565238	0.617939	0.670456	0.722216	0.772636	0.821113	0.867022	0.909763	0.948833	0.983847	1.01452	1.04066	1.06213	1.07887	1.0909	1.09834	1.1015	1.10078	1.0967	1.08981	1.08066	1.06978	1.05769	1.04482	1.03153	1.0181	1.00482	0.991962	0.979695	0.968149	0.957448	0.94774	0.939175	0.931873	0.925914	0.921365	0.9183	0.916766	0.916772
0.0320788	0.0774313	0.124228	0.172475	0.222176	0.273246	0.325452	0.378424	0.431705	0.484798	0.537148	0.588124	0.637043	0.683288	0.726442	0.766386	0.803254	0.837335	0.868925	0.898252	0.92547	0.950665	0.973834	0.994861	1.01349	1.02938	1.04214	1.05149	1.0573	1.0596	1.05857	1.05452	1.04787	1.03905	1.0285	1.01661	1.00379	0.990404	0.976841	0.963452	0.950551	0.938393	0.927168	0.917003	0.907942	0.899955	0.892988	0.887015	0.882033	0.878028
0.0553028	0.100707	0.147263	0.194839	0.243252	0.292291	0.341788	0.391644	0.441801	0.492204	0.542745	0.593268	0.643615	0.693608	0.742951	0.791164	0.83762	0.881668	0.922742	0.960393	0.994253	1.024	1.04936	1.07013	1.08623	1.09768	1.10466	1.10741	1.10627	1.10159	1.09373	1.08306	1.06997	1.05494	1.03847	1.02109	1.00332	0.985604	0.968303	0.951699	0.936015	0.921454	0.908209	0.896456	0.886351	0.878057	0.871783	0.867787	0.866287	0.867366
[truncated: 51 more columns]
