# Supplementary material for: Distributions of plantar loads are altered when walking in anxiety-inducing virtual settings but not under cognitive demand
Source: PLoS One. 2026 Apr 20;21(4):e0345075. doi: 10.1371/journal.pone.0345075 (PMC13094994; doi:10.1371/journal.pone.0345075)
Supplement: S1 File — Study data is available here. (ZIP) [file pone.0345075.s001.zip › S1 File. Dataset/ProcRLat_19DTH.xlsx]

## Sheet: Sheet1
-0.550156	0.572522	1.87498	3.42797	5.27105	7.40564	9.79756	12.3872	15.1118	17.9302	20.8293	23.8188	26.9267	30.1956	33.6837	37.4653	41.6265	46.2627	51.4764	57.3643	63.9985	71.4083	79.5618	88.3588	97.6479	107.247	116.964	126.614	136.036	145.102	153.727	161.878	169.569	176.852	183.808	190.538	197.147	203.743	210.42	217.244	224.254	231.458	238.832	246.316	253.842	261.345	268.756	276.005	283.03	289.789
-1.16025	-0.333461	0.649809	1.85881	3.39208	5.36787	7.9078	11.1035	14.9728	19.4324	24.3087	29.3845	34.4629	39.4113	44.1622	48.6859	52.9722	57.0253	60.8563	64.466	67.8326	70.9231	73.7187	76.219	78.4301	80.3633	82.0343	83.4501	84.6006	85.4659	86.0322	86.306	86.317	86.1158	85.7726	85.371	84.996	84.7212	84.5978	84.6485	84.8748	85.2696	85.8205	86.5104	87.3251	88.2561	89.2905	90.4015	91.5513	92.7053
1.58067	2.46995	3.37559	4.32631	5.35567	6.50446	7.82461	9.38518	11.2631	13.52	16.1914	19.2964	22.8602	26.9405	31.6346	37.0579	43.3111	50.4493	58.4655	67.2978	76.8519	87.0201	97.6885	108.734	120.025	131.424	142.803	154.042	165.026	175.635	185.747	195.246	204.036	212.049	219.266	225.731	231.542	236.809	241.629	246.052	250.072	253.619	256.574	258.801	260.196	260.721	260.425	259.451	258.036	256.486
-0.48437	0.415174	1.42609	2.56037	3.84149	5.30405	6.97749	8.85579	10.892	13.0287	15.2302	17.4931	19.8455	22.3465	25.0834	28.1578	31.6688	35.7097	40.3736	45.7457	51.8846	58.8107	66.5055	74.9101	83.9281	93.4412	103.322	113.433	123.612	133.681	143.45	152.738	161.368	169.172	175.994	181.686	186.117	189.187	190.85	191.127	190.106	187.929	184.775	180.845	176.346	171.479	166.433	161.382	156.48	151.845
-0.602983	0.55677	1.71234	2.85675	4.02198	5.27264	6.69235	8.37106	10.3908	12.8072	15.6317	18.8296	22.3352	26.07	29.9502	33.8851	37.7829	41.5654	45.1814	48.6142	51.8757	54.9824	57.9362	60.7259	63.3357	65.7559	67.9846	70.0142	71.823	73.387	74.6902	75.7199	76.466	76.9349	77.1649	77.2293	77.2264	77.258	77.4126	77.7657	78.3865	79.3293	80.6231	82.2643	84.2128	86.3985	88.7383	91.1515	93.5765	95.9927
1.27795	2.02067	3.00102	4.32793	6.11552	8.46509	11.4421	15.0573	19.2526	23.9099	28.8922	34.0904	39.4416	44.9249	50.5631	56.4277	62.631	69.3012	76.5536	84.4667	93.0719	102.36	112.294	122.804	133.787	145.113	156.632	168.177	179.583	190.699	201.38	211.479	220.85	229.358	236.915	243.499	249.148	253.946	258.022	261.545	264.705	267.679	270.609	273.603	276.735	280.054	283.593	287.384	291.46	295.851
-0.734511	0.691462	2.26202	4.05674	6.14785	8.57707	11.3447	14.4161	17.7334	21.2243	24.8228	28.4931	32.2376	36.0941	40.1276	44.4048	48.9605	53.7827	58.8257	64.0255	69.3043	74.5836	79.812	84.9903	90.1699	95.4196	100.797	106.336	112.042	117.876	123.753	129.563	135.186	140.518	145.47	149.976	153.998	157.528	160.589	163.224	165.507	167.539	169.448	171.374	173.447	175.791	178.512	181.677	185.313	189.42
-0.781433	-0.886992	-0.896605	-0.741221	-0.334858	0.421148	1.6285	3.37493	5.70994	8.62217	12.0355	15.8316	19.8898	24.1292	28.5292	33.1179	37.9486	43.0838	48.5826	54.4844	60.7892	67.4511	74.3932	81.5299	88.7824	96.0806	103.354	110.523	117.507	124.255	130.744	136.959	142.876	148.46	153.688	158.569	163.151	167.511	171.745	175.958	180.256	184.732	189.461	194.506	199.927	205.777	212.097	218.9	226.185	233.959
-0.661005	-0.368006	0.0296411	0.604635	1.42739	2.55876	4.04861	5.93513	8.23041	10.8973	13.8477	16.9646	20.1221	23.1984	26.0965	28.7675	31.229	33.565	35.9085	38.4148	41.235	44.4942	48.2813	52.6445	57.5816	63.0257	68.8449	74.8559	80.8438	86.5876	91.8957	96.6344	100.737	104.2	107.076	109.473	111.568	113.598	115.84	118.564	121.993	126.275	131.488	137.659	144.776	152.782	161.556	170.921	180.664	190.575
-0.615995	-0.213382	0.341748	1.12313	2.19518	3.60176	5.36097	7.46058	9.84577	12.412	15.0281	17.5825	20.0161	22.3217	24.5299	26.6972	28.905	31.2599	33.887	36.9118	40.4354	44.5136	49.148	54.2823	59.8091	65.5925	71.4864	77.3431	83.0257	88.4215	93.4437	98.0303	102.158	105.857	109.2	112.278	115.178	117.968	120.704	123.444	126.245	129.142	132.135	135.194	138.288	141.395	144.514	147.647	150.792	153.946
-0.822707	0.602823	2.15461	3.89151	5.88028	8.17918	10.8243	13.8291	17.1944	20.9237	25.0341	29.5478	34.4676	39.7635	45.39	51.3244	57.5816	64.1918	71.1833	78.5911	86.4618	94.8441	103.783	113.315	123.472	134.283	145.776	157.957	170.786	184.184	198.024	212.137	226.314	240.347	254.052	267.299	280.007	292.15	303.747	314.854	325.555	335.942	346.095	356.08	365.943	375.715	385.423	395.105	404.811	414.588
0.211324	0.698068	1.28563	2.06029	3.11269	4.54236	6.46926	9.03175	12.358	16.5258	21.544	27.3717	33.9525	41.2355	49.1822	57.7607	66.9278	76.6166	86.7467	97.2426	108.039	119.079	130.323	141.75	153.351	165.106	176.971	188.871	200.696	212.293	223.476	234.029	243.734	252.392	259.865	266.098	271.11	274.984	277.848	279.863	281.203	282.047	282.592	283.05	283.625	284.487	285.751	287.477	289.677	292.316
0.418209	2.05405	3.90461	6.04209	8.54854	11.4965	14.9287	18.8331	23.128	27.6764	32.3272	36.9453	41.4194	45.673	49.6874	53.5149	57.2597	61.0391	64.9532	69.064	73.3809	77.8645	82.4489	87.067	91.6585	96.1673	100.541	104.731	108.682	112.318	115.553	118.321	120.603	122.447	123.961	125.311	126.699	128.35	130.482	133.273	136.846	141.271	146.569	152.706	159.593	167.086	175	183.127	191.259	199.206
-0.644692	0.0681104	0.859217	1.7874	2.90861	4.27128	5.91852	7.89579	10.2458	12.9817	16.0617	19.3915	22.8515	26.3266	29.7289	33.0157	36.1976	39.3302	42.4957	45.7814	49.2629	52.9948	57.0046	61.2852	65.7956	70.472	75.2307	79.9701	84.5897	89.0125	93.1921	97.1064	100.746	104.111	107.219	110.116	112.869	115.56	118.277	121.131	124.256	127.794	131.872	136.58	141.96	147.991	154.602	161.7	169.2	177.028
-0.933698	0.0193469	1.1284	2.46765	4.11093	6.12585	8.5711	11.4891	14.885	18.7152	22.9056	27.3734	32.0311	36.7921	41.5926	46.4076	51.2455	56.1295	61.0835	66.122	71.2396	76.4078	81.5813	86.7	91.6809	96.4121	100.768	104.633	107.929	110.624	112.741	114.361	115.612	116.659	117.676	118.83	120.267	122.104	124.426	127.27	130.632	134.483	138.784	143.498	148.603	154.084	159.931	166.129	172.662	179.519
1.11931	2.82946	4.74335	6.92985	9.47982	12.4695	15.9245	19.8012	23.9962	28.3759	32.8089	37.1905	41.4669	45.6477	49.7985	54.0321	58.4951	63.3363	68.6689	74.5543	80.9992	87.952	95.3105	102.943	110.702	118.427	125.95	133.112	139.785	145.889	151.379	156.226	160.406	163.898	166.716	168.907	170.56	171.796	172.774	173.685	174.736	176.13	178.044	180.599	183.856	187.816	192.437	197.646	203.341	209.422
1.05289	2.06333	3.13267	4.26583	5.47859	6.80413	8.28369	9.94788	11.804	13.8293	15.97	18.1518	20.2984	22.3468	24.2573	26.0198	27.6576	29.2207	30.767	32.3505	34.0272	35.8547	37.8726	40.0888	42.4865	45.0321	47.6751	50.3503	52.9814	55.487	57.7956	59.8556	61.632	63.1053	64.2744	65.1564	65.7887	66.2302	66.5551	66.8476	67.2085	67.7569	68.6125	69.869	71.5788	73.7547	76.3803	79.4206	82.833	86.5849
1.72074	2.08753	2.45658	2.84547	3.29315	3.86703	4.65871	5.77041	7.28991	9.25899	11.6626	14.4548	17.5994	21.0963	24.9793	29.2971	34.1038	39.4643	45.4595	52.1823	59.7198	68.1223	77.374	87.3864	98.0161	109.089	120.408	131.758	142.929	153.74	164.053	173.785	182.914	191.462	199.478	207.027	214.188	221.056	227.737	234.331	240.924	247.567	254.279	261.044	267.827	274.573	281.22	287.697	293.943	299.92
-0.923297	-0.439046	0.153411	0.940072	2.01983	3.49749	5.46853	8.0092	11.1673	14.9399	19.2584	24.0004	29.0229	34.1971	39.4283	44.6539	49.8431	54.9982	60.1337	65.2418	70.2808	75.1885	79.8971	84.3368	88.4403	92.1606	95.4931	98.4758	101.169	103.63	105.895	107.967	109.819	111.413	112.727	113.759	114.52	115.04	115.361	115.545	115.66	115.764	115.901	116.09	116.326	116.58	116.809	116.966	117.01	116.902
-0.426569	0.43858	1.30904	2.19033	3.10825	4.09992	5.21088	6.4955	8.01492	9.83115	11.9969	14.548	17.5018	20.8567	24.5996	28.7288	33.2741	38.2952	43.8641	50.0459	56.8769	64.3439	72.3706	80.8205	89.5158	98.2576	106.834	115.026	122.63	129.499	135.574	140.879	145.498	149.551	153.174	156.5	159.654	162.749	165.899	169.224	172.846	176.868	181.372	186.425	192.075	198.334	205.167	212.479	220.15	228.06
1.81422	4.06208	6.33797	8.62264	10.9589	13.4143	16.0368	18.8301	21.759	24.7713	27.8161	30.849	33.8338	36.7523	39.6155	42.4662	45.376	48.4386	51.76	55.4511	59.627	64.4102	69.9258	76.2866	83.5765	91.8426	101.096	111.316	122.444	134.375	146.961	160.023	173.36	186.754	199.973	212.79	225.014	236.495	247.133	256.882	265.754	273.813	281.17	287.978	294.416	300.662	306.871	313.161	319.614	326.283
-1.0284	0.234072	1.58983	3.0912	4.82151	6.88405	9.38388	12.4111	16.0222	20.2208	24.951	30.1069	35.5506	41.1357	46.736	52.2721	57.7315	63.1746	68.7208	74.518	80.7001	87.3569	94.5302	102.221	110.394	118.987	127.926	137.138	146.551	156.084	165.64	175.112	184.391	193.364	201.914	209.939	217.37	224.192	230.455	236.254	241.715	246.969	252.146	257.358	262.701	268.246	274.029	280.043	286.244	292.57
-0.922597	0.562712	2.1762	3.97345	6.01977	8.37651	11.095	14.2119	17.7251	21.5616	25.5708	29.5547	33.3183	36.7144	39.6735	42.2203	44.4622	46.5509	48.6426	50.8782	53.3779	56.2369	59.5165	63.2379	67.3903	71.95	76.8878	82.1616	87.7107	93.4527	99.2861	105.107	110.816	116.303	121.46	126.204	130.491	134.3	137.625	140.47	142.862	144.844	146.466	147.785	148.878	149.843	150.808	151.91	153.281	155.024
-0.864466	1.00688	3.05309	5.343	7.93604	10.8633	14.1233	17.6921	21.5409	25.6576	30.057	34.7709	39.8342	45.2765	51.1119	57.3247	63.8607	70.6343	77.5463	84.5007	91.4189	98.2559	105.009	111.71	118.419	125.192	132.043	138.934	145.787	152.498	158.949	165.025	170.628	175.696	180.206	184.175	187.657	190.745	193.579	196.316	199.103	202.05	205.214	208.608	212.217	216.005	219.922	223.918	227.965	232.045
[truncated: 51 more columns]
