# Supplementary material for: Distributions of plantar loads are altered when walking in anxiety-inducing virtual settings but not under cognitive demand
Source: PLoS One. 2026 Apr 20;21(4):e0345075. doi: 10.1371/journal.pone.0345075 (PMC13094994; doi:10.1371/journal.pone.0345075)
Supplement: S1 File — Study data is available here. (ZIP) [file pone.0345075.s001.zip › S1 File. Dataset/ProcL_23DTL.xlsx]

## Sheet: Sheet1
0.0189119	0.0497102	0.0807819	0.111829	0.142818	0.173984	0.205744	0.238573	0.272936	0.309285	0.348031	0.389469	0.433692	0.480544	0.529622	0.58032	0.631894	0.68353	0.734418	0.783819	0.83107	0.875544	0.916627	0.953752	0.986455	1.01441	1.03744	1.05549	1.06866	1.0772	1.08142	1.0817	1.0785	1.07232	1.06371	1.05332	1.04179	1.02978	1.01786	1.00647	0.99594	0.986509	0.978326	0.971472	0.96598	0.961842	0.958994	0.957321	0.956694	0.957001
0.0225091	0.0492479	0.0769618	0.105812	0.136234	0.168877	0.204453	0.243566	0.286599	0.33369	0.384701	0.439171	0.496315	0.555114	0.614418	0.673018	0.729751	0.783609	0.833786	0.879682	0.920884	0.957165	0.988469	1.01488	1.03657	1.05378	1.06682	1.07604	1.08186	1.08463	1.08468	1.08226	1.07757	1.07081	1.06218	1.05195	1.04044	1.02797	1.01494	1.00169	0.988614	0.976087	0.964469	0.954081	0.945207	0.938096	0.932945	0.929878	0.928926	0.930005
0.0284575	0.0730145	0.119072	0.166506	0.215163	0.264908	0.315608	0.367032	0.4188	0.470465	0.521645	0.572062	0.621508	0.669766	0.716565	0.761588	0.804487	0.84492	0.882578	0.9172	0.948573	0.976541	1.00099	1.02184	1.03904	1.05253	1.06234	1.06851	1.07117	1.07054	1.06691	1.06066	1.05224	1.04208	1.03064	1.0184	1.00589	0.993578	0.981912	0.971281	0.962009	0.954326	0.948354	0.944113	0.941533	0.940471	0.940722	0.942055	0.944269	0.947201
0.0521111	0.0782721	0.10416	0.129556	0.154598	0.179752	0.20578	0.233723	0.264895	0.300749	0.342602	0.391275	0.446839	0.508568	0.575083	0.644579	0.71501	0.784252	0.850264	0.911267	0.965886	1.01321	1.0528	1.08456	1.10871	1.12566	1.13592	1.14005	1.13868	1.13246	1.12205	1.10812	1.09137	1.07254	1.0524	1.03179	1.01148	0.992192	0.974465	0.95869	0.945072	0.933656	0.924368	0.917074	0.91164	0.907981	0.906049	0.905816	0.907245	0.910282
0.0202917	0.063144	0.107188	0.15227	0.198299	0.245343	0.293633	0.343414	0.394758	0.44746	0.50106	0.554955	0.608507	0.661103	0.712228	0.761542	0.80886	0.854059	0.896949	0.937193	0.974324	1.00784	1.03731	1.06239	1.08285	1.0985	1.10924	1.11512	1.11635	1.11327	1.10632	1.09604	1.08305	1.06806	1.05178	1.03493	1.01818	1.00213	0.987262	0.973941	0.962422	0.952843	0.945247	0.939606	0.935846	0.933862	0.933533	0.934722	0.937277	0.941031
0.0248356	0.0783797	0.131605	0.183386	0.23264	0.27849	0.320433	0.358375	0.392562	0.423487	0.451791	0.478171	0.503264	0.527553	0.551338	0.574755	0.597825	0.620513	0.642786	0.664634	0.686057	0.707057	0.727633	0.747772	0.767449	0.786651	0.805402	0.823776	0.841871	0.859764	0.877495	0.895065	0.91243	0.929523	0.946275	0.962609	0.978425	0.993598	1.00797	1.02135	1.03351	1.04421	1.05326	1.06047	1.06573	1.06901	1.07032	1.06976	1.06751	1.06382
0.0445098	0.0736123	0.104089	0.136187	0.170027	0.205521	0.242372	0.28012	0.318236	0.356204	0.393573	0.429977	0.465146	0.498927	0.53127	0.562189	0.59171	0.619852	0.646634	0.672091	0.696292	0.719362	0.741483	0.762877	0.78379	0.804458	0.825043	0.845595	0.866063	0.88633	0.906245	0.925615	0.944216	0.961805	0.978145	0.993013	1.00621	1.01763	1.02723	1.03502	1.04107	1.04548	1.0484	1.05002	1.05057	1.05027	1.04936	1.04804	1.0465	1.04487
0.0482572	0.118585	0.189125	0.258572	0.325722	0.389548	0.449159	0.503753	0.552663	0.59546	0.632063	0.66279	0.688318	0.709575	0.727663	0.743827	0.759363	0.775481	0.793174	0.813129	0.835687	0.86084	0.888242	0.917269	0.947115	0.976895	1.0057	1.03261	1.05671	1.07715	1.09322	1.10443	1.11062	1.11191	1.10872	1.10163	1.0913	1.07851	1.06408	1.04884	1.03358	1.01902	1.00569	0.994	0.984225	0.976536	0.970992	0.967521	0.965953	0.966079
0.0250856	0.0652055	0.105864	0.146702	0.187371	0.227653	0.267526	0.30716	0.346897	0.387245	0.428821	0.472214	0.517853	0.565936	0.616394	0.668859	0.722645	0.776784	0.830103	0.881334	0.929232	0.972675	1.01078	1.04296	1.06896	1.08879	1.10259	1.1107	1.11356	1.11179	1.1061	1.09719	1.08574	1.07233	1.05754	1.04191	1.02596	1.01014	0.994895	0.980591	0.967547	0.956005	0.946145	0.938098	0.931963	0.927805	0.925648	0.925479	0.927228	0.930743
0.0281094	0.0734224	0.119309	0.165268	0.211134	0.257104	0.303602	0.351066	0.399786	0.44983	0.501019	0.552933	0.604993	0.656571	0.707075	0.756024	0.803073	0.847981	0.890527	0.930438	0.967355	1.00085	1.03052	1.056	1.07705	1.09352	1.10533	1.11251	1.11521	1.1137	1.1084	1.09985	1.0887	1.07559	1.0612	1.04614	1.03098	1.01621	1.00223	0.989364	0.977877	0.96801	0.959934	0.953726	0.949378	0.946814	0.945907	0.946503	0.948431	0.951515
0.028739	0.0723011	0.117513	0.164448	0.213524	0.26533	0.320337	0.378623	0.439766	0.502858	0.56664	0.629765	0.691123	0.750027	0.806182	0.859457	0.909615	0.95616	0.998367	1.03545	1.06676	1.09189	1.11072	1.12335	1.13008	1.13134	1.12767	1.1197	1.10821	1.09398	1.07783	1.06045	1.04252	1.02466	1.00746	0.991494	0.977197	0.964913	0.954867	0.94719	0.94192	0.939007	0.938325	0.939675	0.942809	0.947459	0.953348	0.960206	0.9678	0.975945
0.0409991	0.108641	0.17809	0.24902	0.320877	0.392729	0.463224	0.530757	0.593787	0.651161	0.702317	0.747319	0.786732	0.821433	0.852401	0.880515	0.906409	0.930423	0.952664	0.973111	0.991729	1.00853	1.02359	1.03694	1.04858	1.05844	1.06635	1.07216	1.07575	1.07703	1.076	1.07275	1.06752	1.0606	1.05237	1.04322	1.03358	1.02387	1.01454	1.00601	0.998607	0.992586	0.988083	0.98516	0.983821	0.984011	0.985611	0.988424	0.992194	0.996633
0.0404556	0.0779756	0.116563	0.156094	0.196655	0.238439	0.281559	0.32591	0.37116	0.416833	0.462411	0.507415	0.551498	0.594534	0.636624	0.678011	0.718961	0.759648	0.800054	0.839907	0.878699	0.91578	0.950474	0.982151	1.01027	1.03437	1.05413	1.06932	1.07982	1.08566	1.08701	1.08421	1.07768	1.06799	1.05579	1.04176	1.02662	1.01106	0.995694	0.981036	0.967483	0.955382	0.945028	0.936621	0.930239	0.925879	0.9235	0.923049	0.924423	0.927444
0.0468365	0.0919294	0.138367	0.186144	0.235399	0.286199	0.338356	0.39139	0.444658	0.497495	0.549332	0.599746	0.648451	0.695259	0.740067	0.782796	0.823326	0.861476	0.897033	0.929777	0.959532	0.986203	1.00976	1.03019	1.04743	1.06139	1.07196	1.07904	1.0826	1.08273	1.0797	1.07386	1.06567	1.05567	1.0444	1.03246	1.02041	1.00883	0.998255	0.989098	0.981657	0.976119	0.972559	0.970927	0.971074	0.972792	0.975862	0.98006	0.98513	0.990759
0.016757	0.0767355	0.139551	0.205308	0.273678	0.34378	0.414144	0.48279	0.547572	0.606722	0.659361	0.70567	0.746649	0.783656	0.818004	0.850711	0.8824	0.913268	0.943131	0.971523	0.997828	1.02142	1.04177	1.0585	1.07132	1.08013	1.08495	1.08598	1.08359	1.07831	1.07069	1.06132	1.05079	1.03967	1.02854	1.01797	1.00848	1.00053	0.994481	0.990531	0.988736	0.98898	0.991009	0.994487	0.999038	1.00428	1.00984	1.01533	1.02036	1.02458
0.0284253	0.0880281	0.148925	0.210629	0.272809	0.335325	0.398128	0.461082	0.523851	0.585903	0.646562	0.705088	0.760803	0.813192	0.861941	0.906908	0.948041	0.985274	1.01847	1.04741	1.07186	1.09157	1.10636	1.11614	1.12093	1.12089	1.11624	1.1074	1.09493	1.07956	1.0622	1.04374	1.0251	1.00705	0.990229	0.97515	0.962226	0.951756	0.943915	0.938751	0.936203	0.936108	0.938215	0.942188	0.947627	0.954103	0.961191	0.96851	0.97575	0.982679
0.033812	0.0915344	0.150045	0.208571	0.266393	0.323018	0.378219	0.431898	0.483954	0.534324	0.583094	0.630473	0.676655	0.721715	0.765599	0.808132	0.849012	0.887833	0.924139	0.957488	0.987521	1.01399	1.03676	1.05574	1.07092	1.08229	1.08987	1.09369	1.09383	1.09056	1.08422	1.07529	1.06428	1.05178	1.03844	1.02489	1.01168	0.999247	0.987935	0.977975	0.9695	0.962539	0.957036	0.952888	0.949978	0.948186	0.947407	0.947583	0.948711	0.950807
0.0123922	0.0513995	0.0922608	0.13538	0.181157	0.229827	0.281353	0.33542	0.391508	0.448969	0.507085	0.565142	0.622469	0.67845	0.7325	0.784044	0.832554	0.877601	0.918851	0.956014	0.988845	1.01712	1.04066	1.05931	1.07302	1.08185	1.08603	1.08592	1.08202	1.07489	1.0652	1.05362	1.04084	1.02756	1.01443	1.00203	0.990827	0.981157	0.973269	0.967337	0.963475	0.96173	0.962034	0.964159	0.967718	0.972212	0.977102	0.981909	0.986294	0.990091
0.0187397	0.0733136	0.129682	0.187786	0.247191	0.307256	0.367407	0.427231	0.486365	0.544429	0.601081	0.656045	0.709025	0.759624	0.807366	0.851763	0.892366	0.928809	0.960839	0.988294	1.01109	1.02926	1.04292	1.05228	1.05761	1.05925	1.05769	1.05349	1.04728	1.03967	1.03119	1.02232	1.01348	1.005	0.997158	0.990124	0.984017	0.978926	0.974913	0.971995	0.970141	0.969271	0.969252	0.969934	0.971188	0.972928	0.975107	0.977704	0.980707	0.984091
0.0475821	0.0792523	0.111672	0.144828	0.178979	0.214559	0.252021	0.29173	0.333909	0.378628	0.425789	0.47512	0.526174	0.57835	0.630945	0.68326	0.73469	0.784755	0.833042	0.879126	0.92251	0.962631	0.99891	1.03082	1.05791	1.07992	1.09673	1.10844	1.11522	1.11732	1.11506	1.10881	1.09905	1.08634	1.07129	1.0546	1.037	1.01923	1.00194	0.98571	0.970974	0.958	0.946912	0.937723	0.930366	0.92472	0.920647	0.918027	0.916761	0.916739
0.0354	0.0784979	0.123203	0.169605	0.217923	0.268377	0.321024	0.375643	0.431704	0.488409	0.544782	0.599839	0.652771	0.703057	0.750444	0.79484	0.836203	0.87446	0.909465	0.941027	0.968975	0.993213	1.01375	1.03065	1.04401	1.0539	1.06039	1.06367	1.06401	1.06177	1.05739	1.0513	1.04395	1.03566	1.02669	1.01726	1.00756	0.997841	0.988398	0.979566	0.971675	0.965022	0.959849	0.95631	0.954447	0.954204	0.955462	0.958042	0.961702	0.966177
0.0397474	0.0857321	0.132973	0.181349	0.23088	0.281638	0.333619	0.386658	0.440454	0.494624	0.548717	0.602233	0.654713	0.705774	0.755094	0.80241	0.847543	0.890346	0.93062	0.968058	1.00224	1.03264	1.05878	1.08026	1.09688	1.10863	1.1156	1.11805	1.11631	1.11083	1.10212	1.09077	1.07737	1.06254	1.0469	1.03101	1.01539	1.00048	0.986669	0.974255	0.963484	0.954552	0.94762	0.942819	0.940215	0.939774	0.94136	0.944758	0.949677	0.95577
0.0464881	0.0966497	0.147913	0.199981	0.252709	0.306	0.359691	0.413481	0.466886	0.519199	0.569485	0.61672	0.660008	0.698792	0.732971	0.762902	0.78928	0.812959	0.834795	0.85555	0.875831	0.896048	0.916396	0.936884	0.957409	0.977787	0.997758	1.01699	1.03503	1.05131	1.06519	1.07604	1.08342	1.08709	1.08705	1.08356	1.07707	1.06823	1.05783	1.04667	1.03555	1.02512	1.01589	1.0082	1.00223	0.998014	0.995493	0.994528	0.99491	0.996353
0.0334574	0.0547498	0.0766239	0.0991904	0.122623	0.147055	0.172544	0.199124	0.226923	0.256222	0.287409	0.320851	0.35676	0.395117	0.435685	0.478076	0.521793	0.566277	0.610988	0.655491	0.699472	0.742694	0.784924	0.825898	0.865302	0.902781	0.93793	0.970331	0.9996	1.02542	1.04753	1.0657	1.07974	1.08949	1.09491	1.09605	1.09315	1.08662	1.07703	1.06506	1.05148	1.037	1.02229	1.0079	0.994333	0.981967	0.97111	0.961974	0.95469	0.949309
0.0467468	0.102056	0.158266	0.21488	0.271612	0.328423	0.385468	0.442946	0.500943	0.559349	0.617848	0.675927	0.732873	0.787836	0.839985	0.888647	0.933345	0.973796	1.00989	1.04163	1.06906	1.09216	1.11075	1.12429	1.1317	1.13127	1.12062	1.09676	1.05631	0.995918	0.912956	0.806635	0.679514	0.539291	0.398482	0.269956	0.161971	0.0772447	0.0147888	-0.0282543	-0.0552712	-0.0692351	-0.0721087	-0.0645237	-0.0457097	-0.0136572	0.03446	0.101577	0.189687	0.298402
0.0246701	0.0594612	0.0949455	0.130921	0.167373	0.204443	0.24232	0.281158	0.321074	0.362186	0.40461	0.448417	0.493591	0.540004	0.587473	0.635827	0.684898	0.734436	0.784012	0.832994	0.880571	0.925841	0.967931	1.00611	1.03982	1.06872	1.09262	1.11147	1.12532	1.13422	1.13826	1.13761	1.13258	1.12358	1.11118	1.09605	1.07892	1.06059	1.04183	1.02334	1.00566	0.989222	0.974364	0.96135	0.950369	0.941541	0.934926	0.930528	0.928292	0.928108
0.0175132	0.0619306	0.108291	0.156694	0.207229	0.259993	0.315012	0.372068	0.430566	0.489545	0.547811	0.604099	0.657274	0.706511	0.751425	0.792096	0.828962	0.86261	0.893566	0.922177	0.948571	0.972651	0.994153	1.01273	1.02805	1.03987	1.04812	1.05287	1.05435	1.05292	1.04909	1.04341	1.03647	1.02876	1.02073	1.01271	1.00493	0.997591	0.990859	0.98489	0.979833	0.975817	0.972942	0.971281	0.970893	0.971801	0.973957	0.977266	0.981612	0.986859
0.0204834	0.0921181	0.166481	0.243387	0.322147	0.401433	0.479255	0.553106	0.620362	0.678806	0.72715	0.76539	0.794792	0.817494	0.835977	0.852565	0.869079	0.886689	0.90593	0.926806	0.948909	0.971542	0.993826	1.01481	1.03357	1.04931	1.06142	1.06953	1.07357	1.07372	1.07042	1.06422	1.0558	1.0458	1.03486	1.02356	1.01235	1.00163	0.991691	0.982786	0.975129	0.968888	0.964178	0.961042	0.959449	0.959324	0.960578	0.963119	0.966826	0.971517
0.0461525	0.0863328	0.127565	0.169633	0.212359	0.255511	0.298703	0.341376	0.382882	0.422643	0.460312	0.495848	0.529497	0.561715	0.593093	0.62426	0.655775	0.688025	0.72116	0.755096	0.789535	0.823984	0.857804	0.890308	0.920884	0.949055	0.974457	0.996803	1.01585	1.03137	1.04318	1.05114	1.05519	1.05546	1.05229	1.04621	1.0379	1.02805	1.01735	1.00639	0.9957	0.985733	0.976909	0.969588	0.964038	0.960415	0.958749	0.958923	0.960682	0.963655
[truncated: 51 more columns]
