# Supplementary material for: Distributions of plantar loads are altered when walking in anxiety-inducing virtual settings but not under cognitive demand
Source: PLoS One. 2026 Apr 20;21(4):e0345075. doi: 10.1371/journal.pone.0345075 (PMC13094994; doi:10.1371/journal.pone.0345075)
Supplement: S1 File — Study data is available here. (ZIP) [file pone.0345075.s001.zip › S1 File. Dataset/ProcLHeel_10DTH.xlsx]

## Sheet: Sheet1
29.4427	63.8783	97.8006	130.414	161.044	189.218	214.754	237.802	258.806	278.386	297.184	315.72	334.286	352.895	371.284	388.959	405.285	419.617	431.449	440.539	446.973	451.139	453.635	455.154	456.388	457.938	460.235	463.506	467.791	473	478.977	485.55	492.567	499.901	507.434	515.026	522.499	529.636	536.206	541.962	546.633	549.897	551.395	550.776	547.774	542.285	534.393	524.356	512.591	499.622
49.1493	84.0792	117.877	149.319	177.152	200.203	217.538	228.641	233.538	232.829	227.573	219.121	208.934	198.443	188.932	181.433	176.64	174.865	176.044	179.825	185.689	193.069	201.44	210.369	219.523	228.639	237.478	245.805	253.379	259.958	265.303	269.177	271.371	271.742	270.254	266.982	262.093	255.816	248.404	240.099	231.124	221.683	211.982	202.269	192.858	184.093	176.284	169.622	164.141	159.715
38.2658	92.2504	146.454	199.76	250.677	297.546	338.78	373.046	399.378	417.302	426.903	428.824	424.152	414.275	400.734	385.098	368.859	353.365	339.781	329.062	321.929	318.839	319.96	325.162	334.013	345.81	359.624	374.367	388.877	402.006	412.723	420.192	423.848	423.41	418.872	410.45	398.529	383.627	366.359	347.402	327.446	307.138	287.049	267.669	249.411	232.602	217.472	204.142	192.629	182.858
30.0938	65.0231	100.669	136.692	172.675	208.038	241.995	273.63	302.073	326.686	347.19	363.674	376.524	386.354	393.952	400.235	406.169	412.66	420.43	429.929	441.308	454.461	469.087	484.756	500.931	517.012	532.386	546.488	558.839	569.084	576.98	582.363	585.101	585.091	582.287	576.74	568.602	558.124	545.659	531.68	516.779	501.642	486.985	473.479	461.684	451.991	444.617	439.626	436.979	436.555
44.0499	79.3829	112.36	141.127	164.432	181.795	193.48	200.313	203.472	204.26	203.94	203.615	204.191	206.372	210.644	217.233	226.064	236.789	248.887	261.814	275.12	288.514	301.837	314.985	327.811	340.064	351.401	361.458	369.927	376.596	381.363	384.201	385.137	384.23	381.582	377.347	371.75	365.085	357.72	350.084	342.633	335.805	329.947	325.268	321.818	319.505	318.142	317.514	317.426	317.745
10.6686	22.2047	34.7802	48.8144	64.6205	82.2608	101.497	121.87	142.87	164.071	185.196	206.087	226.679	247.011	267.297	287.957	309.565	332.719	357.927	385.529	415.685	448.377	483.414	520.425	558.837	597.868	636.536	673.714	708.179	738.705	764.192	783.783	796.936	803.454	803.491	797.538	786.402	771.17	753.18	733.947	715.025	697.805	683.289	671.906	663.439	657.083	651.613	645.6	637.662	626.692
20.8899	53.402	86.0378	118.19	149.209	178.344	204.732	227.489	245.929	259.79	269.341	275.277	278.509	279.975	280.518	280.829	281.433	282.676	284.729	287.592	291.107	294.99	298.908	302.582	305.897	308.956	312.039	315.487	319.573	324.402	329.892	335.83	341.936	347.916	353.464	358.244	361.865	363.892	363.874	361.409	356.214	348.177	337.405	324.228	309.183	292.939	276.194	259.554	243.48	228.272
42.3125	67.4501	92.5513	117.198	141.061	163.841	185.232	204.978	222.967	239.318	254.37	268.573	282.329	295.833	309.002	321.558	333.191	343.734	353.249	362.019	370.445	378.932	387.789	397.187	407.162	417.632	428.408	439.191	449.582	459.112	467.279	473.599	477.647	479.089	477.712	473.449	466.393	456.805	445.107	431.848	417.641	403.098	388.784	375.213	362.843	352.067	343.189	336.388	331.697	329
41.7928	63.7863	86.2698	109.051	131.804	153.937	174.551	192.574	207.061	217.484	223.869	226.74	226.94	225.43	223.133	220.824	219.07	218.222	218.452	219.812	222.315	225.978	230.824	236.846	243.951	251.934	260.478	269.187	277.629	285.385	292.073	297.371	301.014	302.79	302.563	300.284	295.99	289.785	281.839	272.383	261.703	250.134	238.043	225.807	213.773	202.228	191.369	181.298	172.021	163.474
16.5729	58.0113	99.8968	141.491	181.941	220.258	255.297	285.815	310.656	328.996	340.546	345.624	345.112	340.298	332.684	323.821	315.183	308.066	303.502	302.184	304.422	310.149	318.99	330.365	343.597	357.995	372.901	387.714	401.895	414.97	426.536	436.285	444.028	449.705	453.375	455.172	455.253	453.766	450.861	446.723	441.579	435.681	429.249	422.459	415.448	408.338	401.228	394.192	387.297	380.653
34.9355	55.2788	76.3041	98.0205	120.446	143.526	167.085	190.836	214.415	237.417	259.406	279.943	298.636	315.218	329.581	341.762	351.931	360.396	367.602	374.089	380.415	387.075	394.459	402.829	412.293	422.788	434.076	445.77	457.404	468.494	478.571	487.194	493.981	498.644	501.019	501.081	498.95	494.868	489.179	482.296	474.656	466.682	458.767	451.28	444.539	438.768	434.088	430.518	428.007	426.458
31.3416	55.21	78.1361	99.1213	117.358	132.198	143.077	149.533	151.344	148.708	142.322	133.311	123.032	112.859	104.001	97.3881	93.6149	92.9178	95.1909	100.037	106.857	114.963	123.704	132.574	141.281	149.739	157.971	166	173.754	181.038	187.557	192.965	196.928	199.172	199.497	197.795	194.051	188.346	180.843	171.758	161.349	149.903	137.752	125.277	112.879	100.931	89.7344	79.5018	70.359	62.3561
34.9619	66.1151	96.2064	124.034	148.793	170.116	187.965	202.489	213.945	222.696	229.251	234.271	238.521	242.804	247.911	254.56	263.33	274.574	288.36	304.467	322.46	341.818	362.022	382.562	402.895	422.384	440.267	455.685	467.746	475.608	478.553	476.077	467.957	454.28	435.458	412.242	385.705	357.178	328.115	299.946	273.914	250.964	231.706	216.427	205.121	197.514	193.096	191.152	190.845	191.321
34.1948	69.6189	104.592	138.182	169.311	196.958	220.396	239.304	253.759	264.177	271.246	275.831	278.809	280.907	282.592	284.087	285.462	286.759	288.075	289.582	291.48	293.952	297.128	301.095	305.886	311.454	317.66	324.276	331.008	337.517	343.421	348.292	351.664	353.09	352.2	348.771	342.782	334.438	324.154	312.506	300.159	287.77	275.904	264.989	255.312	247.049	240.295	235.093	231.48	229.509
27.0623	46.2766	65.6693	85.0252	104.179	122.951	141.108	158.384	174.586	189.714	204.007	217.869	231.668	245.543	259.304	272.472	284.425	294.579	302.51	308.014	311.134	312.184	311.773	310.772	310.226	311.216	314.702	321.367	331.503	344.92	360.915	378.305	395.568	411.103	423.544	431.993	436.108	436.027	432.233	425.444	416.517	406.331	395.671	385.174	375.338	366.551	359.128	353.342	349.42	347.469
18.0243	63.4976	107.523	148.438	185.087	217.044	244.575	268.39	289.326	308.106	325.227	340.991	355.6	369.222	382.009	394.071	405.454	416.094	425.771	434.093	440.535	444.541	445.673	443.765	439.01	431.936	423.292	413.908	404.611	396.189	389.391	384.896	383.256	384.833	389.76	397.94	409.064	422.62	437.892	453.943	469.621	483.581	494.382	500.687	501.488	496.272	485.046	468.228	446.504	420.712
41.0009	67.0542	91.6682	113.581	131.784	145.682	155.149	160.469	162.23	161.193	158.165	153.901	149.043	144.091	139.384	135.125	131.423	128.376	126.122	124.867	124.871	126.403	129.669	134.751	141.559	149.825	159.124	168.924	178.659	187.808	195.937	202.727	207.976	211.568	213.456	213.641	212.166	209.095	204.503	198.482	191.154	182.682	173.29	163.253	152.871	142.438	132.23	122.495	113.44	105.213
34.0001	57.9056	80.7474	101.499	119.243	133.251	143.029	148.368	149.394	146.58	140.687	132.635	123.365	113.725	104.415	95.9734	88.7945	83.1488	79.2095	77.0693	76.7444	78.1675	81.1818	85.5458	90.9374	96.959	103.162	109.101	114.403	118.807	122.169	124.429	125.593	125.7	124.792	122.905	120.08	116.39	111.955	106.953	101.603	96.1378	90.7682	85.6555	80.8955	76.5165	72.4848	68.7202	65.1218	61.5984
40.9376	74.0846	106.971	138.781	168.811	196.424	221.02	242.061	259.154	272.167	281.309	287.124	290.413	292.089	293.04	294.022	295.615	298.218	302.076	307.318	313.981	321.996	331.186	341.277	351.92	362.698	373.117	382.582	390.439	396.045	398.859	398.515	394.856	387.926	377.915	365.123	349.951	332.9	314.558	295.545	276.45	257.768	239.862	222.973	207.242	192.738	179.464	167.358	156.3	146.137
31.9395	65.2591	98.7668	131.751	163.482	193.268	220.462	244.413	264.475	280.099	291	297.289	299.502	298.493	295.275	290.889	286.327	282.486	280.097	279.634	281.251	284.803	289.914	296.077	302.747	309.396	315.535	320.704	324.46	326.4	326.185	323.586	318.51	311.019	301.326	289.767	276.762	262.79	248.375	234.063	220.384	207.79	196.607	187.004	178.983	172.411	167.067	162.693	159.02	155.779
37.3486	68.5543	99.0262	127.787	153.92	176.543	194.846	208.213	216.35	219.364	217.763	212.383	204.275	194.598	184.519	175.143	167.457	162.281	160.209	161.533	166.207	173.853	183.811	195.222	207.124	218.534	228.521	236.275	241.166	242.802	241.092	236.275	228.856	219.476	208.752	197.188	185.166	172.973	160.842	148.967	137.505	126.576	116.259	106.6	97.6382	89.4332	82.0694	75.6403	70.2238	65.861
17.5239	50.5947	83.3855	115.112	145.24	173.528	199.946	224.552	247.421	268.62	288.177	306.051	322.17	336.547	349.387	361.124	372.352	383.684	395.618	408.432	422.153	436.566	451.275	465.801	479.658	492.391	503.555	512.667	519.158	522.411	521.866	517.166	508.27	495.49	479.455	461.029	441.198	420.943	401.139	382.477	365.419	350.196	336.852	325.312	315.448	307.12	300.193	294.505	289.845	285.927
44.7858	62.5519	80.8655	99.5682	118.328	136.557	153.395	167.818	178.851	185.831	188.611	187.61	183.678	177.891	171.355	165.087	159.948	156.59	155.416	156.568	159.944	165.246	172.038	179.807	188.018	196.132	203.614	209.946	214.648	217.315	217.66	215.58	211.184	204.783	196.817	187.772	178.108	168.229	158.464	149.092	140.356	132.468	125.602	119.871	115.319	111.919	109.586	108.2	107.624	107.751
[truncated: 51 more columns]
