# Supplementary material for: Distributions of plantar loads are altered when walking in anxiety-inducing virtual settings but not under cognitive demand
Source: PLoS One. 2026 Apr 20;21(4):e0345075. doi: 10.1371/journal.pone.0345075 (PMC13094994; doi:10.1371/journal.pone.0345075)
Supplement: S1 File — Study data is available here. (ZIP) [file pone.0345075.s001.zip › S1 File. Dataset/ProcR_40STH.xlsx]

## Sheet: Sheet1
0.0474606	0.10675	0.167626	0.22988	0.292989	0.355979	0.417487	0.476027	0.530333	0.579589	0.623502	0.662276	0.696553	0.727256	0.755378	0.781834	0.807372	0.832527	0.857624	0.882825	0.908216	0.933832	0.959561	0.985053	1.00972	1.03284	1.05369	1.07169	1.08647	1.09788	1.106	1.11106	1.11336	1.11318	1.11077	1.10633	1.10004	1.09211	1.08282	1.07245	1.06137	1.04995	1.03857	1.02756	1.01723	1.00782	0.999565	0.992613	0.987042	0.982833
0.0686292	0.148888	0.230224	0.311694	0.392174	0.470287	0.54446	0.613135	0.675074	0.729617	0.776746	0.816978	0.851189	0.880442	0.905852	0.928462	0.949154	0.968587	0.987171	1.00505	1.0221	1.03795	1.05209	1.06393	1.07292	1.07867	1.08097	1.07989	1.07572	1.06897	1.06022	1.05003	1.03886	1.02713	1.01516	1.00325	0.991641	0.980553	0.970116	0.960396	0.951443	0.943319	0.936076	0.929715	0.92418	0.919358	0.915077	0.911174	0.907611	0.904516
0.07693	0.0999772	0.123108	0.14614	0.168893	0.191208	0.213048	0.234614	0.256333	0.278714	0.302127	0.326633	0.351947	0.377549	0.402925	0.42779	0.452156	0.476286	0.500571	0.525394	0.551061	0.577772	0.605592	0.634428	0.664075	0.694256	0.724675	0.755082	0.785347	0.815511	0.845754	0.876292	0.907246	0.938508	0.969607	0.999656	1.02744	1.05161	1.07092	1.08444	1.09175	1.09306	1.08917	1.0812	1.07042	1.05801	1.04498	1.03205	1.01969	1.00818
0.0706033	0.16658	0.262412	0.356411	0.446419	0.53011	0.605526	0.671544	0.728098	0.776146	0.81735	0.853598	0.88653	0.917263	0.946354	0.973958	1.00003	1.02441	1.04685	1.06696	1.08435	1.09866	1.1097	1.11738	1.12171	1.12264	1.1202	1.11449	1.10572	1.09419	1.08022	1.0642	1.04653	1.02762	1.00792	0.987859	0.967811	0.948031	0.928664	0.909772	0.891416	0.873722	0.856871	0.841051	0.82645	0.813272	0.801716	0.791905	0.783819	0.77734
0.0177809	0.0869905	0.159627	0.235942	0.315715	0.39818	0.482017	0.565374	0.645977	0.721367	0.789274	0.848032	0.896906	0.936209	0.96714	0.991419	1.01088	1.0272	1.0417	1.05532	1.06853	1.08142	1.09381	1.10541	1.11586	1.12476	1.13169	1.13616	1.13771	1.13599	1.13076	1.12195	1.10967	1.09423	1.07618	1.05622	1.03513	1.01367	0.992499	0.972169	0.953088	0.935512	0.919529	0.905122	0.89225	0.880881	0.87098	0.8625	0.855381	0.849564
0.0299177	0.155044	0.280795	0.405395	0.525722	0.637697	0.737302	0.821669	0.889719	0.942172	0.98105	1.00902	1.02886	1.04316	1.05407	1.06313	1.07131	1.07892	1.08577	1.09127	1.0947	1.09544	1.09318	1.08801	1.08029	1.07061	1.0597	1.04828	1.03697	1.02627	1.01653	1.00794	1.00055	0.994323	0.989033	0.984326	0.979761	0.974923	0.96953	0.963494	0.956961	0.950346	0.94427	0.939454	0.936597	0.93628	0.938852	0.944344	0.952394	0.962239
0.0830722	0.107287	0.130768	0.152792	0.172895	0.190921	0.206978	0.221387	0.234684	0.247576	0.260811	0.275031	0.290729	0.308273	0.327916	0.349742	0.373617	0.399194	0.426007	0.453608	0.481683	0.510099	0.538845	0.567912	0.597234	0.626681	0.656093	0.685353	0.714425	0.74335	0.772205	0.801073	0.830026	0.859044	0.887928	0.916249	0.943347	0.96839	0.990502	1.00887	1.02283	1.03193	1.03599	1.03519	1.03005	1.02136	1.01009	0.997274	0.983835	0.970479
0.0231349	0.10593	0.189875	0.274097	0.35746	0.43855	0.51579	0.587714	0.653316	0.712314	0.765147	0.812717	0.856012	0.895789	0.932441	0.966044	0.996511	1.02374	1.04767	1.06826	1.08555	1.09956	1.1103	1.11765	1.12138	1.12123	1.11705	1.10886	1.09693	1.08173	1.06394	1.04431	1.02359	1.00246	0.981509	0.961165	0.941702	0.92326	0.905878	0.889489	0.873983	0.859298	0.845453	0.832524	0.820623	0.809895	0.800508	0.792653	0.786542	0.782397
0.019828	0.0990814	0.179941	0.261717	0.343317	0.423346	0.500325	0.572881	0.639906	0.700668	0.754867	0.802585	0.844177	0.88013	0.910966	0.937195	0.959316	0.977882	0.993514	1.0068	1.01819	1.02797	1.0363	1.04319	1.0485	1.05204	1.05367	1.0533	1.05083	1.04619	1.0394	1.03062	1.02007	1.00808	0.994977	0.981179	0.967097	0.953087	0.939382	0.926076	0.913192	0.900769	0.888937	0.877935	0.868048	0.859492	0.852376	0.846724	0.842521	0.839726
0.0387699	0.118758	0.20126	0.285903	0.371554	0.456225	0.537251	0.611699	0.676978	0.731436	0.774676	0.807531	0.831785	0.849739	0.863718	0.87571	0.887229	0.899307	0.912532	0.927127	0.943009	0.959819	0.97694	0.993582	1.00893	1.0223	1.03322	1.04148	1.04714	1.05042	1.05166	1.05115	1.04921	1.04619	1.04242	1.03818	1.03378	1.02949	1.02548	1.02177	1.01828	1.01492	1.01166	1.00856	1.00563	1.00291	1.00042	0.998133	0.996041	0.994167
0.0344654	0.100801	0.166431	0.23004	0.290351	0.346284	0.397165	0.442934	0.484241	0.522328	0.558692	0.594705	0.631345	0.669109	0.708056	0.747898	0.78811	0.828044	0.867041	0.904547	0.940146	0.973492	1.00422	1.03193	1.05618	1.07647	1.09236	1.10354	1.10997	1.11178	1.10931	1.10298	1.09329	1.08081	1.06614	1.04989	1.03267	1.01497	0.997123	0.979352	0.961841	0.944785	0.928358	0.912645	0.89765	0.883389	0.869936	0.857414	0.84597	0.835789
0.0272193	0.10067	0.174319	0.24705	0.317488	0.384144	0.44569	0.501259	0.550603	0.594088	0.632614	0.667463	0.700046	0.731588	0.762907	0.794369	0.825982	0.857568	0.888904	0.919761	0.949865	0.978919	1.00664	1.03273	1.05688	1.07865	1.09755	1.11304	1.12464	1.13209	1.13538	1.13481	1.1309	1.12427	1.11563	1.10564	1.09485	1.08355	1.07183	1.05975	1.04734	1.03459	1.0215	1.00811	0.994512	0.98084	0.96725	0.953886	0.940851	0.92823
0.0344514	0.110718	0.189999	0.272215	0.35658	0.441562	0.52502	0.604455	0.677368	0.741656	0.79597	0.839947	0.874255	0.900372	0.920223	0.935813	0.948937	0.960996	0.972939	0.985295	0.998275	1.01184	1.02577	1.03966	1.05297	1.06504	1.07522	1.08297	1.08796	1.09009	1.08943	1.08618	1.08064	1.07323	1.06443	1.05471	1.04438	1.0337	1.02285	1.01195	1.0011	0.990417	0.980032	0.970134	0.960926	0.952615	0.945399	0.939437	0.93481	0.931546
0.0247601	0.0940862	0.165673	0.239405	0.314622	0.390026	0.463847	0.534163	0.599235	0.657787	0.709199	0.753546	0.791436	0.82378	0.851611	0.87597	0.897804	0.917882	0.93673	0.954641	0.971714	0.987858	1.0028	1.01611	1.0273	1.03589	1.04158	1.04426	1.04402	1.04099	1.03538	1.02742	1.01743	1.00587	0.993244	0.980022	0.966544	0.953039	0.939681	0.926627	0.914023	0.902004	0.890719	0.880379	0.871248	0.863558	0.857426	0.852863	0.849834	0.848323
0.0750679	0.152464	0.230827	0.309161	0.386396	0.461383	0.53293	0.599887	0.661278	0.716516	0.765564	0.808952	0.847597	0.882514	0.914607	0.944569	0.972845	0.999629	1.02491	1.04854	1.0704	1.09032	1.10814	1.12362	1.13644	1.14625	1.15271	1.15553	1.1545	1.14952	1.14073	1.12846	1.11323	1.09561	1.07633	1.05614	1.03576	1.01587	0.997019	0.979687	0.964195	0.950717	0.939288	0.929818	0.922133	0.916023	0.91128	0.90772	0.90522	0.903768
0.053243	0.142148	0.233623	0.327106	0.421463	0.514764	0.604286	0.686842	0.759456	0.820103	0.868159	0.904385	0.930569	0.949041	0.962211	0.972247	0.980901	0.989408	0.998467	1.00828	1.01864	1.02903	1.0388	1.04734	1.05416	1.05889	1.06132	1.06148	1.05969	1.05647	1.05242	1.04801	1.04352	1.03905	1.03455	1.02991	1.025	1.01978	1.01432	1.00876	1.0033	0.998137	0.993482	0.989502	0.986259	0.983688	0.981617	0.979825	0.978122	0.976416
0.055732	0.130098	0.205076	0.279685	0.352376	0.421296	0.484744	0.54156	0.59136	0.634582	0.672272	0.705726	0.736197	0.764743	0.79218	0.819086	0.845814	0.872476	0.898942	0.92489	0.949899	0.973526	0.995331	1.01487	1.03169	1.04533	1.0554	1.06162	1.0638	1.06192	1.05608	1.0466	1.03391	1.01852	1.00101	0.981977	0.962021	0.94174	0.921693	0.902363	0.884115	0.867178	0.851691	0.837746	0.82541	0.814691	0.805546	0.797916	0.791741	0.786922
0.0159668	0.0956481	0.179029	0.266217	0.356834	0.449844	0.543452	0.635152	0.721983	0.800975	0.869676	0.926618	0.971541	1.0053	1.02951	1.04615	1.05725	1.06461	1.06971	1.07354	1.07668	1.07937	1.08161	1.08313	1.08349	1.08221	1.07887	1.07307	1.06459	1.05334	1.03937	1.02283	1.004	0.983335	0.961435	0.938963	0.916599	0.894976	0.874621	0.855948	0.839252	0.824643	0.812032	0.801247	0.792131	0.784565	0.77843	0.773593	0.769921	0.767319
0.0148721	0.0965654	0.180631	0.266613	0.353461	0.439619	0.523248	0.602443	0.675474	0.741041	0.798449	0.847597	0.88884	0.922774	0.950065	0.971416	0.987639	0.999688	1.0086	1.01541	1.02098	1.026	1.03087	1.0357	1.04035	1.04447	1.04769	1.04963	1.05	1.04859	1.04527	1.0401	1.03323	1.02488	1.01535	1.00498	0.994236	0.983612	0.973547	0.964331	0.95608	0.948774	0.942331	0.936653	0.931607	0.927016	0.922703	0.918554	0.914535	0.910709
0.0455682	0.12663	0.211705	0.300941	0.393992	0.489737	0.586102	0.680101	0.768193	0.846938	0.913733	0.967364	1.00814	1.03758	1.05789	1.07143	1.08034	1.08629	1.09041	1.09343	1.09573	1.09742	1.09837	1.09829	1.09684	1.09361	1.08818	1.08017	1.06942	1.05607	1.04055	1.02351	1.00568	0.987715	0.970173	0.953459	0.93788	0.923664	0.910969	0.899905	0.890553	0.882985	0.877274	0.873486	0.871619	0.871583	0.873215	0.87633	0.880749	0.886287
0.0212461	0.0952081	0.171639	0.250201	0.330127	0.410144	0.488507	0.563121	0.631827	0.692813	0.744987	0.78812	0.822726	0.849798	0.870549	0.886218	0.897927	0.906644	0.913187	0.918241	0.922393	0.926137	0.92983	0.933626	0.937479	0.941218	0.944608	0.947371	0.949264	0.950196	0.950247	0.949558	0.948227	0.946281	0.943691	0.940394	0.936321	0.931402	0.925575	0.918801	0.911098	0.902557	0.893325	0.883605	0.873661	0.863814	0.854389	0.845687	0.837975	0.831486
0.0302911	0.0978055	0.167849	0.240196	0.314415	0.389713	0.464817	0.537934	0.606912	0.669627	0.724448	0.770578	0.808132	0.838015	0.861667	0.88075	0.896887	0.911492	0.925684	0.940219	0.95547	0.971491	0.988128	1.00509	1.02198	1.03828	1.05342	1.06677	1.07769	1.08561	1.09017	1.09129	1.08929	1.08481	1.07876	1.0721	1.06566	1.06004	1.05546	1.05173	1.04812	1.04341	1.03581	1.02293	1.00178	0.968937	0.920844	0.854362	0.767593	0.661048
0.0725761	0.156088	0.241039	0.326538	0.411136	0.492813	0.569185	0.637889	0.69705	0.745679	0.783815	0.812436	0.833217	0.8482	0.859469	0.86891	0.878087	0.88819	0.900009	0.913921	0.929933	0.947752	0.966855	0.986565	1.00612	1.02473	1.04165	1.05627	1.06819	1.07719	1.08322	1.08645	1.08723	1.08594	1.08293	1.07854	1.07311	1.06698	1.06041	1.05356	1.04657	1.03955	1.03262	1.02587	1.01946	1.01359	1.00844	1.00417	1.00085	0.998443
0.054521	0.118973	0.181374	0.239623	0.292162	0.338275	0.378202	0.413004	0.444292	0.473897	0.503557	0.53464	0.567962	0.603757	0.641769	0.681393	0.721796	0.762022	0.801127	0.83828	0.872791	0.904104	0.931765	0.955418	0.974838	0.989991	1.00103	1.00819	1.01174	1.01192	1.00899	1.00324	0.994947	0.984454	0.97214	0.958401	0.943601	0.928003	0.911746	0.894926	0.877699	0.860295	0.842962	0.825912	0.809342	0.793486	0.778629	0.765077	0.753137	0.743151
0.0351954	0.0962494	0.159855	0.226062	0.29443	0.363999	0.433376	0.500876	0.564704	0.623217	0.675306	0.720678	0.759874	0.794031	0.824513	0.852557	0.879098	0.904783	0.930027	0.954972	0.979455	1.00309	1.02539	1.04587	1.06406	1.07954	1.09186	1.10065	1.10564	1.10668	1.10382	1.09731	1.08754	1.07501	1.06029	1.044	1.0267	1.00881	0.990665	0.972508	0.95451	0.9368	0.919514	0.902853	0.887071	0.872423	0.859122	0.847317	0.83709	0.828465
0.0564472	0.144095	0.234462	0.327136	0.421049	0.5143	0.604236	0.687814	0.762162	0.825181	0.875971	0.914909	0.943365	0.963286	0.976829	0.986068	0.992791	0.99839	1.00384	1.00974	1.01641	1.02385	1.03186	1.04006	1.04798	1.05508	1.06078	1.06453	1.0658	1.06416	1.05931	1.05123	1.0401	1.02632	1.01043	0.992995	0.974608	0.955843	0.937285	0.919468	0.902796	0.887526	0.873808	0.861713	0.851233	0.842273	0.834699	0.828405	0.823347	0.819509
0.0657462	0.124721	0.185894	0.249376	0.315089	0.382489	0.450452	0.517426	0.581773	0.642078	0.697334	0.747046	0.791241	0.830356	0.865014	0.89583	0.92333	0.947944	0.970035	0.989902	1.00775	1.02365	1.03753	1.04924	1.05865	1.06564	1.07006	1.0718	1.07078	1.06701	1.0606	1.0518	1.04094	1.02849	1.01491	1.00062	0.985957	0.971247	0.956787	0.942798	0.929361	0.91643	0.903913	0.891754	0.879954	0.868603	0.857866	0.847911	0.838865	0.830851
0.0550823	0.139693	0.225985	0.313094	0.399681	0.484002	0.564099	0.638024	0.704118	0.761327	0.809455	0.849191	0.881895	0.909261	0.932981	0.954444	0.974595	0.993942	1.01264	1.03057	1.04744	1.06291	1.07674	1.08878	1.09895	1.10715	1.11326	1.11716	1.11878	1.11809	1.1151	1.10991	1.10272	1.09375	1.0833	1.07163	1.05903	1.0458	1.03219	1.01845	1.00483	0.991624	0.979093	0.967433	0.956736	0.947077	0.938559	0.931277	0.925255	0.920437
0.0776534	0.140963	0.204044	0.265936	0.325409	0.381006	0.43134	0.475532	0.513534	0.546098	0.574477	0.600086	0.624269	0.648157	0.672602	0.698171	0.725153	0.753571	0.783225	0.813773	0.844796	0.875861	0.90655	0.936423	0.96501	0.991861	1.01659	1.03883	1.05829	1.0747	1.08788	1.0977	1.10402	1.10678	1.10604	1.10198	1.09488	1.08508	1.07302	1.0592	1.04421	1.02873	1.01346	0.99908	0.986149	0.975131	0.966394	0.960157	0.95644	0.955048
0.019642	0.105239	0.191563	0.27751	0.36122	0.440326	0.512532	0.576176	0.630512	0.675736	0.712839	0.743373	0.769144	0.79187	0.812936	0.833302	0.85353	0.873888	0.894451	0.915185	0.935945	0.95643	0.976187	0.994702	1.01151	1.0262	1.03839	1.04775	1.05408	1.05737	1.05766	1.05513	1.05002	1.04265	1.03346	1.02296	1.01167	0.999975	0.988134	0.976312	0.964623	0.953169	0.942072	0.931469	0.921477	0.912145	0.903485	0.895564	0.888548	0.882669
0.0162259	0.0860043	0.158786	0.234706	0.313326	0.39363	0.474197	0.55336	0.629296	0.700183	0.764488	0.821266	0.870295	0.912003	0.947218	0.976888	1.00191	1.02308	1.04106	1.0564	1.06948	1.08057	1.08984	1.09735	1.10309	1.10699	1.10897	1.10886	1.10655	1.10192	1.09492	1.08563	1.07422	1.06095	1.0462	1.03038	1.01391	0.997217	0.98071	0.964714	0.949443	0.935002	0.921431	0.908752	0.89699	0.886159	0.876277	0.867381	0.85953	0.852806
[truncated: 51 more columns]
