# Supplementary material for: Distributions of plantar loads are altered when walking in anxiety-inducing virtual settings but not under cognitive demand
Source: PLoS One. 2026 Apr 20;21(4):e0345075. doi: 10.1371/journal.pone.0345075 (PMC13094994; doi:10.1371/journal.pone.0345075)
Supplement: S1 File — Study data is available here. (ZIP) [file pone.0345075.s001.zip › S1 File. Dataset/ProcLLat_10DTL.xlsx]

## Sheet: Sheet1
-0.545302	1.97282	5.03658	8.84425	13.5743	19.3391	26.1356	33.8082	42.0629	50.5427	58.9272	67.0004	74.6664	81.9362	88.911	95.7565	102.661	109.793	117.263	125.113	133.319	141.808	150.476	159.202	167.839	176.227	184.218	191.698	198.599	204.891	210.562	215.629	220.134	224.139	227.706	230.893	233.741	236.266	238.457	240.287	241.741	242.842	243.679	244.396	245.168	246.174	247.571	249.456	251.846	254.689
2.26029	4.06101	6.56138	10.0501	14.7943	20.9834	28.6737	37.7425	47.884	58.6834	69.7395	80.7635	91.6114	102.269	112.822	123.421	134.245	145.453	157.133	169.278	181.775	194.446	207.077	219.466	231.437	242.865	253.665	263.778	273.15	281.717	289.41	296.187	302.074	307.187	311.726	315.95	320.151	324.61	329.554	335.112	341.285	347.939	354.839	361.699	368.237	374.23	379.536	384.098	387.924	391.056
1.55821	5.50279	10.6487	17.487	26.4015	37.5734	50.8945	65.9426	82.077	98.6172	114.992	130.795	145.775	159.809	172.861	184.929	196.009	206.083	215.137	223.19	230.33	236.722	242.598	248.226	253.872	259.735	265.89	272.278	278.739	285.081	291.142	296.831	302.146	307.152	311.949	316.65	321.364	326.218	331.345	336.879	342.929	349.571	356.834	364.687	373.034	381.721	390.535	399.213	407.467	415.026
3.45806	6.64489	10.4518	15.1051	20.701	27.1499	34.1524	41.2493	47.9584	53.9343	59.0561	63.4237	67.3098	71.0959	75.1986	79.999	85.7993	92.8033	101.106	110.687	121.409	133.035	145.238	157.62	169.736	181.112	191.288	199.881	206.653	211.553	214.702	216.354	216.834	216.49	215.644	214.565	213.456	212.463	211.699	211.261	211.241	211.717	212.737	214.32	216.476	219.229	222.609	226.646	231.38	236.868
0.458339	3.43471	7.11684	11.7669	17.5598	24.5346	32.5554	41.3088	50.3822	59.3972	68.1162	76.4895	84.6511	92.8725	101.488	110.812	121.063	132.32	144.524	157.499	170.997	184.732	198.403	211.718	224.405	236.213	246.907	256.283	264.197	270.581	275.451	278.903	281.117	282.357	282.962	283.316	283.795	284.704	286.214	288.325	290.872	293.579	296.122	298.185	299.529	300.058	299.851	299.137	298.226	297.435
-0.502373	2.56368	6.49783	11.6066	18.1417	26.2044	35.6584	46.1035	56.9501	67.5652	77.4043	86.0801	93.3811	99.2654	103.841	107.332	110.032	112.262	114.324	116.466	118.853	121.584	124.715	128.275	132.261	136.63	141.286	146.069	150.752	155.058	158.689	161.359	162.828	162.942	161.664	159.097	155.489	151.197	146.639	142.242	138.401	135.458	133.706	133.387	134.687	137.737	142.605	149.297	157.753	167.846
2.22413	4.81256	7.9089	11.7525	16.5611	22.4716	29.4965	37.5227	46.3552	55.7876	65.6684	75.9332	86.5934	97.7009	109.305	121.395	133.842	146.373	158.592	170.026	180.206	188.752	195.444	200.244	203.272	204.771	205.064	204.521	203.521	202.418	201.501	200.983	200.983	201.526	202.536	203.844	205.223	206.448	207.374	208.003	208.501	209.183	210.459	212.782	216.596	222.278	230.081	240.087	252.174	266.015
1.46026	6.09777	10.9773	16.19	21.7254	27.4766	33.2987	39.0849	44.8103	50.5314	56.3589	62.4256	68.8575	75.7484	83.1361	90.9964	99.2608	107.839	116.643	125.595	134.622	143.637	152.513	161.069	169.092	176.395	182.882	188.568	193.574	198.08	202.28	206.339	210.369	214.42	218.484	222.498	226.368	229.991	233.304	236.326	239.186	242.102	245.331	249.114	253.623	258.936	265.004	271.639	278.525	285.253
0.227637	3.13084	6.58959	10.8255	16.0211	22.2582	29.4643	37.406	45.7493	54.1567	62.3668	70.2303	77.7182	84.9217	92.0402	99.355	107.181	115.798	125.397	136.051	147.73	160.332	173.729	187.815	202.532	217.883	233.917	250.711	268.343	286.848	306.166	326.087	346.237	366.095	385.057	402.524	417.99	431.13	441.83	450.186	456.449	460.957	464.072	466.13	467.407	468.12	468.44	468.512	468.46	468.407
0.107705	5.58788	11.6306	18.4722	26.2232	34.8253	44.0645	53.6505	63.3123	72.8523	82.1619	91.2221	100.092	108.875	117.678	126.576	135.611	144.801	154.141	163.613	173.196	182.885	192.693	202.646	212.757	223.015	233.379	243.768	254.057	264.077	273.639	282.581	290.82	298.378	305.373	311.983	318.404	324.805	331.295	337.889	344.495	350.893	356.756	361.718	365.488	367.933	369.131	369.353	369.01	368.577
0.14395	4.91158	10.1287	15.9811	22.5538	29.7989	37.5484	45.5752	53.667	61.6796	69.5712	77.423	85.442	93.9368	103.261	113.745	125.64	139.059	153.931	169.961	186.649	203.347	219.346	233.971	246.667	257.053	264.956	270.403	273.59	274.85	274.596	273.275	271.314	269.081	266.845	264.76	262.85	261.002	258.988	256.525	253.349	249.279	244.254	238.338	231.706	224.633	217.462	210.572	204.327	199.012
0.64713	4.10788	7.9271	12.2705	17.2386	22.8392	28.9845	35.5326	42.3476	49.3366	56.4577	63.7075	71.0987	78.6374	86.3048	94.0469	101.778	109.39	116.765	123.79	130.372	136.445	141.968	146.919	151.293	155.09	158.315	160.964	163.029	164.5	165.377	165.692	165.509	164.923	164.03	162.897	161.532	159.904	157.977	155.753	153.294	150.713	148.151	145.747	143.62	141.865	140.552	139.726	139.395	139.527
-0.380785	3.1245	7.45652	12.9595	19.9041	28.4236	38.4577	49.7439	61.8783	74.4122	86.9366	99.1449	110.87	122.087	132.897	143.5	154.156	165.124	176.586	188.606	201.135	214.029	227.084	240.048	252.639	264.558	275.493	285.144	293.26	299.677	304.349	307.365	308.94	309.388	309.081	308.417	307.779	307.496	307.808	308.861	310.724	313.394	316.808	320.853	325.379	330.218	335.205	340.198	345.09	349.819
-0.931096	2.34703	5.90938	9.88873	14.3521	19.2641	24.489	29.8403	35.1574	40.3665	45.5012	50.685	56.0895	61.8889	68.2282	75.2022	82.8391	91.0871	99.8082	108.781	117.72	126.303	134.222	141.226	147.167	152.01	155.831	158.802	161.188	163.339	165.672	168.63	172.637	178.043	185.088	193.875	204.36	216.348	229.516	243.433	257.589	271.416	284.346	295.884	305.674	313.525	319.393	323.334	325.474	325.995
1.05769	7.77843	14.8924	22.4789	30.5283	38.9099	47.3783	55.626	63.3521	70.3191	76.3913	81.553	85.8986	89.6027	92.8882	96	99.1901	102.697	106.722	111.414	116.869	123.125	130.142	137.787	145.857	154.1	162.255	170.102	177.508	184.443	190.973	197.232	203.397	209.65	216.147	222.987	230.205	237.792	245.727	254.004	262.64	271.646	280.994	290.577	300.22	309.699	318.785	327.265	334.96	341.725
3.75894	9.653	15.7383	22.0415	28.4804	34.862	40.9402	46.5001	51.421	55.7003	59.4468	62.8563	66.1821	69.7064	73.7107	78.4485	84.1267	90.8932	98.8323	107.968	118.271	129.676	142.096	155.435	169.586	184.418	199.764	215.426	231.17	246.726	261.803	276.103	289.361	301.365	311.973	321.109	328.764	334.979	339.83	343.389	345.717	346.884	347.01	346.283	344.982	343.461	342.11	341.301	341.335	342.423
4.17806	6.38557	9.51814	13.9664	20.0575	27.977	37.6981	48.9436	61.2059	73.8421	86.224	97.8724	108.515	118.067	126.578	134.175	141.009	147.218	152.906	158.153	163.041	167.702	172.332	177.203	182.621	188.874	196.169	204.609	214.188	224.819	236.366	248.675	261.602	275.039	288.929	303.253	318.02	333.236	348.886	364.917	381.235	397.697	414.104	430.202	445.705	460.348	473.931	486.341	497.548	507.568
-0.375684	2.59221	6.31625	11.1346	17.3479	25.1425	34.5206	45.2836	57.089	69.5485	82.3183	95.1528	107.918	120.578	133.15	145.64	157.979	170.005	181.494	192.216	201.973	210.643	218.201	224.726	230.391	235.448	240.185	244.877	249.738	254.897	260.397	266.204	272.23	278.354	284.464	290.487	296.41	302.278	308.166	314.136	320.205	326.314	332.324	338.024	343.162	347.486	350.801	353.013	354.167	354.464
0.129056	4.53159	9.556	15.4505	22.3624	30.2729	38.9782	48.1342	57.3372	66.203	74.4227	81.795	88.233	93.746	98.3984	102.266	105.419	107.925	109.86	111.315	112.409	113.292	114.141	115.134	116.43	118.165	120.446	123.36	126.968	131.296	136.335	142.06	148.449	155.49	163.19	171.58	180.711	190.616	201.248	212.409	223.724	234.666	244.664	253.236	260.114	265.287	268.982	271.592	273.592	275.453
1.02685	7.73337	14.9178	22.7154	31.1243	39.9852	49.0333	57.978	66.5739	74.6823	82.31	89.5931	96.728	103.892	111.186	118.603	126.026	133.253	140.037	146.138	151.37	155.627	158.889	161.217	162.728	163.557	163.823	163.621	163.031	162.134	161.019	159.75	158.363	156.87	155.273	153.559	151.714	149.74	147.685	145.666	143.853	142.45	141.647	141.578	142.286	143.715	145.72	148.093	150.613	153.075
2.60326	5.11412	8.16176	11.9577	16.6558	22.3167	28.8808	36.163	43.8914	51.7965	59.7116	67.6262	75.6754	84.0923	93.1502	103.105	114.137	126.295	139.445	153.254	167.218	180.747	193.275	204.354	213.692	221.157	226.773	230.693	233.186	234.606	235.362	235.878	236.563	237.776	239.813	242.891	247.134	252.565	259.127	266.694	275.078	284.031	293.263	302.445	311.218	319.224	326.17	331.907	336.483	340.12
15.8723	24.9102	34.2303	43.8367	53.6548	63.5383	73.3114	82.8133	91.9188	100.529	108.55	115.884	122.44	128.161	133.044	137.16	140.653	143.705	146.524	149.33	152.34	155.744	159.69	164.249	169.414	175.112	181.22	187.571	193.974	200.23	206.174	211.677	216.658	221.083	224.961	228.323	231.202	233.62	235.579	237.066	238.062	238.561	238.587	238.184	237.419	236.378	235.139	233.754	232.245	230.622
-1.11213	1.89726	5.59366	10.2299	15.9409	22.6753	30.1603	37.9357	45.4594	52.2356	57.9014	62.2615	65.2889	67.1031	67.9427	68.1483	68.1531	68.4743	69.6934	72.4198	77.2482	84.7318	95.3617	109.535	127.497	149.258	174.503	202.506	232.08	261.628	289.31	313.332	332.238	345.113	351.642	352.061	347.043	337.571	324.795	309.916	294.079	278.3	263.436	250.161	238.938	229.995	223.306	218.608	215.428	213.162
[truncated: 51 more columns]
