# Supplementary material for: Distributions of plantar loads are altered when walking in anxiety-inducing virtual settings but not under cognitive demand
Source: PLoS One. 2026 Apr 20;21(4):e0345075. doi: 10.1371/journal.pone.0345075 (PMC13094994; doi:10.1371/journal.pone.0345075)
Supplement: S1 File — Study data is available here. (ZIP) [file pone.0345075.s001.zip › S1 File. Dataset/ProcRHeel_20STL.xlsx]

## Sheet: Sheet1
80.0066	73.2861	66.5454	59.925	53.5418	47.4776	41.7805	36.4716	31.5627	27.0666	22.9965	19.3716	16.2231	13.585	11.4732	9.87111	8.7301	7.9749	7.5177	7.28167	7.21736	7.29954	7.51396	7.84817	8.2856	8.8013	9.36439	9.93912	10.4787	10.9319	11.2657	11.4764	11.5855	11.6322	11.6593	11.6995	11.7743	11.8934	12.0521	12.2403	12.4508	12.6799	12.9221	13.1658	13.3942	13.5939	13.7585	13.8837	13.9717	14.0394
55.7627	50.7328	45.6044	40.4369	35.275	30.1682	25.1862	20.4198	15.9803	11.9864	8.53412	5.67241	3.40296	1.69321	0.486139	-0.29452	-0.735406	-0.920781	-0.922368	-0.794527	-0.57364	-0.28048	0.0753456	0.489381	0.954838	1.45454	1.95726	2.42502	2.82748	3.15116	3.39808	3.58014	3.71771	3.84073	3.97984	4.15027	4.35	4.57451	4.82815	5.12388	5.47787	5.90306	6.40152	6.95558	7.52307	8.04617	8.47373	8.78073	8.97339	9.08483
64.8329	55.6236	46.5541	37.8899	29.8313	22.5357	16.1378	10.7478	6.43375	3.19192	0.932663	-0.498751	-1.28479	-1.60431	-1.61406	-1.44058	-1.1787	-0.893995	-0.627509	-0.4013	-0.223855	-0.0947699	-0.00844811	0.0431545	0.0686282	0.0759265	0.0717432	0.061287	0.0483149	0.0353138	0.0237485	0.0143215	0.00721023	0.00226447	-0.000841412	-0.00250043	-0.0031031	-0.00299823	-0.00247641	-0.00176926	-0.0010579	-0.000486108	-0.000173777	-0.000227775	-0.000747419	-0.00182228	-0.00352023	-0.00586401	-0.00879503	-0.0121244
3.72449	2.7854	1.92784	1.20967	0.653414	0.25407	-0.00861592	-0.161814	-0.233733	-0.249892	-0.231536	-0.194988	-0.15182	-0.109582	-0.0725997	-0.0428108	-0.0205569	-0.00520562	0.00438298	0.00952001	0.0114709	0.0113335	0.00998482	0.00807499	0.0060488	0.00418142	0.00261834	0.00141335	0.000561061	2.24429e-05	-0.000256723	-0.000333877	-0.000263164	-9.32275e-05	0.000131806	0.000369202	0.000573303	0.000690993	0.000657942	0.000396792	-0.000181325	-0.00117032	-0.00265591	-0.0046938	-0.00727768	-0.0102961	-0.0134791	-0.016337	-0.0180984	-0.017658
114.351	98.9447	83.7792	69.3249	55.9607	43.94	33.4028	24.3985	16.9142	10.8916	6.23822	2.83287	0.518272	-0.900607	-1.6354	-1.88645	-1.8252	-1.58715	-1.27148	-0.945113	-0.648622	-0.402478	-0.213128	-0.078092	0.0100822	0.0609235	0.0841074	0.0883071	0.0806168	0.0663882	0.0493363	0.0318011	0.0150842	-0.000194798	-0.0137503	-0.0253184	-0.0343798	-0.0399037	-0.040178	-0.0327324	-0.0142914	0.0189864	0.0710348	0.145285	0.243322	0.363373	0.498388	0.633566	0.75068	0.839621
94.3313	84.2164	74.0605	64.0656	54.3997	45.1951	36.5552	28.5737	21.3653	15.0706	9.81828	5.67499	2.61518	0.526458	-0.759855	-1.43172	-1.66786	-1.62159	-1.41435	-1.13544	-0.845362	-0.580975	-0.361093	-0.191816	-0.0710951	0.00767585	0.0530477	0.0737622	0.0776998	0.0713574	0.059697	0.0462265	0.0332103	0.0219296	0.0129445	0.00632709	0.00185027	-0.000869504	-0.00227352	-0.00279857	-0.00284268	-0.0027497	-0.00280482	-0.00323346	-0.00419776	-0.00578576	-0.00799008	-0.0106744	-0.0135283	-0.0160136
111.96	98.0728	84.2373	70.799	58.0668	46.288	35.6447	26.2664	18.2531	11.6778	6.55881	2.82712	0.319428	-1.19045	-1.94618	-2.17472	-2.06802	-1.77601	-1.40744	-1.03478	-0.70109	-0.427297	-0.219056	-0.0724406	0.0216793	0.0745004	0.097198	0.0996895	0.0900495	0.0743716	0.0569079	0.0403559	0.0261991	0.0150421	0.00690299	0.00145	-0.00182326	-0.00347689	-0.00404958	-0.00401785	-0.00377894	-0.00364728	-0.0038562	-0.00455824	-0.00581916	-0.00760232	-0.00974246	-0.0119097	-0.0135676	-0.0139334
85.4774	75.8828	66.291	56.9327	47.9897	39.5847	31.8041	24.7207	18.4094	12.9484	8.40804	4.82873	2.18943	0.394	-0.705821	-1.27448	-1.46768	-1.41877	-1.23293	-0.987151	-0.733403	-0.503075	-0.312019	-0.165197	-0.0606369	0.00748271	0.0466231	0.0643939	0.0676443	0.0620149	0.0518085	0.0400644	0.028742	0.0189485	0.0111665	0.00545663	0.00162138	-0.000672193	-0.00180761	-0.0021664	-0.00210009	-0.00191884	-0.00188961	-0.00223713	-0.00314219	-0.00473231	-0.0070613	-0.010075	-0.0135627	-0.0170953
98.1574	84.566	71.2204	58.5524	46.8835	36.4137	27.2494	19.4342	12.9748	7.84875	3.99299	1.28729	-0.446071	-1.41612	-1.82978	-1.87034	-1.68705	-1.3925	-1.06521	-0.754916	-0.488994	-0.278624	-0.124202	-0.0197588	0.0437347	0.0761208	0.0866408	0.0831571	0.0718467	0.0572101	0.0422626	0.0288123	0.0177574	0.00936096	0.00348215	-0.000244472	-0.00228082	-0.00310151	-0.00314579	-0.00279546	-0.00236997	-0.00213038	-0.00228566	-0.00299553	-0.00436545	-0.00643055	-0.00912621	-0.0122451	-0.0153823	-0.0178735
241.78	226.167	209.888	192.915	175.284	157.134	138.744	120.524	102.94	86.4258	71.3145	57.8038	45.9495	35.69	26.8984	19.4476	13.2535	8.27148	4.45737	1.72309	-0.0782352	-1.13193	-1.62947	-1.74455	-1.62082	-1.36801	-1.06339	-0.756177	-0.473353	-0.225732	-0.0137949	0.167098	0.322186	0.453452	0.556259	0.618263	0.625976	0.577711	0.488741	0.381895	0.275907	0.181906	0.105014	0.0463302	0.00453665	-0.0228419	-0.0385304	-0.0448932	-0.04358	-0.0353736
21.4699	16.7135	12.2475	8.32528	5.10987	2.65454	0.917582	-0.204206	-0.840051	-1.11979	-1.15947	-1.05388	-0.87479	-0.67252	-0.479102	-0.31231	-0.179656	-0.0817896	-0.0152381	0.0255182	0.046592	0.0537645	0.0519779	0.0451317	0.0360793	0.0267423	0.0182818	0.011284	0.00593279	0.00215574	-0.00026165	-0.00159394	-0.00212159	-0.00209989	-0.00174502	-0.00123225	-0.000701624	-0.000267282	-2.75042e-05	-7.28575e-05	-0.00049031	-0.00136135	-0.0027523	-0.00469517	-0.00715789	-0.0100035	-0.0129397	-0.0154614	-0.0167942	-0.0158489
123.375	109.689	96.0203	82.6899	69.9516	57.9833	46.9079	36.8196	27.8112	19.9804	13.4119	8.14918	4.16831	1.36422	-0.438638	-1.45281	-1.89086	-1.9415	-1.7583	-1.45655	-1.11601	-0.786478	-0.494331	-0.249112	-0.0495402	0.111322	0.241831	0.348225	0.431955	0.487232	0.502339	0.470577	0.400675	0.311488	0.219615	0.135234	0.0638303	0.00784612	-0.0318066	-0.0545216	-0.0592591	-0.0439799	-0.00561993	0.0595089	0.155011	0.282822	0.441278	0.622387	0.809426	0.98226
72.6874	63.6841	54.7241	46.04	37.8029	30.1355	23.1483	16.9541	11.6583	7.33341	3.99555	1.59133	0.00161861	-0.933099	-1.37946	-1.48925	-1.38906	-1.17647	-0.921322	-0.669415	-0.447233	-0.267047	-0.131455	-0.0370333	0.0227832	0.0556555	0.0690338	0.0693966	0.0618999	0.0503141	0.0371432	0.0238435	0.0110866	-0.000966058	-0.0123987	-0.0232973	-0.0335029	-0.0423574	-0.0485204	-0.0498085	-0.0430408	-0.0241137	0.011818	0.0699877	0.15504	0.269872	0.413763	0.58035	0.762478	0.963487
37.4343	31.0938	24.9278	19.1435	13.9355	9.46274	5.82692	3.05183	1.08212	-0.197284	-0.931017	-1.26525	-1.33062	-1.23395	-1.05558	-0.850784	-0.653064	-0.47811	-0.327732	-0.1935	-0.0599808	0.0922846	0.283816	0.532735	0.850515	1.23661	1.6718	2.11493	2.51214	2.81938	3.02468	3.15311	3.25048	3.36045	3.51128	3.71134	3.94775	4.19318	4.42086	4.61481	4.76957	4.88614	4.96904	5.02443	5.05902	5.07925	5.09047	5.09643	5.0991	5.09847
70.4745	62.7998	55.1113	47.589	40.3713	33.5439	27.1594	21.2696	15.9456	11.2755	7.35115	4.23403	1.91807	0.324747	-0.66965	-1.20243	-1.40208	-1.37547	-1.20255	-0.93611	-0.604779	-0.218304	0.225696	0.733442	1.30563	1.92655	2.55426	3.12573	3.5823	3.89287	4.05727	4.10038	4.06815	4.02054	4.01478	4.08619	4.23869	4.44979	4.68627	4.9183	5.12217	5.27681	5.3667	5.392	5.36954	5.32026	5.25934	5.1952	5.13088	5.06528
81.822	71.2662	60.8161	50.7652	41.3453	32.7246	25.0169	18.294	12.6056	7.98126	4.41133	1.8288	0.107844	-0.916036	-1.4165	-1.55364	-1.4619	-1.24584	-0.980788	-0.716497	-0.482163	-0.291725	-0.14864	-0.0497744	0.0115755	0.0435431	0.0543224	0.0514028	0.0412529	0.0293304	0.0202381	0.0179144	0.0258199	0.0469118	0.0834371	0.136524	0.2053	0.285863	0.369724	0.444079	0.500653	0.546737	0.601145	0.679185	0.783801	0.903294	1.01447	1.09368	1.12304	1.08798
51.897	44.5671	37.3248	30.3633	23.857	17.9603	12.8087	8.50111	5.07981	2.52066	0.739534	-0.389168	-1.0096	-1.26312	-1.27361	-1.14091	-0.939871	-0.722216	-0.520199	-0.350838	-0.220001	-0.12585	-0.0615684	-0.0174088	0.0178677	0.05594	0.108062	0.184123	0.291448	0.433096	0.605599	0.799425	1.00728	1.23481	1.49867	1.81217	2.17698	2.58623	3.02499	3.46725	3.88168	4.24312	4.53773	4.76192	4.9205	5.02386	5.08471	5.11571	5.12808	5.13083
59.865	52.0669	44.3011	36.7734	29.6576	23.0894	17.1873	12.064	7.81193	4.47272	2.01673	0.347463	-0.675261	-1.20587	-1.38965	-1.35025	-1.18474	-0.963346	-0.732083	-0.516956	-0.328563	-0.16645	-0.0230412	0.1129	0.25316	0.407041	0.578357	0.762011	0.942034	1.09629	1.20706	1.26943	1.29653	1.32346	1.40213	1.58222	1.89056	2.32012	2.83009	3.35934	3.84958	4.26304	4.58504	4.81762	4.97251	5.06618	5.1163	5.13966	5.15087	5.16177
137.975	124.17	110.454	97.1346	84.4681	72.6465	61.7836	51.9085	42.9867	34.9496	27.7239	21.2641	15.5761	10.7094	6.71887	3.62151	1.37167	-0.135685	-1.03956	-1.48323	-1.59351	-1.4699	-1.18096	-0.766168	-0.241625	0.391296	1.13498	1.98218	2.90082	3.82244	4.65159	5.30518	5.74946	6.00237	6.11775	6.17045	6.23386	6.3539	6.53777	6.76313	6.99838	7.21867	7.40934	7.56209	7.67098	7.72923	7.72703	7.65043	7.48154	7.20032
97.0657	87.4376	77.7396	68.1351	58.7755	49.7958	41.3154	33.4323	26.2287	19.7819	14.1663	9.44881	5.67253	2.83004	0.84463	-0.416926	-1.11263	-1.39831	-1.41126	-1.26245	-1.03507	-0.786686	-0.553472	-0.355065	-0.199127	-0.0854391	-0.00919445	0.0365876	0.0593983	0.0661983	0.0628603	0.0539639	0.0428172	0.0316105	0.0216287	0.0134747	0.00727481	0.00284917	-0.00015457	-0.00216415	-0.00361455	-0.00490086	-0.00634345	-0.00815732	-0.0104193	-0.013029	-0.0156617	-0.0177169	-0.0182687	-0.0160323
59.5894	52.0357	44.4897	37.1284	30.117	23.6019	17.7179	12.5833	8.28852	4.87985	2.34073	0.588712	-0.506455	-1.09415	-1.31847	-1.30431	-1.15156	-0.934293	-0.703149	-0.489447	-0.309677	-0.169766	-0.0687741	-0.00184739	0.0376332	0.0566048	0.0614251	0.0574039	0.048645	0.0380874	0.0276602	0.0184848	0.0110845	0.00557246	0.00180741	-0.00048834	-0.00164624	-0.00199947	-0.00185488	-0.00148227	-0.00111463	-0.000953502	-0.00117469	-0.00192975	-0.00333976	-0.00547803	-0.00833947	-0.0117955	-0.0155347	-0.0189931
113.05	100.614	88.2619	76.2946	64.9371	54.3433	44.6136	35.8015	27.9225	20.973	14.9636	9.93469	5.92191	2.90652	0.798217	-0.54753	-1.29859	-1.6183	-1.6476	-1.49674	-1.2435	-0.935532	-0.595044	-0.22499	0.18372	0.644291	1.16542	1.74147	2.34435	2.92342	3.41934	3.79064	4.03576	4.19144	4.31526	4.46831	4.69549	5.00836	5.38647	5.79118	6.1774	6.50545	6.75319	6.91911	7.0186	7.07717	7.11597	7.13914	7.13877	7.10856
147.889	129.278	110.919	93.3339	76.9642	62.1194	48.9687	37.5493	27.8089	19.6566	12.9994	7.75317	3.82389	1.07784	-0.668642	-1.62786	-2.0077	-1.98864	-1.71367	-1.2868	-0.777978	-0.231285	0.325038	0.867347	1.37011	1.81081	2.17943	2.47985	2.72356	2.92302	3.08654	3.21391	3.29835	3.33757	3.3391	3.30935	3.24638	3.15075	3.03381	2.90924	2.78294	2.65204	2.50784	2.33851	2.13239	1.88162	1.58662	1.26119	0.932888	0.632768
3.30445	3.11051	2.95411	2.85527	2.82703	2.87302	2.98896	3.16263	3.37054	3.5777	3.74736	3.85889	3.91925	3.95455	3.98895	4.03434	4.09787	4.18777	4.3041	4.42949	4.53749	4.60918	4.63848	4.62682	4.58231	4.52362	4.47419	4.44462	4.42145	4.37531	4.27864	4.11754	3.89582	3.635	3.36807	3.12574	2.92452	2.76577	2.64163	2.5392	2.4418	2.33139	2.19198	2.01155	1.78419	1.51548	1.22656	0.948951	0.710876	0.525663
97.9704	86.7922	75.6493	64.8015	54.4705	44.8241	35.9759	27.9946	20.9276	14.8238	9.73847	5.70687	2.70393	0.629167	-0.673129	-1.37968	-1.65983	-1.65883	-1.49044	-1.23548	-0.944474	-0.64246	-0.334904	-0.0139386	0.335138	0.726974	1.16867	1.65134	2.14179	2.58046	2.89426	3.022	2.93594	2.64962	2.21214	1.68827	1.13486	0.594708	0.103806	-0.310063	-0.635034	-0.874393	-1.04007	-1.14746	-1.21177	-1.24556	-1.2573	-1.25056	-1.22373	-1.17015
490.23	488.605	485.792	481.054	473.701	463.127	448.857	430.597	408.276	382.072	352.411	319.941	285.496	250.059	214.687	180.439	148.289	119.057	93.3262	71.3728	53.168	38.4452	26.8012	17.7877	10.9753	5.98418	2.48511	0.186121	-1.178	-1.84778	-2.03581	-1.91998	-1.63866	-1.29149	-0.944238	-0.635553	-0.383878	-0.193771	-0.0611345	0.0227778	0.0684956	0.0864638	0.0859717	0.0746743	0.0585219	0.0419361	0.0281048	0.0192995	0.0171438	0.0227825
66.2571	58.2206	50.2149	42.4335	35.0197	28.0806	21.7148	16.0258	11.1172	7.0728	3.92706	1.64334	0.118123	-0.791751	-1.23877	-1.36405	-1.28639	-1.0981	-0.865646	-0.632982	-0.425986	-0.257062	-0.129285	-0.0398959	0.0169908	0.0484444	0.0614435	0.0621372	0.0555044	0.0452869	0.0340902	0.0235716	0.01466	0.00776867	0.00297924	0.00018671	-0.000798072	-0.00018733	0.00180672	0.00496117	0.00900265	0.0135434	0.0180027	0.0215215	0.0228775	0.020426	0.0120856	-0.00459311	-0.0322155	-0.0731696
169.405	158.625	147.782	137.029	126.43	115.977	105.636	95.3846	85.2454	75.2837	65.5922	56.2672	47.389	39.018	31.2111	24.0453	17.6322	12.1039	7.5721	4.07899	1.57324	-0.0748467	-1.03561	-1.48551	-1.58501	-1.46737	-1.2351	-0.961269	-0.693479	-0.459048	-0.270307	-0.129412	-0.0323008	0.0282899	0.0606927	0.0729398	0.0719926	0.0634087	0.0513031	0.0384865	0.0266916	0.0168258	0.00921158	0.00379129	0.000289363	-0.00167035	-0.00248644	-0.00253423	-0.00214458	-0.00159936
345.616	344.754	343.862	342.974	342.102	341.201	340.189	338.935	337.26	334.971	331.875	327.78	322.503	315.864	307.684	297.8	286.091	272.501	257.07	239.941	221.386	201.796	181.653	161.492	141.862	123.272	106.13	90.7152	77.1677	65.4944	55.5922	47.281	40.3382	34.5307	29.6433	25.5052	22.0017	19.0613	16.6308	14.6618	13.1068	11.9079	10.9953	10.3021	9.77937	9.39513	9.12745	8.95629	8.85106	8.76766
232.066	217.29	202.381	187.524	172.857	158.47	144.411	130.693	117.301	104.208	91.4137	78.9651	66.9673	55.5685	44.9284	35.1946	26.4957	18.9429	12.6237	7.58274	3.79379	1.14657	-0.537097	-1.46715	-1.85094	-1.87114	-1.67547	-1.3746	-1.04521	-0.735579	-0.471951	-0.264656	-0.11351	-0.0121569	0.0486779	0.0789536	0.0879226	0.0833921	0.0714517	0.0565051	0.0414757	0.0280924	0.017189	0.00897866	0.00328232	-0.000295631	-0.00224265	-0.00305721	-0.00320232	-0.00308337
164.319	154.95	145.292	135.404	125.303	114.971	104.397	93.6165	82.7352	71.9113	61.3313	51.1833	41.6361	32.8324	24.8928	17.9273	12.037	7.29336	3.70196	1.17886	-0.435521	-1.33625	-1.71748	-1.7511	-1.57665	-1.29916	-0.991878	-0.701187	-0.452542	-0.256225	-0.112461	-0.0155542	0.0430506	0.0726438	0.0819116	0.0782182	0.0673318	0.0534416	0.0393439	0.0267064	0.0163489	0.00850213	0.00302407	-0.00043208	-0.00229854	-0.0030152	-0.00298549	-0.00255694	-0.00201812	-0.00160466
249.498	234.456	218.959	203.078	186.936	170.693	154.531	138.621	123.119	108.158	93.8472	80.2793	67.5532	55.7801	45.065	35.4793	27.0534	19.79	13.6799	8.71152	4.86083	2.06125	0.185786	-0.937709	-1.49425	-1.65576	-1.56717	-1.34135	-1.05986	-0.77688	-0.524451	-0.317991	-0.161439	-0.0515816	0.018638	0.0577688	0.0742949	0.0757171	0.0681239	0.0560972	0.0428243	0.0303187	0.0196798	0.0113455	0.00531318	0.00131562	-0.00104828	-0.00222475	-0.00265042	-0.00272277
138.209	127.655	116.952	106.209	95.5337	85.0369	74.8274	65.0045	55.656	46.855	38.6541	31.0895	24.2002	18.0465	12.7067	8.25778	4.74668	2.15641	0.393898	-0.686115	-1.245	-1.4354	-1.38797	-1.20595	-0.965056	-0.716356	-0.490702	-0.303645	-0.160036	-0.0579192	0.00846474	0.0464781	0.0636044	0.0665649	0.0608846	0.0507717	0.0391929	0.0280562	0.0184357	0.0107957	0.0051895	0.00142046	-0.000837286	-0.00195567	-0.00230094	-0.00220617	-0.00196038	-0.00180751	-0.00194905	-0.00254512
133.307	124.227	115.074	105.973	97.0013	88.2079	79.625	71.2766	63.1832	55.3659	47.8475	40.6501	33.7965	27.3179	21.2723	15.7631	10.933	6.91956	3.79549	1.53666	0.0378451	-0.847494	-1.27382	-1.38307	-1.29389	-1.09799	-0.861036	-0.626189	-0.418632	-0.250176	-0.123431	-0.0352919	0.0203666	0.0507602	0.0629412	0.0630802	0.0561437	0.0458382	0.034718	0.0243759	0.0156622	0.0088938	0.00403599	0.000845473	-0.00102404	-0.00195072	-0.00230102	-0.00240624	-0.00255156	-0.00297085
172.842	160.838	148.678	136.506	124.47	112.71	101.337	90.4295	80.0288	70.1602	60.8438	52.0935	43.9107	36.2886	29.2272	22.7507	16.9229	11.8427	7.6126	4.29255	1.86394	0.228934	-0.757836	-1.25399	-1.4066	-1.34025	-1.15251	-0.914282	-0.672845	-0.456323	-0.27846	-0.143055	-0.0476436	0.0136658	0.0481333	0.063014	0.0647515	0.0585957	0.0485093	0.0372572	0.02659	0.0174639	0.0102561	0.00495401	0.00130788	-0.0010544	-0.00254619	-0.00356773	-0.00447039	-0.00553128
214.543	202.645	190.542	178.301	165.954	153.51	140.975	128.368	115.726	103.109	90.6094	78.3638	66.5474	55.3556	44.9726	35.5385	27.1382	19.8238	13.6378	8.61018	4.73174	1.93035	0.0686044	-1.03368	-1.56679	-1.70593	-1.59796	-1.35679	-1.06421	-0.774012	-0.517497	-0.309303	-0.152649	-0.0436951	0.025127	0.0627333	0.0778387	0.0780687	0.0695595	0.0568874	0.0432015	0.0304574	0.0196869	0.0112566	0.00509155	0.000854728	-0.001919	-0.00372834	-0.0050416	-0.00625344
285.177	273.282	260.91	247.977	234.412	220.164	205.218	189.599	173.384	156.708	139.753	122.736	105.891	89.4562	73.6617	58.7366	44.9144	32.4572	21.6751	12.8577	6.12721	1.36859	-1.70331	-3.44342	-4.20713	-4.30974	-4.0067	-3.48856	-2.88509	-2.27465	-1.69596	-1.16052	-0.664635	-0.200857	0.232026	0.622821	0.947297	1.17438	1.27955	1.25794	1.12934	0.934476	0.722286	0.534538	0.399316	0.332768	0.341863	0.425732	0.575369	0.773189
[truncated: 51 more columns]
