# Supplementary material for: Distributions of plantar loads are altered when walking in anxiety-inducing virtual settings but not under cognitive demand
Source: PLoS One. 2026 Apr 20;21(4):e0345075. doi: 10.1371/journal.pone.0345075 (PMC13094994; doi:10.1371/journal.pone.0345075)
Supplement: S1 File — Study data is available here. (ZIP) [file pone.0345075.s001.zip › S1 File. Dataset/ProcRMed_24STL.xlsx]

## Sheet: Sheet1
-0.27356	-0.313	-0.326607	-0.289658	-0.171123	0.0651674	0.457607	1.04129	1.84011	2.86419	4.11639	5.58887	7.24246	8.99606	10.7388	12.3523	13.7403	14.8546	15.7002	16.3198	16.7763	17.1452	17.5143	17.9779	18.6217	19.5181	20.7295	22.3041	24.2747	26.6631	29.4786	32.7159	36.3685	40.4408	44.9468	49.8965	55.2784	61.0469	67.122	73.4047	79.8022	86.2492	92.7116	99.1841	105.693	112.296	119.064	126.046	133.255	140.675
-0.519095	-0.757059	-1.01842	-1.26953	-1.45541	-1.49518	-1.27909	-0.669094	0.495399	2.38704	5.17689	9.01357	13.9948	20.1387	27.359	35.4555	44.1466	53.1464	62.2371	71.299	80.2931	89.2214	98.0974	106.938	115.755	124.537	133.221	141.7	149.85	157.566	164.772	171.427	177.541	183.169	188.397	193.343	198.146	202.953	207.896	213.075	218.558	224.377	230.527	236.981	243.691	250.604	257.678	264.888	272.221	279.654
-1.33402	-1.62001	-1.82433	-1.83546	-1.50562	-0.652404	0.932997	3.47089	7.16508	12.1527	18.4478	25.9092	34.2458	43.0673	51.9682	60.6017	68.7146	76.1491	82.8304	88.7542	93.9684	98.5459	102.564	106.103	109.237	112.023	114.513	116.747	118.766	120.609	122.323	123.947	125.513	127.049	128.577	130.125	131.726	133.425	135.26	137.253	139.405	141.71	144.155	146.731	149.445	152.309	155.347	158.59	162.071	165.826
-0.178252	-0.239396	-0.298214	-0.341688	-0.350694	-0.299304	-0.154892	0.12041	0.566254	1.21778	2.09605	3.19918	4.5023	5.96423	7.53145	9.14686	10.7663	12.3613	13.9074	15.3787	16.7529	18.018	19.1686	20.1969	21.0893	21.8308	22.4099	22.8134	23.0193	23.004	22.755	22.2832	21.6243	20.8275	19.9442	19.0307	18.1477	17.3476	16.6623	16.1046	15.6799	15.3982	15.2822	15.3684	15.6945	16.2847	17.1478	18.2819	19.6669	21.2549
-0.655971	-0.883319	-1.10201	-1.26489	-1.3021	-1.11839	-0.593383	0.413261	2.04913	4.44846	7.70607	11.8461	16.7924	22.3652	28.3127	34.3624	40.2678	45.848	51.0127	55.7596	60.148	64.268	68.2175	72.0838	75.9313	79.7992	83.7071	87.6571	91.6293	95.5853	99.4877	103.32	107.091	110.829	114.565	118.321	122.096	125.873	129.633	133.357	137.028	140.647	144.248	147.889	151.646	155.597	159.81	164.325	169.145	174.233
-1.75028	-1.54925	-0.920545	0.323167	2.38172	5.43895	9.61739	14.9208	21.1865	28.0789	35.1427	41.8979	47.9359	52.9849	56.9333	59.8182	61.7883	63.0585	63.873	64.4788	65.103	65.9316	67.0988	68.6983	70.8145	73.5388	76.9588	81.1444	86.1294	91.8859	98.3001	105.152	112.092	118.635	124.162	127.944	129.174	127.059	120.933	110.435	95.7276	77.7751	58.3808	39.6331	23.1227	9.67356	-0.437869	-7.19629	-10.636	-10.6984
-0.14529	-0.141502	-0.106795	-0.0300921	0.101455	0.300706	0.577552	0.934985	1.36801	1.86608	2.41249	2.98125	3.53675	4.03603	4.43646	4.70905	4.84665	4.85827	4.75659	4.55196	4.25374	3.87468	3.43504	2.96055	2.47505	1.99777	1.54971	1.15962	0.859102	0.67026	0.599047	0.640825	0.792338	1.05468	1.42206	1.87349	2.37409	2.87559	3.32121	3.66381	3.88213	3.98159	3.9831	3.90976	3.78062	3.61128	3.41651	3.21372	3.02428	2.86851
-1.06565	-1.50103	-1.95265	-2.34859	-2.57635	-2.4758	-1.83625	-0.401017	2.11607	5.99812	11.4768	18.6721	27.5332	37.8053	49.0598	60.7929	72.5466	83.9862	94.9162	105.269	115.078	124.442	133.462	142.206	150.694	158.92	166.886	174.6	182.07	189.297	196.285	203.034	209.551	215.848	221.947	227.878	233.672	239.353	244.939	250.461	255.978	261.571	267.326	273.321	279.618	286.242	293.184	300.408	307.866	315.501
-1.19294	-1.50732	-1.75778	-1.85	-1.65431	-1.00524	0.292592	2.4516	5.68181	10.1604	15.9908	23.1655	31.5409	40.8326	50.6567	60.6097	70.3379	79.5658	88.1035	95.854	102.817	109.077	114.775	120.077	125.141	130.107	135.077	140.1	145.166	150.211	155.138	159.81	164.064	167.751	170.777	173.112	174.786	175.87	176.469	176.699	176.684	176.558	176.456	176.502	176.781	177.342	178.203	179.353	180.756	182.365
-1.95363	-2.27355	-2.38627	-2.12465	-1.27511	0.414582	3.21453	7.37408	13.0617	20.291	28.866	38.3955	48.3844	58.3576	67.9519	76.9419	85.2187	92.7699	99.6607	106.005	111.946	117.646	123.287	129.039	135.04	141.368	148.034	154.974	162.063	169.142	176.033	182.56	188.572	193.966	198.673	202.655	205.907	208.464	210.407	211.849	212.922	213.765	214.505	215.259	216.13	217.203	218.542	220.184	222.132	224.383
-0.497397	-0.704882	-0.924184	-1.12212	-1.24618	-1.22095	-0.946252	-0.298841	0.860485	2.67161	5.25108	8.66597	12.9167	17.9311	23.5664	29.6258	35.8956	42.193	48.4013	54.4863	60.498	66.5574	72.8239	79.4513	86.5627	94.249	102.566	111.521	121.073	131.125	141.519	152.044	162.466	172.574	182.21	191.264	199.664	207.381	214.433	220.883	226.833	232.408	237.738	242.946	248.141	253.418	258.855	264.499	270.37	276.479
-1.12319	-1.30455	-1.36577	-1.21115	-0.718517	0.256286	1.86737	4.2566	7.52089	11.6744	16.6173	22.132	27.9191	33.6607	39.0912	44.0528	48.509	52.5168	56.1861	59.6409	62.9861	66.2951	69.6165	72.9789	76.3903	79.8373	83.2796	86.6513	89.8738	92.8708	95.5789	97.9557	99.983	101.668	103.05	104.203	105.222	106.208	107.256	108.451	109.866	111.554	113.537	115.81	118.359	121.154	124.153	127.314	130.601	133.987
2.26937	1.62953	1.04609	0.561521	0.198307	-0.0342547	-0.132466	-0.0933476	0.0873048	0.416043	0.905751	1.57771	2.45648	3.56305	4.90679	6.47621	8.23751	10.1419	12.1338	14.158	16.1669	18.1216	19.9859	21.7216	23.2978	24.7004	25.9347	27.0234	27.9998	28.8934	29.7174	30.4682	31.1354	31.713	32.2066	32.6301	33.0011	33.3433	33.6871	34.0692	34.5365	35.1466	35.9647	37.0658	38.5375	40.4683	42.9263	45.948	49.5368	53.6636
-1.21072	-1.45263	-1.63102	-1.66076	-1.4218	-0.752599	0.548538	2.70463	5.93094	10.4002	16.1961	23.2657	31.3943	40.2252	49.3262	58.2743	66.715	74.3927	81.1704	87.0343	92.0658	96.3888	100.136	103.444	106.458	109.32	112.156	115.065	118.104	121.288	124.6	128.013	131.493	134.987	138.434	141.776	144.97	147.987	150.82	153.487	156.031	158.517	161.026	163.652	166.497	169.657	173.212	177.222	181.719	186.712
-1.87855	-2.37292	-2.76418	-2.90573	-2.5953	-1.57408	0.463881	3.84683	8.87862	15.7641	24.511	34.856	46.2876	58.1821	69.9633	81.2092	91.6892	101.35	110.271	118.61	126.548	134.268	141.927	149.646	157.5	165.519	173.685	181.931	190.172	198.32	206.28	213.953	221.237	228.045	234.317	240.027	245.177	249.784	253.868	257.448	260.557	263.247	265.592	267.693	269.663	271.624	273.699	276.019	278.716	281.911
-0.175233	-0.27571	-0.392828	-0.516943	-0.630079	-0.703506	-0.695689	-0.551207	-0.20156	0.431016	1.42518	2.84692	4.73846	7.12197	10.0122	13.4198	17.3451	21.7734	26.6723	31.9891	37.6579	43.6122	49.7878	56.1177	62.5355	68.9894	75.4445	81.8654	88.2058	94.412	100.419	106.148	111.517	116.462	120.949	124.98	128.588	131.838	134.818	137.629	140.353	143.055	145.781	148.561	151.428	154.428	157.628	161.101	164.906	169.081
-0.723153	-0.88578	-0.992952	-0.987203	-0.791463	-0.310056	0.566087	1.9481	3.92937	6.55658	9.80176	13.5544	17.6361	21.8238	25.8831	29.6148	32.8909	35.6602	37.9336	39.7655	41.2344	42.4288	43.4387	44.3503	45.2466	46.2135	47.3345	48.6702	50.2414	52.0298	53.9865	56.0394	58.0947	60.0405	61.7644	63.1796	64.2384	64.925	65.2471	65.2334	64.9325	64.4098	63.742	63.0066	62.2718	61.5881	60.9841	60.47	60.0444	59.6957
-0.881125	-1.22345	-1.57335	-1.87065	-2.02249	-1.89807	-1.32688	-0.103127	2.00231	5.22215	9.76271	15.7613	23.2337	32.0339	41.8629	52.3425	63.1137	73.9048	84.5528	94.9953	105.256	115.419	125.582	135.813	146.135	156.536	166.986	177.429	187.784	197.944	207.774	217.1	225.731	233.48	240.215	245.891	250.556	254.33	257.384	259.928	262.181	264.344	266.567	268.966	271.633	274.653	278.104	282.067	286.604	291.735
-1.09642	-1.39335	-1.63185	-1.72934	-1.57047	-1.00647	0.139851	2.06056	4.94042	8.92668	14.0944	20.4213	27.7814	35.9547	44.659	53.6033	62.5248	71.1882	79.3804	86.9153	93.6406	99.4459	104.277	108.147	111.145	113.421	115.169	116.582	117.821	119.002	120.179	121.349	122.464	123.455	124.252	124.793	125.051	125.062	124.919	124.752	124.693	124.855	125.332	126.191	127.467	129.162	131.261	133.75	136.615	139.853
-2.03226	-2.53057	-2.89771	-2.97181	-2.53292	-1.30392	1.03715	4.8275	10.3664	17.8334	27.1888	38.1034	49.9688	62.004	73.4256	83.6147	92.2094	99.0982	104.357	108.192	110.886	112.751	114.079	115.121	116.072	117.064	118.166	119.409	120.808	122.36	124.032	125.769	127.512	129.213	130.847	132.418	133.964	135.537	137.187	138.95	140.856	142.927	145.172	147.578	150.114	152.747	155.462	158.275	161.233	164.411
-2.90717	-2.84116	-2.20535	-0.711977	1.96407	6.14998	12.1154	19.9892	29.6715	40.7806	52.6849	64.6287	75.8901	85.8937	94.2558	100.777	105.409	108.213	109.311	108.867	107.076	104.184	100.488	96.3181	92.0101	87.8688	84.1378	80.9808	78.4828	76.6652	75.5049	74.9561	74.9664	75.4915	76.5038	77.9859	79.9133	82.2447	84.9289	87.917	91.168	94.6444	98.3053	102.107	106.013	110.004	114.085	118.283	122.632	127.144
-1.40257	-1.40734	-1.21005	-0.672447	0.365684	2.07351	4.60828	8.08909	12.566	17.9963	24.2529	31.1666	38.5793	46.3875	54.5538	63.0853	72.012	81.3814	91.2546	101.695	112.763	124.521	137.041	150.393	164.622	179.747	195.746	212.541	229.983	247.851	265.869	283.727	301.111	317.724	333.306	347.628	360.479	371.656	380.979	388.319	393.629	396.946	398.385	398.124	396.392	393.453	389.588	385.081	380.221	375.293
[truncated: 51 more columns]
