# Supplementary material for: Distributions of plantar loads are altered when walking in anxiety-inducing virtual settings but not under cognitive demand
Source: PLoS One. 2026 Apr 20;21(4):e0345075. doi: 10.1371/journal.pone.0345075 (PMC13094994; doi:10.1371/journal.pone.0345075)
Supplement: S1 File — Study data is available here. (ZIP) [file pone.0345075.s001.zip › S1 File. Dataset/ProcRHeel_09DTL.xlsx]

## Sheet: Sheet1
2.46755e-07	4.05039e-07	5.97818e-07	8.12769e-07	1.02468e-06	1.19119e-06	1.24871e-06	1.10962e-06	6.61955e-07	-2.26471e-07	-1.69718e-06	-3.88075e-06	-6.86429e-06	-1.06443e-05	-1.50638e-05	-1.97335e-05	-2.39431e-05	-2.65692e-05	-2.59989e-05	-2.00908e-05	-6.20984e-06	1.86198e-05	5.73894e-05	0.000112549	0.00018516	0.00027372	0.000372638	0.000470422	0.000547707	0.000575393	0.000513315	0.000310081	-9.50659e-05	-0.00076731	-0.001767	-0.00313477	-0.00487	-0.00690183	-0.00905323	-0.0109999	-0.012228	-0.0119987	-0.00932994	-0.00301133	0.00832616	0.0260622	0.0513326	0.0846421	0.125324	0.170843
9.31932e-07	7.61452e-07	3.26408e-07	-4.768e-07	-1.75478e-06	-3.59905e-06	-6.05796e-06	-9.09726e-06	-1.25483e-05	-1.60458e-05	-1.89581e-05	-2.03206e-05	-1.87836e-05	-1.25986e-05	3.31758e-07	2.22996e-05	5.54946e-05	0.000101516	0.000160652	0.000230906	0.000306764	0.000377765	0.000427011	0.000429839	0.000353044	0.000155168	-0.000211439	-0.000795921	-0.00164065	-0.00276839	-0.00416421	-0.00575176	-0.00736455	-0.00871413	-0.009359	-0.00868074	-0.00587688	1.6222e-05	0.0100539	0.0252472	0.04634	0.0734796	0.105769	0.140701	0.173503	0.196449	0.198245	0.163664	0.073669	-0.093653
39.8188	30.6984	22.2015	14.8218	8.85213	4.36225	1.24081	-0.729605	-1.80491	-2.23506	-2.23862	-1.9914	-1.62451	-1.2282	-0.858765	-0.546242	-0.301943	-0.124905	-0.00706734	0.062902	0.0969902	0.106233	0.0998776	0.0850871	0.0670016	0.0489952	0.0330236	0.0199843	0.010045	0.00291774	-0.00192766	-0.00510732	-0.00721421	-0.00874454	-0.010048	-0.0112916	-0.0124305	-0.0131819	-0.0130042	-0.0110867	-0.00636178	0.00244283	0.016691	0.0376372	0.066112	0.10207	0.143987	0.188118	0.227646	0.251822
155.254	126.794	99.5531	74.6827	53.0189	35.0203	20.8047	10.2134	2.86814	-1.76576	-4.29252	-5.30032	-5.30327	-4.71518	-3.84512	-2.9062	-2.03134	-1.29151	-0.713341	-0.294478	-0.0157803	0.149607	0.23007	0.251728	0.236452	0.201182	0.158063	0.115066	0.0768184	0.0454617	0.0214386	0.00415297	-0.00751665	-0.0148388	-0.0189691	-0.0207827	-0.0207782	-0.0190336	-0.0152056	-0.00857016	0.00188864	0.0173277	0.0388113	0.066973	0.101555	0.140813	0.180807	0.214607	0.231524	0.216508
3.66161	2.72512	1.87484	1.16686	0.621283	0.231821	-0.0226193	-0.169465	-0.236801	-0.249969	-0.229874	-0.192483	-0.149097	-0.107022	-0.0704045	-0.0410704	-0.019278	-0.00433692	0.00492352	0.00982593	0.0116348	0.0114395	0.0101044	0.00826384	0.00634373	0.00459597	0.00313642	0.00198063	0.00107458	0.000319697	-0.000406927	-0.00123527	-0.0022856	-0.00364974	-0.00536781	-0.00739894	-0.0095854	-0.0116113	-0.0129595	-0.0128744	-0.0103415	-0.00409965	0.00729191	0.0253061	0.0511917	0.0855783	0.127923	0.175787	0.223968	0.26354
41.6076	32.3938	23.7439	16.1409	9.90418	5.14216	1.77411	-0.400445	-1.63221	-2.17337	-2.2489	-2.04269	-1.69408	-1.3007	-0.924875	-0.601228	-0.344268	-0.155077	-0.0267351	0.0516018	0.091873	0.105328	0.101558	0.0881051	0.0704666	0.0523197	0.0358557	0.0221411	0.0114548	0.00357497	-0.00199207	-0.00584026	-0.00853953	-0.0105484	-0.012152	-0.0134165	-0.0141546	-0.0139008	-0.0119003	-0.00712293	0.00168407	0.0158815	0.0367374	0.0651135	0.101014	0.142988	0.187379	0.227483	0.252676	0.247676
49.5269	38.6169	28.3935	19.4132	12.0293	6.36269	2.32796	-0.299714	-1.80873	-2.49307	-2.61715	-2.39856	-2.00317	-1.548	-1.10841	-0.726918	-0.422011	-0.196028	-0.0415454	0.0537617	0.103725	0.121518	0.118459	0.103517	0.0832801	0.0622012	0.0429805	0.0269826	0.0146281	0.00572863	-0.000250626	-0.00399642	-0.00621385	-0.00753963	-0.00848844	-0.0094194	-0.0105122	-0.0117456	-0.0128743	-0.0134057	-0.012581	-0.00937226	-0.0025104	0.00943324	0.0278867	0.0540095	0.0882901	0.129988	0.176415	0.222084
11.6077	8.83069	6.26116	4.06216	2.31888	1.03721	0.169289	-0.35911	-0.629372	-0.718024	-0.69019	-0.597047	-0.475896	-0.35177	-0.239721	-0.147245	-0.0765608	-0.0265399	0.00578441	0.0241276	0.0322307	0.0334326	0.0304632	0.0253891	0.0196547	0.014174	0.00944255	0.00564807	0.00276855	0.000652783	-0.000917077	-0.00217848	-0.00335272	-0.00461594	-0.00607238	-0.00772658	-0.00945249	-0.0109598	-0.0117606	-0.0111424	-0.00815906	-0.00165351	0.00966657	0.0270776	0.051587	0.0835541	0.122168	0.164779	0.206112	0.237415
2.00831e-07	3.51435e-07	5.41309e-07	7.6204e-07	9.93434e-07	1.19906e-06	1.32174e-06	1.27981e-06	9.65367e-07	2.46318e-07	-1.02558e-06	-2.99791e-06	-5.78919e-06	-9.44579e-06	-1.38825e-05	-1.88059e-05	-2.36237e-05	-2.73469e-05	-2.84982e-05	-2.50487e-05	-1.44155e-05	6.43856e-06	4.07475e-05	9.14667e-05	0.000160516	0.000247685	0.000349177	0.000455801	0.000550924	0.000608393	0.000590792	0.000448629	0.000121229	-0.000459617	-0.001362	-0.00264089	-0.00431844	-0.00635673	-0.00862263	-0.0108461	-0.0125751	-0.0131334	-0.0115909	-0.00676206	0.00274931	0.0184329	0.0416549	0.0733117	0.113329	0.159993
58.8512	47.9101	37.4301	27.8373	19.4661	12.5244	7.08703	3.09993	0.399198	-1.24726	-2.09062	-2.36428	-2.26366	-1.93863	-1.49401	-0.99523	-0.476837	0.0473805	0.573631	1.09707	1.60191	2.05995	2.44311	2.73679	2.94065	3.06482	3.124	3.12725	3.07195	2.94887	2.75471	2.49787	2.19257	1.85541	1.50635	1.1654	0.849978	0.576788	0.359116	0.201616	0.10076	0.0481251	0.0326167	0.0417012	0.0618668	0.0785764	0.0759987	0.0368289	-0.0574703	-0.225639
162.71	136.797	111.6	87.9928	66.6951	48.1996	32.7538	20.3928	10.9862	4.26565	-0.153821	-2.73232	-3.94247	-4.2144	-3.90522	-3.28932	-2.56183	-1.84973	-1.22583	-0.72311	-0.347466	-0.0882448	0.0737736	0.160704	0.193896	0.191865	0.169398	0.137439	0.103446	0.0719939	0.0454381	0.0245611	0.00912334	-0.0016919	-0.00894336	-0.0136916	-0.0168346	-0.0189974	-0.0204593	-0.0211051	-0.0203953	-0.0173581	-0.0106149	0.00154099	0.0209837	0.0494776	0.0882472	0.137362	0.194913	0.255998
186.879	154.383	123.039	94.0426	68.3373	46.5413	28.936	15.4889	5.88722	-0.406733	-4.05894	-5.75292	-6.10776	-5.63622	-4.73178	-3.67386	-2.64367	-1.7445	-1.02236	-0.484563	-0.114877	0.114962	0.237125	0.282491	0.277731	0.244072	0.197168	0.147651	0.102008	0.0635589	0.0333916	0.0111604	-0.0042705	-0.0143453	-0.0204744	-0.0238062	-0.0250859	-0.0245763	-0.0220286	-0.0166953	-0.00739253	0.00737505	0.0292013	0.0594493	0.0987752	0.146481	0.199691	0.252371	0.294266	0.309898
93.6341	76.4072	59.9549	44.9532	31.8696	20.9703	12.3489	5.93607	1.51107	-1.25697	-2.7444	-3.31469	-3.28301	-2.901	-2.35516	-1.77299	-1.23304	-0.776186	-0.416472	-0.150546	0.0347438	0.156583	0.232096	0.275583	0.296775	0.299782	0.28414	0.250167	0.203665	0.153477	0.106487	0.0663459	0.0343722	0.0103949	-0.00656748	-0.017792	-0.024477	-0.027492	-0.0272292	-0.0235365	-0.0157283	-0.00266767	0.0170597	0.044854	0.0816691	0.127414	0.180176	0.235272	0.284181	0.313469
9.95025e-05	0.000146021	0.000197555	0.000247848	0.00028648	0.000297906	0.000260811	0.000148088	-7.20892e-05	-0.000433541	-0.000967071	-0.00169249	-0.0026071	-0.00367042	-0.00478521	-0.00577602	-0.00636748	-0.00616622	-0.00465252	-0.00119008	0.00493522	0.0144345	0.0278788	0.045492	0.066864	0.0905822	0.113795	0.131738	0.137281	0.120571	0.068968	-0.0324643	-0.199793	-0.448142	-0.788126	-1.22048	-1.72912	-2.27234	-2.77235	-3.10479	-3.09038	-2.48964	-1.0054	1.69977	5.97373	12.1462	20.5075	31.2826	44.5963	60.4516
45.5657	36.6922	28.2135	20.4912	13.8257	8.41178	4.30235	1.41086	-0.443995	-1.48385	-1.9296	-1.977	-1.78522	-1.47424	-1.12771	-0.798778	-0.51674	-0.293626	-0.129952	-0.019399	0.0476652	0.0817424	0.0926749	0.0888204	0.076732	0.0611708	0.0453108	0.0310349	0.0192507	0.0101825	0.00361876	-0.000894148	-0.00390806	-0.00597176	-0.0075614	-0.00903179	-0.010579	-0.0122072	-0.0136958	-0.0145675	-0.0140617	-0.0111241	-0.00442855	0.00754658	0.0263609	0.0533418	0.0891728	0.133315	0.183254	0.233595
4.10253	3.11258	2.19901	1.42004	0.804768	0.354119	0.0503359	-0.133402	-0.226245	-0.255488	-0.244306	-0.2109	-0.168537	-0.12612	-0.0889925	-0.0597779	-0.0391329	-0.0263588	-0.0198457	-0.0173596	-0.0162074	-0.0133224	-0.00531625	0.0114251	0.0405326	0.0852605	0.147839	0.228501	0.324171	0.426738	0.521484	0.590647	0.623217	0.617261	0.572773	0.493187	0.391875	0.286943	0.192121	0.11499	0.0588713	0.0244342	0.0108702	0.0166245	0.0396975	0.077547	0.126634	0.18166	0.23458	0.273529
155.029	130.416	106.542	84.3019	64.3737	47.1578	32.8014	21.2688	12.3927	5.9041	1.46229	-1.31016	-2.79779	-3.36276	-3.3178	-2.91136	-2.32589	-1.68451	-1.06198	-0.497417	-0.00697055	0.404425	0.734059	0.978964	1.1408	1.23118	1.26688	1.25813	1.20587	1.10837	0.969535	0.806572	0.646417	0.512016	0.414402	0.353342	0.319381	0.296079	0.26739	0.228241	0.18539	0.148342	0.123473	0.113808	0.119616	0.138591	0.165757	0.193117	0.209165	0.198421
33.6682	26.7188	20.1328	14.2273	9.23476	5.2761	2.34977	0.352687	-0.875689	-1.51152	-1.71873	-1.63381	-1.36006	-0.968242	-0.501668	0.0160019	0.571142	1.14932	1.72414	2.25173	2.68121	2.97806	3.14123	3.20005	3.19492	3.15902	3.11655	3.09176	3.10961	3.18688	3.32607	3.51506	3.73214	3.95321	4.15511	4.31814	4.42462	4.45418	4.39148	4.23653	3.99936	3.69454	3.34028	2.94969	2.52578	2.07413	1.61675	1.1842	0.795129	0.446827
292.068	250.74	210.043	171.072	134.861	102.303	74.064	50.5201	31.7243	17.4368	7.19807	0.403478	-3.63096	-5.59734	-6.12913	-5.75697	-4.89177	-3.82819	-2.75971	-1.79905	-0.999518	-0.37473	0.0846609	0.397575	0.584476	0.668709	0.680684	0.652308	0.606439	0.552479	0.488571	0.410609	0.322406	0.23462	0.156503	0.0925849	0.0438889	0.00931951	-0.0133047	-0.0264873	-0.0325507	-0.0333334	-0.0300465	-0.0232476	-0.0129014	0.00148194	0.0206224	0.0451585	0.075235	0.109983
18.911	14.2232	9.92929	6.30776	3.47924	1.43129	0.0696436	-0.737495	-1.12927	-1.23361	-1.1576	-0.984143	-0.772729	-0.562547	-0.376501	-0.225351	-0.111522	-0.0322769	0.0178483	0.0453078	0.0564184	0.0567109	0.0506368	0.0415152	0.0316259	0.0223783	0.0145061	0.00825466	0.00354547	0.00010893	-0.00241301	-0.00439037	-0.00614791	-0.00791978	-0.00980992	-0.0117534	-0.0134773	-0.0144621	-0.0139111	-0.0107378	-0.00358909	0.00907326	0.0288051	0.0568955	0.0939357	0.139218	0.189961	0.240378	0.280669	0.296051
57.3762	46.2338	35.5924	25.9053	17.546	10.7475	5.56991	1.90972	-0.452617	-1.79006	-2.37693	-2.45763	-2.23186	-1.851	-1.42135	-1.01083	-0.65724	-0.376462	-0.169696	-0.0294013	0.0562587	0.10032	0.115069	0.110978	0.0962858	0.076994	0.0571157	0.0390413	0.0239335	0.0120975	0.00329749	-0.00299041	-0.00738642	-0.0104675	-0.0126683	-0.0142112	-0.0150576	-0.0148754	-0.013025	-0.00856947	-0.000324054	0.0130373	0.0327935	0.0598798	0.0944601	0.135352	0.179307	0.220182	0.248071	0.248547
44.6787	35.5204	26.871	19.1447	12.6235	7.43747	3.57422	0.907901	-0.76022	-1.65732	-2.00274	-1.98657	-1.76039	-1.436	-1.08928	-0.766131	-0.489398	-0.265305	-0.0892136	0.0496238	0.164237	0.266861	0.366373	0.465982	0.561329	0.642045	0.701538	0.748784	0.806047	0.893072	1.01462	1.15597	1.2823	1.35119	1.34011	1.2585	1.13227	0.990038	0.860258	0.764009	0.70679	0.678354	0.661593	0.64489	0.623077	0.590911	0.547292	0.50079	0.461903	0.43335
39.4464	31.5741	24.0867	17.3404	11.5961	6.98625	3.51398	1.07849	-0.483691	-1.36123	-1.73909	-1.7788	-1.60866	-1.32162	-0.977913	-0.61048	-0.231919	0.157894	0.563826	0.987156	1.41712	1.82619	2.17876	2.45174	2.64721	2.78899	2.90821	3.02208	3.12307	3.18991	3.20941	3.18875	3.14542	3.08802	3.01193	2.91237	2.79546	2.67372	2.5574	2.45302	2.36582	2.30146	2.26206	2.23592	2.19511	2.11	1.9677	1.77061	1.51406	1.17464
415.822	365.944	316.111	267.378	220.819	177.43	138.058	103.375	73.8308	49.596	30.5366	16.2569	6.17283	-0.414743	-4.2471	-6.04096	-6.43658	-5.96255	-5.02207	-3.89823	-2.77058	-1.7367	-0.834855	-0.0653554	0.590504	1.15385	1.636	2.03919	2.36865	2.63561	2.84814	3.00801	3.11918	3.19384	3.24552	3.27757	3.28197	3.24834	3.16913	3.03795	2.85259	2.61805	2.34175	2.0306	1.69523	1.35509	1.03587	0.757456	0.523892	0.323119
32.5012	25.8237	19.5098	13.8644	9.09786	5.31138	2.50032	0.571339	-0.625182	-1.25867	-1.49128	-1.46278	-1.28416	-1.03709	-0.776829	-0.536871	-0.334079	-0.173578	-0.0529822	0.0341878	0.0958856	0.139612	0.171027	0.192975	0.204737	0.202576	0.184006	0.152521	0.116114	0.0823583	0.056477	0.0418385	0.0404933	0.053463	0.0807604	0.121118	0.171413	0.225875	0.274965	0.305666	0.308302	0.2859	0.252514	0.222921	0.207077	0.210013	0.232197	0.269444	0.312498	0.34634
4.18604	3.17048	2.23442	1.43762	0.808764	0.347486	0.0345514	-0.1582	-0.260929	-0.3014	-0.302518	-0.281227	-0.248327	-0.208826	-0.162594	-0.105177	-0.0288232	0.076226	0.220017	0.410559	0.650671	0.93404	1.24402	1.56067	1.87131	2.17394	2.47257	2.77082	3.06541	3.34244	3.58337	3.77985	3.94202	4.08816	4.22391	4.33474	4.39908	4.40347	4.34666	4.23298	4.06275	3.83377	3.54956	3.22021	2.86151	2.49522	2.14071	1.80313	1.47451	1.14604
233.707	221.758	209.012	195.286	180.45	164.462	147.403	129.501	111.121	92.7396	74.899	58.1572	43.0268	29.9231	19.1192	10.7087	4.58815	0.483531	-1.98106	-3.20807	-3.57162	-3.38756	-2.90238	-2.29435	-1.68186	-1.13497	-0.687494	-0.348225	-0.110257	0.0417539	0.126394	0.162078	0.165065	0.148531	0.122364	0.0934135	0.0659681	0.0423239	0.0233413	0.00893574	-0.00151971	-0.00888278	-0.0140118	-0.0176006	-0.0200632	-0.0214527	-0.0214094	-0.0191346	-0.0134003	-0.00261023
123.237	107.771	92.4026	77.5075	63.4328	50.46	38.7932	28.5692	19.8773	12.7669	7.23303	3.1891	0.458543	-1.19788	-2.03888	-2.30703	-2.20851	-1.90533	-1.51557	-1.11829	-0.760742	-0.466235	-0.241463	-0.0826297	0.0198177	0.0777661	0.103154	0.106619	0.0968473	0.0804107	0.0619012	0.0442315	0.0289958	0.0168266	0.00771021	0.00124498	-0.00316216	-0.00615233	-0.00831475	-0.0101172	-0.0118554	-0.0136115	-0.0152169	-0.0162164	-0.0158391	-0.0129859	-0.00624844	0.00601516	0.0255206	0.0537796
158.236	134.617	111.568	89.86	70.0962	52.6818	37.8283	25.5813	15.8613	8.49685	3.24202	-0.216474	-2.2411	-3.20115	-3.43034	-3.20328	-2.72797	-2.14816	-1.55155	-0.980841	-0.445813	0.0646515	0.571177	1.09296	1.63685	2.18673	2.69769	3.10955	3.38178	3.51734	3.55409	3.53925	3.50275	3.44533	3.35177	3.20825	3.00915	2.76081	2.47897	2.18121	1.88331	1.5938	1.3103	1.03117	0.7686	0.543219	0.370145	0.253786	0.190006	0.168733
182.614	160.021	137.629	115.964	95.5162	76.7069	59.8491	45.1196	32.5708	22.1752	13.8609	7.5139	2.95631	-0.0633228	-1.84785	-2.70921	-2.93113	-2.74795	-2.33727	-1.82156	-1.27521	-0.734617	-0.209429	0.306175	0.822387	1.3428	1.8542	2.32205	2.70056	2.95555	3.08365	3.11456	3.09545	3.06862	3.06026	3.08192	3.13285	3.19964	3.25642	3.27267	3.23123	3.14048	3.02569	2.91134	2.81255	2.73548	2.67948	2.6387	2.60337	2.56071
71.774	61.2301	50.8783	41.0179	31.9122	23.7765	16.7706	10.9845	6.43128	3.05023	0.715131	-0.750739	-1.54624	-1.86165	-1.85981	-1.66814	-1.3772	-1.04363	-0.695569	-0.339444	0.032732	0.435847	0.883713	1.38039	1.9108	2.43471	2.89373	3.23285	3.4222	3.46579	3.39631	3.25856	3.09092	2.91698	2.74701	2.58168	2.4159	2.2427	2.05698	1.85914	1.65407	1.44245	1.21834	0.982603	0.752069	0.549632	0.390378	0.277991	0.207312	0.166853
[truncated: 51 more columns]
