# Supplementary material for: Distributions of plantar loads are altered when walking in anxiety-inducing virtual settings but not under cognitive demand
Source: PLoS One. 2026 Apr 20;21(4):e0345075. doi: 10.1371/journal.pone.0345075 (PMC13094994; doi:10.1371/journal.pone.0345075)
Supplement: S1 File — Study data is available here. (ZIP) [file pone.0345075.s001.zip › S1 File. Dataset/ProcRHeel_19DTL.xlsx]

## Sheet: Sheet1
86.4918	74.2562	62.2843	50.9615	40.5489	31.1956	22.988	15.9898	10.2489	5.77533	2.50907	0.310148	-1.01708	-1.6843	-1.88926	-1.79965	-1.54685	-1.22631	-0.90166	-0.610714	-0.371929	-0.190343	-0.0625572	0.0194105	0.0653519	0.0850291	0.087099	0.0786058	0.0648624	0.0495743	0.0350906	0.022703	0.0129388	0.00581686	0.00105445	-0.0017792	-0.0031576	-0.003532	-0.00329748	-0.00278079	-0.00224192	-0.00188226	-0.00185385	-0.00226541	-0.00318177	-0.00461449	-0.00650236	-0.0086817	-0.0108482	-0.0125138
111.883	98.73	85.7214	73.1771	61.3411	50.3905	40.436	31.5316	23.7044	16.9781	11.3755	6.90341	3.5273	1.15243	-0.372143	-1.22728	-1.5937	-1.63209	-1.47345	-1.21672	-0.93089	-0.659666	-0.427096	-0.243045	-0.107947	-0.0166287	0.0388197	0.0670395	0.0761386	0.0730087	0.0630595	0.0502287	0.0371495	0.0253956	0.0157401	0.00839686	0.00322211	-0.000128515	-0.00208683	-0.00309668	-0.00356778	-0.00385004	-0.00421985	-0.00487122	-0.00590591	-0.00731854	-0.00897476	-0.0105828	-0.0116615	-0.0115114
97.0921	84.9841	73.0393	61.5868	50.8606	41.0057	32.1099	24.2299	17.4083	11.6856	7.09363	3.61999	1.17681	-0.390469	-1.26858	-1.64399	-1.68231	-1.5183	-1.25352	-0.958844	-0.679259	-0.43959	-0.249992	-0.110875	-0.0168726	0.0401791	0.0691901	0.0785166	0.0752588	0.0649891	0.0517613	0.0382856	0.0261796	0.0162362	0.00867158	0.00333324	-0.00013843	-0.00219329	-0.00329327	-0.00386397	-0.00426693	-0.00478369	-0.00560432	-0.00681443	-0.00837696	-0.0101069	-0.0116403	-0.0124013	-0.011576	-0.00810484
277.064	257.417	237.333	216.994	196.618	176.454	156.804	137.963	120.188	103.684	88.5805	74.913	62.6315	51.6331	41.7982	33.0191	25.2276	18.4136	12.6179	7.89219	4.24881	1.62735	-0.104337	-1.12033	-1.60135	-1.71083	-1.58298	-1.31885	-0.987981	-0.633069	-0.276476	0.0724761	0.410192	0.731489	1.02241	1.25483	1.38901	1.39297	1.26936	1.05949	0.816974	0.582323	0.378463	0.215877	0.0965333	0.0172973	-0.0273017	-0.0435438	-0.0374417	-0.0142696
314.097	282.194	250.05	218.16	187.124	157.596	130.203	105.464	83.7185	65.0752	49.4264	36.513	26.0107	17.6018	11.0206	6.05249	2.49466	0.128651	-1.27805	-1.95642	-2.11726	-1.93622	-1.54832	-1.05023	-0.507411	0.0361772	0.547069	0.993151	1.34328	1.57611	1.68711	1.68819	1.60544	1.47599	1.33751	1.21556	1.12276	1.06703	1.05628	1.09589	1.18392	1.31666	1.49878	1.73666	2.02293	2.33685	2.65568	2.95906	3.23012	3.46015
674.717	518.368	372.169	245.22	143.129	66.9903	14.5771	-18.0264	-35.2754	-41.4276	-40.1335	-34.2675	-25.9262	-16.5321	-6.99519	2.10073	10.3019	17.1147	21.9969	24.5759	24.8526	23.1812	20.1281	16.3424	12.4417	8.915	6.07285	4.05227	2.85535	2.38951	2.49604	2.9734	3.61019	4.23093	4.731	5.07754	5.28381	5.3797	5.39335	5.34541	5.24848	5.10801	4.92424	4.69524	4.42069	4.10691	3.7712	3.43922	3.13303	2.86102
238.135	213.377	188.743	164.739	141.848	120.489	100.983	83.5285	68.1941	54.9288	43.5935	34.0017	25.949	19.2404	13.7166	9.25804	5.76295	3.12875	1.24816	0.00556087	-0.7259	-1.07568	-1.16207	-1.08346	-0.915425	-0.711646	-0.506897	-0.320976	-0.162815	-0.0343031	0.0664046	0.142171	0.19469	0.223124	0.225975	0.206108	0.171917	0.132627	0.0946495	0.061531	0.0347724	0.0145023	4.66128e-05	-0.00963822	-0.0156465	-0.0189082	-0.0200524	-0.0193331	-0.0166013	-0.0113199
63.7656	55.766	47.7793	39.9915	32.5582	25.6129	19.2877	13.7169	9.02263	5.28401	2.50122	0.587586	-0.602625	-1.23549	-1.47038	-1.44528	-1.2702	-1.02646	-0.76937	-0.532918	-0.334818	-0.181252	-0.0709261	0.00172654	0.0441716	0.064158	0.0687374	0.063767	0.0537508	0.0418967	0.0302948	0.0201461	0.0119952	0.00593919	0.00179929	-0.00074926	-0.0020861	-0.00258787	-0.00259586	-0.00240188	-0.0022449	-0.00231272	-0.00274323	-0.00362157	-0.00497009	-0.00672952	-0.00873112	-0.0106611	-0.0120219	-0.0120962
130.57	115.91	101.333	87.2051	73.8256	61.4047	50.0591	39.8428	30.7846	22.9024	16.2062	10.6988	6.36165	3.13148	0.889482	-0.527283	-1.30193	-1.61309	-1.61719	-1.44022	-1.17644	-0.890935	-0.624379	-0.398521	-0.221616	-0.0931034	-0.00729395	0.0439008	0.0690843	0.0762061	0.0719453	0.0614889	0.048567	0.035635	0.0241205	0.0146823	0.00744683	0.00220648	-0.00142499	-0.00389751	-0.00564316	-0.00701921	-0.00826745	-0.0094825	-0.0105844	-0.0112938	-0.0111114	-0.00930847	-0.00493839	0.0031154
95.9788	84.6977	73.5231	62.762	52.6194	43.2038	34.5804	26.8055	19.9374	14.0358	9.15208	5.30801	2.46652	0.522213	-0.679435	-1.31084	-1.53685	-1.49949	-1.31148	-1.05571	-0.788435	-0.544034	-0.34017	-0.18271	-0.0699656	0.00399678	0.0469612	0.0669495	0.071233	0.0658325	0.0553642	0.0431046	0.031178	0.0207932	0.0124826	0.00631708	0.00208051	-0.000597256	-0.00214689	-0.00299837	-0.0035436	-0.00411433	-0.00496701	-0.0062681	-0.00807418	-0.0103039	-0.0127005	-0.0147876	-0.0158231	-0.0147635
163.163	147.578	132.026	116.805	102.162	88.2895	75.3157	63.3166	52.3251	42.3425	33.3523	25.3453	18.346	12.4156	7.6178	3.96425	1.37823	-0.293892	-1.24328	-1.66267	-1.72419	-1.56868	-1.30297	-1.00203	-0.713838	-0.465174	-0.267399	-0.121526	-0.0223699	0.0383232	0.0696858	0.0803502	0.0776931	0.0675322	0.0541204	0.0403164	0.0278377	0.0175347	0.00964583	0.00401302	0.000250139	-0.00213359	-0.00364884	-0.00477034	-0.00589975	-0.00733773	-0.00925685	-0.0116693	-0.0143862	-0.0169686
195.421	171.866	148.735	126.667	106.17	87.5904	71.1118	56.7741	44.4961	34.1074	25.4009	18.1845	12.3085	7.65797	4.12943	1.60728	-0.0531199	-1.02295	-1.47904	-1.5827	-1.46788	-1.23751	-0.964841	-0.69755	-0.463066	-0.273882	-0.132326	-0.0344799	0.0268201	0.0598549	0.0726373	0.0721273	0.0638891	0.0520421	0.0393925	0.0276533	0.0176947	0.00978302	0.00378822	-0.000646827	-0.00397594	-0.00665095	-0.00904649	-0.0113994	-0.0137556	-0.0159198	-0.0174075	-0.0174048	-0.0147449	-0.00792123
87.4373	77.8891	68.4258	59.297	50.6844	42.6901	35.3495	28.6594	22.6106	17.2096	12.4848	8.4806	5.23598	2.75623	0.992398	-0.155081	-0.812689	-1.10926	-1.16059	-1.06206	-0.886397	-0.684914	-0.490579	-0.321965	-0.18716	-0.0871886	-0.0187902	0.0234613	0.0456668	0.0536429	0.0523905	0.0458729	0.0370007	0.0277388	0.0192733	0.012195	0.00667203	0.00259824	-0.000289128	-0.00232032	-0.00382856	-0.00510346	-0.00635615	-0.00768996	-0.00907289	-0.0103097	-0.0110148	-0.0105899	-0.00821585	-0.0028698
488.299	452.081	414.925	377.04	338.724	300.38	262.511	225.717	190.674	158.076	128.517	102.381	79.8	60.6789	44.7724	31.7668	21.3471	13.2243	7.13044	2.79976	-0.0489109	-1.7165	-2.50487	-2.68894	-2.49757	-2.10706	-1.64314	-1.18782	-0.788245	-0.465903	-0.224789	-0.0582058	0.0460823	0.1022	0.123805	0.12276	0.108547	0.0881885	0.0664772	0.0463529	0.0293325	0.015919	0.00595675	-0.00108322	-0.00588688	-0.00914096	-0.011424	-0.0131314	-0.0144229	-0.0151848
130.122	113.67	97.547	82.2337	68.085	55.3198	44.0496	34.2932	25.9897	19.0288	13.2913	8.67385	5.08762	2.44028	0.617149	-0.523219	-1.13585	-1.3702	-1.35609	-1.19742	-0.971363	-0.73083	-0.508494	-0.321504	-0.176001	-0.0710131	-0.00148571	0.0394848	0.0591314	0.064077	0.059849	0.050716	0.0397322	0.0288982	0.0193724	0.0116878	0.00594816	0.00198921	-0.000497913	-0.00187978	-0.0025241	-0.00276661	-0.00289392	-0.00313528	-0.00365752	-0.00455817	-0.00585334	-0.00745854	-0.00916214	-0.0105937
83.2466	73.0037	62.9447	53.3877	44.5293	36.4488	29.1517	22.6186	16.848	11.8738	7.74611	4.49198	2.08483	0.43791	-0.579096	-1.11283	-1.30324	-1.2707	-1.11067	-0.893428	-0.666689	-0.459532	-0.286851	-0.153579	-0.058256	0.00417989	0.0403562	0.0570905	0.060552	0.0558422	0.0468683	0.0364006	0.0262336	0.0173886	0.0103177	0.00508631	0.00152206	-0.000672645	-0.00184211	-0.00232725	-0.00243726	-0.00243603	-0.00253708	-0.0029013	-0.00363312	-0.00477167	-0.00627492	-0.00799602	-0.00965303	-0.0107955
75.6761	67.3322	59.0244	50.9487	43.2429	35.9882	29.2365	23.044	17.482	12.6238	8.53084	5.23772	2.73525	0.962042	-0.187503	-0.842627	-1.13419	-1.17954	-1.07505	-0.894079	-0.688305	-0.490865	-0.320304	-0.184515	-0.0842623	-0.0160367	0.0257897	0.0474634	0.0548986	0.0531558	0.046231	0.0370503	0.0275854	0.0190272	0.0119732	0.00660242	0.00282277	0.000385588	-0.00103172	-0.00177067	-0.00215815	-0.00248729	-0.00300617	-0.00390824	-0.00531928	-0.007277	-0.00970077	-0.0123511	-0.0147807	-0.0162834
175.207	155.493	136.129	117.655	100.474	84.829	70.8246	58.4494	47.6179	38.206	30.0653	23.04	17.0077	11.9094	7.73139	4.46113	2.05143	0.407274	-0.604691	-1.13264	-1.31748	-1.28004	-1.11601	-0.895726	-0.666822	-0.458283	-0.284875	-0.151359	-0.0561027	0.00610214	0.0419901	0.0584452	0.0616689	0.0567657	0.0476215	0.0369658	0.0265363	0.0172865	0.00959573	0.00346107	-0.00133987	-0.00511683	-0.00816202	-0.0106671	-0.0126569	-0.0139358	-0.0140479	-0.012255	-0.00754151	0.00133636
143.589	126.839	110.39	94.7356	80.2157	67.0104	55.1753	44.6768	35.4287	27.3293	20.2972	14.2972	9.33742	5.42912	2.53608	0.553614	-0.673913	-1.32108	-1.55512	-1.52034	-1.33142	-1.07284	-0.801913	-0.553762	-0.346533	-0.18635	-0.0715874	0.00374734	0.0475552	0.0679871	0.0724349	0.0670211	0.0564398	0.0440217	0.0319228	0.0213641	0.0128751	0.00651112	0.00203267	-0.000957459	-0.00291524	-0.0042873	-0.00546478	-0.00675018	-0.00832922	-0.0102417	-0.0123475	-0.0142881	-0.0154452	-0.0149064
96.85	86.8487	76.8665	67.0895	57.6727	48.7392	40.3793	32.6517	25.6005	19.2804	13.7665	9.13697	5.44184	2.67245	0.748739	-0.46434	-1.12495	-1.3876	-1.38738	-1.23286	-1.00495	-0.759298	-0.530555	-0.337196	-0.186139	-0.0767402	-0.00398042	0.0391721	0.0601462	0.0657766	0.0617874	0.0526131	0.0414355	0.0303443	0.0205517	0.0126139	0.00663287	0.00242278	-0.000361203	-0.00213026	-0.00329868	-0.00424202	-0.00526844	-0.00659545	-0.00832592	-0.0104189	-0.0126533	-0.0145864	-0.0155106	-0.0144205
71.6716	63.1675	54.7162	46.5135	38.718	31.4479	24.792	18.8204	13.5943	9.17259	5.60199	2.888	0.971696	-0.262694	-0.958859	-1.26131	-1.29887	-1.17669	-0.974271	-0.747184	-0.530789	-0.344691	-0.19707	-0.0884719	-0.014879	0.0299701	0.0529553	0.0605537	0.0582848	0.050491	0.0403401	0.0299565	0.0206133	0.0129389	0.00710796	0.00300163	0.000332594	-0.00126523	-0.00217631	-0.00276557	-0.00335533	-0.00420937	-0.00551767	-0.00737636	-0.00975898	-0.0124775	-0.0151337	-0.0170662	-0.0173009	-0.0145207
141.75	125.848	110.194	95.2142	81.2355	68.4748	57.0378	46.9157	38.016	30.2099	23.3793	17.4517	12.403	8.23012	4.92346	2.44597	0.718675	-0.377094	-0.979686	-1.22536	-1.234	-1.10236	-0.902832	-0.685461	-0.481683	-0.308512	-0.172549	-0.0735335	-0.0072101	0.0325494	0.0523012	0.0581245	0.0551393	0.0473287	0.0375605	0.0277215	0.0189046	0.0116053	0.00590311	0.00161501	-0.00158185	-0.00405605	-0.00615034	-0.00812565	-0.0101141	-0.0120756	-0.0137565	-0.0146505	-0.0139686	-0.0106285
208.986	183.889	159.333	136.036	114.53	95.1552	78.0671	63.264	50.6135	39.8937	30.845	23.2243	16.8446	11.5831	7.3621	4.11692	1.7641	0.186005	-0.762744	-1.2359	-1.37676	-1.30662	-1.1203	-0.886469	-0.650714	-0.439991	-0.267349	-0.136233	-0.0440591	0.0150253	0.0481513	0.0624064	0.0640592	0.0581909	0.0486069	0.0379207	0.027729	0.0188208	0.0113848	0.00519612	-0.000224517	-0.00547428	-0.0111474	-0.0177179	-0.0254144	-0.0340785	-0.0430042	-0.0507681	-0.0550684	-0.0525837
[truncated: 51 more columns]
