# Supplementary material for: Distributions of plantar loads are altered when walking in anxiety-inducing virtual settings but not under cognitive demand
Source: PLoS One. 2026 Apr 20;21(4):e0345075. doi: 10.1371/journal.pone.0345075 (PMC13094994; doi:10.1371/journal.pone.0345075)
Supplement: S1 File — Study data is available here. (ZIP) [file pone.0345075.s001.zip › S1 File. Dataset/ProcRMed_23STH.xlsx]

## Sheet: Sheet1
1.42125	3.98293	6.731	9.72678	12.993	16.5273	20.3241	24.3837	28.7038	33.2691	38.0559	43.0427	48.2122	53.551	59.0501	64.7021	70.4943	76.3946	82.3429	88.2661	94.104	99.8274	105.437	110.948	116.379	121.732	126.995	132.148	137.169	142.049	146.777	151.323	155.643	159.686	163.41	166.775	169.745	172.294	174.415	176.118	177.425	178.373	179.023	179.459	179.769	180.001	180.142	180.13	179.886	179.341
-1.21506	0.575958	2.68985	5.29837	8.51866	12.3891	16.8753	21.9038	27.3962	33.2839	39.5007	45.975	52.6297	59.391	66.2027	73.0265	79.8267	86.5543	93.1436	99.5216	105.618	111.366	116.704	121.587	125.988	129.901	133.343	136.345	138.944	141.179	143.094	144.748	146.22	147.614	149.041	150.593	152.336	154.306	156.528	159.015	161.755	164.702	167.781	170.914	174.035	177.084	179.988	182.662	185.029	187.047
-0.939619	-0.245978	0.731953	2.10419	3.96786	6.39179	9.39406	12.9189	16.84	20.9975	25.2379	29.4326	33.4902	37.3768	41.1232	44.8032	48.5102	52.3434	56.3883	60.6857	65.2177	69.9222	74.7175	79.5111	84.1958	88.6504	92.7536	96.4046	99.5381	102.128	104.181	105.735	106.85	107.601	108.064	108.317	108.447	108.558	108.766	109.184	109.923	111.081	112.733	114.927	117.689	121.023	124.906	129.282	134.068	139.17
-0.800867	-0.929752	-0.969596	-0.851273	-0.48708	0.225729	1.39609	3.12297	5.47296	8.46138	12.0507	16.1661	20.7155	25.6056	30.7561	36.1045	41.5975	47.1787	52.7854	58.3605	63.8651	69.2767	74.5823	79.7783	84.8634	89.8273	94.6532	99.3258	103.828	108.138	112.227	116.066	119.626	122.894	125.881	128.614	131.129	133.463	135.649	137.706	139.65	141.483	143.188	144.737	146.11	147.309	148.358	149.314	150.259	151.289
-0.637397	0.324088	1.48378	2.93981	4.75761	6.95187	9.48746	12.2997	15.3203	18.4966	21.7938	25.1851	28.6459	32.1552	35.6924	39.2311	42.7406	46.1895	49.5508	52.8089	55.9569	58.9791	61.8403	64.4917	66.8811	68.9577	70.6739	71.9867	72.8535	73.233	73.0924	72.4179	71.2305	69.602	67.6538	65.5333	63.3869	61.3381	59.4811	57.8896	56.6264	55.7413	55.2602	55.1787	55.466	56.0754	56.9577	58.0708	59.3772	60.8377
0.897186	3.33619	5.96819	8.8662	12.0513	15.4825	19.0716	22.7188	26.3395	29.8662	33.2365	36.3962	39.3113	41.9749	44.4095	46.6708	48.8431	51.0248	53.3168	55.8259	58.6673	61.9495	65.7561	70.1317	75.0613	80.4547	86.1535	91.9508	97.6131	102.909	107.641	111.676	114.953	117.487	119.366	120.733	121.756	122.599	123.409	124.306	125.39	126.729	128.364	130.317	132.591	135.166	138.009	141.077	144.322	147.698
1.51341	2.09358	2.83777	3.85172	5.22719	7.02558	9.27319	11.9735	15.1252	18.734	22.812	27.367	32.39	37.8499	43.6967	49.872	56.3166	62.9728	69.7853	76.7089	83.72	90.8205	98.03	105.376	112.89	120.607	128.561	136.779	145.284	154.077	163.126	172.358	181.668	190.917	199.934	208.541	216.576	223.912	230.461	236.194	241.158	245.467	249.275	252.747	256.028	259.242	262.49	265.859	269.416	273.202
-0.994994	-0.923128	-0.680366	-0.161822	0.748797	2.16689	4.18865	6.87267	10.2296	14.2231	18.7755	23.7766	29.0953	34.5957	40.1481	45.6331	50.9481	56.0201	60.8142	65.3264	69.5649	73.5349	77.2364	80.6667	83.8182	86.6678	89.165	91.233	92.7838	93.7291	93.9882	93.5004	92.2372	90.2007	87.4151	83.9264	79.8109	75.1855	70.2141	65.1072	60.1099	55.4769	51.4422	48.1882	45.8325	44.4355	44.0185	44.5808	46.1069	48.5579
-0.533991	-0.293493	0.0266333	0.471523	1.08652	1.91744	3.01379	4.42453	6.18707	8.31566	10.7927	13.5709	16.5858	19.7686	23.0549	26.3895	29.7295	33.0396	36.2909	39.473	42.6077	45.7436	48.9387	52.2422	55.6797	59.2464	62.9061	66.5956	70.2401	73.7667	77.1063	80.1956	82.9865	85.4524	87.585	89.3856	90.8546	91.9927	92.8105	93.3356	93.6221	93.7543	93.8444	94.0276	94.4493	95.2396	96.4882	98.2314	100.455	103.107
-0.99609	-0.818385	-0.472693	0.150647	1.16799	2.68865	4.80014	7.55839	10.9804	15.036	19.6491	24.7136	30.1115	35.7162	41.3916	47.0036	52.4347	57.5918	62.4202	66.9235	71.1721	75.3012	79.5026	84.0057	89.0526	94.869	101.631	109.443	118.334	128.262	139.107	150.674	162.723	175.006	187.297	199.412	211.2	222.537	233.333	243.539	253.14	262.135	270.535	278.364	285.659	292.461	298.809	304.741	310.298	315.527
-1.19261	-1.16161	-0.922624	-0.354992	0.677809	2.31456	4.67431	7.83226	11.8069	16.5647	22.03	28.0875	34.5799	41.3143	48.0745	54.6384	60.806	66.4322	71.4433	75.8311	79.6356	82.9262	85.7859	88.2973	90.5399	92.5995	94.573	96.5527	98.6027	100.75	102.995	105.334	107.779	110.379	113.217	116.378	119.904	123.765	127.852	132.008	136.056	139.813	143.111	145.809	147.82	149.12	149.751	149.799	149.383	148.632
-1.52789	-0.0974973	1.70484	4.06738	7.14683	11.0442	15.7907	21.3498	27.6397	34.5686	42.0647	50.0843	58.5983	67.5749	76.975	86.7617	96.9072	107.39	118.187	129.269	140.596	152.112	163.753	175.451	187.155	198.829	210.436	221.913	233.168	244.075	254.494	264.293	273.363	281.612	288.959	295.329	300.664	304.938	308.18	310.474	311.95	312.762	313.065	312.997	312.674	312.184	311.6	310.98	310.382	309.877
-0.936361	-0.715595	-0.279918	0.478552	1.66987	3.38935	5.69657	8.59768	12.0386	15.9094	20.0575	24.3111	28.5085	32.5192	36.2534	39.6614	42.7206	45.4219	47.7679	49.7797	51.4981	52.9736	54.2569	55.3989	56.4562	57.4926	58.5781	59.783	61.1601	62.7238	64.4397	66.2303	67.9974	69.6501	71.126	72.3967	73.4641	74.3557	75.1192	75.8155	76.517	77.3121	78.2995	79.574	81.2143	83.2724	85.7576	88.6242	91.7846	95.1393
-0.80189	-0.949971	-1.03183	-0.978281	-0.700059	-0.0899924	0.970052	2.5986	4.9017	7.95366	11.7719	16.3023	21.4307	27.0105	32.8852	38.9063	44.9502	50.9283	56.7898	62.5227	68.1483	73.7088	79.2478	84.7826	90.2875	95.7064	100.98	106.058	110.896	115.452	119.686	123.562	127.053	130.152	132.875	135.254	137.33	139.146	140.742	142.153	143.415	144.573	145.675	146.761	147.868	149.017	150.213	151.447	152.702	153.975
-1.23898	-0.890066	-0.239808	0.854281	2.5347	4.9206	8.08075	12.0113	16.6294	21.7933	27.3387	33.1122	38.9943	44.9166	50.8696	56.8899	63.0426	69.4057	76.0539	83.0376	90.3616	97.9827	105.827	113.803	121.822	129.812	137.726	145.528	153.179	160.616	167.747	174.443	180.548	185.883	190.281	193.616	195.837	196.97	197.114	196.441	195.195	193.676	192.214	191.126	190.675	191.048	192.355	194.637	197.883	202.045
-0.910044	-0.962108	-0.876953	-0.568196	0.0664425	1.13737	2.74878	4.98009	7.86973	11.404	15.5161	20.1051	25.0643	30.291	35.6783	41.1096	46.458	51.5848	56.3442	60.5943	64.2106	67.1005	69.2142	70.5453	71.1393	71.1031	70.6008	69.8303	68.9903	68.2443	67.6988	67.4003	67.3426	67.4826	67.7621	68.1263	68.5285	68.93	69.3033	69.6413	69.9711	70.3619	70.9199	71.7723	73.0414	74.828	77.215	80.2775	84.0817	88.6692
-0.621836	-0.598698	-0.469001	-0.1685	0.375013	1.23444	2.47183	4.12643	6.20863	8.7024	11.5758	14.7958	18.3409	22.2054	26.3975	30.9344	35.8314	41.0785	46.6196	52.3536	58.1478	63.8517	69.3104	74.3784	78.9328	82.8821	86.1733	88.7931	90.7647	92.1429	93.0081	93.4516	93.5609	93.421	93.131	92.8121	92.5967	92.6151	92.9925	93.8463	95.2772	97.3562	100.115	103.542	107.584	112.142	117.091	122.3	127.656	133.069
-0.959283	-1.01888	-0.94166	-0.636455	0.00513626	1.10096	2.76378	5.08216	8.10308	11.8229	16.1882	21.1028	26.4408	32.0622	37.8225	43.5849	49.2473	54.7628	60.1379	65.4166	70.6683	75.9728	81.4015	86.9988	92.7732	98.7041	104.754	110.876	117.019	123.136	129.2	135.206	141.166	147.089	152.983	158.858	164.722	170.568	176.357	182.03	187.52	192.783	197.803	202.584	207.129	211.437	215.507	219.341	222.961	226.412
-1.85282	0.265377	2.82083	6.02853	10.0613	15.0294	20.9683	27.8384	35.5398	43.9394	52.9069	62.3515	72.2431	82.607	93.4932	104.937	116.926	129.399	142.264	155.444	168.899	182.628	196.635	210.901	225.378	239.995	254.677	269.334	283.856	298.094	311.853	324.911	337.052	348.105	357.956	366.54	373.809	379.717	384.209	387.222	388.707	388.651	387.118	384.262	380.346	375.72	370.782	365.915	361.455	357.67
-1.44254	-1.12205	-0.504607	0.577356	2.29656	4.80617	8.20984	12.5404	17.7546	23.7439	30.3655	37.483	44.9926	52.829	60.9573	69.3529	77.9794	86.7846	95.7097	104.696	113.692	122.659	131.569	140.413	149.212	158.026	166.924	175.941	185.047	194.136	203.037	211.534	219.399	226.413	232.384	237.143	240.551	242.51	242.993	242.065	239.894	236.748	232.978	228.981	225.169	221.932	219.598	218.399	218.431	219.664
-0.97681	-0.980904	-0.800706	-0.340673	0.508383	1.85825	3.80432	6.40155	9.65112	13.512	17.9203	22.7931	28.0283	33.5116	39.1174	44.7042	50.1246	55.2402	59.9243	64.0629	67.5688	70.393	72.5279	74.0117	74.9256	75.3803	75.5003	75.4143	75.2502	75.1249	75.1266	75.3065	75.6902	76.2931	77.125	78.192	79.5018	81.065	82.8909	84.9787	87.3092	89.8464	92.548	95.3823	98.3373	101.414	104.624	107.992	111.567	115.413
1.29079	0.784819	0.434595	0.352098	0.640346	1.39055	2.67724	4.55352	7.05032	10.1788	13.9317	18.2773	23.1523	28.4721	34.1513	40.1075	46.251	52.4894	58.7505	64.9851	71.1465	77.1734	82.9983	88.5628	93.8191	98.7176	103.202	107.223	110.757	113.808	116.403	118.582	120.404	121.939	123.255	124.4	125.397	126.258	126.993	127.621	128.161	128.618	128.972	129.181	129.195	128.986	128.567	127.996	127.366	126.8
-1.27964	-0.909492	-0.267013	0.802553	2.45451	4.82063	7.98224	11.9562	16.6992	22.122	28.1065	34.52	41.2216	48.0626	54.8956	61.5923	68.0505	74.1804	79.8947	85.1239	89.8408	94.0728	97.8979	101.432	104.811	108.173	111.64	115.294	119.171	123.263	127.548	131.996	136.573	141.236	145.944	150.676	155.437	160.251	165.146	170.159	175.318	180.63	186.088	191.69	197.456	203.415	209.586	215.968	222.536	229.258
1.80707	4.76895	7.69998	10.5479	13.2923	15.9434	18.5375	21.127	23.7664	26.4922	29.3094	32.1901	35.0847	37.9416	40.7235	43.4092	45.9922	48.4902	50.945	53.4043	55.8957	58.4065	60.8799	63.2335	65.3854	67.2685	68.8345	70.0503	70.8951	71.364	71.4772	71.2843	70.857	70.2778	69.6337	69.011	68.4865	68.1264	67.9927	68.1504	68.6694	69.6205	71.0637	73.0334	75.5307	78.5249	81.9555	85.7303	89.7357	93.861
-0.98753	-1.11363	-1.1734	-1.07861	-0.718344	0.0378026	1.33424	3.32557	6.17505	10.0505	15.1103	21.48	29.2319	38.3738	48.845	60.5242	73.2426	86.794	100.954	115.505	130.234	144.929	159.37	173.343	186.68	199.299	211.209	222.486	233.236	243.554	253.513	263.166	272.559	281.734	290.715	299.511	308.123	316.546	324.772	332.795	340.609	348.208	355.575	362.7	369.589	376.258	382.716	388.95	394.932	400.608
-1.31622	-0.919579	-0.236422	0.892391	2.62571	5.09708	8.38721	12.5086	17.4067	22.9685	29.0407	35.46	42.0856	48.8233	55.6337	62.5179	69.494	76.5733	83.7457	90.9789	98.2239	105.428	112.544	119.526	126.322	132.88	139.147	145.078	150.636	155.796	160.537	164.849	168.732	172.204	175.313	178.141	180.793	183.365	185.931	188.527	191.139	193.702	196.131	198.354	200.335	202.074	203.596	204.967	206.286	207.701
-1.14737	-1.15677	-0.948258	-0.409568	0.587694	2.17531	4.4659	7.52244	11.3327	15.8005	20.7577	26.0019	31.343	36.6342	41.7764	46.7097	51.3987	55.8133	59.9137	63.649	66.9618	69.7994	72.1353	73.9852	75.4046	76.4786	77.3097	78.0055	78.6557	79.3132	79.9993	80.7213	81.4752	82.2414	82.9907	83.6981	84.3519	84.9582	85.5455	86.1618	86.8641	87.7045	88.7179	89.9191	91.3178	92.9385	94.8245	97.0299	99.6102	102.614
-1.28372	-1.2092	-0.894693	-0.205186	1.00893	2.89541	5.57388	9.10731	13.4856	18.6278	24.3965	30.6128	37.0732	43.5768	49.9478	56.0437	61.7537	66.9951	71.711	75.8743	79.4903	82.6002	85.2799	87.6367	89.7943	91.8686	93.9432	96.058	98.2126	100.378	102.509	104.552	106.451	108.142	109.566	110.689	111.515	112.082	112.453	112.712	112.957	113.302	113.875	114.791	116.132	117.927	120.146	122.697	125.436	128.187
-0.879261	-1.07274	-1.19645	-1.17815	-0.922058	-0.310375	0.789922	2.51288	4.973	8.24507	12.3515	17.2625	22.9087	29.1963	36.0179	43.2573	50.7904	58.4911	66.2486	73.989	81.6815	89.3203	96.8968	104.385	111.74	118.902	125.795	132.329	138.41	143.969	148.986	153.502	157.617	161.468	165.193	168.898	172.642	176.45	180.338	184.327	188.464	192.824	197.511	202.62	208.211	214.302	220.876	227.871	235.17	242.605
[truncated: 51 more columns]
