# Supplementary material for: Distributions of plantar loads are altered when walking in anxiety-inducing virtual settings but not under cognitive demand
Source: PLoS One. 2026 Apr 20;21(4):e0345075. doi: 10.1371/journal.pone.0345075 (PMC13094994; doi:10.1371/journal.pone.0345075)
Supplement: S1 File — Study data is available here. (ZIP) [file pone.0345075.s001.zip › S1 File. Dataset/ProcLHeel_39STH.xlsx]

## Sheet: Sheet1
42.6726	71.6407	101.629	132.625	164.41	196.532	228.362	259.188	288.325	315.2	339.411	360.769	379.314	395.295	409.08	421.053	431.524	440.677	448.556	455.088	460.119	463.452	464.884	464.247	461.442	456.48	449.497	440.753	430.617	419.535	407.977	396.375	385.077	374.333	364.291	355.025	346.556	338.873	331.949	325.756	320.281	315.524	311.487	308.163	305.532	303.562	302.189	301.301	300.729	300.249
25.3511	72.3048	121.145	171.866	223.922	276.31	327.798	377.092	422.946	464.254	500.17	530.186	554.143	572.187	584.697	592.203	595.28	594.49	590.352	583.337	573.861	562.28	548.904	534.036	517.992	501.111	483.748	466.246	448.919	432.04	415.833	400.456	385.982	372.408	359.665	347.641	336.202	325.207	314.5	303.907	293.243	282.31	270.896	258.795	245.852	231.996	217.276	201.857	186.02	170.134
44.6146	83.4453	122.719	161.929	200.438	237.568	272.727	305.468	335.476	362.533	386.514	407.411	425.337	440.49	453.101	463.388	471.514	477.582	481.634	483.672	483.685	481.676	477.685	471.8	464.169	455.007	444.609	433.341	421.62	409.861	398.445	387.688	377.822	368.978	361.194	354.443	348.654	343.737	339.594	336.122	333.224	330.802	328.762	327.009	325.436	323.913	322.298	320.458	318.272	315.624
21.7511	58.5272	96.6211	135.993	176.423	217.49	258.613	299.081	338.114	374.931	408.815	439.176	465.595	487.84	505.862	519.796	529.956	536.791	540.808	542.492	542.271	540.496	537.426	533.222	527.971	521.722	514.522	506.448	497.628	488.229	478.448	468.491	458.549	448.781	439.302	430.186	421.474	413.173	405.252	397.653	390.312	383.181	376.228	369.422	362.719	356.046	349.327	342.492	335.481	328.234
43.3185	72.809	103.465	135.334	168.32	202.148	236.376	270.426	303.662	335.48	365.381	392.984	417.996	440.181	459.356	475.409	488.286	497.993	504.587	508.176	508.918	507.012	502.685	496.166	487.67	477.399	465.559	452.392	438.191	423.31	408.125	393.005	378.284	364.25	351.113	338.999	327.956	317.983	309.067	301.193	294.353	288.523	283.655	279.681	276.511	274.04	272.131	270.624	269.324	268.011
44.0808	71.5141	99.9743	129.464	159.79	190.544	221.148	250.927	279.191	305.323	328.854	349.521	367.288	382.319	394.911	405.399	414.08	421.168	426.776	430.933	433.593	434.651	433.966	431.395	426.832	420.225	411.618	401.163	389.111	375.787	361.552	346.768	331.773	316.85	302.211	288.002	274.332	261.288	248.941	237.339	226.497	216.399	206.999	198.247	190.101	182.527	175.502	168.995	162.951	157.287
15.9183	43.3438	72.2044	102.714	134.955	168.784	203.791	239.325	274.544	308.512	340.312	369.186	394.653	416.559	435.036	450.412	463.112	473.56	482.099	488.947	494.196	497.833	499.77	499.874	497.997	494.015	487.857	479.529	469.137	456.894	443.117	428.213	412.646	396.902	381.437	366.634	352.765	339.992	328.383	317.917	308.506	300.014	292.284	285.148	278.417	271.886	265.346	258.618	251.572	244.131
30.8368	49.7917	69.8928	91.3929	114.483	139.214	165.446	192.831	220.843	248.827	276.072	301.893	325.707	347.103	365.847	381.85	395.106	405.663	413.614	419.114	422.379	423.676	423.282	421.436	418.31	413.999	408.525	401.857	393.948	384.775	374.387	362.912	350.573	337.662	324.516	311.464	298.784	286.67	275.227	264.465	254.316	244.657	235.338	226.201	217.116	207.987	198.754	189.393	179.908	170.322
30.7257	56.3144	82.8207	110.279	138.52	167.134	195.528	223.043	249.071	273.134	294.916	314.278	331.255	346.001	358.721	369.608	378.807	386.422	392.53	397.189	400.43	402.259	402.655	401.557	398.868	394.462	388.213	380.029	369.906	357.961	344.439	329.682	314.082	298.036	281.908	266.006	250.585	235.851	221.949	208.948	196.824	185.497	174.868	164.855	155.41	146.508	138.13	130.259	122.878	115.969
28.5309	54.9776	81.8125	108.766	135.437	161.355	186.094	209.344	230.932	250.806	269.026	285.764	301.297	315.979	330.185	344.248	358.404	372.767	387.304	401.836	416.04	429.506	441.791	452.474	461.212	467.769	472.026	473.97	473.671	471.256	466.879	460.716	452.965	443.865	433.692	422.743	411.323	399.743	388.3	377.248	366.769	356.982	347.946	339.66	332.072	325.093	318.608	312.495	306.64	300.937
35.7857	70.5766	106.295	142.753	179.539	216.057	251.655	285.71	317.641	346.897	372.972	395.433	413.938	428.258	438.315	444.216	446.24	444.787	440.304	433.227	423.944	412.778	399.979	385.745	370.226	353.549	335.842	317.255	297.974	278.238	258.33	238.568	219.278	200.766	183.283	167.027	152.142	138.725	126.806	116.354	107.284	99.471	92.7632	87.0073	82.0637	77.8106	74.1363	70.9352	68.1178	65.6173
33.2681	73.4127	114.427	156.061	197.545	237.713	275.331	309.402	339.337	364.987	386.579	404.593	419.614	432.203	442.83	451.85	459.512	465.97	471.303	475.516	478.549	480.302	480.642	479.431	476.55	471.953	465.687	457.885	448.733	438.446	427.268	415.46	403.295	391.042	378.962	367.297	356.27	346.072	336.857	328.73	321.727	315.8	310.828	306.638	303.029	299.781	296.681	293.544	290.208	286.528
30.1591	59.3283	89.7284	121.5	154.63	188.939	224.144	259.894	295.764	331.225	365.645	398.319	428.536	455.651	479.131	498.6	513.885	525.017	532.202	535.752	536.023	533.376	528.146	520.62	511.036	499.606	486.537	472.049	456.39	439.835	422.688	405.269	387.908	370.928	354.623	339.238	324.968	311.963	300.32	290.078	281.2	273.591	267.105	261.571	256.807	252.621	248.814	245.176	241.493	237.563
29.55	58.0261	87.8378	119.215	152.001	185.629	219.279	252.088	283.319	312.421	338.988	362.651	382.993	399.577	412.043	420.197	424.034	423.716	419.536	411.886	401.225	388.057	372.896	356.243	338.551	320.197	301.465	282.552	263.592	244.689	225.951	207.511	189.532	172.195	155.686	140.179	125.825	112.733	100.964	90.5288	81.4002	73.5192	66.7979	61.1201	56.3507	52.3515	48.9951	46.1748	43.805	41.8107
43.0403	69.0145	95.0849	120.847	145.966	170.227	193.56	216.001	237.641	258.584	278.935	298.788	318.2	337.158	355.576	373.283	390.036	405.536	419.466	431.539	441.537	449.329	454.858	458.132	459.206	458.171	455.146	450.256	443.633	435.421	425.798	414.991	403.276	390.962	378.378	365.849	353.68	342.132	331.408	321.65	312.941	305.305	298.703	293.048	288.229	284.128	280.634	277.65	275.082	272.834
24.2528	57.7471	92.9394	130.051	169.084	209.682	251.098	292.276	332.019	369.181	402.854	432.506	457.996	479.455	497.111	511.161	521.746	529.001	533.073	534.118	532.297	527.776	520.721	511.297	499.683	486.083	470.742	453.947	436.017	417.299	398.162	378.973	360.081	341.797	324.392	308.097	293.091	279.498	267.391	256.801	247.713	240.061	233.723	228.531	224.282	220.748	217.678	214.821	211.95	208.891
23.1864	49.7165	77.8377	107.843	139.819	173.602	208.78	244.71	280.557	315.359	348.108	377.849	403.791	425.419	442.547	455.291	463.979	469.042	470.945	470.151	467.091	462.148	455.639	447.812	438.821	428.72	417.49	405.103	391.594	377.099	361.867	346.24	330.623	315.45	301.134	288.009	276.295	266.095	257.422	250.214	244.358	239.71	236.107	233.386	231.397	230.01	229.113	228.621	228.472	228.629
43.5886	91.6737	140.319	188.805	236.314	282.108	325.648	366.545	404.449	438.981	469.747	496.422	518.856	537.096	551.321	561.73	568.48	571.697	571.538	568.221	562.022	553.244	542.203	529.234	514.682	498.913	482.313	465.28	448.216	431.492	415.42	400.236	386.099	373.097	361.276	350.664	341.278	333.12	326.185	320.476	316.002	312.761	310.725	309.822	309.926	310.858	312.387	314.237	316.089	317.598
20.1797	52.2679	86.1912	122.256	160.504	200.619	241.913	283.4	323.934	362.391	397.815	429.499	456.996	480.099	498.796	513.214	523.577	530.162	533.265	533.178	530.197	524.621	516.749	506.871	495.279	482.266	468.139	453.214	437.812	422.255	406.854	391.902	377.654	364.322	352.07	341.023	331.268	322.851	315.765	309.955	305.327	301.76	299.103	297.186	295.829	294.839	294.002	293.095	291.891	290.154
39.0955	61.7331	85.1513	109.364	134.37	160.149	186.67	213.853	241.506	269.276	296.648	323.016	347.807	370.577	391.053	409.105	424.698	437.856	448.642	457.151	463.513	467.871	470.36	471.085	470.112	467.495	463.289	457.563	450.414	441.972	432.42	421.995	410.978	399.652	388.277	377.091	366.304	356.09	346.578	337.85	329.943	322.853	316.525	310.856	305.706	300.906	296.277	291.643	286.837	281.709
34.1141	67.7046	102.113	137.135	172.383	207.332	241.416	274.096	304.896	333.409	359.319	382.438	402.737	420.349	435.533	448.619	459.935	469.748	478.217	485.398	491.258	495.698	498.571	499.719	499.014	496.387	491.826	485.358	477.033	466.928	455.167	441.95	427.564	412.389	396.865	381.432	366.474	352.28	339.04	326.845	315.705	305.572	296.345	287.877	279.992	272.495	265.191	257.89	250.411	242.6
16.2267	52.8519	90.6231	129.53	169.252	209.166	248.491	286.482	322.554	356.316	387.545	416.144	442.081	465.338	485.872	503.607	518.474	530.468	539.675	546.261	550.421	552.342	552.184	550.071	546.099	540.343	532.877	523.804	513.282	501.53	488.809	475.404	461.594	447.631	433.726	420.056	406.764	393.976	381.801	370.337	359.669	349.863	340.967	332.988	325.884	319.551	313.844	308.596	303.63	298.771
43.2737	81.6075	120.997	161.218	201.889	242.487	282.396	320.938	357.417	391.192	421.746	448.721	471.947	491.438	507.345	519.907	529.411	536.166	540.478	542.631	542.88	541.438	538.477	534.123	528.462	521.545	513.415	504.143	493.853	482.748	471.104	459.254	447.565	436.399	426.056	416.723	408.467	401.252	394.962	389.426	384.443	379.816	375.361	370.916	366.354	361.593	356.596	351.357	345.865	340.098
3.21978	4.25505	6.0809	9.10217	13.7656	20.5119	29.6981	41.5073	55.8963	72.6297	91.3846	111.85	133.761	156.85	180.751	204.908	228.537	250.673	270.309	286.567	298.868	306.998	311.093	311.55	308.942	303.932	297.209	289.446	281.274	273.249	265.82	259.313	253.917	249.679	246.514	244.232	242.564	241.192	239.803	238.131	235.997	233.321	230.112	226.451	222.475	218.365	214.328	210.57	207.267	204.55
34.2052	63.9978	95.005	127.292	160.749	195.041	229.639	263.88	297.035	328.387	357.324	383.412	406.429	426.345	443.274	457.415	469.013	478.32	485.565	490.944	494.603	496.632	497.076	495.942	493.211	488.862	482.922	475.494	466.752	456.913	446.242	435.046	423.654	412.381	401.497	391.199	381.611	372.778	364.683	357.264	350.427	344.058	338.022	332.178	326.393	320.572	314.654	308.598	302.372	295.952
40.3151	59.9811	80.6753	102.612	125.833	150.168	175.263	200.657	225.856	250.375	273.779	295.734	316.037	334.613	351.474	366.699	380.427	392.835	404.106	414.405	423.873	432.615	440.676	448.03	454.598	460.276	464.957	468.538	470.929	472.055	471.856	470.311	467.461	463.419	458.352	452.458	445.952	439.044	431.909	424.672	417.417	410.206	403.092	396.119	389.311	382.658	376.105	369.551	362.865	355.889
40.8148	79.4821	118.918	158.732	198.448	237.571	275.626	312.146	346.641	378.624	407.695	433.622	456.352	475.982	492.71	506.789	518.461	527.912	535.273	540.654	544.179	545.997	546.235	544.97	542.212	537.922	532.028	524.466	515.243	504.48	492.421	479.401	465.79	451.933	438.126	424.616	411.603	399.234	387.605	376.757	366.684	357.345	348.681	340.619	333.084	326.011	319.352	313.082	307.188	301.659
32.9915	58.874	85.0121	111.152	136.918	161.875	185.665	208.121	229.292	249.398	268.764	287.735	306.591	325.488	344.413	363.161	381.34	398.407	413.754	426.81	437.122	444.388	448.466	449.376	447.298	442.547	435.518	426.629	416.268	404.773	392.431	379.487	366.14	352.551	338.863	325.198	311.651	298.286	285.13	272.195	259.488	247.021	234.8	222.825	211.098	199.648	188.529	177.805	167.538	157.778
29.5733	56.8883	85.3385	115.04	145.827	177.272	208.807	239.839	269.82	298.249	324.66	348.647	369.918	388.346	403.983	417.037	427.8	436.59	443.697	449.366	453.779	457.045	459.18	460.104	459.665	457.679	453.976	448.437	441.02	431.773	420.835	408.414	394.785	380.264	365.193	349.912	334.747	319.987	305.849	292.447	279.807	267.889	256.617	245.91	235.701	225.947	216.612	207.643	198.97	190.516
[truncated: 51 more columns]
