# Supplementary material for: Distributions of plantar loads are altered when walking in anxiety-inducing virtual settings but not under cognitive demand
Source: PLoS One. 2026 Apr 20;21(4):e0345075. doi: 10.1371/journal.pone.0345075 (PMC13094994; doi:10.1371/journal.pone.0345075)
Supplement: S1 File — Study data is available here. (ZIP) [file pone.0345075.s001.zip › S1 File. Dataset/ProcRLat_42STH.xlsx]

## Sheet: Sheet1
6.71428	11.5337	16.5078	21.6335	26.8779	32.1698	37.4044	42.4679	47.2585	51.6935	55.7111	59.2738	62.3748	65.0395	67.3173	69.2647	70.9272	72.3334	73.5053	74.4699	75.2572	75.8928	76.401	76.815	77.1797	77.5453	77.9586	78.4576	79.0691	79.8106	80.6875	81.6938	82.8187	84.0528	85.3876	86.8158	88.3312	89.9269	91.5925	93.316	95.085	96.8867	98.7144	100.573	102.473	104.424	106.431	108.506	110.667	112.927
8.72319	13.6451	18.7122	23.902	29.1757	34.466	39.6723	44.6741	49.3599	53.6545	57.5285	60.9875	64.0569	66.7668	69.1361	71.1637	72.8319	74.1199	75.0173	75.5312	75.6849	75.5142	75.0692	74.4127	73.6164	72.7629	71.9511	71.2923	70.8966	70.8556	71.2311	72.0527	73.3263	75.0451	77.193	79.7344	82.6097	85.745	89.0657	92.5018	95.9891	99.4758	102.922	106.297	109.574	112.747	115.823	118.828	121.802	124.806
3.61817	10.6384	17.5893	24.3088	30.7029	36.7216	42.3407	47.5489	52.3391	56.7071	60.6509	64.1653	67.2433	69.8851	72.1047	73.9341	75.416	76.5899	77.4816	78.1073	78.4926	78.6904	78.7847	78.887	79.1336	79.6794	80.6758	82.2335	84.392	87.1112	90.2786	93.7241	97.2433	100.621	103.654	106.176	108.077	109.309	109.879	109.843	109.288	108.313	107.013	105.483	103.809	102.08	100.399	98.8875	97.6604	96.8048
1.25466	6.12626	11.0442	15.9512	20.8519	25.79	30.8258	36.0093	41.3547	46.8297	52.3556	57.8087	63.0286	67.8412	72.0904	75.671	78.553	80.7868	82.4832	83.7788	84.8106	85.7075	86.5841	87.5271	88.5811	89.7493	91.0053	92.3071	93.6042	94.8399	95.9586	96.9214	97.7115	98.3331	98.8059	99.159	99.4248	99.6366	99.8266	100.022	100.239	100.481	100.739	100.999	101.264	101.562	101.938	102.454	103.171	104.151
11.9049	17.06	22.0349	26.6593	30.8171	34.4668	37.644	40.4508	43.0393	45.5877	48.2646	51.1956	54.4483	58.0389	61.9515	66.1532	70.601	75.2453	80.0303	84.8943	89.7761	94.62	99.3735	103.98	108.376	112.505	116.333	119.861	123.12	126.152	129.004	131.725	134.375	137.019	139.714	142.496	145.389	148.42	151.628	155.064	158.766	162.761	167.057	171.643	176.479	181.492	186.588	191.668	196.634	201.396
1.4933	8.69302	15.8896	22.9528	29.773	36.2793	42.4456	48.2842	53.8323	59.1393	64.2619	69.2706	74.2648	79.379	84.76	90.5224	96.7044	103.251	110.033	116.875	123.586	129.978	135.864	141.054	145.364	148.643	150.814	151.901	152.031	151.415	150.318	149.017	147.771	146.791	146.214	146.084	146.352	146.897	147.543	148.098	148.371	148.198	147.478	146.19	144.394	142.213	139.812	137.359	135.011	132.903
-0.908135	2.25612	5.54031	8.95263	12.4898	16.1476	19.9349	23.8687	27.9536	32.1655	36.4495	40.7304	44.9274	48.9687	52.8094	56.4492	59.9408	63.3775	66.8673	70.5081	74.3654	78.4486	82.7013	87.0171	91.2698	95.3363	99.1132	102.532	105.574	108.27	110.692	112.948	115.167	117.474	119.971	122.705	125.674	128.838	132.146	135.549	139.017	142.537	146.105	149.712	153.329	156.913	160.411	163.766	166.921	169.83
0.628852	6.81008	13.1742	19.7096	26.4387	33.4027	40.6417	48.1726	55.9643	63.9173	71.8563	79.5406	86.6988	93.0832	98.5266	102.991	106.591	109.573	112.271	115.048	118.244	122.11	126.773	132.22	138.304	144.769	151.302	157.581	163.331	168.355	172.561	175.976	178.74	181.069	183.213	185.418	187.899	190.818	194.285	198.356	203.041	208.316	214.126	220.388	226.995	233.808	240.656	247.343	253.668	259.445
8.85691	12.5085	16.4174	20.6449	25.2178	30.1154	35.2722	40.5928	45.97	51.3045	56.5154	61.5418	66.3521	70.9552	75.3994	79.7567	84.0989	88.4708	92.8741	97.2635	101.551	105.613	109.299	112.448	114.899	116.515	117.209	116.952	115.777	113.768	111.041	107.725	103.957	99.8876	95.6719	91.4519	87.3449	83.4435	79.8238	76.553	73.6856	71.2546	69.272	67.7316	66.61	65.87	65.4679	65.3583	65.4998	65.8586
6.6541	11.1066	15.5719	20.001	24.3387	28.5299	32.5372	36.3553	40.017	43.5881	47.1586	50.8323	54.7153	58.9104	63.5194	68.6337	74.3115	80.5604	87.3317	94.5143	101.932	109.357	116.523	123.145	128.947	133.696	137.233	139.49	140.495	140.359	139.26	137.423	135.092	132.516	129.928	127.527	125.47	123.861	122.746	122.132	122.007	122.361	123.188	124.476	126.198	128.304	130.725	133.384	136.213	139.165
1.47141	8.55133	15.6514	22.6591	29.4834	36.051	42.3187	48.2747	53.9249	59.2822	64.3656	69.2075	73.8605	78.3873	82.8392	87.2377	91.558	95.7231	99.6172	103.116	106.108	108.508	110.262	111.365	111.864	111.842	111.397	110.633	109.647	108.525	107.337	106.138	104.978	103.915	103.01	102.329	101.925	101.839	102.097	102.713	103.69	105.024	106.712	108.749	111.123	113.802	116.733	119.848	123.077	126.36
17.512	22.7128	27.8417	32.7776	37.4335	41.7577	45.7325	49.3657	52.6827	55.7168	58.4963	61.0373	63.3462	65.4261	67.2809	68.9192	70.3647	71.6687	72.9078	74.1646	75.5087	76.9881	78.6314	80.4505	82.4396	84.5716	86.7989	89.0601	91.2889	93.4208	95.4016	97.1942	98.7825	100.172	101.39	102.48	103.489	104.447	105.35	106.162	106.83	107.297	107.515	107.46	107.142	106.614	105.958	105.283	104.706	104.337
3.90274	11.4674	19.0854	26.6342	34.0163	41.1491	47.9422	54.2912	60.0899	65.2418	69.6721	73.3443	76.2711	78.5129	80.1671	81.3625	82.2566	83.0232	83.8348	84.8439	86.1639	87.8471	89.8623	92.0916	94.3556	96.4532	98.195	99.4264	100.04	99.9768	99.2201	97.7964	95.7664	93.2045	90.1857	86.7937	83.1323	79.3255	75.5107	71.8331	68.4341	65.4325	62.904	60.877	59.3503	58.3148	57.7532	57.6231	57.8548	58.3744
9.25811	12.1938	15.179	18.2044	21.2519	24.2953	27.31	30.2847	33.2315	36.1872	39.207	42.3528	45.6811	49.2285	53.0011	56.9786	61.1301	65.4338	69.8916	74.5331	79.4045	84.5515	90.0049	95.7646	101.786	107.976	114.191	120.254	125.979	131.19	135.743	139.53	142.486	144.6	145.913	146.51	146.516	146.091	145.419	144.695	144.11	143.832	143.996	144.685	145.929	147.695	149.899	152.429	155.17	158.02
9.44598	14.5361	19.6948	24.8874	30.0332	35.0047	39.6645	43.9107	47.7036	51.0753	54.1301	57.0359	60.0012	63.2393	66.9325	71.2124	76.1476	81.725	87.8429	94.3298	100.979	107.591	114.01	120.149	126.002	131.629	137.141	142.687	148.445	154.602	161.329	168.754	176.949	185.923	195.606	205.831	216.34	226.797	236.82	246.016	254.033	260.618	265.645	269.11	271.107	271.795	271.376	270.067	268.07	265.555
8.61474	10.697	13.0378	15.7565	18.9435	22.6512	26.8975	31.6766	36.9658	42.7344	48.958	55.6247	62.7319	70.2766	78.2357	86.5403	95.0633	103.629	112.034	120.078	127.59	134.444	140.587	146.048	150.93	155.398	159.651	163.877	168.216	172.722	177.371	182.063	186.635	190.871	194.529	197.364	199.172	199.823	199.275	197.571	194.832	191.233	186.978	182.272	177.316	172.303	167.396	162.71	158.312	154.252
11.6431	15.0287	18.5018	22.0632	25.7197	29.4674	33.2862	37.1467	41.0228	44.9026	48.7983	52.7535	56.8408	61.1442	65.7351	70.6557	75.9069	81.438	87.153	92.9336	98.6597	104.225	109.544	114.558	119.243	123.618	127.745	131.693	135.513	139.214	142.774	146.148	149.283	152.131	154.636	156.719	158.285	159.25	159.561	159.206	158.219	156.68	154.721	152.506	150.213	148.005	146.015	144.342	143.043	142.135
4.06041	7.64515	11.3677	15.2419	19.2716	23.4341	27.677	31.9241	36.0931	40.1186	43.9665	47.6281	51.1082	54.4174	57.5635	60.5372	63.3075	65.8316	68.0644	69.9655	71.5107	72.7079	73.6062	74.2911	74.8696	75.459	76.182	77.1608	78.5094	80.3305	82.7164	85.744	89.4612	93.8743	98.9409	104.57	110.627	116.945	123.343	129.646	135.71	141.425	146.713	151.52	155.819	159.631	163.016	166.056	168.83	171.412
11.723	15.3719	19.0988	22.8951	26.7561	30.6576	34.5438	38.3435	41.9999	45.4879	48.8157	52.0215	55.1679	58.3307	61.5821	64.9735	68.52	72.1943	75.9372	79.676	83.3368	86.8507	90.1635	93.2469	96.102	98.755	101.249	103.64	105.992	108.362	110.802	113.344	115.997	118.741	121.529	124.293	126.963	129.475	131.789	133.887	135.761	137.399	138.789	139.929	140.82	141.462	141.853	141.997	141.904	141.592
8.68166	14.5401	20.6266	26.9371	33.449	40.0944	46.7478	53.2297	59.3264	64.8208	69.5255	73.3066	76.0969	77.8975	78.7719	78.8311	78.2171	77.088	75.6041	73.917	72.1596	70.4413	68.849	67.4472	66.2763	65.3468	64.6378	64.1084	63.7112	63.4043	63.1596	62.97	62.8529	62.8499	63.0202	63.4265	64.1199	65.131	66.4657	68.0988	69.975	72.025	74.1828	76.4004	78.6555	80.9451	83.2728	85.6422	88.0573	90.5267
14.5944	20.4307	26.2829	32.0565	37.6532	42.9585	47.8475	52.2051	55.9431	59.0118	61.4137	63.2163	64.5468	65.569	66.4554	67.3636	68.4161	69.6862	71.195	72.9161	74.788	76.7298	78.6558	80.483	82.1374	83.5622	84.724	85.6132	86.239	86.6239	86.7955	86.7795	86.5955	86.2576	85.7778	85.1762	84.488	83.7592	83.0407	82.3872	81.8514	81.4724	81.2725	81.2627	81.4464	81.819	82.3647	83.0577	83.8735	84.7992
11.5212	16.7219	21.9522	27.1222	32.1882	37.1428	41.9969	46.7561	51.411	55.9496	60.3741	64.7081	68.9992	73.3177	77.7487	82.3805	87.2948	92.5517	98.1663	104.089	110.201	116.323	122.232	127.695	132.502	136.499	139.601	141.806	143.173	143.803	143.812	143.319	142.438	141.285	139.974	138.623	137.345	136.254	135.452	135.028	135.058	135.614	136.757	138.535	140.964	144.018	147.627	151.707	156.169	160.919
6.70976	10.2387	13.8591	17.5513	21.303	25.0854	28.8326	32.4426	35.8052	38.8396	41.5263	43.9207	46.1419	48.3463	50.7022	53.3639	56.445	59.9942	63.9823	68.3047	72.8008	77.2822	81.5567	85.4485	88.8158	91.569	93.6776	95.1577	96.0572	96.4538	96.4523	96.1684	95.7007	95.1122	94.4304	93.6591	92.7928	91.8305	90.7844	89.683	88.5686	87.4917	86.5089	85.6855	85.0927	84.7958	84.8425	85.2599	86.06	87.2527
3.50783	9.92925	16.4371	22.9898	29.5207	35.9687	42.3239	48.6511	55.069	61.7072	68.6679	75.9975	83.6654	91.549	99.4397	107.07	114.146	120.371	125.483	129.291	131.699	132.709	132.41	130.962	128.581	125.508	121.991	118.272	114.57	111.068	107.92	105.259	103.2	101.847	101.295	101.617	102.841	104.941	107.842	111.434	115.598	120.22	125.197	130.44	135.878	141.456	147.139	152.912	158.773	164.734
3.6185	11.2344	18.848	26.3392	33.6191	40.6379	47.3914	53.9194	60.3032	66.6646	73.1654	79.9972	87.3515	95.3747	104.132	113.585	123.596	133.951	144.394	154.681	164.622	174.084	182.975	191.205	198.657	205.168	210.534	214.527	216.935	217.614	216.537	213.835	209.802	204.866	199.555	194.436	190.055	186.868	185.185	185.159	186.793	189.966	194.484	200.144	206.79	214.325	222.697	231.867	241.78	252.357
17.1221	23.0251	28.7937	34.2509	39.2498	43.6842	47.498	50.685	53.2783	55.337	56.9397	58.1785	59.1479	59.9322	60.606	61.2366	61.8783	62.5587	63.2718	63.9838	64.6533	65.2435	65.721	66.0486	66.1897	66.1197	65.8339	65.3517	64.7196	64.0105	63.3182	62.7566	62.4546	62.541	63.1288	64.3067	66.1372	68.6561	71.8617	75.6958	80.0453	84.7622	89.6846	94.6486	99.5004	104.105	108.351	112.155	115.459	118.221
-2.3102	5.10233	12.8569	21.0265	29.6734	38.8364	48.5185	58.6839	69.2662	80.1815	91.3504	102.715	114.238	125.885	137.624	149.413	161.198	172.911	184.466	195.765	206.69	217.138	227.052	236.437	245.348	253.866	262.089	270.123	278.056	285.943	293.802	301.634	309.432	317.18	324.856	332.412	339.763	346.779	353.299	359.171	364.278	368.548	371.955	374.517	376.303	377.426	378.017	378.202	378.092	377.78
[truncated: 51 more columns]
