# Supplementary material for: Distributions of plantar loads are altered when walking in anxiety-inducing virtual settings but not under cognitive demand
Source: PLoS One. 2026 Apr 20;21(4):e0345075. doi: 10.1371/journal.pone.0345075 (PMC13094994; doi:10.1371/journal.pone.0345075)
Supplement: S1 File — Study data is available here. (ZIP) [file pone.0345075.s001.zip › S1 File. Dataset/ProcLLat_39STL.xlsx]

## Sheet: Sheet1
-0.137239	-0.184328	-0.228449	-0.259622	-0.263241	-0.219612	-0.104096	0.111573	0.456845	0.962475	1.66621	2.61597	3.85986	5.43334	7.36442	9.69189	12.4699	15.7505	19.5549	23.8399	28.4712	33.2324	37.8777	42.1895	46.0032	49.2076	51.7475	53.6286	54.9074	55.6694	56.0157	56.0575	55.9034	55.6438	55.3455	55.0563	54.8111	54.6369	54.5583	54.6006	54.7911	55.1579	55.7265	56.5194	57.5571	58.8544	60.4183	62.2513	64.3566	66.7437
-0.651283	-0.158098	0.338118	0.853429	1.44383	2.19886	3.22765	4.64286	6.54608	9.02247	12.1477	15.9973	20.6482	26.1662	32.5659	39.7563	47.5183	55.5513	63.5576	71.3008	78.6202	85.4234	91.6742	97.3679	102.498	107.043	110.98	114.298	117.009	119.144	120.759	121.926	122.743	123.319	123.768	124.193	124.678	125.281	126.041	126.978	128.089	129.352	130.731	132.189	133.688	135.201	136.708	138.205	139.703	141.233
3.89139	4.52717	5.21037	6.01076	7.008	8.30347	10.0327	12.3663	15.4912	19.5762	24.7293	30.9427	38.0312	45.6317	53.3092	60.6958	67.5612	73.8036	79.4144	84.4479	88.9956	93.1575	97.0174	100.632	104.029	107.215	110.185	112.941	115.5	117.88	120.097	122.156	124.043	125.729	127.192	128.412	129.362	130.015	130.362	130.42	130.223	129.824	129.299	128.748	128.295	128.075	128.213	128.807	129.911	131.519
-1.03131	-1.13485	-1.16554	-1.02911	-0.608605	0.230823	1.63566	3.75972	6.75106	10.7196	15.6982	21.6168	28.2993	35.4868	42.8842	50.208	57.2117	63.696	69.5203	74.6161	78.989	82.7077	85.8802	88.6225	91.0353	93.199	95.1756	97.0054	98.6969	100.224	101.544	102.633	103.502	104.198	104.787	105.343	105.93	106.599	107.387	108.316	109.391	110.61	111.979	113.511	115.231	117.169	119.371	121.889	124.779	128.104
0.692221	0.251389	-0.047999	-0.0873966	0.252583	1.08881	2.53165	4.68162	7.62911	11.4504	16.1985	21.8984	28.5417	36.0628	44.3058	53.0285	61.9547	70.84	79.5151	87.8989	95.9898	103.835	111.484	118.954	126.215	133.209	139.869	146.127	151.922	157.204	161.952	166.181	169.937	173.282	176.279	178.991	181.464	183.709	185.7	187.384	188.695	189.562	189.916	189.706	188.905	187.527	185.632	183.329	180.775	178.168
0.794814	3.11695	5.67587	8.58852	11.9766	15.9555	20.628	26.0775	32.3615	39.5018	47.4632	56.1292	65.3101	74.7942	84.4026	94.0111	103.532	112.878	121.938	130.58	138.67	146.109	152.847	158.883	164.262	169.071	173.416	177.414	181.177	184.804	188.371	191.928	195.504	199.109	202.731	206.341	209.909	213.427	216.9	220.323	223.677	226.939	230.09	233.12	236.037	238.878	241.699	244.574	247.586	250.82
1.22311	1.5248	1.87496	2.33212	2.97441	3.90581	5.25424	7.16342	9.78665	13.2739	17.742	23.24	29.7159	36.98	44.6968	52.4514	59.8626	66.6589	72.6889	77.8973	82.2956	85.9381	88.9007	91.2566	93.0556	94.3257	95.0888	95.3711	95.2056	94.6391	93.7446	92.6154	91.3429	90.0023	88.6534	87.3409	86.089	84.9046	83.7888	82.7383	81.7366	80.7525	79.7535	78.7248	77.6765	76.6374	75.646	74.741	73.9503	73.2877
3.79998	4.11739	4.66656	5.59786	7.0218	9.01325	11.631	14.9303	18.9671	23.7988	29.4747	36.0087	43.3441	51.3432	59.8118	68.5336	77.2901	85.8806	94.1532	102.028	109.489	116.556	123.264	129.641	135.706	141.47	146.952	152.178	157.177	161.994	166.686	171.317	175.933	180.56	185.199	189.833	194.427	198.93	203.289	207.457	211.392	215.046	218.366	221.293	223.773	225.769	227.273	228.311	228.936	229.228
1.09013	1.1442	1.21067	1.33765	1.57946	1.99295	2.63869	3.59214	4.95363	6.84265	9.38174	12.6818	16.8273	21.8561	27.739	34.3621	41.518	48.9229	56.2625	63.2506	69.6711	75.3903	80.3433	84.512	87.9139	90.6024	92.663	94.2	95.3237	96.147	96.7851	97.3484	97.9305	98.6024	99.4164	100.411	101.612	103.045	104.741	106.728	109.013	111.571	114.356	117.32	120.427	123.659	127.019	130.528	134.205	138.066
0.678287	0.674888	0.827977	1.24715	2.02527	3.23315	4.92261	7.13351	9.8992	13.2495	17.213	21.8156	27.0693	32.9461	39.3455	46.0872	52.9464	59.7028	66.171	72.2125	77.7404	82.7086	87.0917	90.8719	94.0362	96.5756	98.4857	99.7674	100.428	100.487	99.9826	98.9841	97.597	95.9642	94.248	92.6058	91.1749	90.0642	89.3495	89.0741	89.2495	89.8565	90.8567	92.2169	93.9208	95.9582	98.3112	100.957	103.875	107.044
-1.58539	-0.618971	0.503005	1.88138	3.65304	5.98373	9.05935	13.0627	18.1357	24.3366	31.5962	39.6876	48.2405	56.8101	64.9802	72.4437	79.0256	84.6638	89.379	93.2463	96.3696	98.8621	100.836	102.398	103.645	104.668	105.559	106.397	107.245	108.148	109.136	110.223	111.414	112.705	114.095	115.603	117.266	119.139	121.283	123.754	126.604	129.866	133.546	137.613	142.013	146.68	151.528	156.452	161.352	166.15
-0.400927	-0.532892	-0.654388	-0.735503	-0.733162	-0.589881	-0.23453	0.41377	1.43766	2.91096	4.89314	7.43615	10.5966	14.4342	18.9843	24.2157	30.0017	36.1273	42.3287	48.3406	53.9304	58.9178	63.1823	66.6626	69.3506	71.2802	72.5157	73.1418	73.2617	72.9937	72.4589	71.7696	71.025	70.3108	69.6973	69.2428	69.0034	69.0393	69.4112	70.1734	71.3631	72.9893	75.0318	77.4535	80.2162	83.2878	86.6406	90.2502	94.093	98.1406
-1.05632	-0.883798	-0.588244	-0.0700895	0.780696	2.07989	3.9465	6.49804	9.84146	14.0624	19.2151	25.3135	32.3235	40.1528	48.6461	57.6002	66.799	76.0442	85.1667	94.0339	102.558	110.694	118.427	125.756	132.684	139.213	145.357	151.142	156.617	161.85	166.927	171.923	176.888	181.85	186.822	191.806	196.797	201.78	206.736	211.637	216.451	221.144	225.682	230.043	234.223	238.238	242.124	245.918	249.649	253.328
-0.878432	-0.930425	-0.909553	-0.734607	-0.307174	0.48383	1.75716	3.63457	6.22816	9.61738	13.8307	18.837	24.534	30.7443	37.2424	43.8002	50.2159	56.3237	62.008	67.2139	71.9435	76.2423	80.1814	83.8414	87.3031	90.6463	93.9418	97.2296	100.503	103.71	106.777	109.629	112.208	114.494	116.503	118.294	119.943	121.528	123.12	124.784	126.575	128.534	130.682	133.023	135.546	138.246	141.12	144.167	147.384	150.776
-0.586733	0.00164964	0.612364	1.27259	2.03556	2.97021	4.15148	5.65634	7.55993	9.93551	12.8608	16.4202	20.6956	25.7462	31.5748	38.0961	45.1313	52.4369	59.7513	66.8306	73.4677	79.5062	84.8482	89.4501	93.3133	96.4753	98.9915	100.913	102.276	103.118	103.504	103.539	103.355	103.095	102.883	102.806	102.916	103.226	103.723	104.38	105.178	106.113	107.191	108.424	109.823	111.39	113.128	115.053	117.19	119.561
-0.56294	-0.329058	-0.0293952	0.382845	0.955944	1.74182	2.80064	4.19872	6.00253	8.27506	11.0685	14.4126	18.3102	22.741	27.6537	32.9444	38.4451	43.9452	49.2287	54.0983	58.3847	61.9559	64.7264	66.6631	67.7924	68.1974	68.0044	67.3726	66.4862	65.5263	64.6355	63.9055	63.3898	63.1196	63.1133	63.3824	63.9316	64.7529	65.8244	67.122	68.6317	70.3455	72.2508	74.3249	76.5429	78.8917	81.3769	84.0245	86.8853	90.0404
-0.622517	-0.224695	0.209754	0.707212	1.31028	2.08792	3.13277	4.54611	6.42532	8.85797	11.917	15.656	20.1005	25.2246	30.9196	36.9816	43.1334	49.0769	54.5485	59.3513	63.3639	66.5379	68.8882	70.4724	71.3762	71.7131	71.6215	71.2484	70.7334	70.1997	69.7441	69.4297	69.2976	69.3886	69.749	70.4139	71.3895	72.6524	74.1579	75.8514	77.6806	79.6086	81.6177	83.6991	85.8449	88.0524	90.3332	92.7095	95.205	97.8447
-0.995706	-1.04811	-1.00224	-0.764253	-0.221518	0.750973	2.2821	4.49762	7.51123	11.4098	16.2339	21.9583	28.483	35.645	43.244	51.0709	58.9346	66.6861	74.2328	81.5444	88.6441	95.5816	102.4	109.111	115.682	122.042	128.093	133.744	138.932	143.629	147.841	151.603	154.986	158.08	160.986	163.803	166.618	169.491	172.449	175.497	178.623	181.808	185.035	188.292	191.576	194.901	198.305	201.842	205.578	209.589
-0.960973	-1.19234	-1.35584	-1.37345	-1.14056	-0.526552	0.618563	2.45084	5.1174	8.74434	13.4273	19.2161	26.084	33.899	42.4402	51.4607	60.7431	70.1165	79.4564	88.6807	97.7364	106.581	115.173	123.463	131.403	138.953	146.096	152.824	159.131	165.022	170.519	175.653	180.462	184.984	189.263	193.33	197.195	200.858	204.32	207.583	210.657	213.568	216.352	219.031	221.613	224.086	226.444	228.692	230.837	232.886
-0.635772	-0.369687	-0.00469641	0.518937	1.2606	2.27851	3.63006	5.36734	7.53518	10.1752	13.3286	17.0393	21.3526	26.2918	31.8226	37.8444	44.2211	50.8202	57.5295	64.2584	70.9365	77.5021	83.884	89.9953	95.7423	101.033	105.782	109.92	113.407	116.237	118.441	120.078	121.223	121.967	122.403	122.618	122.689	122.684	122.672	122.716	122.86	123.132	123.559	124.171	124.999	126.06	127.348	128.844	130.54	132.453
-0.444979	-0.404715	-0.312664	-0.121285	0.222147	0.771076	1.57507	2.68041	4.13621	5.99653	8.31697	11.1573	14.5879	18.6823	23.4986	29.0584	35.3224	42.1666	49.3815	56.7092	63.9031	70.7772	77.2178	83.1698	88.6241	93.6037	98.1419	102.276	106.055	109.54	112.779	115.811	118.677	121.43	124.116	126.775	129.443	132.148	134.906	137.73	140.643	143.687	146.906	150.327	153.958	157.78	161.741	165.762	169.767	173.703
3.55346	3.37738	3.35613	3.60256	4.20676	5.23566	6.74265	8.77506	11.3736	14.5595	18.3152	22.57	27.193	31.9905	36.7245	41.1591	45.1077	48.4529	51.1454	53.201	54.6952	55.7495	56.5089	57.1203	57.7145	58.3972	59.2525	60.3465	61.7234	63.4029	65.382	67.6343	70.1082	72.7375	75.4681	78.2805	81.1884	84.2146	87.3674	90.6334	93.9847	97.3866	100.798	104.17	107.442	110.546	113.418	116.027	118.394	120.588
1.30998	6.01837	10.6747	15.1651	19.4465	23.5206	27.3968	31.0713	34.5253	37.7365	40.6941	43.4003	45.863	48.0957	50.1176	51.9514	53.619	55.1385	56.526	57.7996	58.9831	60.1057	61.1955	62.2749	63.3593	64.454	65.5525	66.6357	67.6769	68.6615	69.6045	70.5465	71.5373	72.6242	73.843	75.2084	76.7149	78.3465	80.0869	81.9277	83.8716	85.9325	88.1298	90.4806	92.9929	95.6661	98.4961	101.475	104.588	107.821
-1.22537	-1.22758	-1.08298	-0.674002	0.13645	1.49587	3.55052	6.43272	10.2431	15.0265	20.7513	27.3048	34.5171	42.2069	50.2152	58.4037	66.6394	74.7952	82.7584	90.4336	97.7421	104.617	111.001	116.851	122.143	126.879	131.096	134.856	138.239	141.338	144.258	147.111	149.999	153.006	156.198	159.615	163.262	167.104	171.079	175.126	179.185	183.198	187.093	190.795	194.235	197.37	200.188	202.701	204.949	206.986
1.08596	0.755775	0.516966	0.443691	0.640853	1.24451	2.41084	4.28897	6.98963	10.5608	14.9693	20.0927	25.7334	31.6569	37.6433	43.5249	49.1953	54.6021	59.7399	64.6433	69.3698	73.9748	78.4839	82.8787	87.1047	91.0915	94.7748	98.1087	101.072	103.669	105.917	107.842	109.47	110.826	111.936	112.822	113.496	113.954	114.191	114.214	114.046	113.727	113.312	112.865	112.439	112.058	111.727	111.431	111.151	110.864
3.75748	3.83418	3.97626	4.22057	4.6102	5.19834	6.05171	7.23919	8.81995	10.848	13.3816	16.485	20.2206	24.6285	29.6921	35.3137	41.3208	47.5037	53.6542	59.5869	65.1501	70.2348	74.7749	78.735	82.0967	84.8473	86.9736	88.4657	89.3299	89.5947	89.304	88.5128	87.2912	85.7259	83.9089	81.9245	79.8499	77.7613	75.7335	73.8332	72.1198	70.6514	69.4806	68.6403	68.1366	67.9609	68.1091	68.5924	69.4373	70.6749
1.25389	3.04701	4.95661	7.05688	9.43965	12.2288	15.5811	19.6706	24.6608	30.6614	37.6713	45.5333	53.958	62.6281	71.2952	79.7984	88.0322	95.9137	103.372	110.355	116.839	122.822	128.303	133.296	137.842	142	145.82	149.333	152.548	155.477	158.139	160.561	162.771	164.783	166.597	168.199	169.565	170.663	171.47	171.99	172.263	172.359	172.352	172.321	172.342	172.487	172.827	173.426	174.334	175.581
-0.658749	0.762348	2.32142	4.05926	6.01258	8.20594	10.6465	13.3143	16.1417	19.004	21.7508	24.2642	26.4949	28.4602	30.2199	31.848	33.4115	34.965	36.5513	38.1946	39.892	41.6127	43.3093	44.9376	46.4693	47.8872	49.1658	50.2614	51.1195	51.688	51.9272	51.8204	51.3814	50.6526	49.6997	48.6129	47.5035	46.4844	45.6517	45.0893	44.8838	45.1273	45.9043	47.2767	49.2712	51.8766	55.0564	58.7675	62.9633	67.5784
-0.535818	-0.233434	0.0993241	0.485994	0.963674	1.59165	2.45041	3.62932	5.21344	7.27561	9.86959	13.0197	16.7126	20.8963	25.477	30.3067	35.1793	39.8604	44.1376	47.8513	50.8985	53.2318	54.8594	55.8311	56.2217	56.1203	55.6183	54.7964	53.7261	52.4845	51.1573	49.8249	48.5465	47.3619	46.3053	45.4148	44.7302	44.283	44.0927	44.1702	44.5227	45.1519	46.0537	47.2257	48.6704	50.3876	52.3646	54.5805	57.0164	59.6588
1.00061	2.30468	3.73255	5.33591	7.18548	9.37946	12.0317	15.2449	19.0894	23.5948	28.7421	34.4455	40.5444	46.8348	53.1197	59.2421	65.0912	70.6017	75.7467	80.5205	84.9246	88.9659	92.6526	95.9842	98.9481	101.533	103.747	105.631	107.254	108.711	110.099	111.507	113.017	114.707	116.64	118.862	121.395	124.238	127.367	130.743	134.308	137.993	141.721	145.429	149.066	152.595	156	159.284	162.47	165.591
-0.720001	-0.903487	-1.03703	-1.06427	-0.908293	-0.472118	0.35719	1.69775	3.65576	6.31177	9.71362	13.8645	18.7056	24.112	29.9126	35.9209	41.9502	47.8124	53.3244	58.3335	62.7415	66.5188	69.7013	72.3644	74.5892	76.4411	77.9609	79.1649	80.0561	80.6362	80.911	80.8941	80.6169	80.1297	79.4931	78.772	78.0424	77.3973	76.9353	76.7403	76.8725	77.3695	78.2437	79.485	81.0758	83.008	85.2871	87.925	90.9279	94.2915
-1.05278	-1.13273	-1.10496	-0.871481	-0.313312	0.702748	2.31386	4.65046	7.82161	11.8953	16.8792	22.7012	29.1933	36.0996	43.1225	49.9806	56.4421	62.3341	67.5435	72.0182	75.7627	78.8217	81.2595	83.1485	84.5689	85.6048	86.3316	86.8089	87.0783	87.1686	87.1144	86.9693	86.7944	86.6363	86.5198	86.452	86.4247	86.4147	86.3887	86.321	86.2112	86.0844	85.9774	85.9327	85.9998	86.2361	86.7043	87.4671	88.5767	90.063
[truncated: 51 more columns]
