# Supplementary material for: Distributions of plantar loads are altered when walking in anxiety-inducing virtual settings but not under cognitive demand
Source: PLoS One. 2026 Apr 20;21(4):e0345075. doi: 10.1371/journal.pone.0345075 (PMC13094994; doi:10.1371/journal.pone.0345075)
Supplement: S1 File — Study data is available here. (ZIP) [file pone.0345075.s001.zip › S1 File. Dataset/ProcLLat_07DTH.xlsx]

## Sheet: Sheet1
-1.1885	-1.26274	-1.15356	-0.748343	0.0864841	1.4954	3.6146	6.54343	10.3132	14.8699	20.0851	25.7832	31.7732	37.8829	43.989	50.0335	56.0258	62.0279	68.1251	74.3992	80.9093	87.672	94.641	101.699	108.664	115.309	121.389	126.689	131.067	134.483	136.988	138.687	139.709	140.173	140.182	139.823	139.175	138.313	137.315	136.261	135.219	134.238	133.36	132.634	132.109	131.83	131.837	132.159	132.825	133.852
-0.422644	-0.606854	-0.804899	-0.989274	-1.11562	-1.11931	-0.913473	-0.389867	0.575585	2.11042	4.32667	7.30012	11.0554	15.5645	20.7594	26.5486	32.8317	39.5126	46.5205	53.8304	61.4734	69.5308	78.1202	87.3782	97.4337	108.376	120.228	132.921	146.29	160.069	173.907	187.383	200.039	211.399	221.005	228.464	233.5	235.988	235.966	233.633	229.332	223.529	216.777	209.689	202.89	196.981	192.475	189.742	188.999	190.323
-1.06895	-0.926245	-0.570649	0.114954	1.25622	2.97147	5.34903	8.42506	12.1718	16.5079	21.3368	26.5894	32.235	38.2704	44.7132	51.6028	59.0031	67.009	75.7507	85.3861	96.0767	107.954	121.087	135.464	150.987	167.487	184.739	202.459	220.321	237.973	255.059	271.229	286.153	299.523	311.07	320.58	327.915	333.028	335.963	336.865	335.979	333.646	330.277	326.327	322.265	318.538	315.524	313.508	312.678	313.136
-1.93731	-2.12075	-2.02988	-1.48976	-0.287719	1.81285	5.04445	9.59213	15.5477	22.8894	31.4987	41.1863	51.7024	62.7443	73.9733	85.0409	95.6242	105.463	114.38	122.286	129.171	135.091	140.139	144.407	147.961	150.826	152.991	154.434	155.149	155.174	154.61	153.621	152.416	151.204	150.152	149.367	148.895	148.728	148.823	149.129	149.61	150.273	151.174	152.405	154.076	156.291	159.138	162.69	167.015	172.179
-1.17026	-1.42648	-1.59304	-1.57412	-1.24228	-0.440285	1.01009	3.28906	6.54745	10.8671	16.2281	22.5077	29.5162	37.0437	44.8889	52.8657	60.7963	68.5027	75.7984	82.4806	88.336	93.1582	96.7742	99.0787	100.067	99.8377	98.558	96.4183	93.6126	90.3371	86.7888	83.1617	79.6363	76.3584	73.4205	70.8614	68.6792	66.8427	65.306	64.0289	62.9864	62.1612	61.5404	61.124	60.9287	60.9815	61.313	61.9535	62.9274	64.2518
0.856598	0.00971687	-0.690081	-1.1033	-1.07609	-0.436191	1.00446	3.4339	7.01021	11.8284	17.8994	25.1435	33.3945	42.4096	51.8819	61.4714	70.8527	79.7603	88.0101	95.4979	102.189	108.111	113.341	117.976	122.093	125.723	128.859	131.475	133.547	135.061	136.028	136.493	136.53	136.231	135.683	134.964	134.143	133.277	132.417	131.605	130.869	130.229	129.712	129.353	129.197	129.291	129.676	130.38	131.421	132.804
-0.667727	-0.876265	-1.06403	-1.18123	-1.15634	-0.894448	-0.278825	0.822247	2.54093	4.98665	8.22	12.236	16.9665	22.3034	28.1354	34.3783	40.9777	47.8865	55.0485	62.3977	69.856	77.3253	84.6981	91.879	98.7995	105.419	111.727	117.754	123.589	129.369	135.255	141.396	147.902	154.819	162.115	169.674	177.279	184.588	191.134	196.322	199.458	199.794	196.578	189.109	176.824	159.449	137.248	111.367	84	57.797
-1.23638	-1.49648	-1.65489	-1.61004	-1.22768	-0.34332	1.22788	3.67035	7.133	11.6835	17.2726	23.7352	30.8273	38.2706	45.7845	53.1121	60.0457	66.4475	72.2625	77.5142	82.2827	86.6776	90.8096	94.7632	98.585	102.286	105.848	109.228	112.372	115.231	117.759	119.919	121.674	122.982	123.778	123.981	123.519	122.365	120.565	118.261	115.688	113.162	111.027	109.617	109.216	110.041	112.222	115.801	120.74	126.935
-1.1263	-1.37861	-1.54673	-1.53951	-1.23489	-0.481413	0.893779	3.06714	6.18778	10.3348	15.4852	21.525	28.2951	35.6182	43.2964	51.1158	58.8703	66.3756	73.4704	80.018	85.9156	91.11	95.609	99.4817	102.856	105.91	108.854	111.896	115.204	118.888	122.984	127.465	132.262	137.282	142.415	147.547	152.58	157.449	162.117	166.576	170.839	174.939	178.918	182.827	186.715	190.614	194.525	198.433	202.312	206.149
-1.18404	-1.25919	-1.14957	-0.746387	0.0799364	1.46987	3.55569	6.4313	10.1199	14.5635	19.6444	25.2238	31.1752	37.4009	43.8316	50.4324	57.2082	64.191	71.4239	78.9556	86.8346	95.0945	103.747	112.795	122.25	132.125	142.418	153.088	164.038	175.114	186.122	196.853	207.111	216.735	225.621	233.731	241.084	247.726	253.688	258.977	263.561	267.379	270.356	272.44	273.634	274.018	273.747	273.042	272.145	271.277
-1.0051	-1.12877	-1.12516	-0.905379	-0.358999	0.640091	2.22082	4.49543	7.53991	11.3783	15.9706	21.2137	26.958	33.031	39.2622	45.5102	51.6892	57.7881	63.8699	70.0462	76.4464	83.19	90.3581	97.9708	105.984	114.303	122.789	131.261	139.506	147.313	154.489	160.883	166.39	170.961	174.612	177.415	179.489	180.977	182.033	182.816	183.483	184.178	185.011	186.051	187.315	188.778	190.385	192.051	193.667	195.12
1.31064	0.388258	-0.423426	-1.00352	-1.22146	-0.929698	0.0391042	1.8645	4.72163	8.75883	14.0706	20.6772	28.5277	37.5113	47.4505	58.0936	69.1393	80.2782	91.2226	101.719	111.562	120.618	128.858	136.361	143.297	149.874	156.279	162.623	168.896	174.93	180.353	184.568	186.744	185.871	180.878	170.834	155.202	134.198	109.234	82.9315	58.1977	37.0828	20.4553	8.32206	0.18884	-4.67897	-7.07587	-7.74519	-7.32065	-6.30605
-0.721106	-0.196317	0.549757	1.62663	3.12834	5.11002	7.56537	10.4238	13.5741	16.8949	20.2756	23.6309	26.9083	30.0833	33.1524	36.1315	39.0546	41.9737	44.9668	48.1389	51.61	55.4907	59.8509	64.6915	69.9394	75.4619	81.0868	86.6328	91.9497	96.952	101.639	106.1	110.506	115.067	119.99	125.446	131.552	138.346	145.774	153.693	161.896	170.131	178.128	185.633	192.458	198.509	203.799	208.428	212.558	216.386
-1.09453	-1.28431	-1.3626	-1.23663	-0.787001	0.128367	1.66316	3.96168	7.12468	11.1665	15.9893	21.4043	27.1923	33.1636	39.189	45.1999	51.17	57.0985	62.9971	68.8729	74.7137	80.478	86.0902	91.4518	96.4672	101.063	105.192	108.843	112.033	114.81	117.247	119.43	121.444	123.358	125.234	127.129	129.12	131.292	133.739	136.547	139.792	143.521	147.75	152.468	157.634	163.162	168.913	174.705	180.35	185.678
-1.44878	-1.16037	-0.52989	0.603488	2.40598	5.02349	8.54615	12.9754	18.2167	24.1067	30.4576	37.093	43.8629	50.638	57.2934	63.6933	69.69	75.1359	79.9095	83.9439	87.2415	89.8731	91.9549	93.6071	94.9217	95.9656	96.803	97.5107	98.1802	98.9094	99.7952	100.927	102.382	104.21	106.433	109.04	112.001	115.262	118.753	122.393	126.119	129.906	133.783	137.814	142.069	146.602	151.437	156.568	161.962	167.551
-1.41045	-1.5281	-1.43799	-1.01307	-0.0996236	1.47204	3.86637	7.20782	11.542	16.8214	22.9324	29.743	37.145	45.0756	53.5168	62.4821	71.9982	82.0808	92.713	103.834	115.342	127.105	138.984	150.859	162.639	174.265	185.704	196.926	207.875	218.451	228.511	237.894	246.458	254.121	260.886	266.847	272.185	277.143	281.992	286.993	292.35	298.196	304.58	311.488	318.859	326.595	334.561	342.608	350.599	358.412
-1.47482	30.2328	59.3911	84.1779	103.899	118.723	129.285	136.42	140.974	143.71	145.252	146.084	146.566	146.947	147.384	147.958	148.706	149.631	150.713	151.908	153.152	154.369	155.482	156.437	157.203	157.782	158.205	158.517	158.774	159.034	159.347	159.756	160.283	160.93	161.676	162.495	163.361	164.25	165.152	166.065	166.992	167.929	168.871	169.805	170.722	171.613	172.485	173.36	174.271	175.264
-1.02247	-1.27364	-1.45401	-1.48191	-1.24684	-0.610263	0.587891	2.51414	5.31764	9.10415	13.9187	19.7467	26.531	34.1834	42.5803	51.5572	60.9186	70.4503	79.9247	89.106	97.7614	105.682	112.704	118.732	123.746	127.803	131.014	133.535	135.544	137.225	138.745	140.245	141.834	143.593	145.572	147.796	150.274	153.012	156.033	159.382	163.119	167.294	171.926	176.999	182.452	188.194	194.118	200.091	205.956	211.557
-1.64125	-0.726207	0.514031	2.26384	4.70106	7.97751	12.1957	17.3946	23.5528	30.5946	38.3904	46.7614	55.4797	64.2743	72.8547	80.9404	88.2749	94.6346	99.8529	103.844	106.605	108.209	108.798	108.564	107.717	106.467	105.002	103.491	102.088	100.926	100.098	99.6588	99.6189	99.9466	100.574	101.405	102.327	103.23	104.033	104.684	105.154	105.424	105.488	105.359	105.071	104.674	104.211	103.709	103.184	102.652
-1.64724	-1.97366	-2.14619	-2.0276	-1.43878	-0.163388	2.03721	5.39457	10.0884	16.1944	23.6443	32.2212	41.5949	51.3842	61.2169	70.7651	79.7588	87.9989	95.3602	101.786	107.288	111.942	115.881	119.272	122.297	125.128	127.899	130.699	133.583	136.59	139.766	143.167	146.878	151.009	155.67	160.967	167.004	173.877	181.669	190.449	200.279	211.194	223.176	236.135	249.898	264.234	278.879	293.571	308.077	322.208
-2.12744	-1.54661	-0.420938	1.50447	4.48477	8.73196	14.3571	21.3255	29.4623	38.5038	48.1604	58.1707	68.337	78.5312	88.6771	98.7325	108.669	118.452	128.016	137.244	145.966	153.987	161.118	167.206	172.143	175.893	178.501	180.097	180.859	180.995	180.716	180.226	179.721	179.39	179.414	179.945	181.109	183.003	185.709	189.317	193.94	199.711	206.748	215.123	224.839	235.82	247.911	260.888	274.475	288.379
-1.0359	-1.08263	-0.956172	-0.558759	0.224712	1.51702	3.43067	6.04178	9.36807	13.3732	17.9988	23.196	28.9362	35.2042	41.9834	49.2429	56.9327	64.9813	73.29	81.732	90.1679	98.4654	106.514	114.236	121.601	128.625	135.366	141.927	148.44	155.051	161.905	169.139	176.881	185.246	194.338	204.253	215.087	226.902	239.689	253.32	267.523	281.908	296.012	309.353	321.5	332.123	341.04	348.247	353.895	358.253
-2.38363	63.1767	123.857	176.101	218.417	251.053	275.221	292.533	304.686	313.221	319.397	324.165	328.167	331.762	335.099	338.198	341.004	343.428	345.387	346.818	347.686	347.987	347.75	347.024	345.847	344.23	342.165	339.64	336.65	333.204	329.344	325.16	320.799	316.444	312.292	308.525	305.286	302.669	300.722	299.478	298.961	299.175	300.094	301.658	303.782	306.366	309.31	312.529	315.968	319.597
-1.07673	34.0962	66.1657	93.0011	113.765	128.661	138.474	144.246	147.071	147.952	147.728	147.054	146.397	146.055	146.2	146.919	148.238	150.145	152.62	155.656	159.27	163.518	168.472	174.198	180.718	187.997	195.947	204.422	213.229	222.145	230.934	239.37	247.256	254.44	260.831	266.408	271.211	275.333	278.909	282.115	285.14	288.156	291.294	294.646	298.267	302.167	306.319	310.661	315.116	319.599
-1.97169	-0.349954	1.64829	4.21036	7.50901	11.6959	16.892	23.1642	30.5049	38.8366	48.0331	57.9346	68.3445	79.0269	89.7239	100.188	110.216	119.676	128.527	136.819	144.672	152.248	159.718	167.235	174.896	182.716	190.625	198.487	206.136	213.411	220.186	226.403	232.071	237.271	242.128	246.782	251.356	255.924	260.487	264.98	269.29	273.27	276.775	279.692	281.965	283.613	284.731	285.472	286.016	286.538
-1.769	-2.08961	-2.23505	-2.05636	-1.36082	0.0820721	2.52341	6.20148	11.2902	17.8468	25.7991	34.9884	45.2277	56.3406	68.1737	80.5924	93.4671	106.661	120.025	133.396	146.589	159.399	171.603	182.96	193.213	202.109	209.448	215.11	219.074	221.412	222.286	221.939	220.675	218.836	216.772	214.821	213.279	212.382	212.287	213.067	214.703	217.11	220.17	223.756	227.738	231.978	236.327	240.617	244.672	248.322
[truncated: 51 more columns]
