# Supplementary material for: Distributions of plantar loads are altered when walking in anxiety-inducing virtual settings but not under cognitive demand
Source: PLoS One. 2026 Apr 20;21(4):e0345075. doi: 10.1371/journal.pone.0345075 (PMC13094994; doi:10.1371/journal.pone.0345075)
Supplement: S1 File — Study data is available here. (ZIP) [file pone.0345075.s001.zip › S1 File. Dataset/ProcL_24DTH.xlsx]

## Sheet: Sheet1
0.041319	0.0655548	0.0894036	0.112402	0.134415	0.155562	0.176139	0.196588	0.217475	0.239452	0.263213	0.289421	0.318645	0.351272	0.387446	0.427002	0.469455	0.51403	0.559771	0.605667	0.650755	0.694181	0.735234	0.773378	0.808291	0.839882	0.868261	0.893687	0.916479	0.936918	0.955173	0.971279	0.985163	0.996682	1.00565	1.01188	1.01524	1.01568	1.01327	1.0082	1.00087	0.991903	0.982117	0.972475	0.963949	0.957392	0.953429	0.952383	0.954237	0.95865
0.0463875	0.110012	0.17311	0.234152	0.292086	0.346435	0.397174	0.444482	0.488526	0.529322	0.56668	0.600274	0.629772	0.654955	0.675786	0.692443	0.705332	0.715084	0.722522	0.728597	0.73432	0.740719	0.748787	0.759429	0.773383	0.791147	0.8129	0.8385	0.867502	0.899181	0.932551	0.966437	0.99953	1.03044	1.05776	1.0802	1.09672	1.10666	1.10991	1.10687	1.09837	1.08551	1.06953	1.05167	1.03315	1.01506	0.998275	0.983442	0.97094	0.96096
0.0546327	0.113754	0.169957	0.220706	0.264237	0.299862	0.327978	0.349832	0.367191	0.381999	0.396076	0.410931	0.427691	0.447096	0.469492	0.49484	0.522765	0.552671	0.583859	0.615652	0.647512	0.679123	0.710389	0.741364	0.772187	0.803001	0.833891	0.864835	0.895683	0.926121	0.95565	0.983601	1.00921	1.03168	1.05026	1.06435	1.07354	1.07773	1.0771	1.07207	1.06325	1.05142	1.03746	1.02229	1.00685	0.99207	0.97882	0.967812	0.959567	0.954368
0.048106	0.122832	0.196484	0.267255	0.333419	0.39339	0.445901	0.490243	0.526353	0.554678	0.575958	0.59103	0.600692	0.605658	0.606592	0.604195	0.599287	0.592837	0.585924	0.579672	0.575154	0.573275	0.574669	0.579635	0.58811	0.599732	0.613993	0.63043	0.64876	0.668925	0.691047	0.715345	0.742038	0.771218	0.802735	0.836134	0.870646	0.9052	0.93845	0.968868	0.994925	1.01532	1.02918	1.03616	1.03647	1.03082	1.02029	1.00619	0.98992	0.972839
0.0371557	0.0767735	0.115376	0.151921	0.185724	0.216526	0.244523	0.270357	0.295029	0.319703	0.345458	0.373064	0.402879	0.434865	0.468641	0.503533	0.538674	0.57317	0.606274	0.63752	0.666782	0.694237	0.720297	0.745555	0.770714	0.79646	0.823313	0.851516	0.880985	0.911266	0.941507	0.970509	0.996927	1.01952	1.03732	1.0498	1.05689	1.05893	1.05659	1.05069	1.04214	1.03186	1.02071	1.00948	0.998798	0.989128	0.980834	0.974175	0.96931	0.966291
0.022539	0.0689105	0.115232	0.160684	0.204805	0.247485	0.288854	0.329141	0.368591	0.407395	0.445584	0.4829	0.518751	0.552298	0.582582	0.608682	0.629873	0.645759	0.656365	0.662211	0.664355	0.664329	0.663973	0.66523	0.669918	0.67952	0.695014	0.716776	0.744573	0.777605	0.814593	0.85391	0.893776	0.932404	0.968123	0.999477	1.02531	1.04481	1.05754	1.06343	1.06289	1.05674	1.04622	1.03281	1.01804	1.00333	0.989862	0.978443	0.96954	0.963332
0.047826	0.0696048	0.0907652	0.110794	0.129751	0.148277	0.167466	0.188619	0.21294	0.241237	0.273714	0.309939	0.348979	0.389624	0.430606	0.470746	0.509075	0.544925	0.577992	0.608343	0.636345	0.662579	0.687733	0.712522	0.737636	0.763662	0.790985	0.819712	0.849619	0.880214	0.910853	0.940823	0.969323	0.99547	1.01835	1.03712	1.05109	1.05984	1.06332	1.06189	1.05624	1.04733	1.03629	1.0243	1.0125	1.00189	0.993265	0.987173	0.98382	0.983054
0.0644571	0.124148	0.184086	0.243062	0.300171	0.354761	0.406233	0.453856	0.49673	0.533905	0.56455	0.5881	0.604385	0.613692	0.616753	0.614687	0.608905	0.601009	0.592693	0.585652	0.581498	0.581664	0.587286	0.599087	0.617304	0.641634	0.671268	0.705042	0.741638	0.779764	0.818273	0.85622	0.892841	0.9275	0.959661	0.988881	1.01479	1.03704	1.05529	1.0692	1.07844	1.08274	1.08195	1.07615	1.06579	1.05161	1.03464	1.01608	0.997173	0.979088
0.0597562	0.102694	0.145647	0.187811	0.228612	0.267819	0.305545	0.342096	0.377804	0.412956	0.447765	0.482335	0.516628	0.550439	0.583426	0.615155	0.645147	0.672921	0.698055	0.720279	0.739562	0.756158	0.770566	0.783427	0.795416	0.807164	0.81922	0.832028	0.845911	0.861098	0.877734	0.895856	0.915352	0.935928	0.957099	0.978229	0.998581	1.01732	1.03346	1.04601	1.05411	1.0573	1.05559	1.04943	1.03959	1.02705	1.01292	0.998303	0.98419	0.97141
0.0360656	0.102069	0.168728	0.235042	0.299916	0.362235	0.420917	0.474938	0.523416	0.565736	0.601692	0.631521	0.655792	0.675264	0.690829	0.703474	0.714197	0.723918	0.733491	0.743777	0.755701	0.770203	0.788111	0.810007	0.836103	0.866112	0.899218	0.934142	0.969274	1.00283	1.03304	1.05841	1.07784	1.09074	1.0971	1.09739	1.09251	1.08365	1.07212	1.05923	1.04611	1.03367	1.02258	1.01327	1.00594	1.00066	0.997347	0.995803	0.995743	0.996859
0.0477818	0.0932844	0.137086	0.177552	0.213165	0.24296	0.266853	0.285633	0.300707	0.313794	0.326687	0.341079	0.358423	0.379792	0.405761	0.436335	0.470976	0.508748	0.548506	0.589105	0.629565	0.669176	0.707481	0.744194	0.779155	0.812301	0.843612	0.873014	0.900302	0.925135	0.947102	0.965816	0.980986	0.992452	1.00021	1.00446	1.00564	1.00439	1.00142	0.997389	0.992802	0.988027	0.983293	0.978702	0.97426	0.969891	0.965466	0.960861	0.956026	0.951031
0.059371	0.110045	0.161492	0.213191	0.264571	0.315045	0.364018	0.410909	0.45518	0.496358	0.534067	0.568092	0.598411	0.62517	0.648657	0.669258	0.687443	0.703762	0.718847	0.733374	0.748002	0.763294	0.779685	0.797488	0.81689	0.837931	0.86046	0.884117	0.908371	0.932563	0.955961	0.977815	0.997435	1.01427	1.02796	1.03836	1.04554	1.04967	1.05095	1.04958	1.04581	1.03992	1.03224	1.02319	1.01328	1.00306	0.993128	0.98404	0.976215	0.969908
0.0638487	0.115679	0.167627	0.218686	0.268294	0.316252	0.362493	0.406836	0.448843	0.487796	0.522834	0.553166	0.578272	0.598013	0.612635	0.622719	0.629114	0.632839	0.634979	0.636636	0.638939	0.64304	0.650067	0.66105	0.676833	0.697994	0.724793	0.757098	0.794301	0.835293	0.878511	0.922095	0.964121	1.00281	1.03669	1.06465	1.08593	1.10023	1.10767	1.10883	1.10466	1.09634	1.0851	1.0721	1.05832	1.04456	1.03135	1.01901	1.0077	0.997501
0.0316087	0.0962581	0.160136	0.221542	0.279175	0.332302	0.380723	0.424574	0.464089	0.499439	0.530753	0.558236	0.582239	0.60321	0.621622	0.637975	0.652882	0.667159	0.681837	0.69809	0.71708	0.739769	0.766684	0.797751	0.832236	0.868889	0.906208	0.942701	0.977054	1.0082	1.0353	1.05771	1.07497	1.08677	1.09309	1.09419	1.09053	1.0828	1.07179	1.05849	1.04389	1.02903	1.01487	1.00236	0.992348	0.98551	0.982241	0.982627	0.986489	0.993409
0.0627426	0.125643	0.187145	0.245401	0.299148	0.347651	0.390558	0.427811	0.459663	0.486721	0.509914	0.530361	0.549212	0.567492	0.585995	0.605223	0.625384	0.646411	0.668059	0.690045	0.712213	0.734612	0.757473	0.781118	0.805863	0.831911	0.859255	0.88761	0.916414	0.944927	0.972332	0.997777	1.02037	1.03919	1.0534	1.06241	1.066	1.0644	1.05829	1.04862	1.03653	1.02316	1.0096	0.996735	0.985229	0.975504	0.967787	0.96219	0.958757	0.957477
0.0491924	0.0889976	0.127921	0.164823	0.199035	0.23038	0.259069	0.285545	0.310352	0.334051	0.357209	0.380384	0.404096	0.42876	0.454616	0.481693	0.509866	0.53896	0.568825	0.599389	0.63069	0.66287	0.6961	0.730466	0.765872	0.802011	0.838369	0.874271	0.908953	0.941638	0.971592	0.998146	1.02072	1.03887	1.05231	1.06097	1.06497	1.06461	1.06034	1.05276	1.04257	1.03053	1.01748	1.00422	0.991473	0.979841	0.969771	0.961571	0.955395	0.951245
0.0404545	0.0996485	0.160371	0.222138	0.284428	0.346571	0.407646	0.466446	0.521537	0.571485	0.615188	0.652172	0.682664	0.707481	0.727814	0.745043	0.760601	0.77584	0.791891	0.809536	0.829136	0.850638	0.873662	0.89762	0.921839	0.945668	0.968521	0.989838	1.00905	1.02562	1.03907	1.04909	1.05558	1.05862	1.05845	1.05546	1.05016	1.04318	1.03519	1.02692	1.01902	1.01203	1.00631	1.00209	0.999497	0.998608	0.999406	1.00175	1.00539	1.01002
0.0461568	0.0888183	0.131266	0.172698	0.212709	0.25132	0.288882	0.325905	0.362864	0.40002	0.437299	0.474294	0.510323	0.544545	0.576098	0.604246	0.628495	0.648632	0.664696	0.67692	0.685678	0.691454	0.694843	0.696557	0.697374	0.698073	0.699377	0.701918	0.706233	0.712792	0.721994	0.734142	0.749444	0.768002	0.789791	0.814616	0.842068	0.871509	0.902099	0.932868	0.962783	0.990798	1.01589	1.03711	1.05367	1.06508	1.07119	1.07219	1.06851	1.06086
0.0339738	0.0893091	0.142362	0.191116	0.234312	0.271619	0.303629	0.331668	0.357465	0.382761	0.40896	0.436911	0.466873	0.49861	0.531581	0.565118	0.598581	0.63147	0.663483	0.694507	0.72456	0.753697	0.78194	0.809249	0.835525	0.860614	0.884294	0.90628	0.926254	0.943886	0.958839	0.970814	0.979634	0.985309	0.988039	0.988174	0.986163	0.982491	0.97764	0.972064	0.966175	0.960311	0.954705	0.949494	0.944733	0.94041	0.936455	0.932766	0.92924	0.925803
0.0666902	0.123199	0.179805	0.235436	0.289012	0.3395	0.386005	0.427834	0.464497	0.495684	0.521242	0.541192	0.555801	0.565657	0.571681	0.575072	0.57719	0.579373	0.582775	0.588313	0.596697	0.608442	0.623843	0.642964	0.665656	0.691628	0.720487	0.751744	0.784766	0.818758	0.852793	0.885901	0.917135	0.945597	0.970449	0.990946	1.00652	1.01684	1.02188	1.02187	1.0173	1.00891	0.99753	0.984142	0.969745	0.955319	0.941726	0.929644	0.919565	0.911812
0.0472809	0.107767	0.166775	0.222445	0.273333	0.318453	0.357227	0.38948	0.415475	0.435916	0.451854	0.464572	0.475474	0.485953	0.497226	0.51017	0.525214	0.542333	0.561137	0.581052	0.601522	0.622154	0.642789	0.663486	0.684478	0.706136	0.728888	0.753111	0.779017	0.806592	0.835595	0.865569	0.895826	0.925437	0.953283	0.978194	0.999137	1.01538	1.02658	1.03271	1.0341	1.0313	1.02506	1.01624	1.00566	0.994096	0.982193	0.970534	0.95963	0.949898
0.0342704	0.0761543	0.117114	0.156029	0.192255	0.225581	0.256138	0.28433	0.310775	0.336252	0.361638	0.387813	0.415542	0.445321	0.477241	0.510977	0.545933	0.581424	0.616818	0.651645	0.685673	0.718901	0.751455	0.783455	0.814934	0.845788	0.875743	0.904358	0.93108	0.955309	0.976479	0.99414	1.008	1.01796	1.02412	1.02679	1.02654	1.02409	1.02024	1.01566	1.01085	1.00609	1.00151	0.997128	0.992946	0.988942	0.985089	0.98138	0.97786	0.974634
[truncated: 51 more columns]
