# Supplementary material for: Distributions of plantar loads are altered when walking in anxiety-inducing virtual settings but not under cognitive demand
Source: PLoS One. 2026 Apr 20;21(4):e0345075. doi: 10.1371/journal.pone.0345075 (PMC13094994; doi:10.1371/journal.pone.0345075)
Supplement: S1 File — Study data is available here. (ZIP) [file pone.0345075.s001.zip › S1 File. Dataset/ProcLHeel_07DTL.xlsx]

## Sheet: Sheet1
28.2007	50.5272	74.0835	99.0159	125.32	152.714	180.575	207.986	233.908	257.407	277.871	295.14	309.506	321.599	332.188	341.981	351.483	360.931	370.3	379.38	387.862	395.439	401.855	406.929	410.543	412.629	413.135	412.016	409.229	404.752	398.589	390.764	381.337	370.41	358.133	344.71	330.394	315.466	300.222	284.942	269.851	255.105	240.797	226.987	213.715	201.013	188.902	177.382	166.429	155.983
20.1145	46.8739	76.2763	109.083	145.918	187.022	232.033	279.903	328.999	377.324	422.84	463.81	499.059	528.102	551.101	568.7	581.803	591.345	598.137	602.777	605.647	606.946	606.745	605.052	601.875	597.257	591.286	584.097	575.873	566.822	557.131	546.931	536.282	525.2	513.684	501.741	489.387	476.648	463.558	450.148	436.44	422.454	408.221	393.78	379.164	364.411	349.576	334.735	319.967	305.338
43.8651	90.2968	138.296	187.746	238.138	288.536	337.664	384.089	426.449	463.64	494.954	520.135	539.368	553.175	562.275	567.431	569.32	568.439	565.09	559.441	551.597	541.683	529.896	516.515	501.874	486.314	470.148	453.636	436.984	420.353	403.88	387.686	371.869	356.488	341.56	327.077	313.036	299.445	286.308	273.625	261.39	249.589	238.208	227.23	216.639	206.419	196.555	187.023	177.78	168.766
27.5291	56.6892	86.3084	116.09	145.76	175.042	203.627	231.176	257.374	281.978	304.836	325.88	345.09	362.47	378.025	391.756	403.683	413.896	422.571	429.975	436.44	442.317	447.939	453.594	459.509	465.825	472.57	479.623	486.71	493.435	499.343	503.979	506.93	507.854	506.501	502.732	496.523	487.968	477.252	464.61	450.286	434.509	417.489	399.422	380.501	360.927	340.894	320.585	300.19	279.91
38.1017	69.8917	102.268	134.983	167.668	199.782	230.636	259.505	285.797	309.168	329.559	347.165	362.347	375.531	387.114	397.415	406.633	414.826	421.926	427.783	432.214	435.075	436.324	436.045	434.428	431.711	428.118	423.827	418.951	413.536	407.564	400.96	393.606	385.381	376.194	366.019	354.896	342.928	330.27	317.106	303.616	289.949	276.207	262.463	248.773	235.203	221.821	208.689	195.85	183.33
21.7198	53.7405	88.1428	125.432	165.829	209.111	254.515	300.766	346.243	389.253	428.325	462.465	491.254	514.817	533.654	548.433	559.809	568.31	574.297	577.965	579.376	578.536	575.474	570.29	563.158	554.311	544.014	532.53	520.086	506.856	492.957	478.466	463.445	447.966	432.136	416.091	399.972	383.897	367.937	352.118	336.433	320.869	305.424	290.127	275.048	260.286	245.938	232.07	218.706	205.827
42.7681	65.0099	88.0193	111.705	135.758	159.631	182.6	203.867	222.697	238.577	251.382	261.46	269.626	277.03	284.959	294.604	306.866	322.23	340.715	361.909	385.063	409.243	433.496	456.988	479.085	499.337	517.409	533.02	545.92	555.904	562.824	566.611	567.285	564.967	559.865	552.254	542.455	530.824	517.743	503.611	488.82	473.72	458.579	443.552	428.674	413.896	399.141	384.344	369.465	354.487
43.4561	74.3763	106.662	140.399	175.538	211.803	248.644	285.266	320.724	354.058	384.441	411.325	434.508	454.124	470.563	484.344	496.019	506.099	515.017	523.104	530.563	537.468	543.781	549.371	554.045	557.559	559.651	560.068	558.606	555.124	549.566	541.96	532.434	521.202	508.541	494.763	480.171	465.025	449.535	433.879	418.23	402.763	387.654	373.061	359.093	345.799	333.165	321.121	309.557	298.336
35.025	68.1741	101.624	134.905	167.531	199.075	229.228	257.799	284.72	310.087	334.186	357.447	380.335	403.191	426.095	448.811	470.803	491.345	509.67	525.109	537.202	545.738	550.734	552.374	550.937	546.747	540.139	531.46	521.054	509.264	496.426	482.868	468.909	454.849	440.953	427.429	414.425	402.025	390.265	379.131	368.563	358.48	348.809	339.49	330.467	321.681	313.081	304.627	296.28	287.993
35.0013	67.3948	100.106	132.634	164.359	194.564	222.479	247.368	268.676	286.188	300.102	311.007	319.784	327.433	334.878	342.798	351.537	361.096	371.19	381.334	390.952	399.492	406.516	411.746	415.062	416.469	416.054	413.941	410.249	405.071	398.469	390.498	381.23	370.775	359.291	346.981	334.069	320.771	307.275	293.728	280.238	266.883	253.711	240.746	227.99	215.428	203.04	190.799	178.686	166.703
38.9294	72.696	107.101	141.763	176.151	209.621	241.45	270.889	297.256	320.042	338.976	354.042	365.494	373.823	379.666	383.688	386.476	388.487	390.006	391.158	391.933	392.253	392.037	391.241	389.871	387.964	385.57	382.73	379.468	375.757	371.518	366.623	360.921	354.267	346.562	337.773	327.946	317.191	305.653	293.478	280.803	267.753	254.456	241.043	227.645	214.389	201.387	188.733	176.498	164.725
28.7224	55.8254	83.504	111.531	139.634	167.457	194.523	220.266	244.137	265.746	284.974	302.051	317.555	332.307	347.168	362.833	379.668	397.643	416.349	435.117	453.16	469.718	484.156	496.014	505.041	511.182	514.537	515.296	513.68	509.899	504.139	496.573	487.386	476.789	465.013	452.313	438.959	425.223	411.353	397.545	383.938	370.617	357.613	344.907	332.452	320.186	308.043	295.961	283.895	271.826
39.3648	79.5998	120.956	163.233	206.094	248.968	291.029	331.276	368.701	402.445	431.874	456.606	476.559	491.956	503.263	511.068	515.964	518.475	518.997	517.78	514.931	510.458	504.32	496.477	486.934	475.751	463.031	448.91	433.575	417.283	400.346	383.098	365.843	348.831	332.255	316.265	300.97	286.432	272.658	259.606	247.212	235.41	224.14	213.351	203.01	193.093	183.57	174.399	165.534	156.941
45.6413	76.873	108.141	138.815	168.363	196.457	222.979	247.917	271.259	292.92	312.722	330.437	345.87	358.949	369.781	378.657	385.985	392.204	397.695	402.745	407.527	412.108	416.461	420.49	424.057	426.986	429.057	430.007	429.536	427.336	423.123	416.681	407.921	396.911	383.885	369.216	353.35	336.741	319.787	302.798	285.992	269.514	253.462	237.915	222.946	208.626	195.023	182.205	170.223	159.092
30.8973	68.8908	107.367	145.757	183.283	219.059	252.197	281.885	307.496	328.725	345.676	358.854	369.073	377.304	384.515	391.505	398.784	406.524	414.564	422.496	429.789	435.913	440.442	443.104	443.805	442.615	439.719	435.338	429.662	422.806	414.797	405.611	395.223	383.657	371.017	357.482	343.282	328.665	313.881	299.176	284.776	270.87	257.604	245.069	233.291	222.232	211.812	201.935	192.508	183.454
45.4582	73.5064	102.604	132.767	163.852	195.465	226.949	257.476	286.198	312.389	335.525	355.344	371.844	385.225	395.795	403.897	409.868	414.009	416.557	417.678	417.479	416.015	413.301	409.327	404.076	397.533	389.701	380.618	370.35	358.981	346.614	333.37	319.401	304.884	290.019	275.003	259.994	245.097	230.38	215.913	201.787	188.112	175.004	162.571	150.913	140.108	130.194	121.159	112.947	105.475
22.8116	30.2171	38.3629	47.4637	57.7555	69.4195	82.4987	96.8421	112.13	127.989	144.124	160.379	176.709	193.104	209.516	225.818	241.796	257.174	271.657	284.978	296.932	307.389	316.314	323.8	330.097	335.607	340.832	346.296	352.472	359.717	368.253	378.167	389.397	401.713	414.702	427.774	440.203	451.197	460.012	466.074	469.063	468.953	465.996	460.67	453.589	445.421	436.806	428.296	420.294	413.027
32.9483	58.7875	85.2835	112.273	139.494	166.521	192.752	217.489	240.073	260.032	277.166	291.567	303.583	313.729	322.578	330.662	338.428	346.215	354.268	362.738	371.699	381.169	391.121	401.497	412.188	423.02	433.75	444.078	453.656	462.092	468.95	473.78	476.153	475.714	472.229	465.654	456.168	444.16	430.157	414.741	398.472	381.831	365.187	348.796	332.837	317.443	302.721	288.74	275.532	263.088
44.2091	78.046	112.428	147.015	181.328	214.703	246.343	275.458	301.398	323.748	342.366	357.43	369.448	379.199	387.595	395.534	403.763	412.781	422.788	433.698	445.225	456.978	468.542	479.532	489.614	498.503	505.967	511.814	515.882	518.035	518.161	516.193	512.116	506.002	498.018	488.431	477.575	465.824	453.569	441.187	429.01	417.292	406.196	395.79	386.055	376.892	368.156	359.689	351.344	342.994
36.1249	67.9391	100.521	133.591	166.735	199.395	230.857	260.297	286.918	310.106	329.589	345.524	358.498	369.382	379.116	388.509	398.11	408.166	418.663	429.417	440.177	450.696	460.755	470.152	478.682	486.137	492.296	496.932	499.82	500.777	499.699	496.586	491.536	484.727	476.411	466.905	456.571	445.774	434.837	424.016	413.505	403.457	393.99	385.188	377.081	369.63	362.734	356.241	349.968	343.718
17.1871	20.2681	23.608	27.2649	31.3631	36.0285	41.3198	47.1825	53.4464	59.8796	66.2737	72.5168	78.6333	84.7851	91.2288	98.2431	106.064	114.843	124.623	135.318	146.738	158.636	170.794	183.066	195.393	207.78	220.259	232.857	245.556	258.285	270.912	283.246	295.048	306.053	315.985	324.573	331.56	336.711	339.824	340.728	339.3	335.497	329.387	321.165	311.174	299.897	287.919	275.859	264.283	253.633
48.4895	74.598	100.697	126.267	150.785	173.709	194.482	212.578	227.599	239.343	247.859	253.465	256.743	258.487	259.61	261.002	263.387	267.215	272.631	279.481	287.361	295.693	303.827	311.132	317.069	321.239	323.409	323.5	321.557	317.705	312.102	304.92	296.329	286.503	275.626	263.885	251.478	238.621	225.536	212.439	199.516	186.914	174.738	163.049	151.879	141.252	131.201	121.769	112.99	104.865
37.4809	66.8354	97.4895	129.549	163.108	198.127	234.314	271.099	307.719	343.368	377.337	409.113	438.419	465.181	489.436	511.25	530.664	547.675	562.255	574.38	584.071	591.409	596.527	599.601	600.829	600.419	598.567	595.434	591.139	585.779	579.457	572.315	564.539	556.337	547.903	539.394	530.91	522.494	514.138	505.809	497.458	489.042	480.534	471.931	463.233	454.415	445.398	436.046	426.182	415.615
44.5309	86.0128	128.777	172.603	217.041	261.297	304.201	344.322	380.232	410.789	435.34	453.808	466.682	474.928	479.825	482.738	484.892	487.203	490.199	494.033	498.564	503.479	508.398	512.951	516.805	519.667	521.26	521.305	519.508	515.598	509.382	500.798	489.935	477.025	462.416	446.527	429.807	412.719	395.714	379.206	363.522	348.877	335.348	322.882	311.32	300.459	290.111	280.149	270.516	261.207
40.3931	57.0821	74.3387	92.1343	110.271	128.333	145.73	161.805	175.958	187.747	196.957	203.627	208.039	210.692	212.251	213.471	215.127	217.926	222.415	228.901	237.4	247.624	259.043	270.991	282.8	293.917	303.957	312.716	320.132	326.225	331.038	334.596	336.88	337.832	337.377	335.468	332.112	327.38	321.384	314.273	306.234	297.491	288.287	278.86	269.425	260.17	251.249	242.775	234.817	227.393
39.6839	66.8633	95.2661	124.968	155.888	187.673	219.666	250.975	280.585	307.497	330.877	350.225	365.493	377.088	385.756	392.398	397.89	402.933	407.985	413.247	418.689	424.094	429.104	433.288	436.211	437.495	436.846	434.069	429.061	421.803	412.36	400.9	387.71	373.182	357.776	341.954	326.124	310.602	295.603	281.248	267.598	254.675	242.485	231.01	220.211	210.038	200.433	191.343	182.714	174.497
40.224	68.0633	97.9745	130.435	165.574	202.991	241.733	280.423	317.496	351.484	381.283	406.325	426.605	442.586	455.043	464.872	472.955	480.05	486.727	493.313	499.877	506.241	512.015	516.67	519.634	520.392	518.572	513.982	506.601	496.53	483.959	469.143	452.398	434.099	414.67	394.563	374.246	354.186	334.843	316.659	300.031	285.26	272.505	261.771	252.919	245.706	239.831	234.978	230.833	227.093
[truncated: 51 more columns]
