# Supplementary material for: Distributions of plantar loads are altered when walking in anxiety-inducing virtual settings but not under cognitive demand
Source: PLoS One. 2026 Apr 20;21(4):e0345075. doi: 10.1371/journal.pone.0345075 (PMC13094994; doi:10.1371/journal.pone.0345075)
Supplement: S1 File — Study data is available here. (ZIP) [file pone.0345075.s001.zip › S1 File. Dataset/ProcR_23DTL.xlsx]

## Sheet: Sheet1
0.0365379	0.0983052	0.159644	0.219408	0.276767	0.331243	0.382668	0.431211	0.477462	0.522469	0.567573	0.614088	0.662959	0.714573	0.768733	0.824678	0.88117	0.936667	0.98954	1.03826	1.08153	1.11834	1.148	1.17014	1.18461	1.19149	1.19104	1.18369	1.17004	1.15086	1.12708	1.09979	1.07023	1.03971	1.0095	0.980741	0.954426	0.931327	0.911984	0.896685	0.88549	0.878272	0.874765	0.874579	0.877235	0.882198	0.888921	0.896865	0.9055	0.914327
0.0279392	0.0713707	0.117081	0.165426	0.216898	0.271925	0.330613	0.392546	0.456765	0.5219	0.586402	0.648873	0.708377	0.764549	0.81741	0.867058	0.913442	0.956287	0.995142	1.02947	1.05879	1.08272	1.10105	1.11371	1.12082	1.12262	1.11949	1.1119	1.10046	1.08584	1.06881	1.05017	1.03074	1.01133	0.992729	0.975644	0.96065	0.948152	0.938365	0.931322	0.926915	0.924939	0.925116	0.927104	0.930518	0.934974	0.940126	0.945664	0.951302	0.956801
0.0153259	0.0815255	0.148401	0.215027	0.280397	0.34356	0.403656	0.459965	0.51213	0.56039	0.605495	0.648336	0.689627	0.729774	0.768897	0.806909	0.843594	0.87865	0.911695	0.942276	0.969907	0.994133	1.01461	1.03115	1.04367	1.05222	1.05699	1.05835	1.05682	1.05305	1.04774	1.04157	1.03511	1.02884	1.02305	1.01792	1.01349	1.00977	1.00673	1.00434	1.00256	1.00135	1.00063	1.00032	1.00032	1.00054	1.00091	1.00137	1.00183	1.00224
0.0281488	0.0665009	0.10649	0.148207	0.191957	0.238117	0.286896	0.33811	0.391159	0.445163	0.499118	0.552015	0.602988	0.651473	0.697267	0.740417	0.781035	0.81916	0.854722	0.887588	0.917631	0.944755	0.96888	0.989937	1.00788	1.02271	1.03452	1.04348	1.04976	1.05359	1.05513	1.05451	1.05186	1.0473	1.04099	1.03324	1.02445	1.0151	1.00563	0.996447	0.987825	0.979942	0.972891	0.966704	0.961375	0.956877	0.953209	0.950435	0.948658	0.947937
0.034724	0.0697041	0.107287	0.148098	0.19283	0.241975	0.29555	0.352929	0.412796	0.47332	0.532555	0.588912	0.641442	0.689836	0.734256	0.775125	0.812921	0.84803	0.88065	0.910758	0.938159	0.962548	0.983591	1.00103	1.01479	1.02497	1.03184	1.03567	1.03676	1.03535	1.03169	1.02606	1.01876	1.01015	1.00061	0.990536	0.980364	0.970561	0.961586	0.953817	0.947514	0.942786	0.939599	0.937825	0.937296	0.937859	0.939386	0.941755	0.944844	0.948518
0.042571	0.0749516	0.108546	0.143345	0.179376	0.216714	0.255434	0.295487	0.336586	0.3782	0.419679	0.460446	0.50016	0.538773	0.576465	0.613521	0.650208	0.686685	0.722974	0.758962	0.794436	0.829126	0.862733	0.894948	0.925438	0.953829	0.979712	1.00267	1.02236	1.03853	1.05113	1.0602	1.06595	1.06865	1.06861	1.06616	1.06163	1.05539	1.04787	1.03952	1.03075	1.02196	1.01348	1.00563	0.998672	0.992874	0.988393	0.985267	0.983431	0.982753
0.0353643	0.096453	0.159365	0.224104	0.289936	0.355525	0.419378	0.480296	0.537618	0.591217	0.641336	0.688372	0.732697	0.774558	0.814029	0.850995	0.8852	0.916339	0.944153	0.968493	0.989369	1.00695	1.02151	1.03339	1.04296	1.05054	1.0564	1.06068	1.06344	1.0647	1.06444	1.06264	1.05932	1.05454	1.04845	1.04129	1.03333	1.02487	1.01623	1.0077	0.999543	0.991989	0.985267	0.979599	0.975199	0.972237	0.970814	0.970924	0.972461	0.975252
0.0462934	0.0695873	0.0940928	0.120059	0.147897	0.177976	0.210401	0.244922	0.281005	0.317996	0.355249	0.392225	0.428605	0.464375	0.499779	0.535204	0.571092	0.607868	0.645866	0.685227	0.725821	0.767213	0.808706	0.849423	0.888404	0.924738	0.957682	0.986731	1.01165	1.03242	1.04919	1.06216	1.07153	1.07753	1.0803	1.07997	1.07668	1.07058	1.0619	1.05096	1.03819	1.02412	1.00938	0.994588	0.980336	0.967097	0.955194	0.944818	0.936093	0.929136
0.0201264	0.0578212	0.0970771	0.138017	0.180741	0.225282	0.271527	0.319164	0.367708	0.416607	0.465323	0.51338	0.560385	0.60604	0.650133	0.692523	0.733123	0.771865	0.808662	0.843382	0.87586	0.905894	0.933246	0.957669	0.978954	0.996996	1.01183	1.02362	1.03256	1.03886	1.04263	1.04391	1.04271	1.03904	1.03298	1.02471	1.01461	1.00316	0.990913	0.978383	0.966069	0.95441	0.943768	0.934424	0.926593	0.920444	0.916118	0.913703	0.913192	0.914453
0.0322711	0.0677778	0.103967	0.140676	0.177942	0.216004	0.255193	0.295829	0.33818	0.382434	0.42866	0.476795	0.526649	0.577887	0.630007	0.682369	0.734251	0.784879	0.833442	0.879101	0.921023	0.958431	0.990678	1.01731	1.03812	1.05322	1.06298	1.06807	1.06929	1.06744	1.06325	1.0573	1.04996	1.04152	1.03219	1.02222	1.01186	1.00141	0.991198	0.981509	0.972567	0.964496	0.957353	0.951162	0.945926	0.941638	0.938302	0.935936	0.934559	0.934161
0.0478095	0.107143	0.165577	0.221616	0.274105	0.322507	0.367033	0.4085	0.448034	0.486803	0.525866	0.566129	0.608329	0.652969	0.700212	0.749786	0.800975	0.852655	0.903411	0.951709	0.996067	1.03516	1.06791	1.09349	1.11141	1.12154	1.12413	1.11988	1.10989	1.09554	1.07837	1.05998	1.04186	1.02528	1.01126	1.00051	0.99344	0.990204	0.990691	0.994543	1.00118	1.00986	1.01976	1.03013	1.04037	1.05013	1.05923	1.06764	1.07537	1.0824
0.0510119	0.0826231	0.116142	0.151955	0.190299	0.231163	0.274221	0.318823	0.364076	0.409072	0.453168	0.496145	0.538168	0.579645	0.621085	0.662939	0.705448	0.748536	0.791763	0.834388	0.875526	0.914287	0.949906	0.981839	1.00979	1.03366	1.05348	1.06937	1.08151	1.0901	1.0954	1.09765	1.09711	1.094	1.08858	1.08114	1.07203	1.06164	1.05041	1.0388	1.0272	1.01594	1.00527	0.995353	0.986293	0.978182	0.97113	0.965262	0.960705	0.957552
0.0427714	0.0862189	0.13068	0.175928	0.222	0.269055	0.317178	0.366233	0.415865	0.465585	0.514898	0.56335	0.610479	0.65577	0.698721	0.738959	0.776297	0.810694	0.842194	0.870882	0.89685	0.920175	0.940928	0.959198	0.975128	0.988939	1.0009	1.01128	1.02022	1.02777	1.03386	1.03836	1.04115	1.04219	1.04153	1.03934	1.03594	1.0317	1.02696	1.02203	1.01713	1.0124	1.00797	1.00395	1.00046	0.99758	0.995368	0.993836	0.992986	0.992853
0.0360397	0.0648913	0.0948327	0.125995	0.15866	0.193128	0.229561	0.267904	0.3079	0.349161	0.391308	0.434125	0.477618	0.521912	0.567063	0.6129	0.658997	0.704763	0.749547	0.79272	0.833702	0.871949	0.906914	0.938062	0.964943	0.987253	1.00488	1.01795	1.02679	1.03191	1.0339	1.03337	1.03088	1.02685	1.02154	1.01516	1.00794	1.00014	0.992053	0.983995	0.976222	0.968962	0.962431	0.956837	0.952347	0.949073	0.947072	0.94637	0.946962	0.948797
0.0432579	0.0610448	0.0786513	0.0957985	0.112448	0.128782	0.145145	0.161983	0.179791	0.199059	0.220227	0.24362	0.269354	0.297267	0.326987	0.358091	0.390232	0.423198	0.456933	0.491506	0.527046	0.563685	0.601523	0.640565	0.68064	0.72135	0.762099	0.802172	0.840827	0.877359	0.911177	0.941836	0.969017	0.992486	1.01207	1.02765	1.03924	1.04688	1.05067	1.05072	1.04722	1.04047	1.03093	1.01916	1.00577	0.99135	0.976464	0.961658	0.947461	0.934378
0.0495635	0.102987	0.156216	0.208262	0.258562	0.306912	0.353329	0.397925	0.440828	0.482156	0.522067	0.560808	0.598687	0.63601	0.673031	0.709912	0.746676	0.783166	0.81904	0.853775	0.886731	0.917271	0.94488	0.969227	0.99019	1.00784	1.02238	1.03411	1.0433	1.05018	1.05485	1.05734	1.05762	1.05567	1.05153	1.04529	1.03712	1.0273	1.01618	1.00421	0.9919	0.979707	0.968059	0.957333	0.947873	0.939969	0.933829	0.929571	0.927228	0.926757
0.0209363	0.0605581	0.10235	0.146633	0.193792	0.244105	0.297513	0.353458	0.410897	0.468508	0.525026	0.579549	0.631626	0.681141	0.72814	0.772696	0.814816	0.854387	0.891174	0.924858	0.955132	0.981778	1.00466	1.02371	1.03894	1.05046	1.05846	1.0632	1.06497	1.06411	1.06095	1.05583	1.04906	1.04094	1.03174	1.02177	1.01138	1.00097	0.990949	0.981705	0.973575	0.966796	0.961494	0.957698	0.955373	0.954445	0.954802	0.956306	0.958819	0.962213
0.0537201	0.0928161	0.13159	0.16925	0.205298	0.239575	0.272244	0.303701	0.334466	0.365097	0.39611	0.427918	0.460797	0.494897	0.530272	0.566921	0.604789	0.643755	0.683632	0.724186	0.765164	0.806292	0.847259	0.887646	0.926858	0.964092	0.998381	1.02871	1.05417	1.07405	1.08794	1.09569	1.09744	1.09358	1.08477	1.07192	1.05618	1.03881	1.02104	1.00396	0.988463	0.975228	0.964681	0.957021	0.952264	0.950281	0.950821	0.953522	0.957953	0.963668
0.0211366	0.0431487	0.0662588	0.090753	0.117327	0.147015	0.180972	0.22017	0.265148	0.315879	0.371748	0.431585	0.493851	0.556931	0.619408	0.68015	0.738277	0.793096	0.844051	0.890681	0.932579	0.969362	1.00069	1.02632	1.04616	1.06037	1.06927	1.07341	1.07346	1.07021	1.06442	1.05682	1.04799	1.03838	1.02831	1.018	1.00763	0.997383	0.987438	0.977938	0.968962	0.960533	0.952659	0.94537	0.938747	0.932941	0.928156	0.924587	0.922377	0.921586
0.0174561	0.0535847	0.0918744	0.132637	0.176237	0.222894	0.272411	0.324003	0.37632	0.42773	0.476755	0.522451	0.564552	0.603379	0.639621	0.674114	0.707628	0.740745	0.773806	0.806905	0.839907	0.872478	0.90413	0.93428	0.962338	0.987785	1.01023	1.02944	1.04526	1.05761	1.0664	1.07159	1.07324	1.0715	1.06672	1.05932	1.04983	1.03874	1.02654	1.01368	1.00059	0.9877	0.975361	0.963881	0.953501	0.944402	0.936725	0.930591	0.926108	0.92335
0.0356251	0.0770932	0.120321	0.165354	0.212275	0.261058	0.311371	0.362473	0.413352	0.463036	0.510835	0.556463	0.600061	0.642118	0.683273	0.724072	0.764811	0.805476	0.845734	0.884975	0.922404	0.957142	0.988307	1.01513	1.03708	1.05396	1.06589	1.07327	1.07665	1.07669	1.07398	1.06907	1.06242	1.05445	1.04552	1.03601	1.02625	1.01659	1.00734	0.998783	0.991195	0.9848	0.979745	0.976096	0.973874	0.973061	0.973591	0.975362	0.978254	0.982112
0.0286899	0.065455	0.103593	0.14309	0.184057	0.226663	0.270969	0.316767	0.363533	0.410529	0.456978	0.502203	0.545742	0.587423	0.627386	0.665975	0.703585	0.74055	0.777083	0.813227	0.848818	0.883471	0.916654	0.947789	0.976324	1.00177	1.02374	1.042	1.0565	1.0674	1.07492	1.07935	1.08095	1.07998	1.0767	1.07135	1.06416	1.05539	1.04529	1.0342	1.02252	1.01069	0.999082	0.988038	0.977831	0.968713	0.960915	0.954624	0.949937	0.946856
0.0510509	0.113985	0.177864	0.242193	0.306456	0.369947	0.431691	0.49061	0.545854	0.597042	0.644326	0.688298	0.729753	0.769417	0.807803	0.845175	0.881535	0.916602	0.949844	0.980565	1.00801	1.03149	1.05048	1.06472	1.07418	1.07914	1.08	1.07725	1.07138	1.06283	1.05206	1.03956	1.02585	1.01147	0.997011	0.983052	0.970185	0.958951	0.949802	0.943044	0.938809	0.937044	0.937552	0.940061	0.944288	0.949967	0.956844	0.964653	0.973094	0.981827
0.0411718	0.097994	0.1543	0.208891	0.261054	0.310644	0.358039	0.403962	0.449255	0.494667	0.540703	0.587532	0.634968	0.68252	0.729478	0.775014	0.818302	0.858662	0.895676	0.929193	0.959253	0.985956	1.00937	1.02952	1.04635	1.0598	1.06974	1.07611	1.07885	1.07807	1.07401	1.06715	1.05808	1.04755	1.03633	1.02519	1.0148	1.00567	0.998194	0.99258	0.988904	0.987124	0.987119	0.988708	0.991687	0.995845	1.00096	1.0068	1.01306	1.01946
0.0196116	0.0548029	0.0903063	0.125752	0.160945	0.195899	0.230791	0.265894	0.301561	0.338193	0.37613	0.415505	0.456172	0.497745	0.539709	0.581535	0.622788	0.663159	0.702447	0.740512	0.777198	0.812251	0.845297	0.875879	0.903556	0.928012	0.949117	0.966944	0.98172	0.99372	1.00318	1.01027	1.01509	1.01769	1.01811	1.0164	1.01266	1.00712	1.00009	0.991985	0.983223	0.974235	0.965421	0.957136	0.949682	0.943317	0.938245	0.934604	0.932453	0.931756
0.0313453	0.0781347	0.126514	0.176496	0.228183	0.281585	0.33644	0.392162	0.44791	0.50272	0.5557	0.606247	0.65411	0.699311	0.742028	0.782495	0.820885	0.857208	0.891291	0.922834	0.951507	0.977021	0.999168	1.01784	1.03304	1.04485	1.05337	1.05872	1.06104	1.06049	1.05725	1.05157	1.04372	1.03404	1.02296	1.01102	0.998788	0.986824	0.975602	0.965482	0.956683	0.949317	0.94344	0.939109	0.936377	0.935267	0.935736	0.937669	0.940888	0.945161
0.0208835	0.0610504	0.1032	0.147488	0.19432	0.24425	0.297702	0.354631	0.414339	0.475525	0.536571	0.595945	0.652535	0.705729	0.755295	0.801215	0.843564	0.882406	0.917707	0.949317	0.977006	1.00054	1.01973	1.03452	1.04497	1.05133	1.05398	1.05339	1.05008	1.04455	1.03727	1.02872	1.01937	1.0096	0.999765	0.990185	0.981195	0.973126	0.966282	0.960894	0.957076	0.954805	0.953934	0.954207	0.95531	0.956942	0.958853	0.960847	0.962788	0.964611
0.0233563	0.0773682	0.132257	0.187488	0.242717	0.297752	0.352399	0.406355	0.459257	0.510811	0.560877	0.609463	0.656641	0.702436	0.746744	0.789315	0.829752	0.867539	0.902133	0.933082	0.960104	0.983101	1.00214	1.01741	1.02924	1.03798	1.04393	1.0473	1.04826	1.04693	1.04349	1.03817	1.03128	1.02318	1.0143	1.00512	0.996088	0.987578	0.979819	0.972924	0.966921	0.961805	0.957554	0.954153	0.951597	0.949893	0.94904	0.949018	0.949772	0.951205
0.0461661	0.0846222	0.124403	0.165549	0.208083	0.251861	0.296489	0.341357	0.385787	0.429224	0.471417	0.512518	0.55306	0.5938	0.635457	0.678451	0.722747	0.767847	0.812886	0.856756	0.898246	0.936206	0.969689	0.99806	1.02105	1.03875	1.05154	1.05992	1.06445	1.06562	1.06391	1.05979	1.05374	1.04634	1.03817	1.02982	1.02179	1.01448	1.00818	1.0031	0.999304	0.996826	0.995663	0.995793	0.997145	0.999589	1.00294	1.00697	1.01137	1.01581
[truncated: 51 more columns]
