# Supplementary material for: Distributions of plantar loads are altered when walking in anxiety-inducing virtual settings but not under cognitive demand
Source: PLoS One. 2026 Apr 20;21(4):e0345075. doi: 10.1371/journal.pone.0345075 (PMC13094994; doi:10.1371/journal.pone.0345075)
Supplement: S1 File — Study data is available here. (ZIP) [file pone.0345075.s001.zip › S1 File. Dataset/ProcL_40STH.xlsx]

## Sheet: Sheet1
0.0518957	0.104508	0.157904	0.211581	0.264964	0.317336	0.367887	0.415842	0.460585	0.501764	0.5394	0.573916	0.606073	0.636815	0.667079	0.697617	0.728904	0.761118	0.794181	0.827838	0.86173	0.895423	0.928402	0.960076	0.989784	1.01679	1.04029	1.0595	1.07379	1.08278	1.08644	1.08508	1.07925	1.06965	1.05705	1.04223	1.02591	1.00868	0.991007	0.973237	0.955659	0.93848	0.921821	0.905771	0.89046	0.876054	0.862725	0.850665	0.840106	0.831291
0.0841182	0.144736	0.204384	0.261478	0.314453	0.361875	0.402623	0.436063	0.462147	0.481393	0.494782	0.503572	0.509088	0.51257	0.515129	0.517745	0.521281	0.526501	0.534119	0.544808	0.559151	0.577588	0.600344	0.627373	0.658357	0.692765	0.729914	0.769032	0.809295	0.849856	0.889854	0.928432	0.964764	0.998076	1.02768	1.05302	1.07367	1.0894	1.10023	1.10636	1.10813	1.10591	1.10011	1.09116	1.07951	1.06574	1.05044	1.0342	1.01756	1.00103
0.0407799	0.109772	0.177713	0.24288	0.303882	0.359827	0.410383	0.455751	0.496573	0.533791	0.568499	0.601794	0.634655	0.667837	0.70182	0.736804	0.77273	0.809292	0.84597	0.88208	0.916838	0.94941	0.97899	1.00487	1.02646	1.04338	1.0554	1.06251	1.06486	1.06276	1.05665	1.04711	1.03473	1.02015	1.00392	0.986524	0.968353	0.949724	0.930885	0.912025	0.893287	0.874813	0.856789	0.839449	0.823046	0.807808	0.79393	0.781587	0.77093	0.762051
0.0317106	0.111917	0.19223	0.271317	0.347675	0.419741	0.486134	0.545907	0.598697	0.644719	0.684668	0.719577	0.750662	0.779143	0.806074	0.832201	0.857932	0.88339	0.908483	0.932962	0.956479	0.97865	0.999107	1.01748	1.03339	1.04645	1.05638	1.06296	1.06614	1.06597	1.06268	1.05664	1.0483	1.03816	1.02667	1.01427	1.00136	0.988267	0.975221	0.962383	0.949864	0.937744	0.926078	0.914955	0.904545	0.895075	0.886761	0.87978	0.874276	0.870335
0.065893	0.144911	0.225879	0.308178	0.390845	0.472398	0.550822	0.623801	0.689183	0.74553	0.792457	0.83058	0.861221	0.886034	0.906672	0.924531	0.940641	0.955657	0.96989	0.983377	0.995947	1.00728	1.01701	1.0248	1.0304	1.03366	1.03452	1.03307	1.0295	1.02406	1.01707	1.00883	0.999642	0.989778	0.979483	0.969006	0.95859	0.948442	0.938701	0.929429	0.920635	0.912299	0.904398	0.896935	0.889933	0.883401	0.877308	0.871605	0.866242	0.861189
0.0634739	0.126112	0.188183	0.248481	0.306115	0.360606	0.411958	0.460648	0.507524	0.553599	0.599805	0.646768	0.694675	0.743257	0.79191	0.83987	0.886357	0.930635	0.972007	1.00981	1.04343	1.07234	1.09613	1.1145	1.12729	1.1346	1.13673	1.13412	1.12732	1.11693	1.10357	1.08788	1.07042	1.05173	1.03232	1.01267	0.993272	0.974553	0.956871	0.940477	0.925535	0.912141	0.900321	0.890025	0.881157	0.873601	0.867259	0.862062	0.85795	0.854841
0.0707332	0.152183	0.23407	0.31509	0.393873	0.469022	0.539195	0.603247	0.660374	0.710267	0.753201	0.789982	0.821724	0.849556	0.874427	0.897038	0.917874	0.937255	0.955378	0.972339	0.98815	1.00275	1.01602	1.02774	1.03768	1.04556	1.05113	1.05414	1.05439	1.05177	1.0463	1.0382	1.02788	1.01589	1.00283	0.989253	0.975631	0.962318	0.949548	0.937454	0.926103	0.915529	0.905739	0.896691	0.888297	0.880458	0.873117	0.866279	0.860005	0.854388
0.0578805	0.136193	0.215808	0.29581	0.375057	0.452136	0.525394	0.593082	0.653688	0.706355	0.751152	0.789026	0.821458	0.850032	0.876122	0.900715	0.924379	0.947337	0.969574	0.990901	1.01102	1.02959	1.04628	1.06078	1.07278	1.08198	1.08811	1.09098	1.0905	1.08681	1.08025	1.07136	1.06074	1.049	1.0367	1.02427	1.01197	0.999919	0.988161	0.976725	0.965657	0.955056	0.945083	0.93593	0.927774	0.92071	0.914722	0.90971	0.90554	0.902089
0.0701017	0.142455	0.214514	0.28491	0.352369	0.415742	0.474091	0.526843	0.573945	0.615947	0.653921	0.689197	0.723041	0.756434	0.789957	0.823762	0.857628	0.891093	0.923589	0.954536	0.98338	1.0096	1.03271	1.05227	1.06788	1.07924	1.08622	1.08884	1.08732	1.08202	1.07338	1.06186	1.04794	1.03207	1.01469	0.996231	0.977116	0.957723	0.938406	0.919531	0.901478	0.884601	0.869198	0.855475	0.843516	0.833289	0.824666	0.817437	0.81136	0.806237
0.0201704	0.0998385	0.180629	0.261553	0.341401	0.418797	0.492308	0.560584	0.622496	0.677313	0.724879	0.765689	0.800792	0.831548	0.859373	0.885507	0.910849	0.935892	0.960752	0.985254	1.00905	1.0317	1.05268	1.07144	1.08741	1.10011	1.10912	1.11404	1.11465	1.11092	1.1031	1.09166	1.07723	1.06049	1.04214	1.02281	1.00306	0.983405	0.964249	0.945916	0.928668	0.912734	0.898331	0.88564	0.874793	0.865875	0.858946	0.854032	0.851103	0.850056
0.0244004	0.0887946	0.153061	0.216084	0.276449	0.33262	0.383291	0.427699	0.465786	0.49816	0.52596	0.550687	0.57399	0.597438	0.622325	0.649545	0.679541	0.712327	0.74753	0.784486	0.822343	0.86014	0.896866	0.93152	0.963182	0.991032	1.01436	1.03261	1.04554	1.0532	1.05593	1.05417	1.04847	1.03938	1.0274	1.01296	0.996453	0.978268	0.958833	0.938609	0.918079	0.897721	0.878003	0.85937	0.842225	0.826913	0.813704	0.802796	0.794275	0.788073
0.0796012	0.158987	0.236588	0.310193	0.377996	0.438833	0.49232	0.538866	0.579552	0.615897	0.649519	0.681841	0.713914	0.746352	0.779385	0.812969	0.846879	0.880766	0.914198	0.946683	0.977673	1.00662	1.03302	1.05643	1.07641	1.09249	1.10425	1.11136	1.11373	1.11157	1.10533	1.0956	1.08303	1.06825	1.0518	1.03417	1.01577	0.997009	0.978252	0.959869	0.942234	0.92572	0.910669	0.897335	0.885889	0.876439	0.86903	0.863632	0.860147	0.858431
0.0574199	0.130797	0.204516	0.277413	0.34831	0.416039	0.4795	0.53778	0.590327	0.637108	0.678604	0.715618	0.74905	0.779744	0.808427	0.835677	0.861904	0.887338	0.912028	0.935858	0.958622	0.980101	1.00009	1.01835	1.03458	1.04839	1.05935	1.06703	1.07111	1.07148	1.06824	1.06174	1.05248	1.04107	1.02809	1.01402	0.999307	0.984297	0.969317	0.954649	0.940508	0.927045	0.914373	0.902577	0.891719	0.881853	0.873023	0.865269	0.858635	0.853154
0.0478605	0.127381	0.206496	0.283647	0.3568	0.423761	0.482692	0.532556	0.573345	0.606063	0.632484	0.654764	0.675058	0.695216	0.716609	0.740064	0.765884	0.793934	0.823771	0.854779	0.886248	0.917434	0.947598	0.976016	1.00196	1.02473	1.04369	1.05834	1.06834	1.07351	1.07388	1.06972	1.06155	1.05006	1.03593	1.01985	1.00241	0.98415	0.965509	0.946849	0.928481	0.910682	0.893696	0.877739	0.863006	0.849653	0.837796	0.827513	0.818847	0.811811
0.0625433	0.114664	0.164947	0.211508	0.252937	0.288412	0.317703	0.341115	0.359368	0.37349	0.384669	0.394113	0.402948	0.412176	0.422684	0.435238	0.450467	0.468822	0.490588	0.515917	0.544832	0.577203	0.612748	0.651038	0.691505	0.733473	0.776179	0.818787	0.860395	0.900084	0.936977	0.970293	0.999392	1.0238	1.04317	1.05731	1.06615	1.06982	1.06866	1.06313	1.05386	1.04152	1.0269	1.01085	0.994266	0.97798	0.962719	0.949019	0.937224	0.927537
0.0481046	0.14025	0.230211	0.31527	0.393179	0.462488	0.522739	0.574437	0.618867	0.657806	0.693156	0.726575	0.759241	0.791798	0.824403	0.856847	0.888695	0.919448	0.948666	0.97599	1.00111	1.02373	1.04361	1.0605	1.07411	1.08412	1.09033	1.09267	1.09127	1.08639	1.07847	1.06805	1.05569	1.04191	1.02717	1.01183	0.996213	0.980634	0.965378	0.950703	0.936827	0.92392	0.91208	0.901343	0.891726	0.883255	0.875966	0.869882	0.864996	0.861246
0.0786882	0.157725	0.23587	0.311225	0.38206	0.447056	0.50545	0.557057	0.60225	0.641909	0.67728	0.709744	0.740568	0.770699	0.800674	0.830632	0.860394	0.88957	0.917663	0.944172	0.968657	0.990743	1.01011	1.02646	1.03954	1.04914	1.05512	1.05757	1.05674	1.05302	1.04681	1.03853	1.02861	1.01746	1.00542	0.992794	0.979769	0.966491	0.953073	0.93961	0.926184	0.912912	0.899979	0.887613	0.876036	0.865456	0.856058	0.847948	0.841156	0.835697
0.0184151	0.081262	0.143962	0.205419	0.264469	0.32007	0.371561	0.418812	0.462224	0.502596	0.540944	0.578278	0.615413	0.652844	0.690727	0.728944	0.767186	0.805022	0.841973	0.877545	0.911249	0.942611	0.971188	0.996563	1.01837	1.0363	1.05015	1.05979	1.06526	1.06677	1.06473	1.05967	1.05221	1.04301	1.03267	1.02165	1.01022	0.998532	0.986661	0.974671	0.962668	0.950798	0.939235	0.928167	0.917793	0.908316	0.89993	0.892808	0.887049	0.882636
0.02662	0.088012	0.151439	0.216582	0.282882	0.34949	0.41521	0.478514	0.537737	0.591465	0.638884	0.679974	0.71548	0.746671	0.774973	0.801658	0.827647	0.853409	0.878986	0.90412	0.928402	0.951405	0.972738	0.992047	1.00898	1.02318	1.03433	1.04222	1.04681	1.0482	1.04659	1.04231	1.03578	1.02753	1.01805	1.00782	0.997213	0.986498	0.975856	0.965405	0.955219	0.945348	0.935829	0.926703	0.91802	0.909836	0.9022	0.895171	0.888836	0.883297
0.062435	0.12993	0.197547	0.264056	0.328255	0.388917	0.444812	0.494816	0.538124	0.574485	0.604337	0.628772	0.649324	0.667691	0.685482	0.70405	0.724369	0.746987	0.772027	0.799253	0.828203	0.858336	0.889117	0.919982	0.950256	0.979101	1.00556	1.02865	1.04749	1.06145	1.07024	1.07398	1.0731	1.06817	1.05978	1.04849	1.03481	1.01928	1.00239	0.984651	0.966563	0.948645	0.931401	0.9153	0.900757	0.888102	0.877545	0.869152	0.862852	0.858458
0.0418334	0.138659	0.233416	0.323389	0.406195	0.480097	0.544252	0.598804	0.644798	0.683934	0.71819	0.749426	0.779097	0.808116	0.836906	0.865532	0.893839	0.921551	0.948332	0.973806	0.99756	1.01916	1.03822	1.05436	1.06727	1.07675	1.08269	1.08513	1.08425	1.08033	1.07374	1.06489	1.0542	1.04211	1.02904	1.01545	1.00179	0.988477	0.975853	0.964135	0.953427	0.943737	0.934991	0.927072	0.919865	0.913283	0.907262	0.901755	0.896721	0.892124
0.0516567	0.122083	0.193075	0.263473	0.332163	0.398128	0.460442	0.518238	0.570766	0.617607	0.658887	0.695295	0.727827	0.757467	0.78501	0.811021	0.835873	0.859782	0.882866	0.905179	0.926723	0.947433	0.967144	0.985566	1.00229	1.01685	1.0288	1.03776	1.0435	1.04599	1.04539	1.04202	1.0363	1.02864	1.0195	1.00926	0.998249	0.986767	0.975056	0.963315	0.951673	0.9402	0.928916	0.917815	0.906912	0.896298	0.886143	0.876668	0.868098	0.860617
0.023689	0.095829	0.169078	0.242578	0.31498	0.384599	0.44966	0.508557	0.560186	0.6042	0.641037	0.671755	0.697797	0.720723	0.741967	0.762704	0.783797	0.805788	0.828924	0.853205	0.878418	0.904154	0.929856	0.954876	0.978488	0.99993	1.01847	1.03349	1.04455	1.05146	1.0543	1.05337	1.04915	1.04223	1.0332	1.02261	1.01095	0.998643	0.986087	0.973628	0.961537	0.94998	0.939023	0.92868	0.918954	0.909856	0.901406	0.89363	0.886573	0.880321
0.0271295	0.105065	0.1833	0.260563	0.335393	0.406281	0.471873	0.531161	0.583641	0.629372	0.668916	0.703211	0.733403	0.760697	0.78623	0.810934	0.835396	0.859834	0.884193	0.908267	0.931762	0.95432	0.975553	0.995058	1.01242	1.02724	1.0391	1.04765	1.0526	1.05383	1.05138	1.04552	1.03663	1.02518	1.01165	0.996536	0.980365	0.963669	0.946926	0.930504	0.91464	0.899463	0.885048	0.871446	0.858704	0.846908	0.836225	0.826877	0.819083	0.813012
0.02816	0.0976413	0.168921	0.241513	0.314685	0.38747	0.458729	0.527197	0.591604	0.650872	0.704363	0.75203	0.794394	0.832364	0.866944	0.898998	0.929151	0.957777	0.985017	1.01081	1.03496	1.05719	1.07717	1.09449	1.1087	1.11937	1.12612	1.12867	1.12691	1.12089	1.11085	1.09722	1.08054	1.06144	1.04057	1.01862	0.996211	0.973884	0.952105	0.931267	0.911692	0.893618	0.877212	0.862583	0.849799	0.838886	0.829805	0.822447	0.816673	0.812354
0.0717506	0.172851	0.272147	0.367104	0.455198	0.534214	0.602684	0.660244	0.707704	0.746785	0.779672	0.808558	0.835317	0.861354	0.88756	0.914339	0.941652	0.969065	0.995835	1.02105	1.04378	1.06316	1.07848	1.08916	1.09486	1.09547	1.09124	1.08269	1.0705	1.05545	1.03834	1.01994	1.00093	0.98188	0.963245	0.945394	0.928637	0.913268	0.899539	0.887592	0.877442	0.869023	0.862245	0.857003	0.853161	0.850548	0.849008	0.848428	0.848759	0.84999
0.021234	0.0920539	0.162424	0.231026	0.29662	0.358216	0.415268	0.467807	0.516454	0.562274	0.606504	0.650252	0.69425	0.73873	0.783458	0.827867	0.871205	0.912673	0.95152	0.987111	1.01896	1.04669	1.06997	1.08853	1.10215	1.11079	1.11453	1.1136	1.10832	1.0991	1.08649	1.07111	1.05363	1.03473	1.01504	0.995142	0.975558	0.956755	0.939129	0.922959	0.908411	0.895582	0.884498	0.875112	0.867302	0.860913	0.855793	0.851819	0.848873	0.846823
0.0485159	0.115983	0.183897	0.251214	0.316616	0.378707	0.436298	0.488577	0.535173	0.576203	0.612345	0.644773	0.674912	0.704133	0.733511	0.763658	0.794698	0.82636	0.858111	0.88927	0.91913	0.947083	0.972688	0.995639	1.01568	1.03254	1.04593	1.05561	1.06139	1.06325	1.06131	1.05586	1.04734	1.0363	1.0234	1.00927	0.994453	0.97931	0.964089	0.948952	0.934034	0.919474	0.905442	0.892113	0.87958	0.867829	0.856807	0.846491	0.836891	0.828041
0.0635692	0.159731	0.25678	0.35336	0.447822	0.53832	0.622987	0.700177	0.768777	0.828454	0.879697	0.923611	0.961571	0.994859	1.02443	1.05087	1.07441	1.09511	1.11281	1.12726	1.13812	1.14508	1.14788	1.14643	1.14083	1.13128	1.11812	1.10174	1.08262	1.06129	1.03834	1.0144	0.990183	0.966414	0.943742	0.922713	0.90374	0.887054	0.872704	0.860615	0.850675	0.842754	0.836693	0.832298	0.829341	0.827601	0.826923	0.827245	0.828566	0.830897
0.0775486	0.100297	0.123307	0.146413	0.169413	0.192029	0.213954	0.234973	0.255063	0.274433	0.293479	0.3127	0.332602	0.353638	0.376186	0.400545	0.426961	0.455663	0.486889	0.520876	0.557788	0.59761	0.640072	0.684622	0.730444	0.776522	0.821726	0.864919	0.905051	0.941232	0.972745	0.999044	1.01976	1.0347	1.04389	1.0476	1.04636	1.04092	1.03215	1.021	1.00831	0.994794	0.981103	0.967788	0.955319	0.944084	0.934372	0.926336	0.919978	0.915158
0.0201738	0.0903527	0.162067	0.234677	0.30702	0.377509	0.444347	0.505788	0.560409	0.607398	0.646713	0.679055	0.705653	0.727963	0.747425	0.765323	0.782684	0.800225	0.818345	0.837147	0.856504	0.876128	0.89562	0.914498	0.932252	0.948396	0.96251	0.974239	0.983277	0.98939	0.992494	0.99272	0.990394	0.985955	0.979875	0.972582	0.964423	0.955672	0.94653	0.937142	0.927603	0.917959	0.908242	0.898501	0.888823	0.879306	0.869995	0.860865	0.851866	0.843013
[truncated: 51 more columns]
