# Supplementary material for: Distributions of plantar loads are altered when walking in anxiety-inducing virtual settings but not under cognitive demand
Source: PLoS One. 2026 Apr 20;21(4):e0345075. doi: 10.1371/journal.pone.0345075 (PMC13094994; doi:10.1371/journal.pone.0345075)
Supplement: S1 File — Study data is available here. (ZIP) [file pone.0345075.s001.zip › S1 File. Dataset/ProcLMed_12STH.xlsx]

## Sheet: Sheet1
-0.72368	-0.439123	0.0321969	0.762528	1.84613	3.3685	5.37162	7.82615	10.6233	13.594	16.5465	19.3111	21.7841	23.9527	25.8844	27.6924	29.498	31.4041	33.4827	35.7681	38.2587	40.9274	43.7264	46.5826	49.4046	52.1072	54.6295	56.9354	59.0131	60.8721	62.5371	64.0397	65.4166	66.71	67.9628	69.21	70.481	71.8097	73.2334	74.7839	76.4834	78.3495	80.4066	82.6971	85.2803	88.2186	91.5662	95.3646	99.6396	104.398
-0.282578	-0.384974	-0.485112	-0.562717	-0.587628	-0.518494	-0.302726	0.121471	0.819915	1.8526	3.25937	5.04652	7.18276	9.60778	12.2471	15.0254	17.8751	20.7332	23.5278	26.1678	28.5521	30.5931	32.2323	33.4405	34.214	34.5758	34.5766	34.29	33.7999	33.1873	32.5258	31.8788	31.2948	30.8094	30.455	30.2633	30.2551	30.4287	30.7616	31.2234	31.7864	32.4284	33.1415	33.9465	34.903	36.1027	37.6511	39.6505	42.1958	45.3815
-0.758758	-0.871008	-0.897121	-0.771203	-0.410115	0.28269	1.40865	3.05853	5.28719	8.08756	11.3817	15.0367	18.8989	22.8274	26.7061	30.4329	33.915	37.0813	39.8937	42.3408	44.4207	46.1324	47.4848	48.5104	49.2612	49.7917	50.1402	50.3223	50.3397	50.1969	49.9148	49.5353	49.1161	48.7179	48.3936	48.1786	48.084	48.1131	48.2898	48.6651	49.2989	50.2419	51.5261	53.1601	55.1313	57.4128	59.9746	62.7959	65.8687	69.1932
-1.49395	-1.67452	-1.65785	-1.3107	-0.46878	1.05413	3.44631	6.86337	11.38	16.9497	23.4103	30.5452	38.1552	46.095	54.2746	62.6391	71.139	79.7038	88.234	96.6063	104.685	112.338	119.45	125.927	131.688	136.648	140.738	143.912	146.166	147.532	148.071	147.857	146.97	145.495	143.52	141.152	138.522	135.784	133.103	130.64	128.526	126.855	125.674	124.982	124.741	124.899	125.401	126.193	127.223	128.455
-0.513684	-0.675075	-0.820132	-0.910226	-0.890212	-0.687169	-0.211604	0.637256	1.96032	3.84315	6.34248	9.47947	13.2366	17.5518	22.3151	27.3823	32.6047	37.8484	42.9924	47.9252	52.5511	56.7973	60.6165	63.9874	66.9121	69.4117	71.5305	73.3423	74.9406	76.4204	77.8603	79.3096	80.7872	82.3051	83.8874	85.5647	87.3639	89.3167	91.4661	93.8532	96.5038	99.4334	102.665	106.24	110.218	114.665	119.647	125.237	131.506	138.515
-0.799452	-1.04942	-1.27378	-1.41183	-1.3773	-1.05608	-0.308539	1.02215	3.09302	6.03063	9.89301	14.6452	20.1597	26.2378	32.6492	39.1703	45.6077	51.8095	57.6668	63.1074	68.0912	72.612	76.688	80.3428	83.5908	86.434	88.8642	90.8632	92.4052	93.4672	94.0393	94.1273	93.7571	92.9771	91.8533	90.4679	88.9227	87.3297	85.7849	84.349	83.0475	81.8875	80.8744	80.0252	79.3756	78.9756	78.8787	79.1373	79.8032	80.9218
-1.5155	-1.30457	-0.707161	0.4421	2.31726	5.0747	8.81207	13.5191	19.049	25.1469	31.5314	37.9761	44.342	50.5573	56.5804	62.3756	67.9041	73.1147	77.9355	82.2784	86.0607	89.2258	91.755	93.6751	95.0627	96.0359	96.7323	97.2866	97.8147	98.4019	99.1004	99.9339	100.9	101.969	103.099	104.259	105.444	106.673	107.976	109.4	111.004	112.852	114.996	117.484	120.343	123.576	127.166	131.097	135.353	139.914
-0.252374	-0.326214	-0.387885	-0.417817	-0.388782	-0.265388	-0.0051734	0.438113	1.10892	2.0395	3.23758	4.68596	6.36022	8.24791	10.353	12.69	15.2741	18.1056	21.1573	24.3809	27.7258	31.1517	34.6289	38.1343	41.6474	45.145	48.5955	51.9579	55.1928	58.2819	61.2403	64.1105	66.9468	69.8097	72.7692	75.9019	79.2755	82.9323	86.8764	91.0715	95.4663	100.029	104.763	109.694	114.865	120.332	126.15	132.36	138.97	145.965
-0.617956	-0.841945	-1.06221	-1.234	-1.291	-1.14224	-0.6721	0.255225	1.78461	4.0484	7.13942	11.0912	15.8665	21.353	27.3785	33.7475	40.2715	46.772	53.074	59.0148	64.4548	69.2775	73.3901	76.7336	79.284	81.042	82.0312	82.3059	81.9469	81.0429	79.6819	77.9545	75.9566	73.7836	71.5207	69.2349	66.972	64.7619	62.6281	60.5933	58.6848	56.9476	55.4477	54.2583	53.4452	53.0666	53.1765	53.8291	55.0853	57.0052
-1.11875	-1.08238	-0.81252	-0.196432	0.891845	2.57702	4.95797	8.07428	11.8769	16.2275	20.9366	25.8184	30.7318	35.5937	40.3686	45.0487	49.6372	54.1349	58.5249	62.7652	66.7926	70.5362	73.9306	76.9257	79.4904	81.6159	83.3181	84.6394	85.6455	86.4172	87.0343	87.5594	88.0243	88.434	88.7908	89.1178	89.464	89.8963	90.4917	91.3276	92.4714	93.9769	95.8953	98.2881	101.22	104.737	108.849	113.532	118.744	124.436
-0.565247	-0.631124	-0.699349	-0.737906	-0.678232	-0.428623	0.115324	1.06362	2.51919	4.55706	7.19788	10.3897	14.0192	17.9481	22.05	26.2306	30.4337	34.6303	38.7997	42.9078	46.8948	50.6764	54.157	57.243	59.8507	61.9188	63.4194	64.3609	64.788	64.7782	64.4291	63.8405	63.1038	62.2983	61.488	60.7214	60.0328	59.4396	58.9469	58.5557	58.2628	58.0582	57.9316	57.8777	57.8968	58.001	58.2195	58.5944	59.1713	59.996
-0.395636	-0.56022	-0.73249	-0.885472	-0.97715	-0.94764	-0.718005	-0.191751	0.739401	2.18301	4.22709	6.91989	10.2537	14.1573	18.5038	23.1323	27.8737	32.5682	37.0753	41.2821	45.1136	48.5405	51.5745	54.2517	56.6194	58.7331	60.6572	62.4587	64.2011	65.9406	67.7242	69.5874	71.5512	73.6188	75.7766	78.0047	80.2854	82.6116	85.0002	87.4997	90.1661	93.0368	96.1336	99.481	103.109	107.049	111.332	115.983	121.009	126.396
-1.12031	-0.860348	-0.266834	0.790496	2.44236	4.79594	7.89915	11.7014	16.0398	20.6774	25.3739	29.9409	34.2612	38.2825	41.9932	45.3934	48.4796	51.2373	53.6319	55.6146	57.1448	58.2093	58.8302	59.0664	59.011	58.7848	58.5237	58.3637	58.4274	58.8111	59.5789	60.7694	62.4023	64.4699	66.9333	69.7329	72.8016	76.0702	79.4783	82.9911	86.6032	90.321	94.1508	98.1134	102.256	106.639	111.319	116.34	121.725	127.467
6.56932	5.17942	3.94818	3.00225	2.48738	2.53635	3.24122	4.63927	6.70991	9.37375	12.494	15.8916	19.3762	22.7831	26.002	28.9858	31.7347	34.2699	36.6113	38.7695	40.7497	42.5577	44.1979	45.6709	46.973	48.0962	49.0292	49.7648	50.3119	50.6941	50.9363	51.058	51.0818	51.0398	50.9731	50.9315	50.9659	51.1146	51.4011	51.8439	52.4597	53.2581	54.2406	55.41	56.7841	58.404	60.3306	62.6271	65.3433	68.5145
-1.03058	-0.941067	-0.608105	0.0755778	1.22628	2.95322	5.33317	8.37638	11.9958	16.0104	20.1946	24.3397	28.2946	31.981	35.3848	38.5284	41.4418	44.1431	46.6302	48.8857	50.8944	52.6583	54.2009	55.5668	56.8126	57.9941	59.1591	60.3544	61.6295	63.0295	64.5847	66.3083	68.1987	70.2405	72.409	74.6824	77.0505	79.5102	82.0572	84.6918	87.4317	90.3116	93.3647	96.6089	100.055	103.726	107.662	111.909	116.508	121.506
-1.21067	-1.34892	-1.32559	-1.03224	-0.335599	0.914749	2.87006	5.65406	9.32119	13.816	18.969	24.5479	30.3326	36.1554	41.8964	47.4685	52.813	57.8953	62.6901	67.1633	71.2672	74.9561	78.2075	81.0279	83.4437	85.5014	87.2739	88.8591	90.3673	91.9041	93.5501	95.3476	97.3035	99.4043	101.628	103.948	106.332	108.757	111.217	113.724	116.307	119.003	121.862	124.94	128.305	132.02	136.126	140.652	145.624	151.06
1.43256	0.986905	0.732223	0.801595	1.33885	2.47591	4.31639	6.92327	10.2963	14.3489	18.9118	23.7684	28.6993	33.5213	38.1136	42.4179	46.4217	50.1387	53.5873	56.7722	59.6859	62.3264	64.7053	66.8469	68.7829	70.5403	72.1371	73.5968	74.9604	76.2777	77.599	78.9724	80.4342	82.0005	83.6804	85.4933	87.4651	89.6084	91.9177	94.3791	96.9758	99.6874	102.501	105.427	108.507	111.794	115.352	119.26	123.609	128.486
-1.06802	-1.21785	-1.23934	-1.03866	-0.498469	0.516666	2.14732	4.51601	7.69243	11.6536	16.2625	21.2901	26.4746	31.5821	36.4449	40.972	45.1334	48.9319	52.3863	55.5267	58.3844	60.9734	63.2835	65.2992	67.0246	68.4925	69.7626	70.9105	72.0158	73.1536	74.3887	75.7655	77.3013	78.9887	80.8044	82.7246	84.7375	86.842	89.0432	91.3552	93.7963	96.3752	99.0897	101.935	104.914	108.043	111.365	114.937	118.808	123.016
4.5281	3.32967	2.21477	1.26829	0.557754	0.129851	0.0170472	0.245391	0.836751	1.80415	3.14593	4.84496	6.87254	9.19628	11.7891	14.6291	17.6842	20.8943	24.1705	27.4205	30.5735	33.5828	36.4165	39.0587	41.5173	43.8322	46.0736	48.3294	50.6875	53.2187	55.9617	58.9216	62.0802	65.4014	68.8313	72.3057	75.762	79.15	82.4448	85.6459	88.7608	91.7878	94.7109	97.5028	100.131	102.566	104.788	106.785	108.567	110.173
2.03802	1.49324	0.979352	0.526446	0.146868	-0.159045	-0.394821	-0.561504	-0.65262	-0.650697	-0.525604	-0.234933	0.272903	1.05197	2.14775	3.58544	5.36432	7.45746	9.80909	12.3306	14.9038	17.3933	19.6626	21.5926	23.1023	24.1648	24.8047	25.073	25.0226	24.7062	24.1874	23.5387	22.8256	22.0956	21.3824	20.716	20.1231	19.6229	19.2281	18.949	18.7842	18.7137	18.7138	18.7713	18.8739	18.9952	19.1033	19.1716	19.1685	19.0488
4.04971	2.89014	1.98073	1.47569	1.51526	2.21129	3.6374	5.8147	8.69502	12.1569	16.0187	20.0646	24.0915	27.9692	31.6701	35.2468	38.7855	42.3647	46.0257	49.7592	53.5131	57.211	60.7722	64.1346	67.2768	70.2205	73.0105	75.7037	78.3644	81.0483	83.7852	86.5826	89.4365	92.3405	95.2943	98.311	101.419	104.653	108.037	111.576	115.273	119.133	123.17	127.391	131.798	136.383	141.138	146.054	151.125	156.359
-0.888048	-0.957188	-0.882654	-0.583444	0.0374652	1.08565	2.66114	4.83471	7.61914	10.9548	14.7245	18.7897	23.029	27.3605	31.7392	36.1382	40.5356	44.9065	49.2137	53.4012	57.3991	61.136	64.5535	67.615	70.2992	72.5916	74.4908	76.0173	77.2066	78.0997	78.7463	79.2099	79.5624	79.8702	80.1812	80.5152	80.8618	81.1956	81.5066	81.8217	82.1968	82.6914	83.3508	84.2004	85.2533	86.524	88.029	89.7754	91.751	93.9254
2.93883	2.21434	1.74966	1.69635	2.23139	3.52931	5.72422	8.87081	12.9109	17.6567	22.8169	28.0734	33.1675	37.9463	42.3644	46.4564	50.2892	53.9132	57.3387	60.5329	63.4272	65.9365	67.9874	69.5364	70.5721	71.1053	71.1694	70.8348	70.2087	69.4088	68.5391	67.6867	66.9252	66.3138	65.8981	65.7072	65.7537	66.0426	66.5832	67.3887	68.4694	69.8309	71.4691	73.3602	75.4581	77.7069	80.0561	82.4646	84.8906	87.2904
-1.69266	-1.69627	-1.37061	-0.550779	0.951375	3.32774	6.74039	11.2726	16.8805	23.3872	30.5373	38.075	45.7963	53.5641	61.2914	68.912	76.3609	83.5694	90.4614	96.9583	102.995	108.527	113.537	118.044	122.096	125.747	129.043	132.029	134.747	137.237	139.531	141.652	143.615	145.428	147.107	148.661	150.075	151.309	152.31	153.027	153.434	153.546	153.429	153.193	152.973	152.922	153.194	153.922	155.192	157.015
-0.701368	-0.880025	-1.01408	-1.04782	-0.90545	-0.491204	0.306558	1.60529	3.51091	6.09606	9.38309	13.3408	17.8948	22.942	28.3622	34.029	39.8244	45.6477	51.4104	57.026	62.4029	67.4407	72.0407	76.1254	79.6492	82.5995	85.0035	86.9387	88.5317	89.9442	91.3534	92.9354	94.8518	97.2281	100.137	103.604	107.614	112.119	117.041	122.292	127.792	133.49	139.383	145.512	151.944	158.752	165.993	173.706	181.901	190.55
-0.677898	-0.815993	-0.88854	-0.839938	-0.597318	-0.0723909	0.832604	2.21251	4.14152	6.65528	9.73453	13.2922	17.175	21.1877	25.1344	28.854	32.2286	35.1761	37.6524	39.6608	41.2431	42.4593	43.3709	44.031	44.4802	44.7566	44.907	44.9831	45.0262	45.063	45.1152	45.2023	45.3391	45.5407	45.831	46.2421	46.8079	47.5601	48.5275	49.7271	51.1568	52.8065	54.6713	56.7441	59.0061	61.4306	63.9883	66.6559	69.4261	72.309
-0.967477	-1.07096	-1.03522	-0.773787	-0.180983	0.861346	2.47014	4.73755	7.69935	11.3089	15.4336	19.8849	24.4772	29.0788	33.6205	38.0713	42.4161	46.6401	50.7209	54.6337	58.3576	61.8671	65.1253	68.0902	70.7285	73.0327	75.0304	76.7786	78.3546	79.8475	81.3447	82.9148	84.5984	86.4078	88.3372	90.3744	92.5106	94.7452	97.0828	99.5209	102.047	104.647	107.308	110.022	112.779	115.571	118.4	121.262	124.152	127.072
1.04205	0.378562	-0.197017	-0.59272	-0.711205	-0.445739	0.321042	1.70989	3.8283	6.73873	10.4235	14.7778	19.6332	24.7912	30.0588	35.2765	40.3251	45.1232	49.6295	53.8366	57.7498	61.367	64.6726	67.6452	70.267	72.5215	74.3925	75.8704	76.9575	77.6693	78.0343	78.0862	77.8587	77.3948	76.7552	76.0087	75.2202	74.4473	73.7418	73.1515	72.7217	72.4929	72.4964	72.7544	73.2847	74.1069	75.2468	76.7301	78.576	80.7993
-0.614424	-0.746617	-0.828119	-0.808278	-0.620241	-0.182071	0.598312	1.8128	3.53594	5.80323	8.59566	11.8442	15.4551	19.3394	23.4278	27.6653	31.9952	36.3499	40.6464	44.7808	48.6342	52.0917	55.0578	57.4575	59.2417	60.4	60.964	61.0054	60.64	60.033	59.3817	58.8824	58.6973	58.9352	59.6454	60.8231	62.4259	64.3943	66.6631	69.1629	71.8247	74.5966	77.4569	80.4076	83.461	86.6395	89.9823	93.5376	97.3384	101.385
1.28101	0.644778	0.158791	-0.0715276	0.0568658	0.644324	1.78493	3.55269	5.97859	9.02859	12.6009	16.548	20.7067	24.9214	29.0627	33.0353	36.7667	40.1893	43.2358	45.8545	48.0227	49.7403	51.0169	51.8679	52.315	52.3862	52.1229	51.5868	50.8548	50.0073	49.1211	48.27	47.5221	46.9273	46.5127	46.2892	46.2608	46.4355	46.8468	47.5621	48.6599	50.1966	52.1962	54.6574	57.5627	60.8812	64.5672	68.5667	72.8313	77.337
-1.18316	-1.32523	-1.31123	-1.03621	-0.370573	0.832476	2.72148	5.41951	8.98395	13.372	18.4412	23.9926	29.8312	35.8073	41.8143	47.7617	53.557	59.0995	64.2794	68.9894	73.1511	76.7362	79.7645	82.285	84.3611	86.0714	87.5126	88.7897	89.9994	91.2204	92.5054	93.8778	95.3432	96.9091	98.5974	100.442	102.474	104.712	107.169	109.856	112.788	115.981	119.475	123.327	127.605	132.375	137.678	143.525	149.889	156.727
4.67532	5.55703	6.53213	7.64024	8.92646	10.4101	12.0657	13.8321	15.6395	17.4398	19.223	21.0164	22.8716	24.8495	27.0037	29.3632	31.92	34.6254	37.399	40.1478	42.7924	45.2801	47.5798	49.6743	51.5552	53.2233	54.6894	55.9713	57.0858	58.043	58.8449	59.4929	60.0044	60.4228	60.8148	61.2625	61.8537	62.671	63.7794	65.2144	66.982	69.065	71.4304	74.0292	76.7949	79.6536	82.5469	85.444	88.3337	91.2137
-0.489628	-0.489341	-0.388016	-0.138759	0.311886	1.01791	2.024	3.34982	4.97109	6.81174	8.75584	10.6755	12.4682	14.0856	15.5343	16.8494	18.0633	19.1883	20.2217	21.1557	21.9792	22.6798	23.2554	23.7234	24.1177	24.4788	24.8439	25.2444	25.7148	26.2989	27.0461	28.0036	29.2147	30.716	32.5256	34.6355	37.0168	39.6354	42.4663	45.5024	48.7498	52.2176	55.9184	59.8733	64.1052	68.6259	73.4325	78.5219	83.9085	89.6231
-1.03124	-0.816985	-0.308292	0.612905	2.06652	4.15346	6.9241	10.3422	14.2672	18.4838	22.7728	26.9803	31.043	34.9763	38.8436	42.7202	46.6648	50.7047	54.8278	58.9847	63.101	67.0985	70.9205	74.5441	77.9695	81.2088	84.2834	87.2194	90.0408	92.7657	95.4052	97.9651	100.449	102.849	105.134	107.247	109.112	110.652	111.797	112.501	112.746	112.541	111.924	110.944	109.668	108.179	106.567	104.914	103.296	101.774
1.46415	3.8723	6.465	9.27636	12.3168	15.5679	18.9765	22.4503	25.8626	29.0593	31.8768	34.179	35.8982	37.056	37.7557	38.1542	38.4261	38.7315	39.1981	39.9149	40.9387	42.3128	44.085	46.3079	49.0348	52.3223	56.2323	60.8187	66.1081	72.0941	78.7432	86.0025	93.8079	102.093	110.789	119.816	129.076	138.462	147.854	157.103	166.032	174.452	182.213	189.224	195.448	200.893	205.599	209.641	213.11	216.118
-0.331984	-0.143688	0.188163	0.710409	1.46375	2.47127	3.72335	5.16495	6.69945	8.21307	9.60864	10.8402	11.9358	12.9842	14.0869	15.3166	16.708	18.2701	19.9951	21.8525	23.7777	25.6744	27.4394	28.9906	30.2844	31.3122	32.0857	32.6328	33.0001	33.2422	33.4023	33.5023	33.5482	33.5413	33.4866	33.3947	33.2819	33.1633	33.0485	32.9424	32.8478	32.7691	32.7231	32.7467	32.8984	33.2575	33.9208	35.0007	36.6247	38.9312
-0.292499	-0.423696	-0.565154	-0.697802	-0.790874	-0.799412	-0.662788	-0.305259	0.360281	1.42383	2.96369	5.02841	7.62525	10.7245	14.2753	18.2206	22.5052	27.0849	31.9293	37.0128	42.3008	47.7433	53.2727	58.7979	64.2136	69.4304	74.3991	79.1063	83.5614	87.7884	91.8125	95.639	99.2469	102.599	105.657	108.39	110.793	112.884	114.701	116.297	117.739	119.088	120.375	121.591	122.702	123.664	124.428	124.958	125.249	125.339
[truncated: 51 more columns]
