# Supplementary material for: Distributions of plantar loads are altered when walking in anxiety-inducing virtual settings but not under cognitive demand
Source: PLoS One. 2026 Apr 20;21(4):e0345075. doi: 10.1371/journal.pone.0345075 (PMC13094994; doi:10.1371/journal.pone.0345075)
Supplement: S1 File — Study data is available here. (ZIP) [file pone.0345075.s001.zip › S1 File. Dataset/ProcRMed_40DTL.xlsx]

## Sheet: Sheet1
-0.35685	-0.436629	-0.486278	-0.476943	-0.370186	-0.118648	0.331156	1.03293	2.03038	3.34264	4.95367	6.82014	8.89466	11.1429	13.5468	16.1058	18.8355	21.7533	24.862	28.1434	31.5508	34.998	38.366	41.5218	44.3367	46.7078	48.5755	49.9187	50.7452	51.0979	51.0531	50.6945	50.0889	49.2839	48.3138	47.2064	45.9928	44.7153	43.433	42.2194	41.1429	40.2474	39.5526	39.0667	38.7894	38.7103	38.8094	39.0613	39.4449	39.9527
-0.168222	-0.22797	-0.286996	-0.333036	-0.347958	-0.306998	-0.178724	0.0737656	0.48974	1.10512	1.94326	3.00304	4.25031	5.62363	7.05897	8.51232	9.95543	11.36	12.6983	13.9549	15.1332	16.2519	17.3371	18.4105	19.4754	20.5094	21.4646	22.2823	22.9172	23.3532	23.6031	23.6996	23.6821	23.5793	23.4009	23.1484	22.8326	22.4795	22.1221	21.7897	21.5049	21.2884	21.1642	21.1647	21.332	21.7148	22.3532	23.2603	24.4177	25.7863
-0.466643	-0.589722	-0.68501	-0.715883	-0.632134	-0.369821	0.146346	0.996596	2.2545	3.97189	6.16685	8.81876	11.8684	15.2286	18.8079	22.5363	26.3779	30.3257	34.3832	38.5433	42.7737	47.0243	51.2583	55.4688	59.67	63.8873	68.1504	72.4795	76.8767	81.3363	85.8471	90.3808	94.9022	99.3913	103.84	108.236	112.562	116.807	120.967	125.035	129.009	132.896	136.723	140.536	144.399	148.376	152.513	156.834	161.336	165.986
-0.688845	-0.459917	-0.048737	0.619779	1.61883	3.0052	4.80155	6.97939	9.44965	12.0717	14.6809	17.1182	19.2483	20.9699	22.2249	23.0081	23.3684	23.3965	23.1922	22.8318	22.356	21.7787	21.1021	20.3305	19.4786	18.5725	17.6506	16.76	15.9436	15.2315	14.6398	14.1689	13.8056	13.5301	13.3202	13.1488	12.9865	12.8108	12.6139	12.4024	12.1937	12.0165	11.9136	11.9437	12.1761	12.6774	13.4897	14.6163	16.0274	17.6732
-0.835668	-0.887105	-0.80855	-0.520966	0.069221	1.06297	2.5551	4.61749	7.28981	10.5803	14.4697	18.9158	23.8524	29.1805	34.7727	40.4936	46.2214	51.8625	57.3556	62.6606	67.7419	72.5686	77.1305	81.4485	85.5717	89.5749	93.5534	97.6061	101.815	106.232	110.873	115.706	120.657	125.631	130.533	135.269	139.747	143.874	147.555	150.705	153.268	155.207	156.507	157.172	157.246	156.792	155.867	154.519	152.811	150.832
0.745291	0.305347	-0.0656529	-0.306496	-0.354255	-0.141807	0.402396	1.34913	2.7586	4.67152	7.10592	10.0594	13.5158	17.4499	21.8185	26.5448	31.5161	36.5954	41.64	46.5304	51.1932	55.606	59.7911	63.805	67.7176	71.5868	75.4486	79.322	83.2033	87.0529	90.8035	94.3908	97.7761	100.945	103.899	106.64	109.167	111.462	113.504	115.269	116.745	117.937	118.875	119.602	120.163	120.615	121.037	121.519	122.138	122.951
-1.02792	17.0019	33.5154	47.3965	58.1704	65.941	71.1338	74.2734	75.8855	76.4562	76.3997	76.0429	75.6296	75.3309	75.2591	75.4856	76.0519	76.9764	78.2661	79.9292	81.9743	84.3984	87.1807	90.2914	93.6996	97.3718	101.268	105.345	109.561	113.868	118.223	122.596	126.974	131.341	135.66	139.884	143.97	147.888	151.627	155.208	158.698	162.188	165.775	169.54	173.548	177.847	182.477	187.45	192.745	198.316
-1.76479	0.757572	3.67472	7.21931	11.55	16.7188	22.6832	29.3557	36.6471	44.4726	52.7396	61.3401	70.1519	79.0474	87.9039	96.6074	105.053	113.145	120.797	127.944	134.553	140.616	146.145	151.186	155.831	160.196	164.382	168.463	172.469	176.392	180.188	183.797	187.156	190.215	192.94	195.312	197.33	199.014	200.398	201.542	202.539	203.534	204.713	206.28	208.401	211.146	214.45	218.128	221.929	225.589
-0.431751	-0.484953	-0.477117	-0.370273	-0.117503	0.334246	1.03813	2.03791	3.35939	5.01013	6.98818	9.2892	11.899	14.7779	17.8588	21.0566	24.2777	27.4261	30.4079	33.1329	35.5193	37.5056	39.0641	40.2089	40.9948	41.5021	41.8129	41.9985	42.1168	42.2137	42.3195	42.4468	42.5871	42.7112	42.7766	42.7399	42.5628	42.2216	41.7176	41.0777	40.3526	39.6065	38.8909	38.2316	37.6352	37.0928	36.5842	36.0892	35.5974	35.1099
-0.200883	-0.228766	-0.286725	-0.366787	-0.440646	-0.468343	-0.401138	-0.181563	0.254582	0.972946	2.0307	3.46193	5.26321	7.38838	9.75817	12.2796	14.8619	17.4263	19.9122	22.2766	24.4942	26.5644	28.5094	30.3686	32.2055	34.1099	36.1737	38.4573	40.9707	43.6784	46.5191	49.4247	52.3309	55.1838	57.9474	60.6109	63.1895	65.7083	68.1893	70.6527	73.1233	75.6318	78.2118	80.8878	83.674	86.5864	89.6456	92.8693	96.2732	99.8689
-0.928243	-0.773364	-0.403932	0.281621	1.38972	3.01607	5.22444	8.02102	11.3307	15.0027	18.859	22.7447	26.5443	30.1796	33.6123	36.8429	39.9069	42.8705	45.822	48.8556	52.056	55.481	59.1531	63.0687	67.2063	71.5275	75.9753	80.4722	84.9224	89.2214	93.2668	96.9717	100.281	103.175	105.656	107.737	109.426	110.738	111.712	112.413	112.939	113.405	113.93	114.616	115.535	116.723	118.177	119.863	121.725	123.689
-1.1567	0.226399	1.93683	4.15247	7.00493	10.5442	14.7329	19.4796	24.6817	30.248	36.1019	42.1785	48.415	54.7348	61.0355	67.1884	73.0404	78.4198	83.1476	87.0597	90.0414	92.066	93.2088	93.629	93.5396	93.1831	92.8123	92.6742	92.9963	93.9696	95.7285	98.336	101.771	105.93	110.648	115.754	121.105	126.62	132.276	138.086	144.048	150.113	156.172	162.079	167.679	172.84	177.465	181.499	184.918	187.727
-0.669799	-0.721899	-0.673271	-0.462056	-0.014118	0.751557	1.91268	3.53145	5.6512	8.30532	11.522	15.3179	19.6887	24.5968	29.9598	35.6583	41.5583	47.5308	53.4654	59.2793	64.9213	70.3656	75.6006	80.622	85.438	90.0796	94.6051	99.0908	103.611	108.223	112.958	117.813	122.74	127.655	132.442	136.986	141.205	145.075	148.622	151.91	155.03	158.092	161.207	164.48	168.007	171.869	176.125	180.793	185.841	191.199
-0.458405	-0.552977	-0.607759	-0.584768	-0.434168	-0.0953222	0.499402	1.41677	2.71036	4.40771	6.50456	8.97114	11.7667	14.8502	18.1799	21.7072	25.3754	29.1294	32.9253	36.7257	40.4898	44.1733	47.7312	51.1148	54.2799	57.2002	59.8679	62.2906	64.4905	66.4967	68.3336	70.0103	71.5162	72.8269	73.9187	74.7812	75.4229	75.8722	76.1764	76.3986	76.6108	76.8882	77.3036	77.9247	78.8136	80.0223	81.5938	83.5707	85.9892	88.8508
-0.844197	-0.704493	-0.425548	0.0891812	0.942381	2.23076	4.03	6.38853	9.33373	12.8758	16.9979	21.6455	26.7348	32.1787	37.9029	43.8479	49.9649	56.2121	62.5514	68.9478	75.3714	81.8048	88.2546	94.7538	101.342	108.036	114.809	121.592	128.282	134.756	140.889	146.581	151.77	156.45	160.659	164.458	167.92	171.13	174.173	177.114	179.995	182.855	185.744	188.726	191.879	195.264	198.924	202.881	207.153	211.759
-0.124339	-0.134379	-0.124276	-0.0827738	0.00366748	0.149843	0.36981	0.673658	1.06268	1.52399	2.02835	2.53387	2.99648	3.38532	3.69255	3.92927	4.11319	4.25751	4.36578	4.43804	4.48483	4.53551	4.6373	4.84132	5.17594	5.62952	6.15604	6.69491	7.19281	7.61862	7.97008	8.27318	8.57407	8.92503	9.37322	9.95803	10.7105	11.6521	12.7926	14.1235	15.6147	17.2266	18.9299	20.7175	22.5967	24.5731	26.6421	28.7874	30.983	33.2047
-0.324734	-0.410214	-0.482118	-0.514261	-0.470765	-0.305814	0.0348892	0.610004	1.47495	2.67248	4.22343	6.12162	8.33932	10.8346	13.5493	16.4142	19.368	22.3648	25.3577	28.2829	31.0655	33.6413	35.9809	38.1015	40.06	41.9441	43.8644	45.931	48.2259	50.7889	53.6263	56.7253	60.0584	63.5809	67.2387	70.9871	74.8055	78.6958	82.6715	86.7483	90.9363	95.2247	99.568	103.889	108.098	112.122	115.929	119.529	122.966	126.298
-0.344844	-0.353925	-0.305835	-0.166797	0.102334	0.54269	1.19129	2.0738	3.19913	4.55476	6.10464	7.79644	9.57102	11.3636	13.1095	14.7593	16.2859	17.6783	18.9385	20.0823	21.1341	22.1244	23.0935	24.0931	25.1745	26.3697	27.6805	29.087	30.5643	32.0914	33.6466	35.2048	36.7451	38.255	39.7238	41.1373	42.4839	43.7702	45.0327	46.3365	47.7596	49.3681	51.1929	53.2266	55.4384	57.7882	60.2342	62.7395	65.2759	67.8158
-1.15376	-0.388365	0.668903	2.16096	4.21302	6.90973	10.2805	14.2953	18.8681	23.8706	29.1465	34.5195	39.8038	44.8247	49.4501	53.6151	57.3188	60.5982	63.5094	66.1288	68.5524	70.8751	73.1633	75.441	77.6972	79.9046	82.0389	84.0932	86.0899	88.0852	90.1645	92.4285	94.9805	97.9204	101.334	105.266	109.697	114.531	119.609	124.739	129.743	134.505	138.974	143.155	147.069	150.714	154.044	156.976	159.44	161.414
-0.490339	0.00377322	0.629922	1.46667	2.57671	3.99054	5.69951	7.66808	9.85274	12.2111	14.7035	17.2955	19.9586	22.6651	25.3809	28.0678	30.6888	33.2038	35.5725	37.7754	39.8314	41.7881	43.6922	45.5704	47.4347	49.2945	51.1617	53.0528	54.988	56.9802	59.0201	61.0713	63.0741	64.9565	66.6462	68.0827	69.2313	70.0958	70.715	71.1497	71.4757	71.78	72.1479	72.6486	73.3292	74.2175	75.3239	76.6438	78.1637	79.8653
-1.29524	-1.28084	-1.02913	-0.410098	0.723712	2.52236	5.11325	8.57089	12.896	18.0109	23.7685	29.9734	36.4079	42.8582	49.1405	55.1163	60.6859	65.776	70.3359	74.3384	77.7795	80.6775	83.0632	84.9687	86.425	87.4658	88.1345	88.4901	88.605	88.5535	88.4009	88.201	87.995	87.8087	87.6517	87.5226	87.4188	87.3449	87.3109	87.3262	87.3973	87.5269	87.7158	87.9698	88.3096	88.7735	89.4105	90.2705	91.3965	92.8239
-0.430108	-0.342833	-0.152359	0.191901	0.74202	1.54362	2.62423	3.98137	5.57941	7.36425	9.28418	11.2941	13.3484	15.3972	17.3889	19.2888	21.106	22.8988	24.7541	26.7547	28.9586	31.4054	34.1356	37.1968	40.6225	44.4094	48.5093	52.8406	57.3163	61.8711	66.467	71.0741	75.652	80.1502	84.526	88.7466	92.769	96.5357	99.9826	103.046	105.676	107.852	109.596	110.964	112.035	112.894	113.609	114.232	114.81	115.398
1.15456	1.12399	1.30487	1.83853	2.83736	4.37305	6.47534	9.14839	12.3931	16.2184	20.6418	25.6868	31.372	37.699	44.6517	52.2011	60.3011	68.8766	77.8113	86.9451	96.086	105.032	113.597	121.622	128.992	135.648	141.596	146.903	151.677	156.047	160.151	164.119	168.042	171.968	175.914	179.901	183.942	188.024	192.093	196.069	199.877	203.472	206.851	210.058	213.164	216.242	219.365	222.595	225.977	229.54
1.89336	1.41081	0.972906	0.608512	0.32774	0.12695	-0.00528321	-0.0837939	-0.123873	-0.139446	-0.142076	-0.140513	-0.140553	-0.14501	-0.153685	-0.163279	-0.167246	-0.155664	-0.115254	-0.0297605	0.119023	0.349252	0.675707	1.10468	1.62889	2.22819	2.87706	3.55405	4.24874	4.96252	5.7058	6.49907	7.37196	8.35262	9.45491	10.6722	11.9754	13.3174	14.6495	15.9389	17.1729	18.3548	19.4992	20.6286	21.7702	22.9517	24.1888	25.4659	26.7291	27.9074
-0.671829	-0.840985	-0.968462	-1.00072	-0.864893	-0.468978	0.294235	1.53752	3.36225	5.83699	8.97967	12.7506	17.0602	21.7902	26.8187	32.0318	37.3241	42.598	47.7691	52.7666	57.5343	62.04	66.2834	70.2901	74.1004	77.7546	81.2775	84.6595	87.8445	90.7414	93.255	95.3014	96.805	97.7096	98.0043	97.7388	97.0191	95.9959	94.8444	93.7351	92.8056	92.1497	91.8219	91.8409	92.1885	92.8177	93.6689	94.6837	95.8116	97.0152
-0.966088	-0.460023	0.256443	1.3001	2.77897	4.77583	7.33739	10.4727	14.1591	18.3488	22.9738	27.956	33.2116	38.6511	44.1811	49.7051	55.1233	60.3434	65.2916	69.9167	74.1986	78.1636	81.8986	85.5445	89.2618	93.1947	97.4493	102.086	107.118	112.526	118.265	124.274	130.472	136.757	143.025	149.187	155.169	160.907	166.358	171.511	176.395	181.062	185.581	190.019	194.437	198.892	203.427	208.066	212.806	217.623
-1.1612	-0.554158	0.329278	1.63965	3.51561	6.05784	9.30699	13.2429	17.8074	22.928	28.5265	34.5227	40.8428	47.4259	54.2256	61.2047	68.3261	75.5417	82.7811	89.9519	96.9581	103.722	110.192	116.339	122.151	127.625	132.771	137.596	142.113	146.359	150.396	154.301	158.157	162.043	166.034	170.203	174.617	179.333	184.383	189.775	195.503	201.547	207.866	214.385	221.013	227.658	234.245	240.713	247.022	253.147
-0.372099	-0.190057	0.110342	0.580168	1.26618	2.20048	3.38815	4.79893	6.36881	8.01188	9.64241	11.1989	12.6545	14.0134	15.3035	16.5718	17.8795	19.2898	20.8485	22.5803	24.5057	26.6558	29.0664	31.7666	34.7747	38.0963	41.7286	45.6666	49.9001	54.3996	59.1022	63.9063	68.6812	73.2931	77.6266	81.5899	85.1206	88.2067	90.8987	93.2895	95.4846	97.5906	99.7174	101.983	104.508	107.402	110.731	114.508	118.696	123.21
-1.21101	-0.883734	-0.308083	0.652157	2.13523	4.2626	7.11923	10.7387	15.0983	20.1227	25.6971	31.6927	37.9901	44.4804	51.0559	57.615	64.0687	70.3335	76.3252	81.9622	87.1733	91.9069	96.1387	99.8733	103.144	106.016	108.597	111.028	113.469	116.06	118.893	121.988	125.308	128.781	132.323	135.845	139.27	142.558	145.7	148.72	151.67	154.629	157.689	160.937	164.444	168.26	172.406	176.86	181.563	186.441
-0.803357	-0.694264	-0.426434	0.0875939	0.94134	2.22257	3.99737	6.29586	9.10761	12.3925	16.0997	20.1761	24.5604	29.18	33.9631	38.8555	43.8312	48.8911	54.0465	59.3061	64.6719	70.1426	75.7143	81.3725	87.0844	92.801	98.4665	104.026	109.426	114.617	119.55	124.192	128.528	132.572	136.36	139.95	143.418	146.848	150.311	153.831	157.39	160.963	164.548	168.182	171.942	175.928	180.243	184.969	190.146	195.772
[truncated: 51 more columns]
