# Supplementary material for: Distributions of plantar loads are altered when walking in anxiety-inducing virtual settings but not under cognitive demand
Source: PLoS One. 2026 Apr 20;21(4):e0345075. doi: 10.1371/journal.pone.0345075 (PMC13094994; doi:10.1371/journal.pone.0345075)
Supplement: S1 File — Study data is available here. (ZIP) [file pone.0345075.s001.zip › S1 File. Dataset/ProcRLat_21DTL.xlsx]

## Sheet: Sheet1
-0.607527	-0.59977	-0.492853	-0.225235	0.273126	1.07435	2.2419	3.81963	5.8264	8.25295	11.0528	14.1341	17.372	20.6433	23.8504	26.9192	29.7901	32.4252	34.8178	36.9854	38.9581	40.7746	42.4788	44.1118	45.7118	47.3205	48.9769	50.7052	52.5155	54.4097	56.3807	58.4046	60.4348	62.4072	64.2553	65.9256	67.3876	68.6442	69.7376	70.7387	71.7289	72.7919	74.0082	75.4471	77.1605	79.1838	81.5416	84.2533	87.3293	90.7665
-1.1814	-0.785351	-0.119897	0.940425	2.52154	4.73567	7.66046	11.3121	15.6304	20.4911	25.738	31.2196	36.8171	42.4552	48.1036	53.7654	59.4593	65.2145	71.0798	77.1274	83.4435	90.1165	97.2258	104.825	112.926	121.5	130.465	139.696	149.035	158.31	167.35	175.992	184.087	191.511	198.18	204.066	209.185	213.582	217.324	220.497	223.189	225.489	227.48	229.247	230.872	232.445	234.06	235.801	237.726	239.873
-0.761215	-0.605407	-0.302617	0.237969	1.11077	2.40127	4.16874	6.43587	9.18982	12.3841	15.9403	19.7581	23.7293	27.7567	31.7686	35.725	39.6197	43.48	47.3579	51.3141	55.3972	59.6294	64.0071	68.5122	73.1225	77.8161	82.5737	87.3788	92.2174	97.0756	101.932	106.745	111.45	115.969	120.23	124.178	127.776	131.019	133.922	136.502	138.786	140.812	142.632	144.303	145.875	147.378	148.825	150.214	151.544	152.824
-0.925155	-0.119732	0.971232	2.47089	4.48285	7.07072	10.2353	13.9003	17.9186	22.1044	26.2776	30.2976	34.0744	37.5725	40.8074	43.8319	46.7125	49.5099	52.2646	54.9956	57.7088	60.406	63.0909	65.7737	68.4647	71.1654	73.8713	76.5815	79.2897	81.9701	84.5888	87.1248	89.5832	92.0032	94.4578	97.0333	99.8076	102.842	106.177	109.838	113.847	118.23	123.01	128.198	133.784	139.708	145.821	151.847	157.369	161.828
-0.712526	-0.598839	-0.357404	0.0915075	0.832676	1.94553	3.49117	5.50382	7.98898	10.921	14.2394	17.8566	21.6803	25.6268	29.6145	33.563	37.4084	41.1095	44.6388	47.9836	51.1522	54.1633	57.0264	59.7358	62.2768	64.6316	66.7827	68.7184	70.4313	71.9079	73.1308	74.1036	74.8679	75.4977	76.0903	76.7624	77.6419	78.8529	80.4976	82.6444	85.3311	88.5752	92.3872	96.7749	101.731	107.22	113.184	119.555	126.257	133.213
-0.802548	-0.906919	-0.909593	-0.740178	-0.311003	0.478063	1.7297	3.5313	5.92792	8.89715	12.341	16.0987	19.98	23.8118	27.4733	30.9073	34.1122	37.1235	39.992	42.777	45.5551	48.4207	51.4692	54.7762	58.3857	62.311	66.5432	71.0562	75.8021	80.7066	85.6748	90.6012	95.3763	99.8939	104.065	107.826	111.145	114.019	116.473	118.549	120.297	121.767	123.009	124.076	125.034	125.958	126.921	127.977	129.152	130.455
-0.631743	0.169433	1.13451	2.33089	3.82408	5.65736	7.83618	10.3228	13.0404	15.8884	18.7672	21.6019	24.3565	27.0308	29.6479	32.2393	34.8307	37.4263	40.0019	42.5203	44.9543	47.2897	49.5108	51.5979	53.5415	55.3542	57.0716	58.7422	60.4142	62.132	63.934	65.8428	67.8592	69.9703	72.1569	74.3909	76.6394	78.8823	81.1238	83.3871	85.7021	88.1004	90.6206	93.3154	96.2432	99.4552	102.993	106.883	111.141	115.778
-0.998969	-0.739497	-0.264349	0.541211	1.7936	3.59405	6.00915	9.05417	12.6811	16.7755	21.1719	25.6848	30.1413	34.4029	38.3725	41.9925	45.2431	48.1394	50.7252	53.0623	55.2199	57.2679	59.2748	61.2986	63.3796	65.5402	67.7871	70.1182	72.5349	75.0422	77.6373	80.3059	83.0339	85.8191	88.673	91.6142	94.6554	97.7925	101.004	104.261	107.54	110.835	114.15	117.488	120.848	124.23	127.653	131.145	134.73	138.423
-1.1069	-0.796007	-0.265132	0.612259	1.96423	3.90286	6.50633	9.80432	13.761	18.2636	23.1462	28.2481	33.4581	38.7151	43.9843	49.2391	54.4591	59.6382	64.7867	69.9257	75.0803	80.2713	85.5004	90.7354	95.9099	100.94	105.745	110.251	114.394	118.104	121.313	123.962	126.021	127.506	128.478	129.028	129.26	129.274	129.164	129.013	128.892	128.871	129.013	129.378	130.015	130.966	132.266	133.952	136.054	138.586
-0.710166	-0.508978	-0.151772	0.445719	1.36813	2.68723	4.44714	6.65444	9.27442	12.2319	15.424	18.7507	22.1459	25.579	29.038	32.5188	36.0252	39.5582	43.1077	46.6577	50.1937	53.698	57.142	60.4792	63.6471	66.581	69.2243	71.5286	73.4562	74.984	76.1026	76.8187	77.161	77.1843	76.9658	76.5971	76.1778	75.805	75.5518	75.4508	75.492	75.6315	75.8146	76.0028	76.186	76.3802	76.6201	76.9523	77.4288	78.0999
-0.954721	-0.376728	0.407682	1.49546	2.99262	4.99389	7.55512	10.676	14.2934	18.2852	22.4958	26.7765	31.013	35.129	39.0817	42.8645	46.51	50.0813	53.6555	57.3084	61.0993	65.0604	69.1959	73.4734	77.8142	82.1081	86.2455	90.1388	93.7318	97.0035	99.9717	102.699	105.288	107.855	110.505	113.306	116.296	119.491	122.9	126.534	130.406	134.539	138.951	143.634	148.549	153.63	158.786	163.926	168.967	173.849
-0.757434	0.127052	1.1941	2.52617	4.19453	6.24604	8.69391	11.515	14.6482	17.999	21.4588	24.9313	28.3453	31.6587	34.857	37.9491	40.96	43.9202	46.8577	49.7988	52.7747	55.8186	58.9571	62.2049	65.5656	69.0317	72.583	76.1857	79.7984	83.3817	86.9077	90.3648	93.7545	97.0879	100.383	103.667	106.976	110.361	113.879	117.586	121.531	125.757	130.306	135.225	140.563	146.355	152.624	159.365	166.537	174.064
-0.821546	-0.755412	-0.525669	-0.04576	0.779048	2.04049	3.81009	6.12031	8.95061	12.2208	15.7956	19.5096	23.2045	26.7594	30.1042	33.2134	36.0875	38.7339	41.1539	43.3444	45.306	47.0494	48.6003	50.0013	51.3027	52.547	53.7568	54.9303	56.0554	57.128	58.1542	59.1433	60.1077	61.0695	62.0608	63.1121	64.2406	65.4532	66.7526	68.1338	69.5787	71.0591	72.5493	74.04	75.5457	77.099	78.7395	80.508	82.4508	84.6235
-0.444494	-0.0776533	0.391937	1.02716	1.88075	2.98447	4.34514	5.9496	7.7672	9.74605	11.8177	13.9156	15.9927	18.0234	19.9923	21.8862	23.6954	25.4196	27.0746	28.6948	30.3249	32.0067	33.7722	35.6475	37.6594	39.8366	42.1987	44.7446	47.4467	50.2561	53.1112	55.9441	58.6856	61.2706	63.646	65.7802	67.6727	69.3573	70.8972	72.3719	73.8602	75.4243	77.1012	78.9095	80.8607	82.9622	85.2139	87.6106	90.1451	92.8084
-0.961599	0.0803075	1.36442	2.98308	5.02244	7.54767	10.5849	14.1032	18.0044	22.138	26.3426	30.4878	34.4988	38.3572	42.0836	45.7271	49.364	53.0921	57.015	61.2214	65.7688	70.6708	75.8911	81.3482	86.9349	92.5414	98.0616	103.392	108.442	113.151	117.502	121.507	125.178	128.525	131.573	134.373	136.999	139.537	142.067	144.654	147.336	150.121	153.011	156.017	159.164	162.485	166.001	169.718	173.626	177.719
-0.939438	-0.118624	0.977972	2.47424	4.46943	7.01604	10.1107	13.6918	17.6338	21.7579	25.8749	29.8353	33.5492	36.977	40.1197	43.0142	45.7215	48.3099	50.8476	53.4009	56.0359	58.8271	61.8597	65.2169	68.9656	73.1494	77.7803	82.8272	88.2136	93.8279	99.5432	105.243	110.842	116.292	121.576	126.692	131.639	136.423	141.062	145.583	150.026	154.437	158.86	163.321	167.82	172.34	176.861	181.358	185.806	190.186
-0.91398	-0.506103	0.0779617	0.935111	2.16172	3.84508	6.05146	8.81127	12.1052	15.8577	19.9537	24.2756	28.7386	33.3025	37.9612	42.7185	47.5715	52.5157	57.5577	62.7163	68.0143	73.4707	79.0938	84.8738	90.7851	96.7941	102.863	108.946	114.99	120.932	126.699	132.218	137.426	142.273	146.734	150.803	154.486	157.801	160.776	163.458	165.907	168.177	170.311	172.34	174.277	176.127	177.883	179.537	181.085	182.532
-0.660345	-0.0511764	0.751869	1.84181	3.29309	5.14499	7.39288	9.99173	12.8709	15.9497	19.1463	22.3895	25.6316	28.8471	32.0262	35.1713	38.2939	41.4121	44.5501	47.7333	50.9809	54.307	57.7253	61.2518	64.91	68.7316	72.7429	76.9465	81.3166	85.8107	90.383	94.9911	99.6017	104.2	108.792	113.399	118.038	122.714	127.416	132.123	136.821	141.513	146.201	150.881	155.54	160.163	164.731	169.219	173.601	177.864
1.41538	1.68033	2.28641	3.37621	5.05158	7.37009	10.3432	13.9188	17.9639	22.2801	26.6538	30.9101	34.9483	38.7523	42.3833	45.9635	49.6495	53.5974	57.9341	62.7528	68.1237	74.1012	80.7234	88.0124	95.9687	104.557	113.694	123.246	133.037	142.864	152.521	161.832	170.663	178.923	186.55	193.516	199.842	205.596	210.88	215.815	220.526	225.127	229.714	234.363	239.118	243.991	248.952	253.933	258.848	263.623
-0.873196	-0.180049	0.717376	1.92119	3.52173	5.58682	8.14961	11.1994	14.6827	18.5141	22.6024	26.8821	31.3206	35.8995	40.5971	45.3886	50.2581	55.2067	60.2486	65.4114	70.7429	76.3033	82.1419	88.2689	94.636	101.139	107.644	114.014	120.131	125.896	131.236	136.114	140.527	144.51	148.117	151.42	154.5	157.442	160.32	163.191	166.101	169.078	172.139	175.289	178.531	181.873	185.341	188.976	192.819	196.889
-0.649474	-0.703936	-0.674788	-0.501453	-0.110836	0.578009	1.64515	3.15872	5.16371	7.67154	10.6516	14.0287	17.6906	21.5046	25.3376	29.0745	32.6345	35.9839	39.1356	42.1316	45.0221	47.8583	50.6935	53.5767	56.548	59.6491	62.9383	66.4854	70.3501	74.5685	79.154	84.0985	89.3675	94.9007	100.626	106.477	112.407	118.387	124.409	130.464	136.535	142.584	148.554	154.389	160.041	165.476	170.668	175.593	180.229	184.566
-0.791668	-0.14198	0.670998	1.72258	3.08626	4.82061	6.96554	9.53371	12.4929	15.7567	19.2003	22.6963	26.144	29.4754	32.6537	35.6757	38.5738	41.4149	44.2974	47.3417	50.6731	54.4018	58.6056	63.3172	68.5153	74.126	80.042	86.1541	92.3686	98.6088	104.811	110.923	116.912	122.761	128.471	134.05	139.51	144.868	150.136	155.317	160.406	165.391	170.252	174.973	179.543	183.96	188.223	192.325	196.249	199.974
-0.890497	-0.489844	0.0800715	0.897162	2.05453	3.64563	5.74258	8.37753	11.5306	15.1271	19.0463	23.1437	27.2896	31.3981	35.4275	39.367	43.2348	47.0759	50.9486	54.9113	59.0226	63.3471	67.9411	72.8244	77.9723	83.3383	88.8822	94.5809	100.423	106.401	112.512	118.736	125.031	131.338	137.598	143.769	149.824	155.754	161.572	167.299	172.955	178.544	184.052	189.447	194.69	199.736	204.545	209.091	213.372	217.401
-0.823519	0.185409	1.38898	2.864	4.68266	6.90064	9.54168	12.5865	15.9721	19.604	23.3781	27.2086	31.0473	34.8804	38.7107	42.5499	46.4247	50.3823	54.4854	58.7944	63.3426	68.1179	73.059	78.0618	82.9982	87.753	92.2551	96.4782	100.414	104.049	107.353	110.29	112.84	115.01	116.838	118.384	119.72	120.939	122.148	123.461	124.973	126.765	128.894	131.388	134.248	137.458	140.99	144.806	148.862	153.116
20.7192	30.2618	39.5193	48.2005	56.1143	63.1742	69.4016	74.9151	79.8974	84.5514	89.0621	93.5707	98.1603	102.852	107.611	112.362	117.009	121.447	125.569	129.276	132.508	135.236	137.447	139.124	140.256	140.852	140.945	140.603	139.916	138.992	137.948	136.892	135.908	135.051	134.348	133.801	133.388	133.068	132.778	132.441	131.982	131.34	130.471	129.342	127.94	126.279	124.403	122.373	120.255	118.108
-0.655524	0.0533828	0.96024	2.15054	3.69336	5.62779	7.94962	10.6046	13.4934	16.4881	19.4582	22.2924	24.9127	27.2826	29.4131	31.3585	33.2024	35.0383	36.9551	39.0254	41.2949	43.778	46.4642	49.3294	52.3301	55.3774	58.3156	60.93	62.9688	64.1485	64.1517	62.6436	59.3231	54.008	46.7489	37.9676	28.4927	19.2973	11.1114	4.28233	-1.1156	-5.13482	-7.84062	-9.22612	-9.1559	-7.33839	-3.33054	3.41915	13.4805	27.2935
-1.00716	-0.0224376	1.22062	2.83309	4.91756	7.54852	10.7501	14.4828	18.6447	23.0887	27.655	32.206	36.6466	40.9269	45.0411	49.0252	52.9439	56.8691	60.8638	64.9725	69.2162	73.5896	78.0587	82.5715	87.078	91.5398	95.9294	100.23	104.435	108.554	112.625	116.707	120.872	125.196	129.737	134.52	139.533	144.716	149.975	155.204	160.317	165.253	169.981	174.478	178.734	182.756	186.584	190.283	193.915	197.531
-0.987407	-0.261634	0.748259	2.16389	4.08812	6.58528	9.66788	13.2876	17.3376	21.6812	26.1935	30.7905	35.4389	40.1551	44.9935	50.0234	55.2985	60.8296	66.5745	72.4407	78.301	84.0269	89.5169	94.7096	99.5816	104.135	108.382	112.334	115.995	119.364	122.439	125.23	127.749	130.002	131.987	133.7	135.145	136.339	137.311	138.099	138.746	139.302	139.838	140.436	141.174	142.12	143.33	144.846	146.702	148.934
[truncated: 51 more columns]
