# Supplementary material for: Distributions of plantar loads are altered when walking in anxiety-inducing virtual settings but not under cognitive demand
Source: PLoS One. 2026 Apr 20;21(4):e0345075. doi: 10.1371/journal.pone.0345075 (PMC13094994; doi:10.1371/journal.pone.0345075)
Supplement: S1 File — Study data is available here. (ZIP) [file pone.0345075.s001.zip › S1 File. Dataset/ProcR_24DTH.xlsx]

## Sheet: Sheet1
0.0362827	0.0840516	0.132231	0.180144	0.227132	0.272521	0.315634	0.355845	0.392654	0.425796	0.455315	0.481555	0.505041	0.526366	0.546128	0.564923	0.583335	0.601941	0.62133	0.64212	0.66492	0.690247	0.718485	0.749854	0.784387	0.821899	0.861966	0.903915	0.946857	0.989767	1.03154	1.07099	1.10691	1.13818	1.16383	1.18312	1.19562	1.20129	1.20044	1.19383	1.1825	1.16774	1.15087	1.1332	1.1159	1.09998	1.08618	1.075	1.06679	1.06169
0.0572675	0.123829	0.190721	0.256769	0.321021	0.382651	0.440814	0.494589	0.543032	0.585285	0.620699	0.648926	0.669973	0.684238	0.692484	0.695785	0.695449	0.692916	0.689646	0.687031	0.686333	0.688653	0.694903	0.705837	0.722089	0.744135	0.772194	0.806161	0.845585	0.889641	0.937121	0.986452	1.03575	1.08296	1.12604	1.16318	1.19294	1.21441	1.22723	1.23165	1.22844	1.21874	1.20394	1.18552	1.16499	1.14376	1.12308	1.10391	1.08684	1.07211
0.048404	0.106605	0.165498	0.224262	0.281979	0.337714	0.39056	0.439647	0.484197	0.523625	0.557664	0.586428	0.610372	0.630155	0.646509	0.660157	0.671828	0.682292	0.692343	0.702762	0.714303	0.72769	0.743602	0.762589	0.784983	0.810835	0.839867	0.871474	0.904804	0.938877	0.972708	1.00539	1.03612	1.06421	1.089	1.11	1.12684	1.13937	1.1476	1.15168	1.15194	1.14885	1.14298	1.13491	1.12521	1.1144	1.10296	1.09127	1.07963	1.06832
-0.00193459	0.266721	0.514525	0.726486	0.896504	1.02521	1.11704	1.17816	1.2151	1.23391	1.23977	1.23686	1.22827	1.2162	1.20212	1.18698	1.17138	1.15573	1.14036	1.12554	1.11143	1.09808	1.08554	1.07396	1.06359	1.05474	1.04773	1.0428	1.04004	1.03942	1.04072	1.04362	1.04772	1.05256	1.05769	1.06272	1.06734	1.07128	1.07434	1.07638	1.07731	1.07718	1.07617	1.0746	1.07284	1.07127	1.07023	1.06996	1.07057	1.07206
0.0518502	0.0947951	0.138316	0.182151	0.226005	0.269499	0.312249	0.354017	0.394846	0.435082	0.475244	0.515843	0.557217	0.599396	0.642002	0.684296	0.725349	0.764252	0.800287	0.833028	0.862414	0.888744	0.912602	0.934707	0.955726	0.976125	0.996127	1.01571	1.03463	1.05249	1.06883	1.0833	1.09567	1.10598	1.11445	1.12143	1.12717	1.13175	1.13504	1.1368	1.1368	1.13491	1.13112	1.12565	1.11885	1.11123	1.10331	1.0956	1.08853	1.08248
0.0381754	0.0945338	0.15123	0.207395	0.262402	0.315856	0.367481	0.417019	0.464192	0.50869	0.550192	0.588435	0.623366	0.655232	0.684568	0.712089	0.738582	0.764828	0.791537	0.819289	0.848473	0.879201	0.91129	0.944342	0.977851	1.01125	1.04389	1.07496	1.10352	1.12858	1.14929	1.16498	1.17535	1.18042	1.18055	1.17637	1.1687	1.15848	1.14658	1.1338	1.12079	1.10814	1.09626	1.08541	1.07575	1.06736	1.06026	1.05444	1.04986	1.04643
0.0475811	0.0686378	0.0905696	0.113412	0.137293	0.162334	0.188561	0.215806	0.243641	0.271428	0.29852	0.324466	0.349105	0.372558	0.395181	0.417497	0.440104	0.463582	0.488433	0.515016	0.543501	0.573818	0.605597	0.638162	0.670694	0.702495	0.733209	0.762938	0.792188	0.821667	0.852032	0.883728	0.916899	0.951343	0.986473	1.02137	1.05493	1.08609	1.11393	1.13764	1.15657	1.17024	1.17843	1.18131	1.17933	1.17316	1.16355	1.15134	1.13744	1.12274
0.0466525	0.068556	0.0903523	0.111864	0.133148	0.154499	0.176465	0.199841	0.22556	0.254506	0.287316	0.324235	0.365096	0.409422	0.456562	0.505759	0.55612	0.606599	0.656072	0.703515	0.748164	0.789618	0.827861	0.863215	0.896204	0.927379	0.957179	0.985842	1.01337	1.03951	1.06374	1.08538	1.10366	1.11789	1.12761	1.1327	1.13344	1.13043	1.12448	1.11647	1.10723	1.09742	1.08756	1.07799	1.06893	1.06054	1.05293	1.04621	1.04051	1.03593
0.0405236	0.11599	0.192464	0.268935	0.344362	0.417784	0.488366	0.555343	0.617956	0.675399	0.726829	0.771438	0.808611	0.838088	0.860043	0.875077	0.884161	0.888526	0.889558	0.888712	0.887423	0.887005	0.888574	0.893012	0.900958	0.912795	0.928639	0.948324	0.971423	0.997308	1.02525	1.05452	1.0844	1.11413	1.14279	1.16937	1.19277	1.21198	1.22618	1.23482	1.23774	1.2352	1.2278	1.21633	1.20172	1.18497	1.16711	1.14905	1.1316	1.11543
0.0452163	0.104485	0.163843	0.222329	0.278969	0.332813	0.383008	0.428924	0.470272	0.507106	0.53977	0.568877	0.595288	0.620025	0.64409	0.668281	0.693071	0.718576	0.744605	0.770804	0.796799	0.822333	0.84738	0.87219	0.897186	0.922786	0.949248	0.976597	1.0046	1.03279	1.06048	1.08682	1.11084	1.13161	1.14832	1.16041	1.16757	1.16986	1.16762	1.16146	1.15213	1.14043	1.12718	1.11316	1.09915	1.08584	1.07391	1.06392	1.05625	1.05097
0.0634063	0.134372	0.205813	0.276471	0.345185	0.410774	0.471925	0.527197	0.575169	0.614681	0.645103	0.666476	0.6795	0.685373	0.685611	0.681866	0.675804	0.668962	0.662623	0.657778	0.655242	0.655774	0.660117	0.669024	0.683228	0.703322	0.729616	0.762046	0.800114	0.842858	0.888915	0.936643	0.984268	1.03001	1.07222	1.10947	1.14071	1.16523	1.18264	1.19286	1.19614	1.19305	1.1845	1.1716	1.15556	1.13756	1.11873	1.10007	1.08243	1.06651
0.0469848	0.0940262	0.141654	0.189245	0.236358	0.282717	0.328082	0.372114	0.414349	0.454279	0.491487	0.525716	0.556827	0.584743	0.60944	0.631008	0.649694	0.665917	0.68028	0.693593	0.706852	0.721133	0.737421	0.756478	0.778762	0.80441	0.833222	0.864703	0.898163	0.932832	0.967912	1.00257	1.03594	1.06714	1.09528	1.11951	1.13908	1.15338	1.16202	1.16499	1.16257	1.15538	1.14431	1.13046	1.11505	1.09922	1.08394	1.06997	1.05789	1.04809
0.0319584	0.0760718	0.121077	0.166509	0.21209	0.257778	0.303686	0.349862	0.396092	0.441852	0.486376	0.528835	0.568535	0.60505	0.638296	0.668535	0.696271	0.722091	0.74653	0.769967	0.792619	0.814621	0.836157	0.857501	0.878978	0.900921	0.923629	0.947314	0.972026	0.997611	1.02368	1.04961	1.0746	1.09776	1.11813	1.13481	1.14707	1.15448	1.15701	1.15505	1.14928	1.1406	1.13003	1.11852	1.10689	1.09571	1.08533	1.07596	1.06774	1.0608
0.0651517	0.106212	0.146095	0.183484	0.217172	0.246273	0.2704	0.289738	0.304977	0.317143	0.327393	0.336863	0.346621	0.357635	0.370708	0.38643	0.405183	0.42715	0.452281	0.480263	0.510534	0.542376	0.575055	0.60796	0.640695	0.673085	0.70516	0.737103	0.769205	0.801791	0.835127	0.869312	0.904228	0.939528	0.974653	1.00889	1.04144	1.07153	1.09846	1.12165	1.14063	1.15505	1.16474	1.16973	1.17037	1.16724	1.16115	1.15301	1.14371	1.13402
0.0502878	0.0830176	0.116251	0.149742	0.183521	0.21775	0.252571	0.287997	0.323849	0.359722	0.395039	0.429181	0.461653	0.492216	0.520956	0.548299	0.574963	0.601854	0.629867	0.659663	0.691507	0.725252	0.760425	0.796395	0.832522	0.868258	0.903185	0.937023	0.969605	1.0008	1.03045	1.05827	1.08386	1.10662	1.12586	1.1408	1.15072	1.15514	1.15388	1.14714	1.13555	1.12006	1.10192	1.08249	1.06312	1.04494	1.02875	1.01494	1.00356	0.994472
0.0393169	0.0826553	0.125974	0.168454	0.20959	0.249197	0.287303	0.324008	0.359383	0.393446	0.426232	0.457897	0.488757	0.51926	0.549943	0.581336	0.613826	0.647526	0.682202	0.717289	0.75201	0.785591	0.817523	0.847709	0.876439	0.904197	0.93146	0.958543	0.985508	1.01211	1.0378	1.06174	1.08302	1.10078	1.11434	1.12337	1.12785	1.12809	1.12462	1.11812	1.10939	1.09931	1.08882	1.07887	1.07037	1.06411	1.0606	1.05993	1.06178	1.06558
0.0255291	0.077235	0.130877	0.186427	0.243762	0.302487	0.361811	0.420563	0.477344	0.530804	0.579929	0.624207	0.663639	0.698683	0.730164	0.759132	0.786686	0.813795	0.84119	0.869356	0.898594	0.929073	0.960822	0.993669	1.02718	1.06059	1.09283	1.12254	1.14824	1.16863	1.18276	1.1902	1.19115	1.18645	1.17728	1.16498	1.15077	1.13576	1.12086	1.10678	1.09396	1.08264	1.07288	1.06465	1.0579	1.05257	1.04853	1.0457	1.044	1.04346
0.0670638	0.0762033	0.0866266	0.0988242	0.11325	0.130267	0.15007	0.172565	0.197319	0.223639	0.250799	0.278237	0.305609	0.332776	0.35978	0.386794	0.414043	0.441691	0.469785	0.498309	0.527229	0.556488	0.586006	0.61573	0.645705	0.676066	0.706984	0.738603	0.770992	0.804138	0.83798	0.872417	0.907275	0.942264	0.97698	1.01093	1.04355	1.07419	1.10215	1.12685	1.14781	1.1647	1.17735	1.1857	1.18984	1.18999	1.18646	1.17967	1.17013	1.15847
0.0357393	0.104917	0.17557	0.246975	0.317995	0.387065	0.452247	0.511443	0.562783	0.605013	0.637707	0.661234	0.676573	0.68505	0.688115	0.687193	0.683616	0.678563	0.673037	0.667858	0.66367	0.661	0.660369	0.662359	0.667589	0.676658	0.690068	0.708121	0.730823	0.757881	0.788797	0.822978	0.859843	0.898859	0.939505	0.98118	1.02312	1.0643	1.1034	1.13888	1.16917	1.19292	1.20916	1.21749	1.2181	1.21171	1.1994	1.18254	1.16258	1.14098
0.000908933	0.155757	0.296287	0.413145	0.502846	0.566244	0.606692	0.628712	0.637135	0.63655	0.630946	0.623551	0.616808	0.612437	0.611545	0.614739	0.622265	0.634152	0.650356	0.670836	0.695542	0.724351	0.756982	0.79295	0.831583	0.872068	0.913533	0.955073	0.995748	1.03459	1.07063	1.10291	1.13052	1.15269	1.16883	1.17869	1.18233	1.18014	1.17277	1.1611	1.14612	1.12891	1.11056	1.09206	1.0743	1.05803	1.04382	1.03202	1.02283	1.01624
0.0582592	0.0917323	0.125134	0.157939	0.189909	0.221033	0.251411	0.281177	0.310512	0.33966	0.368891	0.398456	0.428515	0.459092	0.490042	0.521065	0.551794	0.581928	0.611334	0.640096	0.668536	0.697188	0.726724	0.757807	0.790961	0.826454	0.864226	0.903855	0.944547	0.985162	1.02432	1.06061	1.0927	1.11949	1.14019	1.15434	1.16185	1.16304	1.1586	1.14951	1.13686	1.12175	1.10528	1.08841	1.07202	1.05689	1.04369	1.03282	1.02448	1.01861
0.0428048	0.0763369	0.110747	0.145769	0.181359	0.217599	0.254481	0.291726	0.328754	0.36482	0.39923	0.431481	0.461268	0.488438	0.512931	0.534758	0.554051	0.571126	0.586503	0.600879	0.615092	0.630097	0.6469	0.666437	0.68948	0.716616	0.748219	0.784369	0.824779	0.868791	0.915401	0.96332	1.01109	1.0572	1.10017	1.13868	1.17162	1.19816	1.21775	1.23019	1.23562	1.23446	1.22742	1.21539	1.1994	1.18054	1.15985	1.13834	1.11695	1.09654
[truncated: 51 more columns]
