# Supplementary material for: Distributions of plantar loads are altered when walking in anxiety-inducing virtual settings but not under cognitive demand
Source: PLoS One. 2026 Apr 20;21(4):e0345075. doi: 10.1371/journal.pone.0345075 (PMC13094994; doi:10.1371/journal.pone.0345075)
Supplement: S1 File — Study data is available here. (ZIP) [file pone.0345075.s001.zip › S1 File. Dataset/ProcLHeel_28DTL.xlsx]

## Sheet: Sheet1
28.1508	46.0215	63.3546	79.6158	94.4528	107.724	119.505	130.061	139.785	149.105	158.421	168.051	178.211	189	200.406	212.318	224.545	236.845	248.948	260.597	271.585	281.784	291.151	299.708	307.517	314.64	321.108	326.903	331.964	336.194	339.47	341.651	342.604	342.218	340.435	337.263	332.781	327.115	320.407	312.8	304.439	295.482	286.108	276.522	266.943	257.593	248.673	240.328	232.638	225.611
32.5363	56.9234	81.2764	105.214	128.368	150.38	170.926	189.8	207.009	222.802	237.595	251.847	265.941	280.12	294.478	308.989	323.532	337.925	351.963	365.456	378.244	390.19	401.18	411.122	419.958	427.656	434.192	439.539	443.658	446.509	448.055	448.267	447.144	444.724	441.095	436.381	430.734	424.311	417.268	409.752	401.899	393.839	385.684	377.526	369.43	361.432	353.532	345.706	337.926	330.17
42.1868	58.1784	74.5143	91.116	107.838	124.493	140.902	156.949	172.614	187.996	203.29	218.719	234.462	250.598	267.091	283.806	300.535	317.031	333.038	348.311	362.644	375.869	387.863	398.547	407.886	415.875	422.51	427.75	431.5	433.621	433.982	432.498	429.17	424.096	417.48	409.606	400.809	391.418	381.731	372.004	362.438	353.173	344.284	335.8	327.718	320.011	312.634	305.519	298.579	291.719
45.8607	64.319	82.4192	99.684	115.724	130.328	143.532	155.607	166.951	177.965	188.946	200.045	211.268	222.498	233.531	244.108	253.937	262.731	270.259	276.403	281.186	284.762	287.395	289.404	291.121	292.84	294.778	297.041	299.606	302.326	304.959	307.226	308.864	309.685	309.603	308.633	306.851	304.368	301.3	297.77	293.902	289.825	285.658	281.495	277.395	273.39	269.508	265.783	262.241	258.875
26.4643	51.2927	76.2199	100.932	125.108	148.42	170.589	191.47	211.096	229.655	247.418	264.639	281.475	297.945	313.951	329.327	343.905	357.537	370.108	381.538	391.796	400.902	408.919	415.935	422.037	427.293	431.738	435.375	438.185	440.132	441.176	441.279	440.421	438.618	435.92	432.409	428.179	423.325	417.942	412.141	406.061	399.872	393.757	387.893	382.423	377.439	372.985	369.049	365.574	362.46
26.0128	48.3491	70.9235	93.5016	115.843	137.675	158.726	178.777	197.705	215.478	232.117	247.634	261.994	275.124	286.936	297.376	306.448	314.225	320.846	326.488	331.351	335.65	339.596	343.378	347.152	351.03	355.064	359.241	363.492	367.698	371.698	375.297	378.284	380.458	381.667	381.826	380.922	379.004	376.17	372.55	368.283	363.517	358.399	353.055	347.58	342.023	336.392	330.664	324.802	318.777
41.2568	66.4353	91.7056	116.754	141.284	165.018	187.745	209.385	230.022	249.865	269.149	288.041	306.597	324.763	342.386	359.228	375.013	389.477	402.419	413.716	423.324	431.257	437.575	442.371	445.757	447.854	448.777	448.629	447.498	445.458	442.586	438.984	434.774	430.092	425.075	419.854	414.547	409.264	404.102	399.145	394.44	390.004	385.823	381.865	378.078	374.379	370.674	366.876	362.921	358.763
31.6895	59.6026	87.4991	114.938	141.417	166.445	189.656	210.907	230.314	248.211	265.047	281.251	297.143	312.908	328.604	344.203	359.614	374.704	389.322	403.314	416.542	428.899	440.312	450.732	460.11	468.391	475.508	481.383	485.941	489.117	490.875	491.241	490.341	488.405	485.741	482.679	479.538	476.587	474.023	471.954	470.398	469.306	468.588	468.122	467.77	467.386	466.817	465.936	464.649	462.91
30.7338	51.7372	72.604	92.8882	112.322	130.853	148.627	165.897	182.9	199.762	216.439	232.732	248.345	262.969	276.348	288.318	298.828	307.946	315.852	322.795	329.048	334.854	340.388	345.739	350.902	355.777	360.177	363.857	366.555	368.024	368.072	366.576	363.497	358.878	352.829	345.522	337.168	328.012	318.329	308.427	298.627	289.241	280.541	272.759	266.076	260.619	256.46	253.611	252.013	251.518
42.7282	59.3127	75.7804	91.8603	107.326	122.012	135.861	148.963	161.535	173.845	186.112	198.44	210.794	223.031	234.937	246.292	256.907	266.654	275.46	283.312	290.244	296.323	301.646	306.342	310.539	314.323	317.692	320.536	322.654	323.797	323.728	322.269	319.346	315.003	309.385	302.723	295.313	287.479	279.544	271.795	264.458	257.685	251.54	246.001	240.976	236.324	231.888	227.521	223.1	218.528
34.8741	57.0512	79.0825	100.606	121.246	140.645	158.562	174.969	190.09	204.341	218.203	232.081	246.204	260.599	275.123	289.528	303.524	316.828	329.185	340.387	350.299	358.868	366.131	372.193	377.197	381.276	384.523	386.969	388.583	389.27	388.892	387.3	384.376	380.053	374.336	367.306	359.113	349.961	340.09	329.748	319.165	308.548	298.075	287.895	278.117	268.812	260.014	251.719	243.9	236.512
38.9327	65.3484	91.4589	116.686	140.592	162.899	183.53	202.607	220.379	237.122	253.047	268.266	282.781	296.519	309.381	321.277	332.151	341.982	350.785	358.605	365.507	371.548	376.761	381.149	384.694	387.372	389.146	389.974	389.806	388.612	386.384	383.144	378.959	373.946	368.279	362.164	355.825	349.477	343.318	337.515	332.201	327.46	323.319	319.75	316.679	314.029	311.746	309.813	308.237	307.037
41.6224	50.7236	59.5058	67.6663	75.0964	81.89	88.2943	94.6262	101.196	108.252	115.946	124.311	133.267	142.662	152.304	161.997	171.572	180.919	190.005	198.867	207.596	216.316	225.146	234.166	243.394	252.784	262.246	271.654	280.862	289.705	297.998	305.533	312.09	317.437	321.354	323.645	324.157	322.793	319.534	314.449	307.695	299.514	290.219	280.166	269.722	259.223	248.959	239.163	230.018	221.647
44.1329	63.5239	82.4414	100.357	116.885	131.814	145.136	157.042	167.882	178.093	188.125	198.377	209.149	220.599	232.734	245.424	258.438	271.484	284.251	296.458	307.888	318.401	327.922	336.422	343.904	350.386	355.868	360.317	363.678	365.89	366.897	366.672	365.234	362.662	359.094	354.703	349.67	344.172	338.357	332.344	326.237	320.132	314.127	308.302	302.706	297.351	292.21	287.23	282.339	277.461
34.6776	57.9934	81.5349	105.092	128.344	150.881	172.306	192.352	210.966	228.312	244.684	260.422	275.832	291.149	306.509	321.943	337.369	352.62	367.475	381.707	395.118	407.544	418.846	428.892	437.558	444.728	450.306	454.228	456.475	457.096	456.222	454.05	450.811	446.743	442.072	437.01	431.748	426.453	421.265	416.293	411.612	407.268	403.285	399.675	396.427	393.5	390.81	388.249	385.695	383.029
35.7698	65.4051	94.6712	122.906	149.568	174.234	196.649	216.767	234.738	250.838	265.384	278.668	290.892	302.148	312.437	321.737	330.05	337.429	343.977	349.834	355.144	360.026	364.557	368.756	372.578	375.921	378.637	380.549	381.466	381.204	379.606	376.565	372.041	366.08	358.816	350.446	341.204	331.335	321.083	310.681	300.329	290.186	280.371	270.966	262.015	253.533	245.509	237.923	230.749	223.95
31.921	55.1089	78.2621	101.036	123.073	144.019	163.593	181.67	198.332	213.838	228.524	242.688	256.503	269.996	283.056	295.478	307.021	317.475	326.708	334.697	341.524	347.346	352.327	356.584	360.148	362.979	364.989	366.087	366.213	365.381	363.697	361.363	358.655	355.862	353.24	350.966	349.132	347.758	346.8	346.154	345.661	345.125	344.329	343.054	341.088	338.236	334.339	329.295	323.077	315.746
43.5793	66.4443	89.2173	111.517	133.01	153.44	172.66	190.679	207.679	223.968	239.879	255.666	271.459	287.265	302.988	318.475	333.549	348.042	361.799	374.687	386.599	397.461	407.233	415.906	423.486	429.974	435.345	439.55	442.522	444.196	444.518	443.477	441.134	437.635	433.213	428.161	422.807	417.479	412.493	408.12	404.557	401.908	400.171	399.257	398.995	399.156	399.474	399.673	399.484	398.663
28.6863	48.9394	69.1526	89.027	108.336	126.912	144.673	161.653	177.99	193.848	209.343	224.496	239.22	253.349	266.682	279.039	290.304	300.442	309.504	317.616	324.958	331.743	338.193	344.502	350.809	357.168	363.534	369.763	375.636	380.887	385.234	388.402	390.142	390.276	388.744	385.619	381.087	375.402	368.84	361.668	354.137	346.469	338.858	331.465	324.412	317.776	311.583	305.81	300.399	295.274
35.3924	58.7534	82.3446	105.991	129.395	152.143	173.807	194.097	212.983	230.701	247.647	264.211	280.652	297.065	313.408	329.557	345.33	360.502	374.829	388.081	400.078	410.705	419.914	427.721	434.179	439.341	443.235	445.849	447.143	447.079	445.652	442.923	439.017	434.114	428.431	422.203	415.668	409.036	402.476	396.11	390.019	384.256	378.85	373.812	369.149	364.874	360.995	357.504	354.351	351.437
34.5297	56.8509	78.7872	99.8481	119.668	138.07	155.147	171.265	186.956	202.749	219.021	235.913	253.308	270.872	288.136	304.581	319.715	333.142	344.63	354.152	361.871	368.065	373.044	377.083	380.374	383.021	385.044	386.403	387.02	386.808	385.719	383.777	381.086	377.803	374.106	370.171	366.158	362.214	358.474	355.055	352.032	349.423	347.177	345.178	343.265	341.264	339.01	336.355	333.175	329.362
15.8246	19.0597	22.7282	27.0154	32.0767	37.969	44.6246	51.8769	59.5023	67.2738	75.0304	82.7297	90.447	98.3302	106.55	115.269	124.623	134.712	145.594	157.279	169.729	182.857	196.527	210.578	224.851	239.218	253.588	267.908	282.15	296.284	310.243	323.9	337.071	349.518	360.972	371.15	379.803	386.748	391.897	395.274	397.019	397.366	396.622	395.13	393.23	391.218	389.329	387.735	386.546	385.817
28.0812	63.2512	97.9082	131.129	162.196	190.667	216.391	239.455	260.071	278.49	294.951	309.658	322.769	334.407	344.679	353.688	361.54	368.34	374.196	379.218	383.508	387.159	390.265	392.923	395.218	397.208	398.904	400.276	401.264	401.789	401.767	401.122	399.798	397.768	395.041	391.649	387.627	383.012	377.826	372.071	365.742	358.841	351.382	343.388	334.901	325.982	316.716	307.187	297.473	287.654
41.7545	63.8322	86.0865	108.267	130.043	151.065	171.081	190.011	207.942	225.063	241.575	257.617	273.238	288.391	302.971	316.839	329.854	341.895	352.865	362.704	371.392	378.966	385.516	391.172	396.077	400.351	404.062	407.209	409.725	411.49	412.359	412.194	410.919	408.551	405.196	401.035	396.279	391.143	385.822	380.472	375.198	370.045	365.009	360.043	355.067	349.979	344.676	339.066	333.083	326.702
41.2969	65.4	89.5806	113.541	136.918	159.31	180.371	199.923	218.012	234.874	250.837	266.227	281.301	296.203	310.949	325.442	339.507	352.925	365.461	376.884	386.994	395.652	402.794	408.428	412.598	415.366	416.791	416.93	415.843	413.606	410.323	406.126	401.172	395.63	389.669	383.458	377.169	370.977	365.04	359.474	354.342	349.65	345.36	341.399	337.681	334.124	330.666	327.253	323.818	320.283
35.7239	57.5268	79.2266	100.413	120.765	140.086	158.338	175.635	192.171	208.146	223.708	238.944	253.88	268.499	282.77	296.662	310.155	323.226	335.844	347.974	359.584	370.659	381.191	391.176	400.595	409.411	417.573	425.023	431.702	437.554	442.53	446.571	449.598	451.514	452.245	451.782	450.211	447.698	444.449	440.677	436.583	432.34	428.092	423.943	419.962	416.177	412.586	409.159	405.857	402.636
[truncated: 51 more columns]
