# Supplementary material for: Distributions of plantar loads are altered when walking in anxiety-inducing virtual settings but not under cognitive demand
Source: PLoS One. 2026 Apr 20;21(4):e0345075. doi: 10.1371/journal.pone.0345075 (PMC13094994; doi:10.1371/journal.pone.0345075)
Supplement: S1 File — Study data is available here. (ZIP) [file pone.0345075.s001.zip › S1 File. Dataset/ProcLLat_28DTH.xlsx]

## Sheet: Sheet1
12.2309	22.0731	31.8064	41.1951	50.0183	58.0823	65.2396	71.4024	76.5466	80.7082	83.9731	86.4648	88.3308	89.7246	90.7874	91.6403	92.3869	93.1203	93.9324	94.9177	96.1588	97.7019	99.5498	101.672	104.015	106.508	109.087	111.724	114.452	117.377	120.66	124.477	128.962	134.151	139.955	146.158	152.447	158.443	163.744	167.988	170.909	172.366	172.349	170.962	168.381	164.816	160.489	155.622	150.444	145.205
5.78355	10.8024	15.7305	20.43	24.7988	28.7639	32.2718	35.284	37.7748	39.7323	41.1682	42.1296	42.7038	43.0156	43.209	43.4205	43.7597	44.3023	45.0931	46.1573	47.5147	49.1878	51.2031	53.5808	56.3154	59.3599	62.6292	66.0114	69.3765	72.5881	75.5221	78.086	80.2319	81.964	83.334	84.4286	85.3541	86.2219	87.1302	88.1526	89.3407	90.7493	92.4695	94.6475	97.4723	101.14	105.815	111.607	118.547	126.565
0.778365	5.43998	10.3712	15.604	21.0992	26.7507	32.4053	37.8802	42.9762	47.4989	51.284	54.2248	56.2915	57.5384	58.095	58.1482	57.9169	57.6184	57.4258	57.4351	57.6603	58.0549	58.5402	59.0303	59.4554	59.776	59.9833	60.0936	60.1436	60.1876	60.2927	60.5287	60.9552	61.6122	62.5132	63.6426	64.9563	66.3883	67.8637	69.3164	70.6935	71.946	73.0229	73.8832	74.5168	74.957	75.2797	75.5936	76.0271	76.7114
-0.0830851	2.54703	5.26305	8.07074	10.9354	13.7863	16.5399	19.1213	21.4729	23.5547	25.3433	26.8333	28.0376	28.9826	29.7021	30.232	30.6111	30.8914	31.1465	31.4684	31.9541	32.6959	33.7753	35.2544	37.1636	39.4953	42.2068	45.234	48.5045	51.9471	55.4961	59.0977	62.713	66.3183	69.9059	73.488	77.0945	80.7597	84.5061	88.3384	92.2457	96.2026	100.167	104.087	107.92	111.653	115.3	118.9	122.499	126.123
4.03336	8.45312	12.8358	17.0789	21.0814	24.7564	28.0441	30.9177	33.386	35.4933	37.3146	38.9456	40.4884	42.0377	43.669	45.4374	47.3809	49.5266	51.8974	54.5133	57.3831	60.4933	63.8015	67.2392	70.7236	74.1733	77.5175	80.7032	83.6954	86.4639	88.9717	91.1814	93.0706	94.6413	95.9179	96.9424	97.77	98.4564	99.038	99.5177	99.8657	100.033	99.9722	99.6558	99.0914	98.3215	97.4164	96.46	95.5386	94.7425
-0.452965	1.32869	3.27684	5.44219	7.82241	10.3622	12.9751	15.5665	18.0444	20.3239	22.3336	24.0211	25.3527	26.3045	26.8574	27.0037	26.7565	26.1576	25.2866	24.2662	23.2532	22.4206	21.944	21.9981	22.7615	24.4183	27.1497	31.1138	36.4195	43.0996	51.0839	60.1778	70.0564	80.286	90.3785	99.8724	108.412	115.79	121.955	126.988	131.082	134.503	137.562	140.557	143.741	147.29	151.283	155.688	160.374	165.167
3.09681	7.79786	12.7499	17.9957	23.5318	29.3149	35.2755	41.3307	47.4012	53.4246	59.3552	65.1524	70.7656	76.1276	81.1624	85.8031	90.0074	93.7675	97.1193	100.147	102.977	105.751	108.594	111.591	114.794	118.238	121.952	125.939	130.162	134.546	138.999	143.42	147.713	151.802	155.638	159.204	162.502	165.544	168.344	170.897	173.175	175.117	176.637	177.629	177.986	177.625	176.505	174.648	172.142	169.136
-0.552259	1.71569	4.11138	6.65864	9.36024	12.2106	15.2004	18.313	21.518	24.7733	28.0341	31.2556	34.3869	37.369	40.1441	42.6671	44.908	46.8469	48.4782	49.8266	50.9533	51.9431	52.8838	53.8569	54.9417	56.2205	57.7716	59.655	61.9048	64.5283	67.5063	70.7961	74.3357	78.0419	81.8045	85.485	88.9284	91.9834	94.5247	96.4707	97.7912	98.5003	98.6395	98.2665	97.4521	96.2763	94.8207	93.1677	91.4101	89.6565
-0.435788	0.169378	0.870129	1.71436	2.73329	3.9404	5.34341	6.95328	8.7801	10.8262	13.086	15.5474	18.1907	20.9901	23.9221	26.97	30.117	33.3328	36.5705	39.7739	42.886	45.8581	48.6592	51.2834	53.756	56.136	58.5059	60.9599	63.6047	66.5579	69.9281	73.7824	78.1233	82.8899	87.9706	93.2132	98.4376	103.461	108.121	112.286	115.843	118.688	120.719	121.844	122.005	121.193	119.476	117.004	113.997	110.714
4.06392	6.39507	8.82047	11.3628	14.063	16.9518	20.0355	23.2964	26.6974	30.181	33.6674	37.0589	40.2492	43.1435	45.6862	47.8747	49.7483	51.3691	52.8088	54.1354	55.402	56.6462	57.8924	59.1532	60.4319	61.7294	63.0453	64.3788	65.7314	67.1041	68.4921	69.8876	71.2861	72.6762	74.0221	75.2608	76.3188	77.1253	77.6161	77.7405	77.4774	76.8465	75.9044	74.733	73.4252	72.0726	70.7609	69.5679	68.5531	67.7484
1.36739	4.34707	7.39815	10.4972	13.6206	16.7493	19.8677	22.9562	25.9911	28.9486	31.8114	34.5703	37.2218	39.7691	42.23	44.6453	47.076	49.5863	52.2256	55.0209	57.9768	61.0761	64.2796	67.5215	70.71	73.7355	76.4867	78.8752	80.855	82.423	83.602	84.4246	84.9277	85.1523	85.1485	84.9825	84.7319	84.4729	84.2721	84.1857	84.26	84.5324	85.0298	85.7676	86.7556	88.0015	89.5074	91.2607	93.2278	95.3516
0.73991	2.24044	3.8554	5.61407	7.52769	9.59732	11.8199	14.1867	16.6806	19.2748	21.9325	24.6146	27.2914	29.9495	32.5875	35.2088	37.8137	40.3936	42.9272	45.385	47.7415	49.9857	52.1222	54.1676	56.1483	58.0963	60.0379	61.9833	63.9295	65.878	67.8463	69.8698	71.9973	74.2796	76.7569	79.456	82.3962	85.589	89.0345	92.7184	96.6108	100.665	104.815	108.986	113.109	117.148	121.102	124.995	128.867	132.764
-0.60843	0.443944	1.6419	3.06496	4.76283	6.74218	8.9668	11.3749	13.8968	16.4592	18.985	21.3991	23.6318	25.6179	27.3019	28.6503	29.6646	30.385	30.8808	31.2358	31.5377	31.8695	32.3077	32.925	33.7912	34.9679	36.5031	38.4272	40.7452	43.4279	46.4109	49.6019	52.8915	56.1697	59.3417	62.331	65.0758	67.5213	69.6106	71.28	72.4725	73.1566	73.332	73.023	72.2703	71.1237	69.6407	67.8896	65.9515	63.9182
1.37959	3.34144	5.47992	7.84435	10.4337	13.1972	16.0529	18.9073	21.6723	24.2813	26.6963	28.8952	30.8597	32.5756	34.0382	35.2484	36.2061	36.9132	37.3798	37.6239	37.6639	37.5185	37.211	36.7714	36.2361	35.6528	35.0847	34.5998	34.2519	34.0703	34.0577	34.1824	34.3717	34.528	34.5624	34.4131	34.0449	33.4534	32.6677	31.7302	30.6769	29.5392	28.3576	27.184	26.0681	25.0453	24.1385	23.3642	22.7369	22.2726
3.77605	15.99	27.6686	38.3138	47.6708	55.6624	62.3194	67.7157	71.9112	74.9242	76.7407	77.3494	76.7808	75.1338	72.5809	69.357	65.7359	61.995	58.3758	55.0564	52.144	49.682	47.675	46.1172	45.0003	44.3	43.972	43.9729	44.2813	44.8945	45.8116	47.0202	48.4827	50.1213	51.8161	53.4245	54.8182	55.9111	56.6632	57.0808	57.2203	57.1824	57.0952	57.1046	57.368	58.0466	59.3072	61.3285	64.2948	68.3766
-0.754307	1.89959	4.64486	7.5024	10.5057	13.6801	17.0293	20.5333	24.1555	27.8504	31.5727	35.2855	38.957	42.5543	46.0472	49.4182	52.6638	55.7907	58.817	61.7711	64.6832	67.576	70.4554	73.3045	76.088	78.7653	81.2989	83.6573	85.8214	87.7951	89.6082	91.3077	92.9382	94.5199	96.0414	97.4707	98.7702	99.9029	100.832	101.522	101.938	102.053	101.841	101.275	100.335	99.016	97.3406	95.3588	93.138	90.7509
1.71269	4.82564	8.04606	11.3647	14.7618	18.2028	21.6433	25.0331	28.3211	31.4709	34.4729	37.335	40.0634	42.6589	45.124	47.4693	49.718	51.904	54.0619	56.2202	58.4023	60.6242	62.8856	65.1658	67.4276	69.6249	71.7141	73.6692	75.4934	77.2135	78.8653	80.4809	82.0802	83.6638	85.2188	86.734	88.2028	89.6178	90.9755	92.2948	93.6328	95.0813	96.7439	98.7112	101.045	103.777	106.91	110.424	114.283	118.448
3.69487	5.46857	7.41687	9.59351	12.0303	14.7445	17.7389	20.9986	24.4951	28.1965	32.0756	36.1043	40.2443	44.4441	48.6369	52.7377	56.6476	60.2669	63.5145	66.3368	68.7047	70.6142	72.0995	73.2526	74.2276	75.22	76.4364	78.0686	80.2727	83.152	86.7423	91.008	95.8501	101.119	106.634	112.201	117.618	122.679	127.196	131.024	134.075	136.321	137.793	138.566	138.752	138.49	137.926	137.189	136.39	135.632
-0.189402	1.12252	2.51121	3.98987	5.54512	7.14795	8.76871	10.3821	11.9632	13.4848	14.9212	16.2593	17.5039	18.6708	19.7783	20.8419	21.8681	22.8502	23.7671	24.587	25.2851	25.856	26.3057	26.643	26.8794	27.0317	27.1267	27.2047	27.3101	27.4786	27.7361	28.1019	28.5874	29.1881	29.8784	30.6164	31.362	32.0914	32.7964	33.4788	34.1503	34.8299	35.5371	36.2878	37.0945	37.96	38.8735	39.8187	40.7836	41.7606
1.29367	3.17141	5.23533	7.55951	10.1791	13.0872	16.2436	19.593	23.0845	26.6769	30.3306	33.9969	37.6156	41.1236	44.474	47.65	50.6651	53.5558	56.3733	59.1758	62.0185	64.9512	68.0252	71.2973	74.8213	78.6346	82.7529	87.1727	91.8771	96.8412	102.03	107.389	112.837	118.271	123.573	128.611	133.246	137.344	140.781	143.463	145.352	146.471	146.899	146.758	146.191	145.339	144.329	143.261	142.21	141.229
5.99254	9.32483	12.7181	16.1621	19.6595	23.2288	26.909	30.7518	34.8032	39.0831	43.5762	48.2407	53.0238	57.8689	62.7199	67.5324	72.2898	77.0154	81.7702	86.6339	91.6847	96.9807	102.539	108.313	114.186	119.973	125.444	130.359	134.491	137.657	139.743	140.718	140.647	139.662	137.941	135.673	133.041	130.201	127.277	124.367	121.559	118.939	116.599	114.637	113.142	112.195	111.858	112.184	113.194	114.866
5.68015	8.96	12.2579	15.5368	18.8029	22.0933	25.4598	28.9504	32.5934	36.3886	40.3075	44.2955	48.2783	52.177	55.9287	59.4963	62.8604	66.0039	68.9031	71.5257	73.8274	75.7531	77.2483	78.271	78.7951	78.8062	78.3033	77.3087	75.8771	74.0965	72.0832	69.97	67.8878	65.9507	64.2505	62.8516	61.7818	61.0277	60.544	60.2747	60.1769	60.2392	60.4929	61.0126	61.91	63.3236	65.4049	68.3008	72.1271	76.9441
14.0131	16.9151	19.8766	22.8929	25.9806	29.1582	32.4305	35.7865	39.2082	42.6797	46.1927	49.7505	53.3676	57.06	60.8287	64.6535	68.5022	72.342	76.1428	79.879	83.5287	87.0712	90.4859	93.7587	96.8879	99.8794	102.737	105.465	108.065	110.541	112.896	115.13	117.241	119.221	121.058	122.749	124.311	125.774	127.171	128.521	129.822	131.044	132.135	133.042	133.721	134.15	134.325	134.252	133.947	133.432
-0.746652	2.36148	5.47608	8.55515	11.5727	14.5151	17.3744	20.1436	22.8172	25.3943	27.8765	30.2601	32.5322	34.6761	36.6732	38.5022	40.1469	41.6068	42.902	44.0723	45.1709	46.2589	47.4084	48.708	50.2533	52.1257	54.3695	56.9831	59.9263	63.1222	66.4557	69.7882	72.984	75.9277	78.5339	80.751	82.5599	83.9668	85.0015	85.7224	86.2154	86.5828	86.9323	87.3673	87.9789	88.8348	89.9723	91.3984	93.0978	95.0394
-0.87161	1.66613	4.34592	7.22403	10.332	13.6743	17.2392	21.0103	24.9702	29.095	33.3533	37.7176	42.1747	46.7261	51.3772	56.1244	60.9477	65.813	70.6799	75.5137	80.2915	84.9986	89.6277	94.1857	98.6962	103.195	107.724	112.31	116.958	121.65	126.345	130.997	135.562	140.005	144.302	148.442	152.42	156.243	159.935	163.56	167.212	171.005	175.034	179.359	183.989	188.908	194.088	199.493	205.081	210.811
1.51314	4.09708	6.80554	9.68847	12.7752	16.0622	19.516	23.0901	26.742	30.432	34.118	37.7571	41.3095	44.7418	48.0336	51.1822	54.2005	57.1108	59.9406	62.7171	65.4642	68.202	70.9483	73.7271	76.5818	79.5756	82.7812	86.2665	90.0825	94.2613	98.8226	103.778	109.129	114.861	120.944	127.34	134.014	140.93	148.041	155.279	162.55	169.746	176.763	183.522	189.984	196.136	201.976	207.502	212.712	217.598
[truncated: 51 more columns]
