# Supplementary material for: Distributions of plantar loads are altered when walking in anxiety-inducing virtual settings but not under cognitive demand
Source: PLoS One. 2026 Apr 20;21(4):e0345075. doi: 10.1371/journal.pone.0345075 (PMC13094994; doi:10.1371/journal.pone.0345075)
Supplement: S1 File — Study data is available here. (ZIP) [file pone.0345075.s001.zip › S1 File. Dataset/ProcRHeel_21DTH.xlsx]

## Sheet: Sheet1
6.5583	5.05957	3.65636	2.43263	1.44114	0.694273	0.172484	-0.161009	-0.348605	-0.430826	-0.441977	-0.408033	-0.346105	-0.264982	-0.166341	-0.0464513	0.10167	0.285649	0.510573	0.775066	1.06647	1.3557	1.59684	1.74075	1.76091	1.67055	1.513	1.33382	1.15878	0.995178	0.848335	0.728054	0.639068	0.572102	0.50742	0.42959	0.33928	0.248159	0.166498	0.099182	0.0475144	0.0104833	-0.0141336	-0.0288353	-0.0359826	-0.0374151	-0.0342539	-0.0268985	-0.0150629	0.0020599
47.8204	41.3322	34.9087	28.7304	22.9636	17.7476	13.1783	9.30416	6.13684	3.65518	1.80749	0.518604	-0.303969	-0.761849	-0.953578	-0.96462	-0.862546	-0.69604	-0.496393	-0.280708	-0.055903	0.176853	0.41736	0.66161	0.896597	1.09762	1.2355	1.29204	1.2712	1.19891	1.11123	1.03604	0.986168	0.970558	1.00209	1.08806	1.21724	1.35733	1.46503	1.50294	1.45108	1.30966	1.09953	0.856768	0.617929	0.407755	0.237868	0.110815	0.0236414	-0.0293838
212.826	205.343	197.604	189.588	181.309	172.815	164.178	155.471	146.748	138.02	129.258	120.404	111.405	102.236	92.9121	83.4728	73.9816	64.5308	55.2495	46.2938	37.8214	29.9751	22.8844	16.6668	11.4132	7.16552	3.90651	1.56236	0.0106399	-0.903098	-1.34046	-1.44951	-1.3538	-1.14864	-0.902085	-0.658444	-0.442995	-0.266826	-0.131263	-0.0315711	0.0401365	0.0927095	0.13435	0.171416	0.207468	0.24246	0.271917	0.286811	0.27832	0.246525
145.821	125.053	104.687	85.3442	67.5697	51.7702	38.1679	26.806	17.6087	10.4398	5.12379	1.43834	-0.889351	-2.16024	-2.66735	-2.66688	-2.36435	-1.91245	-1.41585	-0.939696	-0.519303	-0.169717	0.105666	0.307733	0.436387	0.492938	0.489781	0.45179	0.404965	0.367517	0.348899	0.350601	0.366513	0.38293	0.381802	0.351962	0.297734	0.232549	0.168016	0.110854	0.0641412	0.0284941	0.00306145	-0.0137226	-0.0235808	-0.028015	-0.0280919	-0.0243336	-0.0167201	-0.00476381
80.1944	68.3134	56.7193	45.8184	35.8931	27.1028	19.5288	13.2065	8.13651	4.27673	1.52708	-0.271553	-1.31446	-1.79949	-1.90252	-1.76567	-1.49376	-1.15612	-0.791591	-0.415085	-0.0250787	0.388438	0.83564	1.31803	1.81934	2.29981	2.7003	2.96093	3.0485	2.97275	2.77421	2.496	2.16921	1.81865	1.46721	1.13086	0.820473	0.54901	0.328219	0.161644	0.0452218	-0.0290076	-0.0704928	-0.0884248	-0.0907705	-0.0838358	-0.0720877	-0.0582914	-0.0437275	-0.0284506
0.00449799	0.00401037	0.00241812	-0.000753916	-0.00601532	-0.0138376	-0.024538	-0.0381103	-0.0539989	-0.0708239	-0.0860764	-0.0957994	-0.0943082	-0.0740297	-0.0255899	0.0616271	0.198354	0.393536	0.651241	0.966592	1.32029	1.67292	1.96662	2.14102	2.15941	2.0283	1.79054	1.49819	1.19666	0.925244	0.713352	0.573778	0.503326	0.486477	0.50412	0.547451	0.620548	0.72773	0.861447	1.00229	1.12969	1.22882	1.28711	1.29642	1.26422	1.21186	1.15559	1.09456	1.01966	0.925259
90.0974	79.3552	68.7145	58.4828	48.8872	40.0583	32.0476	24.8654	18.5257	13.0653	8.52802	4.93444	2.25261	0.390655	-0.785869	-1.42577	-1.66774	-1.62514	-1.37948	-0.980411	-0.450384	0.207208	0.996845	1.91714	2.94388	4.0155	5.03681	5.90332	6.52926	6.86989	6.93565	6.78721	6.50913	6.17991	5.85534	5.56718	5.32865	5.14051	4.99608	4.88528	4.79779	4.72553	4.66449	4.61629	4.58361	4.55739	4.51125	4.41291	4.23785	3.975
89.3229	75.297	61.7041	49.0587	37.7079	27.8264	19.4742	12.6557	7.3344	3.41505	0.73386	-0.926418	-1.80391	-2.12542	-2.08598	-1.83989	-1.49971	-1.1403	-0.805225	-0.513983	-0.26878	-0.0605612	0.125774	0.306839	0.496635	0.702585	0.921432	1.13488	1.30714	1.39287	1.36123	1.21879	1.00546	0.768737	0.54418	0.351776	0.199607	0.0878927	0.0122025	-0.0341371	-0.0583675	-0.0672447	-0.0664574	-0.0603843	-0.0520702	-0.0433174	-0.034834	-0.0264087	-0.0170926	-0.00538747
71.6453	59.8574	48.4527	37.8463	28.3257	20.0815	13.2311	7.81121	3.77027	0.970271	-0.793856	-1.75601	-2.14203	-2.14679	-1.92386	-1.58402	-1.19895	-0.807611	-0.424024	-0.0452887	0.340425	0.745715	1.17573	1.61942	2.0421	2.39192	2.6276	2.74346	2.76521	2.72779	2.66049	2.58404	2.51187	2.4516	2.40647	2.37659	2.35986	2.35271	2.35037	2.34712	2.33664	2.3131	2.2731	2.21713	2.15075	2.08374	2.02076	1.95058	1.85089	1.70358
4.02517	3.05807	2.16453	1.40154	0.797379	0.353085	0.0514607	-0.133755	-0.23112	-0.267278	-0.264655	-0.240419	-0.206377	-0.16937	-0.131905	-0.0929457	-0.048708	0.00648483	0.0792083	0.17573	0.30038	0.453476	0.628656	0.810068	0.972926	1.08939	1.13578	1.10007	0.991099	0.840689	0.690799	0.576692	0.519835	0.528834	0.600513	0.721252	0.875552	1.05657	1.26126	1.47474	1.66882	1.81714	1.90678	1.93991	1.93118	1.89869	1.85032	1.78252	1.69328	1.58482
79.989	68.784	57.826	47.4625	37.9287	29.3609	21.8405	15.4214	10.1325	5.96746	2.86965	0.725457	-0.624371	-1.35847	-1.64897	-1.64435	-1.46155	-1.18483	-0.868812	-0.543776	-0.221948	0.0958497	0.413486	0.732735	1.04698	1.34022	1.59522	1.80301	1.96469	2.08775	2.18254	2.25955	2.3273	2.39062	2.44971	2.50113	2.53996	2.56092	2.55813	2.52466	2.45271	2.33438	2.16329	1.93714	1.66139	1.35373	1.04423	0.765266	0.538204	0.369127
147.619	128.26	109.291	91.2887	74.7097	59.8577	46.864	35.7109	26.2924	18.477	12.1471	7.20252	3.53183	0.985237	-0.626637	-1.51238	-1.87399	-1.88746	-1.69334	-1.39499	-1.06154	-0.733237	-0.427979	-0.147978	0.113799	0.367668	0.621574	0.875705	1.11693	1.31643	1.44191	1.4798	1.44274	1.36012	1.2694	1.20636	1.19299	1.23764	1.34455	1.51143	1.71925	1.93669	2.13524	2.29642	2.40997	2.47046	2.47492	2.42163	2.31005	2.14194
75.3363	64.0922	53.1643	42.926	33.6191	25.374	18.2666	12.3473	7.62694	4.05382	1.51379	-0.151495	-1.12258	-1.58059	-1.68881	-1.58134	-1.35932	-1.09195	-0.820342	-0.56266	-0.319615	-0.0799301	0.174421	0.462953	0.801107	1.19398	1.62913	2.06966	2.4566	2.73395	2.88309	2.92828	2.90975	2.8608	2.80395	2.75369	2.71808	2.69968	2.69623	2.70114	2.70355	2.68838	2.64026	2.55541	2.44801	2.33447	2.21411	2.07177	1.89252	1.67053
65.1866	56.0543	47.0655	38.4784	30.4809	23.2154	16.808	11.3683	6.96862	3.61328	1.22538	-0.33607	-1.24293	-1.66678	-1.75822	-1.63638	-1.38571	-1.05776	-0.675965	-0.242196	0.255256	0.832489	1.49928	2.24695	3.03734	3.80214	4.46151	4.95617	5.27142	5.4355	5.49718	5.50405	5.49386	5.49347	5.51879	5.57464	5.65413	5.73753	5.79455	5.79712	5.73732	5.63014	5.49772	5.35471	5.20534	5.04634	4.8702	4.66867	4.43655	4.17589
41.8165	35.2565	28.8696	22.8616	17.3967	12.5954	8.53807	5.26167	2.7527	0.947937	-0.253351	-0.971305	-1.32552	-1.41894	-1.32936	-1.10683	-0.775063	-0.335777	0.224397	0.924538	1.77742	2.77461	3.87296	4.9913	6.02376	6.86942	7.46621	7.80804	7.93781	7.92467	7.83967	7.7422	7.67214	7.63961	7.62776	7.61677	7.60252	7.59112	7.5867	7.58853	7.59298	7.59448	7.58552	7.55675	7.4972	7.39505	7.23903	7.02073	6.738	6.39938
125.893	106.908	88.46	71.2509	55.7794	42.3009	30.8671	21.4051	13.7932	7.89407	3.55128	0.572705	-1.27372	-2.23665	-2.54768	-2.39885	-1.93393	-1.2497	-0.404791	0.566444	1.63649	2.76563	3.88898	4.91744	5.75449	6.32632	6.60942	6.63299	6.45884	6.16109	5.81196	5.4711	5.18265	4.97434	4.85017	4.78913	4.75847	4.72685	4.66812	4.56213	4.39632	4.168	3.8879	3.58013	3.27225	2.98165	2.71093	2.45221	2.19304	1.92199
23.7065	18.921	14.3808	10.2977	6.82169	4.032	1.93498	0.470513	-0.465363	-0.992307	-1.2245	-1.25821	-1.16596	-0.995037	-0.769075	-0.491452	-0.150007	0.277062	0.81375	1.47696	2.26492	3.14567	4.05413	4.90386	5.60833	6.10576	6.38135	6.47124	6.43871	6.34074	6.21285	6.07786	5.95502	5.85426	5.77375	5.71157	5.67034	5.64884	5.64323	5.65844	5.70681	5.79448	5.91244	6.03473	6.12361	6.14573	6.08604	5.94366	5.72331	5.43682
29.3169	23.7977	18.5079	13.6772	9.48523	6.03806	3.3626	1.41392	0.0984389	-0.699215	-1.09703	-1.20192	-1.10074	-0.857128	-0.512999	-0.0932134	0.387189	0.914397	1.46567	2.00065	2.46577	2.81369	3.021	3.0942	3.06327	2.96525	2.83029	2.67914	2.52574	2.38031	2.2524	2.15406	2.10061	2.10244	2.15352	2.23375	2.32169	2.40089	2.45879	2.48517	2.47103	2.40813	2.28938	2.11025	1.87131	1.58207	1.26525	0.954715	0.683269	0.470825
37.2939	31.3769	25.5671	20.0341	14.956	10.492	6.75762	3.8047	1.61442	0.107456	-0.831558	-1.32606	-1.48669	-1.39968	-1.12255	-0.685628	-0.0974909	0.645973	1.54917	2.60108	3.75633	4.92172	5.96612	6.7596	7.22159	7.34805	7.20237	6.88206	6.48287	6.07495	5.69755	5.3661	5.08088	4.83391	4.61522	4.41804	4.24347	4.10017	3.99553	3.92985	3.89747	3.88087	3.84372	3.74189	3.54438	3.24544	2.86255	2.42382	1.95804	1.49434
9.55221	7.29832	5.20591	3.40552	1.96813	0.901879	0.170235	-0.286132	-0.533016	-0.632361	-0.636425	-0.585088	-0.505392	-0.412347	-0.310438	-0.195577	-0.0572689	0.118829	0.34785	0.641893	1.00493	1.42666	1.8747	2.29001	2.60076	2.75391	2.7392	2.59193	2.37894	2.17193	2.01821	1.92804	1.886	1.87281	1.87873	1.90671	1.96968	2.07881	2.23069	2.40934	2.59668	2.77572	2.92765	3.03524	3.09346	3.11145	3.0995	3.05759	2.9731	2.82479
4.20949	3.19531	2.25831	1.45786	0.822725	0.353025	0.0299962	-0.174215	-0.28933	-0.342323	-0.354727	-0.341274	-0.309512	-0.260012	-0.187018	-0.0795577	0.0769106	0.298056	0.597196	0.980508	1.44055	1.94867	2.45167	2.88562	3.20943	3.4302	3.59276	3.74708	3.92352	4.12534	4.33571	4.53422	4.70886	4.85722	4.98298	5.09266	5.19292	5.28814	5.37824	5.45673	5.50891	5.51536	5.46436	5.35892	5.20828	5.0176	4.7876	4.5187	4.2159	3.89449
16.1824	12.4819	9.02683	6.02299	3.59382	1.76788	0.49914	-0.301218	-0.737519	-0.911539	-0.91228	-0.811242	-0.661714	-0.500356	-0.349973	-0.222741	-0.123257	-0.0511369	-0.00311334	0.0254176	0.0393313	0.0431203	0.0405518	0.0345479	0.027209	0.0199188	0.0134846	0.00828309	0.00439283	0.0017031	-2.43392e-06	-0.000986549	-0.00151961	-0.00185588	-0.00221955	-0.00279525	-0.0037184	-0.00506161	-0.00681435	-0.00885469	-0.0109134	-0.0125339	-0.013033	-0.0114744	-0.00666779	0.00278562	0.0183765	0.0414717	0.0729699	0.112803
34.0224	27.8003	21.7981	16.2386	11.3291	7.22916	4.02002	1.68383	0.119092	-0.819712	-1.28726	-1.42585	-1.35404	-1.1625	-0.914622	-0.649934	-0.388957	-0.138561	0.102621	0.338903	0.572427	0.798224	0.999283	1.14596	1.20677	1.16562	1.03238	0.840418	0.632526	0.445106	0.302253	0.218069	0.199653	0.248779	0.362255	0.530985	0.737545	0.956451	1.16222	1.33505	1.45702	1.51401	1.5038	1.43098	1.29695	1.10688	0.882057	0.654868	0.453335	0.293591
77.5078	65.4252	53.6979	42.7587	32.9022	24.2942	17.0105	11.0615	6.4053	2.95263	0.565936	-0.931426	-1.73202	-2.01634	-1.93362	-1.59456	-1.07218	-0.40817	0.376596	1.26836	2.24411	3.25603	4.22697	5.06826	5.71607	6.16006	6.43789	6.60208	6.69332	6.73398	6.72719	6.66058	6.52152	6.31265	6.05489	5.77734	5.5022	5.23734	4.97936	4.71948	4.44881	4.16421	3.86936	3.56768	3.25964	2.94979	2.64748	2.35964	2.08913	1.83173
117.578	101.009	84.8379	69.6165	55.7573	43.5008	32.9293	24.0131	16.6678	10.7893	6.26073	2.94251	0.666522	-0.75462	-1.51277	-1.78802	-1.73437	-1.47206	-1.08713	-0.635998	-0.153063	0.340124	0.824869	1.27664	1.66503	1.96392	2.15979	2.25096	2.24367	2.1501	1.98837	1.78433	1.57095	1.37803	1.21752	1.08391	0.967619	0.862274	0.767022	0.687807	0.629628	0.586447	0.543854	0.492982	0.437762	0.386412	0.340927	0.294975	0.235057	0.141532
143.448	123.093	103.122	84.1092	66.5523	50.8421	37.2314	25.8258	16.6104	9.48392	4.2753	0.743414	-1.41385	-2.52357	-2.89476	-2.79101	-2.41991	-1.93303	-1.43224	-0.978908	-0.603829	-0.316418	-0.112473	0.0197576	0.0951654	0.128825	0.134237	0.122479	0.101965	0.0786156	0.0562191	0.0368928	0.0215314	0.0102069	0.00249326	-0.00228988	-0.00490661	-0.00609548	-0.00650632	-0.00666825	-0.00697532	-0.00767896	-0.00887883	-0.0105068	-0.0123025	-0.0137813	-0.0142016	-0.0125416	-0.00750078	0.0024508
95.033	78.9118	63.3637	49.0231	36.3296	25.5215	16.6802	9.76613	4.6492	1.12311	-1.08346	-2.27272	-2.73504	-2.72046	-2.42628	-1.99542	-1.52162	-1.0575	-0.623599	-0.218067	0.174231	0.573064	0.994283	1.44141	1.89643	2.31539	2.64377	2.84835	2.93383	2.92912	2.86481	2.76242	2.634	2.48421	2.31304	2.11895	1.90249	1.67054	1.43976	1.23282	1.06442	0.93169	0.823138	0.732217	0.654212	0.577786	0.492862	0.403168	0.322246	0.261281
[truncated: 51 more columns]
