# Supplementary material for: Distributions of plantar loads are altered when walking in anxiety-inducing virtual settings but not under cognitive demand
Source: PLoS One. 2026 Apr 20;21(4):e0345075. doi: 10.1371/journal.pone.0345075 (PMC13094994; doi:10.1371/journal.pone.0345075)
Supplement: S1 File — Study data is available here. (ZIP) [file pone.0345075.s001.zip › S1 File. Dataset/ProcR_41DTL.xlsx]

## Sheet: Sheet1
0.0500253	0.0687313	0.088437	0.109346	0.131708	0.155743	0.181565	0.209115	0.2381	0.267973	0.298025	0.327565	0.356096	0.38341	0.409561	0.434789	0.459422	0.483801	0.508259	0.533115	0.558643	0.585037	0.612372	0.640616	0.669654	0.69932	0.729381	0.759494	0.789192	0.817918	0.845082	0.870109	0.892462	0.911669	0.927366	0.939354	0.947641	0.952409	0.953963	0.952708	0.94914	0.943789	0.937183	0.929845	0.922296	0.915032	0.908465	0.902879	0.898417	0.895104
0.0586308	0.0965379	0.135195	0.174411	0.213937	0.253461	0.292659	0.331261	0.369124	0.406256	0.442793	0.478955	0.514998	0.551189	0.587765	0.624846	0.662339	0.699882	0.736877	0.772575	0.806183	0.836973	0.864356	0.887918	0.90743	0.922846	0.93428	0.941954	0.946161	0.94724	0.945556	0.941478	0.935384	0.927661	0.918722	0.90902	0.899022	0.889171	0.879845	0.871326	0.863788	0.857316	0.851919	0.847525	0.844001	0.841176	0.83891	0.837123	0.835755	0.834733
0.0563502	0.0920174	0.12833	0.165045	0.20193	0.238777	0.275454	0.311915	0.348163	0.384214	0.420055	0.455624	0.490814	0.525538	0.559789	0.593621	0.627095	0.660216	0.692886	0.724859	0.755737	0.785051	0.812335	0.837159	0.859155	0.87804	0.893636	0.905877	0.914811	0.92063	0.923655	0.92428	0.922904	0.919892	0.915609	0.910445	0.90481	0.899091	0.893633	0.888729	0.884588	0.881278	0.878723	0.876741	0.875107	0.8736	0.872032	0.870273	0.86825	0.865945
0.0360111	0.0741016	0.113721	0.154996	0.197984	0.242637	0.288805	0.336203	0.38438	0.432726	0.480547	0.527176	0.5721	0.615	0.655722	0.694182	0.730299	0.763965	0.795037	0.823349	0.848713	0.870943	0.889865	0.905356	0.917369	0.92594	0.931186	0.93333	0.932685	0.929622	0.924539	0.917839	0.909918	0.901164	0.891946	0.882589	0.873372	0.864533	0.856257	0.848665	0.841801	0.835649	0.830161	0.825263	0.820863	0.81687	0.813225	0.809892	0.806846	0.804064
0.0304047	0.0740007	0.117994	0.161918	0.205333	0.247874	0.289308	0.329572	0.368783	0.40718	0.445018	0.482477	0.519662	0.556659	0.593557	0.630415	0.667196	0.703736	0.739748	0.774815	0.8084	0.839862	0.868497	0.893619	0.914667	0.931279	0.943308	0.950816	0.954071	0.953526	0.949768	0.943421	0.935085	0.92531	0.914594	0.903392	0.892111	0.881125	0.870771	0.861354	0.853144	0.846376	0.841231	0.837837	0.836256	0.836468	0.838366	0.841768	0.84644	0.852123
0.0522906	0.10879	0.165427	0.221438	0.275966	0.328149	0.377329	0.423245	0.466088	0.506399	0.544893	0.582306	0.619275	0.656254	0.693424	0.730634	0.767386	0.802905	0.836286	0.866641	0.893195	0.915378	0.93288	0.945662	0.953913	0.958003	0.95841	0.955674	0.950365	0.943048	0.934235	0.924359	0.913793	0.902885	0.891991	0.881483	0.871727	0.863039	0.855662	0.849764	0.845463	0.842836	0.841919	0.842679	0.845008	0.848728	0.853597	0.859319	0.865593	0.87217
0.0471441	0.0983467	0.150846	0.204449	0.258826	0.313449	0.367632	0.420635	0.471807	0.520675	0.566985	0.610683	0.651902	0.69091	0.727982	0.763278	0.79678	0.828291	0.857482	0.883954	0.907305	0.927161	0.943204	0.955198	0.963041	0.966802	0.966718	0.963165	0.956618	0.947593	0.936613	0.92423	0.91106	0.897761	0.884954	0.873163	0.862804	0.854221	0.847684	0.843364	0.841286	0.841315	0.843168	0.846463	0.850783	0.855707	0.860829	0.865788	0.870314	0.87425
0.0542902	0.104714	0.155323	0.205288	0.253812	0.300179	0.34378	0.384152	0.421041	0.454448	0.484622	0.512001	0.53714	0.560652	0.583158	0.605245	0.62743	0.6501	0.673473	0.697605	0.722397	0.747593	0.772808	0.797557	0.821274	0.843359	0.863274	0.880651	0.895324	0.907298	0.916691	0.923674	0.928409	0.931026	0.931652	0.930459	0.927691	0.92366	0.918729	0.913282	0.907703	0.902365	0.897579	0.893546	0.890358	0.888004	0.886393	0.885385	0.884837	0.884641
0.0546817	0.0998808	0.146521	0.194607	0.243966	0.294197	0.344714	0.39486	0.444015	0.491672	0.53748	0.581286	0.623107	0.663072	0.701336	0.738006	0.773081	0.806426	0.837782	0.866798	0.893089	0.916285	0.936083	0.952281	0.964766	0.973498	0.978541	0.980113	0.978558	0.97429	0.967767	0.959475	0.949918	0.939579	0.928881	0.9182	0.9079	0.898309	0.889686	0.882194	0.875892	0.870735	0.866599	0.86334	0.860843	0.859032	0.857841	0.857195	0.857017	0.857248
0.0495742	0.0972435	0.146621	0.197738	0.250417	0.304247	0.358633	0.412864	0.466221	0.518082	0.567962	0.615522	0.660593	0.703186	0.74341	0.781328	0.816858	0.849761	0.879691	0.906277	0.929213	0.948301	0.96345	0.974683	0.982146	0.986092	0.986831	0.984711	0.9801	0.973374	0.964917	0.955123	0.944416	0.93324	0.922025	0.911147	0.900929	0.891657	0.883565	0.876805	0.871456	0.867565	0.86514	0.864102	0.864281	0.865431	0.867291	0.869631	0.872261	0.875043
0.0600164	0.14054	0.222238	0.304205	0.385191	0.463714	0.538293	0.607666	0.670946	0.727659	0.777682	0.821149	0.858355	0.889675	0.915508	0.936267	0.952349	0.964108	0.971863	0.97593	0.976643	0.974363	0.969513	0.962595	0.954161	0.944782	0.935017	0.925386	0.916345	0.908285	0.901515	0.896238	0.892551	0.890456	0.889865	0.890592	0.892365	0.894859	0.897758	0.900832	0.903951	0.90706	0.910135	0.913139	0.915987	0.918561	0.920753	0.922491	0.923747	0.92455
0.0344455	0.0758316	0.118468	0.162263	0.207013	0.252359	0.297785	0.342655	0.386325	0.428259	0.468137	0.505874	0.541576	0.575478	0.607878	0.639066	0.66928	0.698662	0.727244	0.754988	0.781833	0.807685	0.832377	0.855654	0.877208	0.896733	0.913974	0.928747	0.940952	0.950573	0.957662	0.962294	0.964552	0.964558	0.962489	0.958583	0.953139	0.946511	0.939082	0.931225	0.923266	0.915477	0.908081	0.901256	0.89514	0.88984	0.885433	0.881961	0.879427	0.877787
0.0424539	0.0924005	0.144327	0.198372	0.254468	0.312247	0.371057	0.430038	0.488213	0.54457	0.598116	0.647897	0.693087	0.733167	0.76807	0.79815	0.823997	0.846265	0.865566	0.882403	0.897128	0.909931	0.920855	0.929849	0.936826	0.94171	0.944456	0.945075	0.943637	0.940292	0.935264	0.928826	0.921285	0.912961	0.904148	0.895099	0.886025	0.877106	0.86849	0.86029	0.852591	0.845469	0.839005	0.833282	0.828358	0.824275	0.821078	0.818826	0.817599	0.81751
0.0408174	0.0843311	0.129941	0.178011	0.228579	0.281276	0.335401	0.390062	0.444313	0.497233	0.548018	0.596072	0.641092	0.683084	0.722284	0.759012	0.793492	0.825753	0.855619	0.882749	0.906711	0.927082	0.943535	0.955881	0.964085	0.968285	0.968785	0.966041	0.960634	0.953207	0.944384	0.934731	0.924766	0.914954	0.905718	0.897437	0.890436	0.884948	0.881092	0.87886	0.87811	0.878581	0.879928	0.881778	0.883776	0.885623	0.887086	0.888021	0.888396	0.888299
0.0463227	0.0868036	0.128303	0.170666	0.213732	0.257321	0.301229	0.345225	0.389052	0.43244	0.475143	0.51698	0.557835	0.597673	0.636531	0.674473	0.711521	0.747575	0.782394	0.815623	0.846809	0.875423	0.900908	0.922763	0.940626	0.954325	0.963875	0.969469	0.971435	0.970173	0.966114	0.959698	0.951357	0.941525	0.930657	0.919218	0.907627	0.896244	0.88539	0.87538	0.866528	0.859141	0.853515	0.8499	0.848445	0.849166	0.851938	0.856512	0.862528	0.86952
0.0485262	0.0950906	0.14189	0.188362	0.23394	0.27815	0.320761	0.36187	0.401848	0.441197	0.480366	0.519597	0.558875	0.597986	0.636639	0.674555	0.711462	0.747032	0.780834	0.812344	0.841028	0.866427	0.88822	0.906242	0.92048	0.931071	0.938294	0.942528	0.9442	0.943731	0.941508	0.937842	0.932954	0.927017	0.920216	0.91279	0.905025	0.897247	0.889795	0.882973	0.876981	0.871888	0.867667	0.864248	0.861543	0.859457	0.857891	0.856746	0.855905	0.855261
0.0308159	0.0741753	0.118778	0.164593	0.211338	0.25846	0.305239	0.350979	0.395183	0.437665	0.478522	0.518021	0.556443	0.593997	0.630821	0.667003	0.702572	0.737457	0.771467	0.804298	0.835587	0.864932	0.89191	0.9161	0.937111	0.954615	0.968374	0.978274	0.984329	0.986684	0.985618	0.981525	0.974868	0.966156	0.955928	0.944762	0.933263	0.922018	0.911529	0.902156	0.894103	0.887456	0.882226	0.87836	0.875727	0.874137	0.873372	0.873209	0.873426	0.873842
0.0540652	0.0937867	0.134582	0.176407	0.219089	0.262319	0.305729	0.348993	0.39187	0.434192	0.47581	0.516581	0.556372	0.595032	0.632338	0.667969	0.701562	0.732801	0.761474	0.787475	0.8108	0.831554	0.849923	0.866123	0.880346	0.892746	0.90344	0.912507	0.919997	0.925924	0.930239	0.932842	0.933659	0.932726	0.930198	0.926324	0.921415	0.915815	0.909876	0.903938	0.898301	0.8932	0.888789	0.885161	0.882372	0.880451	0.879412	0.87924	0.879861	0.881157
0.0456038	0.0838558	0.122547	0.161381	0.200161	0.238764	0.277142	0.31535	0.353538	0.39189	0.430532	0.469464	0.508575	0.547708	0.586689	0.625286	0.663199	0.700107	0.735694	0.769638	0.80159	0.831183	0.858062	0.881919	0.902525	0.91977	0.933668	0.944342	0.951981	0.956781	0.958917	0.958548	0.955853	0.951043	0.944369	0.936145	0.926789	0.916821	0.906825	0.897368	0.888927	0.881843	0.876293	0.872285	0.869704	0.868362	0.868033	0.86848	0.869495	0.870905
0.0335537	0.0808515	0.129694	0.180103	0.231825	0.284308	0.336808	0.388547	0.438857	0.487259	0.533517	0.577687	0.620103	0.661261	0.701609	0.741343	0.780324	0.818102	0.85402	0.887309	0.917186	0.942955	0.964086	0.980237	0.991278	0.997287	0.998526	0.99542	0.98853	0.978517	0.96609	0.95196	0.936811	0.921305	0.906079	0.891729	0.878778	0.867632	0.858542	0.851609	0.846816	0.844072	0.843223	0.844073	0.846402	0.849995	0.854664	0.86026	0.866655	0.873756
0.0410849	0.0808541	0.122175	0.165143	0.209619	0.255149	0.301022	0.346386	0.390374	0.432215	0.471326	0.507378	0.540362	0.570629	0.598853	0.625872	0.652472	0.679249	0.706528	0.734317	0.762306	0.789954	0.816623	0.841707	0.864691	0.885182	0.902926	0.917812	0.929873	0.939263	0.946179	0.950771	0.953099	0.953164	0.950991	0.946706	0.940584	0.933054	0.924668	0.916026	0.907701	0.900201	0.893908	0.889027	0.885584	0.883497	0.882642	0.882884	0.884053	0.885947
0.0492604	0.104574	0.16209	0.221874	0.283561	0.346285	0.408766	0.469493	0.526933	0.579717	0.626786	0.667519	0.701812	0.730088	0.753212	0.772303	0.788534	0.802962	0.816419	0.829469	0.842411	0.855322	0.868122	0.880644	0.892676	0.903996	0.914394	0.923693	0.931772	0.938561	0.944009	0.948045	0.950599	0.951654	0.951263	0.949547	0.946666	0.94279	0.938067	0.932629	0.926607	0.920125	0.913323	0.906377	0.899482	0.892826	0.88656	0.880804	0.875688	0.871397
0.0447763	0.0997961	0.156672	0.215342	0.275356	0.335819	0.395476	0.452923	0.506868	0.556346	0.600859	0.640441	0.675628	0.707294	0.736395	0.763726	0.789778	0.814715	0.838434	0.860659	0.881021	0.899143	0.914703	0.927472	0.937339	0.944318	0.948533	0.950182	0.949501	0.946747	0.942198	0.936174	0.92904	0.921193	0.913054	0.90507	0.897655	0.891131	0.885688	0.881402	0.878253	0.876157	0.874985	0.874581	0.874765	0.875354	0.876193	0.877176	0.87826	0.879464
0.053334	0.112035	0.1712	0.230052	0.287675	0.343095	0.395456	0.444167	0.488992	0.530047	0.567712	0.602509	0.63499	0.665692	0.695106	0.723619	0.751446	0.7786	0.804914	0.830111	0.853855	0.875809	0.895689	0.913301	0.928534	0.941312	0.951578	0.959313	0.964532	0.967267	0.967569	0.96554	0.961376	0.955356	0.947826	0.939179	0.929831	0.920181	0.910596	0.901415	0.892952	0.885461	0.879105	0.873933	0.869892	0.866844	0.8646	0.862971	0.861807	0.861041
0.0477302	0.113428	0.179877	0.246301	0.311656	0.374741	0.434427	0.489849	0.540569	0.586653	0.628627	0.667298	0.703484	0.737794	0.770517	0.801623	0.830835	0.857731	0.88186	0.902819	0.920332	0.934299	0.944787	0.951981	0.956127	0.957516	0.956506	0.953544	0.949146	0.943839	0.938111	0.932411	0.927133	0.922589	0.918985	0.916418	0.914884	0.9143	0.914541	0.915474	0.916995	0.91904	0.921575	0.924584	0.928069	0.932058	0.936596	0.941718	0.947406	0.953583
0.0288842	0.0698787	0.113088	0.158863	0.207298	0.258141	0.31078	0.364282	0.417497	0.469226	0.518443	0.564454	0.606952	0.645998	0.681955	0.715359	0.746744	0.776504	0.804846	0.831792	0.857212	0.880877	0.90251	0.921817	0.938485	0.952203	0.962733	0.96999	0.974049	0.975116	0.973491	0.969528	0.963601	0.956081	0.947331	0.937696	0.927503	0.917044	0.906571	0.896291	0.88638	0.877	0.868298	0.860398	0.853382	0.847302	0.8422	0.838118	0.83508	0.833092
0.0536411	0.0999944	0.147243	0.195157	0.243404	0.291573	0.339298	0.386359	0.432701	0.478326	0.52314	0.566898	0.609268	0.649946	0.688719	0.725462	0.760065	0.792392	0.822285	0.849598	0.874226	0.896109	0.915224	0.931595	0.945267	0.956292	0.964739	0.970739	0.974495	0.97626	0.976271	0.974687	0.9716	0.967097	0.961314	0.954472	0.946882	0.938939	0.931063	0.923619	0.916843	0.910852	0.905698	0.901405	0.897978	0.895383	0.893548	0.892371	0.891754	0.891646
[truncated: 51 more columns]
