# Supplementary material for: Distributions of plantar loads are altered when walking in anxiety-inducing virtual settings but not under cognitive demand
Source: PLoS One. 2026 Apr 20;21(4):e0345075. doi: 10.1371/journal.pone.0345075 (PMC13094994; doi:10.1371/journal.pone.0345075)
Supplement: S1 File — Study data is available here. (ZIP) [file pone.0345075.s001.zip › S1 File. Dataset/ProcL_14STH.xlsx]

## Sheet: Sheet1
0.0488451	0.0977527	0.145938	0.1922	0.235776	0.276352	0.313979	0.348955	0.381693	0.412597	0.44202	0.470264	0.497612	0.524333	0.550686	0.57692	0.603256	0.629851	0.656784	0.684087	0.711789	0.739951	0.768669	0.79803	0.828067	0.858712	0.889746	0.920754	0.951108	0.980018	1.00663	1.03014	1.04987	1.06539	1.07651	1.08332	1.0861	1.08534	1.08169	1.07592	1.06885	1.06123	1.05378	1.04707	1.04151	1.0374	1.0349	1.03412	1.03507	1.03768
0.0555605	0.140239	0.22234	0.298961	0.367661	0.426829	0.475904	0.515338	0.546345	0.570604	0.590002	0.606463	0.621831	0.637786	0.655745	0.676767	0.701472	0.730025	0.762189	0.797415	0.83491	0.873691	0.912634	0.950533	0.98618	1.01846	1.04645	1.06938	1.08673	1.09821	1.10386	1.10416	1.09996	1.0924	1.08279	1.07245	1.06252	1.05384	1.04697	1.04227	1.03992	1.03994	1.04218	1.04633	1.05192	1.05836	1.06505	1.07143	1.07701	1.08151
0.0674013	0.137515	0.207186	0.275282	0.339674	0.397422	0.445568	0.482136	0.506774	0.520813	0.526818	0.527969	0.527506	0.528346	0.532881	0.542921	0.559695	0.583843	0.615405	0.653815	0.697936	0.746161	0.796623	0.847436	0.896861	0.943367	0.98566	1.02268	1.05357	1.07777	1.095	1.10529	1.10896	1.10664	1.09924	1.08787	1.07378	1.0582	1.04238	1.02744	1.01436	1.00393	0.996704	0.992975	0.992756	0.995771	1.00148	1.00917	1.01802	1.02724
0.0647561	0.14018	0.213331	0.281615	0.343035	0.396539	0.442089	0.48044	0.512848	0.540804	0.565836	0.589379	0.612679	0.636705	0.662109	0.689237	0.718159	0.74872	0.780568	0.813204	0.84603	0.878387	0.909575	0.938901	0.965758	0.98967	1.01032	1.02753	1.04123	1.05152	1.05861	1.06288	1.06479	1.06483	1.06349	1.06125	1.05853	1.05565	1.05288	1.0504	1.04836	1.04689	1.0461	1.04602	1.04664	1.0479	1.04974	1.0521	1.05492	1.05818
0.0455041	0.0862881	0.128109	0.170829	0.213989	0.256753	0.298022	0.336691	0.371914	0.403307	0.43103	0.45574	0.478417	0.500147	0.521933	0.544576	0.568667	0.594614	0.62265	0.652836	0.685063	0.719072	0.754455	0.790694	0.827244	0.863576	0.899181	0.933541	0.966099	0.996214	1.02316	1.0462	1.06472	1.07831	1.08681	1.09032	1.08924	1.08421	1.07608	1.06591	1.05481	1.0439	1.03413	1.02621	1.0206	1.01751	1.0169	1.01856	1.02213	1.02715
0.0414813	0.0803448	0.120428	0.161655	0.203828	0.246407	0.288428	0.328652	0.36584	0.399041	0.427863	0.452582	0.474065	0.493533	0.512317	0.531661	0.552609	0.575935	0.602115	0.63133	0.663481	0.698233	0.735044	0.773208	0.811929	0.850411	0.887919	0.923814	0.957543	0.98861	1.01654	1.04087	1.0611	1.0768	1.08768	1.09365	1.09486	1.09171	1.08483	1.075	1.06309	1.05009	1.03696	1.0246	1.01379	1.00513	0.999013	0.995655	0.995074	0.997124
0.0597814	0.0915289	0.125159	0.160984	0.199099	0.239266	0.280879	0.323012	0.36452	0.404279	0.441468	0.475753	0.507269	0.536487	0.564092	0.590918	0.617894	0.645941	0.675841	0.708107	0.742947	0.780287	0.819772	0.860737	0.902205	0.942966	0.981719	1.01721	1.04831	1.07411	1.09392	1.1074	1.11457	1.11581	1.11186	1.10372	1.0926	1.07981	1.06662	1.05417	1.04332	1.03466	1.02855	1.02513	1.02435	1.02597	1.02954	1.03455	1.04042	1.04665
0.0564782	0.0958955	0.13579	0.175785	0.215387	0.253936	0.290686	0.324991	0.35649	0.38522	0.411647	0.436623	0.461258	0.486734	0.514138	0.544343	0.577931	0.615132	0.655804	0.699427	0.745169	0.791987	0.838778	0.884486	0.928167	0.968981	1.00617	1.03902	1.06681	1.08885	1.10456	1.11365	1.11619	1.11266	1.10391	1.09108	1.07553	1.05869	1.04192	1.02646	1.01328	1.00306	0.996179	0.992789	0.992797	0.995875	1.00148	1.00892	1.01747	1.02645
0.0402603	0.0965336	0.152435	0.206875	0.258645	0.306488	0.349331	0.386556	0.418142	0.444641	0.467049	0.486597	0.504531	0.521958	0.539787	0.558719	0.579252	0.601689	0.626159	0.652629	0.680911	0.710684	0.741516	0.772908	0.804358	0.835432	0.8658	0.895231	0.923539	0.950521	0.975916	0.99941	1.02065	1.0393	1.05505	1.06773	1.07722	1.08357	1.08698	1.08784	1.08667	1.08401	1.08039	1.0762	1.07181	1.06757	1.06388	1.06116	1.05978	1.06002
0.063939	0.108661	0.152639	0.19474	0.234023	0.269927	0.3024	0.331873	0.359094	0.384928	0.410213	0.435695	0.462005	0.489635	0.518941	0.550147	0.583334	0.618426	0.655185	0.693226	0.732063	0.771192	0.810152	0.848534	0.885938	0.921915	0.955911	0.987258	1.0152	1.03897	1.05789	1.07145	1.07938	1.08164	1.07853	1.07068	1.05906	1.04486	1.02937	1.01388	0.999556	0.987358	0.97799	0.971885	0.969188	0.96979	0.973395	0.979553	0.987693	0.997165
0.0698826	0.117157	0.16386	0.209037	0.251898	0.291803	0.328288	0.361189	0.390791	0.417839	0.44336	0.468458	0.494157	0.52132	0.550593	0.582341	0.616602	0.653118	0.691403	0.730795	0.770533	0.809848	0.84805	0.884547	0.918839	0.950495	0.979177	1.00464	1.02672	1.04528	1.0602	1.07138	1.07879	1.08249	1.08267	1.07967	1.07394	1.06609	1.05679	1.04683	1.03696	1.02782	1.01995	1.01376	1.00954	1.00748	1.0076	1.00985	1.01401	1.01974
0.0519318	0.123774	0.197777	0.273944	0.351446	0.428372	0.501958	0.569301	0.628204	0.677695	0.718059	0.750521	0.776836	0.798932	0.818659	0.837609	0.857006	0.877666	0.899963	0.923806	0.948676	0.97376	0.998144	1.021	1.04167	1.0597	1.07472	1.08644	1.09458	1.0989	1.09934	1.09601	1.08932	1.07993	1.06869	1.05654	1.04442	1.03317	1.0235	1.01598	1.01103	1.00883	1.00936	1.01237	1.01743	1.02401	1.03158	1.03964	1.0477	1.0554
0.0426091	0.0986336	0.153729	0.206672	0.255976	0.300033	0.337513	0.367829	0.39135	0.409272	0.423306	0.435363	0.447312	0.460824	0.477262	0.4976	0.522429	0.552011	0.586335	0.625139	0.66794	0.714028	0.762418	0.811829	0.860769	0.907707	0.951237	0.99015	1.02346	1.05043	1.07062	1.084	1.09084	1.09174	1.08755	1.07938	1.06856	1.05654	1.04475	1.03444	1.02655	1.02166	1.02002	1.02151	1.02579	1.03231	1.04043	1.04947	1.05881	1.06791
0.0691643	0.104768	0.141045	0.177775	0.214507	0.250584	0.285268	0.317932	0.34825	0.376328	0.402716	0.428278	0.453985	0.480719	0.509144	0.539674	0.572493	0.607564	0.644641	0.68328	0.722867	0.762702	0.802084	0.840358	0.876908	0.911151	0.942561	0.970698	0.995224	1.0159	1.0326	1.04529	1.05407	1.05908	1.06052	1.05869	1.05399	1.04696	1.03822	1.02845	1.01834	1.00854	0.999626	0.992117	0.986375	0.982586	0.980748	0.980721	0.982294	0.985214
0.0590416	0.0950549	0.13192	0.169464	0.207466	0.245559	0.283219	0.319855	0.354941	0.388162	0.419546	0.44952	0.478822	0.508344	0.53898	0.571502	0.606476	0.64423	0.684847	0.72814	0.773623	0.820507	0.867723	0.913971	0.957846	0.997994	1.03322	1.0625	1.08506	1.1004	1.1084	1.10939	1.1041	1.09365	1.07939	1.06281	1.04539	1.02851	1.01332	1.00073	0.991336	0.985441	0.983069	0.98403	0.98794	0.994231	1.0022	1.01113	1.02037	1.02945
0.0665482	0.126118	0.185662	0.244353	0.301003	0.354149	0.402372	0.444756	0.48121	0.512483	0.539931	0.565198	0.589921	0.615522	0.643093	0.673356	0.706624	0.742782	0.78129	0.821258	0.861589	0.901124	0.938746	0.973457	1.00446	1.03117	1.05322	1.07034	1.08235	1.08918	1.09091	1.08786	1.08056	1.06975	1.05637	1.04147	1.02611	1.01135	0.998111	0.987158	0.979008	0.973949	0.972077	0.973325	0.977466	0.984116	0.992757	1.00276	1.01341	1.02398
0.0667114	0.114227	0.161036	0.206002	0.24826	0.287147	0.322162	0.353023	0.379785	0.4029	0.423212	0.441904	0.460367	0.480032	0.502196	0.527879	0.557734	0.592016	0.630595	0.673007	0.718536	0.766263	0.815105	0.863877	0.91138	0.956453	0.997992	1.03498	1.06655	1.092	1.1109	1.1231	1.12872	1.12819	1.12224	1.11186	1.09824	1.08266	1.06634	1.05042	1.03583	1.02329	1.01334	1.00629	1.00231	1.00134	1.00316	1.00738	1.01349	1.02088
0.0351134	0.107684	0.17999	0.250629	0.317961	0.380253	0.435938	0.483926	0.523872	0.556267	0.582313	0.603662	0.622107	0.639322	0.656712	0.675365	0.696051	0.719248	0.745173	0.773785	0.804795	0.837695	0.871784	0.906215	0.940055	0.972364	1.00225	1.02891	1.05165	1.06992	1.08335	1.09178	1.09533	1.09445	1.08987	1.08257	1.07358	1.064	1.05486	1.04706	1.04128	1.03791	1.03708	1.03874	1.04269	1.04859	1.05593	1.06409	1.07234	1.08001
0.0631306	0.126216	0.186589	0.241943	0.2905	0.331369	0.364774	0.391995	0.415049	0.43624	0.457732	0.481254	0.507933	0.538267	0.572225	0.609351	0.648851	0.689697	0.730754	0.770921	0.809263	0.845102	0.878035	0.907911	0.934778	0.958775	0.980031	0.998578	1.01434	1.02719	1.037	1.04376	1.04753	1.04854	1.04718	1.04397	1.03952	1.03447	1.02938	1.02469	1.0207	1.01758	1.01543	1.01426	1.01409	1.01487	1.01652	1.01893	1.02203	1.02579
0.0619326	0.126397	0.191139	0.255153	0.317115	0.375426	0.428442	0.474802	0.513748	0.545282	0.570058	0.589138	0.603778	0.615306	0.625053	0.634258	0.644013	0.655217	0.668542	0.684454	0.703245	0.725026	0.74972	0.777069	0.806661	0.837948	0.87026	0.902833	0.934856	0.965512	0.994006	1.01961	1.04171	1.05992	1.07402	1.08405	1.09019	1.09277	1.09216	1.08876	1.08299	1.07539	1.06664	1.0575	1.04876	1.04112	1.03513	1.03115	1.02935	1.02968
0.0387305	0.0930793	0.147433	0.20095	0.252677	0.301529	0.34637	0.386276	0.420874	0.450524	0.476206	0.499273	0.521219	0.543535	0.56762	0.594709	0.625744	0.661237	0.701163	0.744983	0.791753	0.840251	0.889094	0.93683	0.982014	1.02327	1.05938	1.08936	1.11254	1.12851	1.13723	1.13898	1.13432	1.12414	1.10955	1.09192	1.07273	1.05351	1.03562	1.02019	1.00804	0.999674	0.995287	0.994795	0.997884	1.00406	1.01267	1.02299	1.03425	1.04572
0.0627459	0.102587	0.142761	0.182812	0.222385	0.261072	0.298349	0.333674	0.366648	0.397193	0.425659	0.452807	0.479665	0.507321	0.536743	0.568661	0.603527	0.64148	0.682318	0.725487	0.770114	0.81512	0.859398	0.90196	0.941986	0.978808	1.01187	1.04068	1.06478	1.08378	1.09738	1.10544	1.10806	1.10564	1.09887	1.08863	1.07593	1.06182	1.04732	1.03336	1.02074	1.01012	1.00201	0.996755	0.994497	0.995144	0.998387	1.00375	1.01069	1.01864
0.0594633	0.115642	0.172213	0.228543	0.283747	0.336729	0.38641	0.432042	0.473413	0.510838	0.545013	0.576841	0.60729	0.637257	0.667472	0.698445	0.730441	0.763496	0.797466	0.832044	0.866777	0.901073	0.934241	0.965547	0.994288	1.01985	1.04171	1.05939	1.07249	1.08064	1.08363	1.08152	1.07476	1.06424	1.05126	1.03727	1.02372	1.01189	1.00275	0.996931	0.994638	0.995729	0.999765	1.00607	1.01386	1.02231	1.03068	1.03837	1.04498	1.05025
0.0459186	0.0844882	0.123892	0.163901	0.204153	0.244079	0.282911	0.319836	0.354219	0.385777	0.414652	0.441387	0.466853	0.492082	0.518079	0.545694	0.575566	0.60812	0.643554	0.681822	0.722625	0.765407	0.809364	0.853511	0.896815	0.938333	0.977261	1.01291	1.04469	1.07205	1.09454	1.11179	1.12352	1.12958	1.13001	1.12509	1.11537	1.1017	1.08514	1.06694	1.04843	1.03088	1.01539	1.00281	0.993696	0.988327	0.986701	0.988559	0.993404	1.00055
[truncated: 51 more columns]
