# Supplementary material for: Distributions of plantar loads are altered when walking in anxiety-inducing virtual settings but not under cognitive demand
Source: PLoS One. 2026 Apr 20;21(4):e0345075. doi: 10.1371/journal.pone.0345075 (PMC13094994; doi:10.1371/journal.pone.0345075)
Supplement: S1 File — Study data is available here. (ZIP) [file pone.0345075.s001.zip › S1 File. Dataset/ProcLLat_19DTL.xlsx]

## Sheet: Sheet1
0.690465	0.710543	0.946517	1.50992	2.50848	4.03517	6.15429	8.88254	12.1832	15.9848	20.2139	24.8142	29.738	34.9333	40.3488	45.9433	51.6915	57.5817	63.6025	69.7297	75.9275	82.1689	88.4664	94.8946	101.588	108.72	116.464	124.949	134.228	144.278	155	166.229	177.762	189.378	200.867	212.041	222.757	232.932	242.542	251.622	260.249	268.517	276.512	284.292	291.886	299.295	306.511	313.538	320.399	327.143
3.21704	2.43932	1.87957	1.68676	2.00803	2.9768	4.70297	7.26566	10.7056	15.0156	20.1232	25.8709	32.0226	38.3064	44.4731	50.3376	55.8026	60.8681	65.6177	70.1783	74.6803	79.2297	83.8911	88.6873	93.6137	98.6535	103.78	108.936	114.026	118.937	123.564	127.828	131.667	135.048	137.966	140.457	142.606	144.532	146.364	148.225	150.219	152.431	154.932	157.777	161.011	164.674	168.805	173.446	178.636	184.396
0.972936	1.12019	1.50914	2.30754	3.69078	5.81426	8.79525	12.7081	17.5646	23.2787	29.6686	36.5151	43.6292	50.8846	58.2245	65.6554	73.2285	81.0129	89.074	97.4575	106.178	115.23	124.603	134.293	144.281	154.529	164.975	175.547	186.163	196.759	207.29	217.738	228.102	238.398	248.643	258.846	269	279.085	289.071	298.929	308.642	318.209	327.632	336.9	345.97	354.769	363.216	371.24	378.805	385.908
1.40457	1.97394	2.8023	4.01871	5.73711	8.03032	10.907	14.3084	18.1325	22.2676	26.6205	31.1278	35.7531	40.4749	45.279	50.1593	55.122	60.1828	65.3527	70.6169	75.9188	81.1562	86.1984	90.9187	95.2225	99.0601	102.432	105.388	108.01	110.389	112.608	114.723	116.767	118.762	120.732	122.692	124.652	126.606	128.533	130.398	132.174	133.851	135.438	136.961	138.446	139.92	141.421	142.994	144.68	146.515
-1.29527	-0.858913	-0.17912	0.877151	2.44486	4.64575	7.57091	11.2587	15.6734	20.7097	26.2405	32.1765	38.4926	45.2147	52.3935	60.0802	68.2984	77.0146	86.1287	95.4935	104.948	114.343	123.537	132.39	140.734	148.375	155.105	160.736	165.127	168.21	170.028	170.764	170.726	170.292	169.825	169.611	169.826	170.55	171.791	173.514	175.671	178.22	181.143	184.443	188.139	192.261	196.851	201.942	207.543	213.644
-1.22756	-1.3809	-1.37587	-1.10382	-0.429953	0.799418	2.74083	5.52764	9.23862	13.8672	19.2979	25.31	31.6197	37.9464	44.0637	49.8151	55.1061	59.8991	64.2046	68.064	71.5389	74.7052	77.6411	80.4202	83.1131	85.7785	88.4377	91.0596	93.5715	95.8832	97.9152	99.6275	101.038	102.225	103.317	104.469	105.845	107.596	109.835	112.633	116.017	119.981	124.496	129.515	134.991	140.883	147.156	153.767	160.663	167.781
-0.582319	-0.567457	-0.469581	-0.22864	0.223743	0.958299	2.039	3.51443	5.41083	7.72858	10.4536	13.5828	17.1411	21.178	25.754	30.9241	36.717	43.1151	50.059	57.4676	65.2516	73.3142	81.5494	89.8407	98.0622	106.089	113.824	121.214	128.239	134.89	141.167	147.075	152.626	157.834	162.723	167.324	171.675	175.827	179.85	183.821	187.819	191.929	196.247	200.882	205.941	211.496	217.573	224.148	231.164	238.549
-1.36841	-1.22331	-0.838993	-0.0670615	1.25401	3.28069	6.13904	9.90241	14.574	20.0666	26.1933	32.6978	39.311	45.7938	51.9524	57.6535	62.8448	67.5622	71.9127	76.0456	80.1278	84.3236	88.7765	93.5982	98.8618	104.591	110.747	117.226	123.893	130.611	137.263	143.756	150.019	156.003	161.683	167.06	172.168	177.061	181.802	186.443	191.028	195.608	200.248	205.025	210.015	215.288	220.904	226.902	233.305	240.128
0.841566	0.964579	1.27093	1.87925	2.92129	4.53099	6.83335	9.92647	13.8501	18.5587	23.9208	29.7367	35.7695	41.7802	47.5523	52.9099	57.7401	62.001	65.7077	68.9091	71.6624	74.016	76.0132	77.702	79.1347	80.3608	81.4197	82.3398	83.1392	83.8305	84.4276	84.956	85.4623	86.0121	86.6732	87.503	88.5493	89.856	91.463	93.4018	95.6892	98.3301	101.33	104.695	108.427	112.519	116.945	121.668	126.645	131.841
-1.16812	-0.888455	-0.387523	0.466291	1.80857	3.76136	6.41451	9.80934	13.9163	18.6098	23.6753	28.8665	33.9757	38.8732	43.5071	47.8819	52.0435	56.0662	60.0335	64.0227	68.1009	72.3221	76.7236	81.3267	86.1449	91.1868	96.4448	101.879	107.414	112.945	118.358	123.552	128.457	133.034	137.269	141.176	144.785	148.141	151.31	154.37	157.389	160.421	163.498	166.635	169.823	173.048	176.301	179.595	182.971	186.489
-0.606096	0.497045	1.76275	3.25252	5.01583	7.0783	9.43159	12.0323	14.8124	17.6965	20.6198	23.5428	26.4592	29.3902	32.3645	35.3924	38.4554	41.5177	44.5462	47.5206	50.4335	53.2866	56.0895	58.8587	61.6187	64.4025	67.2513	70.2124	73.336	76.6802	80.3211	84.3472	88.8377	93.8468	99.3972	105.476	112.041	119.045	126.448	134.23	142.388	150.928	159.85	169.141	178.766	188.68	198.827	209.148	219.581	230.067
3.38145	3.30184	3.44816	3.95972	4.98097	6.63226	8.98305	12.0452	15.7825	20.1169	24.9286	30.0654	35.3685	40.6946	45.9209	50.9411	55.677	60.0991	64.2347	68.1569	71.9697	75.7958	79.7654	84.0002	88.5917	93.5824	98.9514	104.613	110.436	116.26	121.909	127.211	132.024	136.269	139.928	143.045	145.718	148.097	150.373	152.773	155.53	158.857	162.915	167.809	173.598	180.303	187.902	196.34	205.525	215.338
-0.868441	-0.919812	-0.884379	-0.692455	-0.25774	0.52081	1.75868	3.57579	6.06969	9.28488	13.194	17.6994	22.6529	27.8838	33.2328	38.5857	43.8909	49.1606	54.464	59.9013	65.5679	71.5321	77.8328	84.4825	91.4702	98.7689	106.341	114.126	122.027	129.895	137.557	144.827	151.527	157.51	162.685	167.025	170.547	173.293	175.333	176.775	177.756	178.429	178.932	179.383	179.881	180.514	181.367	182.526	184.079	186.112
-0.854988	-0.967576	-0.96975	-0.786445	-0.324162	0.524088	1.86771	3.80056	6.38063	9.61628	13.4642	17.8384	22.6274	27.7144	32.99	38.3593	43.7603	49.1795	54.6481	60.2234	65.9682	71.9351	78.1684	84.7122	91.6112	98.9065	106.633	114.816	123.469	132.592	142.152	152.073	162.242	172.548	182.9	193.232	203.493	213.634	223.612	233.392	242.946	252.248	261.292	270.086	278.645	286.984	295.113	303.039	310.752	318.208
-1.09342	-0.701879	-0.0844817	0.884266	2.32751	4.34827	7.01487	10.3493	14.3105	18.7828	23.5954	28.5713	33.5734	38.5156	43.3378	47.9828	52.4129	56.6492	60.7813	64.9449	69.2977	74.005	79.2263	85.0953	91.6947	99.0398	107.085	115.747	124.921	134.472	144.24	154.062	163.793	173.325	182.582	191.516	200.101	208.33	216.229	223.847	231.253	238.511	245.679	252.8	259.903	267.027	274.231	281.585	289.152	296.969
-1.43137	-0.996315	-0.362978	0.595856	2.03404	4.11323	6.98367	10.756	15.4584	20.9983	27.1702	33.7211	40.4279	47.1484	53.8404	60.554	67.4055	74.5429	82.1089	90.205	98.8724	108.095	117.809	127.91	138.258	148.682	158.983	168.958	178.424	187.243	195.333	202.669	209.261	215.158	220.453	225.287	229.829	234.248	238.704	243.334	248.249	253.519	259.178	265.218	271.601	278.263	285.123	292.094	299.087	306.018
-0.946429	-1.03664	-1.01076	-0.780858	-0.240108	0.731095	2.25274	4.42876	7.32809	10.961	15.2619	20.0994	25.3075	30.7119	36.1498	41.49	46.6492	51.5962	56.3465	60.9553	65.5087	70.1018	74.8189	79.7351	84.9337	90.5129	96.5812	103.245	110.58	118.6	127.251	136.434	146.029	155.909	165.941	175.983	185.893	195.531	204.78	213.538	221.726	229.309	236.315	242.841	249.032	255.036	260.988	267.004	273.191	279.643
-0.520936	-0.554649	-0.504679	-0.322234	0.0505428	0.676089	1.61286	2.90318	4.56215	6.57223	8.88779	11.453	14.2215	17.1608	20.2505	23.4792	26.8389	30.3172	33.9019	37.5845	41.3602	45.2331	49.2233	53.3571	57.6424	62.0509	66.5267	71.0111	75.4559	79.8114	84.0116	87.9738	91.6197	94.902	97.8147	100.387	102.675	104.758	106.736	108.721	110.824	113.138	115.737	118.691	122.066	125.91	130.249	135.082	140.396	146.155
-1.44068	-1.49943	-1.35031	-0.85437	0.151697	1.84335	4.3863	7.90777	12.4631	18.0026	24.3565	31.256	38.3885	45.4592	52.2301	58.5379	64.3051	69.5406	74.3256	78.7924	83.1075	87.4505	91.9869	96.8425	102.09	107.743	113.771	120.118	126.717	133.493	140.38	147.319	154.253	161.143	167.979	174.767	181.518	188.239	194.935	201.604	208.248	214.884	221.548	228.281	235.126	242.117	249.276	256.614	264.126	271.802
-0.789026	-0.95512	-1.05655	-1.02801	-0.783372	-0.217327	0.788261	2.35088	4.56629	7.48944	11.1284	15.4412	20.3303	25.6575	31.2764	37.0517	42.8645	48.616	54.2316	59.6633	64.8853	69.8825	74.6413	79.144	83.3683	87.2842	90.8466	93.9967	96.6872	98.9243	100.795	102.46	104.117	105.971	108.195	110.909	114.17	117.967	122.233	126.876	131.804	136.941	142.225	147.592	152.976	158.311	163.539	168.618	173.538	178.331
-1.12108	-0.919443	-0.548259	0.0973971	1.13825	2.70518	4.9199	7.86815	11.576	15.9883	20.9599	26.2752	31.6906	36.9746	41.9302	46.4123	50.348	53.7468	56.6889	59.3034	61.7572	64.2426	66.9455	70.0161	73.5588	77.6244	82.2063	87.2504	92.6713	98.3742	104.286	110.374	116.637	123.092	129.762	136.681	143.879	151.365	159.114	167.082	175.225	183.502	191.879	200.334	208.861	217.457	226.119	234.822	243.507	252.106
-1.11342	-0.563488	0.118663	1.01574	2.22884	3.87478	6.07634	8.94371	12.5439	16.8705	21.8303	27.2496	32.9004	38.5538	44.0355	49.2517	54.1809	58.8594	63.3777	67.8756	72.5254	77.5042	82.9673	89.0316	95.7608	103.151	111.132	119.589	128.383	137.371	146.423	155.438	164.334	173.03	181.434	189.446	196.969	203.931	210.301	216.091	221.341	226.097	230.404	234.314	237.874	241.131	244.149	247.022	249.882	252.895
-1.21096	-1.06404	-0.677606	0.0786181	1.34487	3.25395	5.90716	9.34812	13.538	18.3428	23.5546	28.9419	34.2943	39.4422	44.2648	48.6992	52.7382	56.4244	59.8404	63.0909	66.276	69.4707	72.7223	76.0613	79.5124	83.0945	86.8242	90.7212	94.8043	99.0818	103.549	108.189	112.971	117.852	122.789	127.744	132.698	137.64	142.566	147.475	152.37	157.261	162.163	167.096	172.092	177.21	182.532	188.162	194.199	200.718
[truncated: 51 more columns]
