# Supplementary material for: Distributions of plantar loads are altered when walking in anxiety-inducing virtual settings but not under cognitive demand
Source: PLoS One. 2026 Apr 20;21(4):e0345075. doi: 10.1371/journal.pone.0345075 (PMC13094994; doi:10.1371/journal.pone.0345075)
Supplement: S1 File — Study data is available here. (ZIP) [file pone.0345075.s001.zip › S1 File. Dataset/ProcLHeel_09DTH.xlsx]

## Sheet: Sheet1
28.1049	67.6338	108.226	149.745	191.792	233.608	274.079	311.944	346.103	375.845	400.919	421.496	438.086	451.443	462.478	472.19	481.593	491.645	503.189	516.889	533.171	552.166	573.653	597.023	621.289	645.176	667.291	686.334	701.268	711.405	716.422	716.334	711.444	702.275	689.484	673.782	655.867	636.386	615.935	595.075	574.342	554.241	535.22	517.631	501.706	487.561	475.214	464.608	455.632	448.145
41.1582	96.3477	151.222	204.673	255.427	302.263	344.268	381.018	412.628	439.639	462.829	483.033	501.053	517.631	533.436	549.046	564.919	581.348	598.414	615.953	633.545	650.532	666.11	679.453	689.846	696.778	699.975	699.414	695.287	687.938	677.794	665.321	650.979	635.211	618.441	601.087	583.554	566.211	549.343	533.139	517.712	503.119	489.385	476.513	464.483	453.246	442.713	432.772	423.308	414.219
41.2774	68.955	96.3631	122.946	148.007	170.783	190.615	207.14	220.435	231.032	239.82	247.871	256.283	266.045	277.94	292.481	309.904	330.162	352.931	377.634	403.476	429.497	454.625	477.777	497.964	514.41	526.634	534.48	538.107	537.923	534.476	528.363	520.163	510.402	499.529	487.913	475.866	463.668	451.561	439.756	428.438	417.772	407.891	398.87	390.722	383.391	376.765	370.694	365.01	359.549
42.2901	80.4733	117.771	153.112	185.612	214.694	240.175	262.28	281.573	298.83	314.886	330.521	346.393	362.993	380.604	399.274	418.818	438.85	458.831	478.15	496.229	512.622	527.044	539.358	549.558	557.746	564.115	568.909	572.389	574.804	576.354	577.175	577.344	576.903	575.914	574.484	572.748	570.84	568.878	566.929	564.987	562.974	560.765	558.208	555.144	551.436	547.015	541.903	536.2	530.041
24.4647	71.1552	116.055	157.345	193.56	223.801	247.8	265.855	278.671	287.172	292.323	295.041	296.163	296.452	296.596	297.196	298.733	301.509	305.58	310.756	316.66	322.852	328.965	334.795	340.342	345.77	351.32	357.189	363.429	369.89	376.224	381.958	386.598	389.73	391.057	390.413	387.761	383.19	376.87	369.008	359.805	349.439	338.08	325.912	313.159	300.081	286.961	274.083	261.712	250.069
39.7459	80.4409	120.02	157.205	190.976	220.721	246.306	268.044	286.562	302.642	317.082	330.593	343.745	356.958	370.537	384.698	399.589	415.288	431.781	448.929	466.423	483.787	500.428	515.726	529.117	540.159	548.581	554.298	557.392	558.104	556.795	553.893	549.828	544.997	539.725	534.239	528.653	522.986	517.216	511.318	505.28	499.1	492.783	486.346	479.833	473.311	466.849	460.5	454.295	448.237
45.5141	85.3285	123.825	159.667	191.838	219.764	243.353	262.956	279.28	293.259	305.88	318.042	330.466	343.669	357.98	373.574	390.487	408.652	427.92	448.055	468.707	489.423	509.665	528.851	546.437	561.991	575.248	586.122	594.688	601.131	605.697	608.644	610.206	610.588	609.981	608.572	606.544	604.069	601.293	598.334	595.275	592.185	589.113	586.095	583.137	580.227	577.329	574.393	571.358	568.161
44.2881	84.5995	124.93	164.595	202.751	238.509	271.133	300.208	325.69	347.875	367.303	384.648	400.619	415.897	431.102	446.779	463.366	481.146	500.191	520.327	541.15	562.104	582.553	601.841	619.352	634.552	647.023	656.472	662.744	665.825	665.816	662.907	657.383	649.611	640.031	629.139	617.468	605.556	593.908	582.942	572.974	564.21	556.759	550.634	545.764	541.998	539.119	536.859	534.914	532.97
42.681	83.9635	124.526	163.293	199.472	232.623	262.672	289.864	314.658	337.597	359.161	379.668	399.263	417.996	435.893	452.975	469.248	484.679	499.181	512.612	524.766	535.377	544.156	550.837	555.233	557.268	556.995	554.564	550.165	543.983	536.185	526.94	516.447	504.953	492.744	480.128	467.419	454.921	442.931	431.738	421.618	412.808	405.485	399.728	395.486	392.596	390.83	389.938	389.691	389.883
30.7975	62.8899	95.1483	127.083	158.108	187.64	215.223	240.599	263.741	284.866	304.404	322.896	340.841	358.56	376.138	393.455	410.275	426.347	441.477	455.57	468.635	480.744	491.98	502.389	511.944	520.538	528.01	534.172	538.848	541.903	543.267	542.963	541.121	537.969	533.807	528.984	523.863	518.761	513.905	509.399	505.228	501.279	497.378	493.331	488.974	484.196	478.944	473.217	467.062	460.576
29.6978	56.0844	83.08	110.518	138.076	165.223	191.267	215.478	237.266	256.319	272.629	286.426	298.06	307.917	316.383	323.843	330.677	337.26	343.974	351.202	359.313	368.614	379.3	391.401	404.763	419.045	433.761	448.348	462.231	474.868	485.772	494.543	500.893	504.664	505.831	504.512	500.972	495.594	488.847	481.225	473.188	465.108	457.231	449.677	442.468	435.563	428.894	422.377	415.934	409.511
26.2714	70.8339	115.686	160.277	203.813	245.294	283.709	318.297	348.745	375.226	398.293	418.73	437.399	455.138	472.681	490.622	509.398	529.256	550.237	572.181	594.751	617.451	639.652	660.647	679.716	696.214	709.635	719.655	726.152	729.198	729.024	725.962	720.388	712.683	703.227	692.396	680.555	668.054	655.222	642.348	629.68	617.422	605.752	594.818	584.736	575.578	567.358	560.002	553.355	547.206
34.2555	89.488	143.633	195.164	242.488	284.25	319.641	348.546	371.488	389.428	403.504	414.838	424.417	433.055	441.365	449.747	458.386	467.251	476.095	484.491	491.902	497.779	501.631	503.092	501.976	498.313	492.345	484.49	475.286	465.296	455.022	444.856	435.054	425.717	416.818	408.262	399.925	391.697	383.495	375.272	367.01	358.699	350.328	341.886	333.374	324.809	316.221	307.651	299.136	290.701
35.7581	62.605	89.6749	116.495	142.761	168.343	193.188	217.181	240.063	261.468	281.023	298.498	313.903	327.488	339.666	350.889	361.549	371.933	382.255	392.689	403.399	414.542	426.257	438.632	451.676	465.275	479.148	492.818	505.653	516.942	525.99	532.199	535.128	534.532	530.39	522.914	512.517	499.774	485.365	470.013	454.428	439.245	424.964	411.905	400.204	389.826	380.6	372.265	364.536	357.156
52.3264	92.5242	130.491	164.459	192.738	214.033	227.777	234.288	234.734	230.909	224.899	218.742	214.146	212.326	213.961	219.226	227.863	239.289	252.696	267.155	281.721	295.538	307.934	318.455	326.851	333.016	336.94	338.683	338.355	336.113	332.157	326.721	320.062	312.463	304.217	295.607	286.884	278.268	269.915	261.906	254.249	246.912	239.84	232.954	226.149	219.314	212.341	205.144	197.677	189.938
35.6451	77.3701	120.681	165.71	211.905	257.947	302.034	342.354	377.512	406.777	430.116	448.064	461.512	471.493	478.999	484.863	489.716	493.989	497.927	501.591	504.879	507.565	509.361	509.983	509.189	506.804	502.733	496.977	489.651	480.972	471.201	460.578	449.301	437.558	425.541	413.444	401.453	389.752	378.525	367.952	358.191	349.359	341.507	334.608	328.563	323.241	318.509	314.251	310.355	306.723
22.4484	71.669	121.668	172.035	221.876	269.963	315.081	356.353	393.384	426.223	455.204	480.76	503.294	523.132	540.551	555.821	569.234	581.103	591.726	601.311	609.926	617.475	623.729	628.382	631.132	631.769	630.244	626.706	621.488	615.055	607.939	600.661	593.676	587.317	581.782	577.127	573.279	570.062	567.199	564.342	561.115	557.182	552.287	546.272	539.053	530.589	520.886	509.997	498.031	485.148
39.599	89.7206	138.729	185.196	227.745	265.331	297.497	324.44	346.883	365.816	382.197	396.727	409.792	421.538	432.011	441.273	449.462	456.782	463.441	469.584	475.25	480.344	484.627	487.744	489.297	488.935	486.426	481.679	474.735	465.754	455.004	442.84	429.665	415.878	401.84	387.838	374.083	360.713	347.817	335.442	323.601	312.282	301.458	291.106	281.206	271.743	262.691	254.01	245.651	237.559
26.2628	55.8506	85.8579	116.005	145.856	174.839	202.331	227.799	250.971	271.955	291.222	309.478	327.502	345.995	365.457	386.095	407.802	430.199	452.724	474.725	495.531	514.504	531.055	544.662	554.895	561.457	564.21	563.197	558.646	550.958	540.666	528.364	514.636	499.989	484.812	469.356	453.757	438.057	422.234	406.234	390.014	373.567	356.936	340.214	323.549	307.11	291.071	275.586	260.782	246.742
39.2353	93.0829	147.406	201.574	254.503	304.785	351.062	392.386	428.405	459.331	485.779	508.557	528.461	546.133	562.006	576.328	589.189	600.553	610.271	618.115	623.813	627.113	627.836	625.918	621.425	614.544	605.561	594.848	582.824	569.928	556.589	543.204	530.106	517.547	505.682	494.56	484.117	474.196	464.581	455.05	445.397	435.465	425.16	414.474	403.478	392.308	381.138	370.152	359.517	349.353
27.3863	78.0386	128.507	177.812	224.854	268.572	308.142	343.128	373.516	399.654	422.116	441.564	458.656	473.983	488.017	501.06	513.217	524.396	534.342	542.707	549.127	553.319	555.152	554.67	552.072	547.661	541.819	534.974	527.553	519.935	512.418	505.182	498.287	491.7	485.343	479.128	472.989	466.872	460.72	454.48	448.115	441.61	434.967	428.179	421.198	413.938	406.287	398.132	389.366	379.91
26.2174	48.3216	69.7735	89.8768	108.007	123.746	136.986	147.948	157.133	165.214	172.915	180.882	189.602	199.359	210.233	222.12	234.767	247.797	260.751	273.143	284.532	294.579	303.077	309.939	315.172	318.839	321.032	321.847	321.35	319.557	316.446	311.973	306.111	298.868	290.289	280.46	269.518	257.663	245.143	232.225	219.157	206.148	193.368	180.963	169.06	157.764	147.162	137.332	128.341	120.222
27.8255	60.7091	93.0051	123.894	152.526	178.206	200.596	219.811	236.35	250.942	264.349	277.199	289.896	302.631	315.46	328.38	341.375	354.415	367.419	380.219	392.544	404.041	414.302	422.887	429.363	433.35	434.596	433.013	428.679	421.81	412.71	401.73	389.236	375.593	361.154	346.253	331.182	316.18	301.443	287.14	273.399	260.313	247.952	236.379	225.645	215.783	206.789	198.621	191.196	184.42
39.8737	71.1793	101.546	130.012	155.806	178.474	197.943	214.53	228.884	241.886	254.506	267.669	282.143	298.447	316.807	337.133	359.041	381.918	405.006	427.463	448.407	466.97	482.377	494.03	501.579	504.947	504.328	500.151	492.996	483.512	472.343	460.09	447.299	434.445	421.914	409.992	398.872	388.664	379.398	371.038	363.501	356.693	350.522	344.922	339.86	335.336	331.36	327.941	325.07	322.706
27.6588	60.5137	92.827	123.807	152.601	178.462	200.94	220.017	236.113	249.999	262.617	274.9	287.647	301.464	316.737	333.628	352.082	371.842	392.498	413.534	434.363	454.345	472.82	489.158	502.821	513.423	520.768	524.859	525.895	524.233	520.336	514.688	507.745	499.902	491.492	482.784	474.01	465.377	457.059	449.171	441.771	434.884	428.524	422.712	417.473	412.807	408.67	404.976	401.599	398.385
28.2846	85.7041	142.643	197.771	249.611	296.884	338.827	375.278	406.543	433.168	455.755	474.862	490.979	504.547	515.974	525.645	533.92	541.109	547.446	553.077	558.063	562.402	566.059	568.998	571.209	572.724	573.625	574.026	574.034	573.754	573.285	572.702	572.029	571.245	570.292	569.105	567.623	565.82	563.709	561.341	558.791	556.144	553.484	550.874	548.345	545.893	543.487	541.075	538.596	535.994
4.6482	20.1907	35.2593	49.4069	62.2546	73.4879	82.8936	90.4332	96.3007	100.933	104.971	109.194	114.424	121.444	130.907	143.257	158.644	176.89	197.506	219.767	242.819	265.794	287.905	308.505	327.113	343.406	357.216	368.507	377.337	383.815	388.054	390.142	390.136	388.079	384.048	378.193	370.751	362.048	352.464	342.388	332.166	322.063	312.257	302.852	293.922	285.536	277.772	270.715	264.451	259.055
38.6196	71.5442	105.213	139.298	173.599	207.962	242.151	275.741	308.145	338.794	367.314	393.604	417.791	440.119	460.832	480.105	498.037	514.666	529.982	543.93	556.42	567.36	576.671	584.274	590.059	593.892	595.642	595.216	592.569	587.719	580.752	571.82	561.13	548.953	535.626	521.525	507.026	492.478	478.185	464.375	451.178	438.627	426.678	415.256	404.31	393.845	383.92	374.632	366.088	358.377
27.7275	73.1886	118.16	161.662	202.636	240.154	273.653	303.079	328.882	351.866	372.986	393.156	413.144	433.538	454.759	477.052	500.456	524.789	549.644	574.409	598.311	620.51	640.191	656.636	669.305	677.908	682.448	683.207	680.682	675.491	668.273	659.627	650.071	640.029	629.817	619.656	609.676	599.94	590.464	581.247	572.289	563.613	555.267	547.324	539.849	532.873	526.369	520.246	514.36	508.524
23.8213	55.5153	88.3011	122.146	156.849	192.003	227.001	261.122	293.657	324.037	351.883	377.016	399.433	419.278	436.815	452.404	466.451	479.333	491.345	502.687	513.475	523.734	533.369	542.161	549.78	555.853	560.031	562.05	561.749	559.093	554.173	547.204	538.487	528.371	517.228	505.412	493.236	480.948	468.741	456.774	445.184	434.102	423.656	413.964	405.126	397.222	390.296	384.343	379.294	375.017
30.2175	72.1315	113.745	154.192	192.537	227.969	260.001	288.56	313.955	336.744	357.567	377.004	395.512	413.389	430.778	447.711	464.153	480.041	495.301	509.833	523.477	536.002	547.128	556.565	564.056	569.418	572.567	573.547	572.526	569.75	565.497	560.037	553.624	546.498	538.882	530.978	522.947	514.905	506.919	499.032	491.273	483.671	476.267	469.112	462.267	455.782	449.699	444.039	438.795	433.938
[truncated: 51 more columns]
