# Supplementary material for: Distributions of plantar loads are altered when walking in anxiety-inducing virtual settings but not under cognitive demand
Source: PLoS One. 2026 Apr 20;21(4):e0345075. doi: 10.1371/journal.pone.0345075 (PMC13094994; doi:10.1371/journal.pone.0345075)
Supplement: S1 File — Study data is available here. (ZIP) [file pone.0345075.s001.zip › S1 File. Dataset/ProcLHeel_19DTH.xlsx]

## Sheet: Sheet1
32.1744	53.9824	76.6658	100.327	124.986	150.521	176.678	203.126	229.503	255.472	280.786	305.325	329.093	352.199	374.832	397.211	419.492	441.694	463.669	485.115	505.636	524.799	542.196	557.483	570.415	580.866	588.827	594.365	597.57	598.523	597.29	593.916	588.411	580.766	570.993	559.163	545.423	529.999	513.196	495.375	476.915	458.175	439.478	421.091	403.224	386.03	369.625	354.097	339.506	325.882
34.2278	72.4797	111.416	150.659	189.813	228.437	266.041	302.107	336.182	367.976	397.423	424.662	449.956	473.584	495.748	516.529	535.871	553.593	569.418	583.016	594.068	602.308	607.549	609.678	608.661	604.546	597.462	587.608	575.246	560.682	544.258	526.344	507.316	487.545	467.392	447.19	427.213	407.654	388.643	370.276	352.637	335.788	319.777	304.645	290.434	277.171	264.873	253.557	243.238	233.922
36.5865	66.0279	96.3897	127.535	159.36	191.716	224.309	256.65	288.101	318.01	345.833	371.216	394.047	414.459	432.773	449.422	464.898	479.71	494.359	509.294	524.874	541.326	558.723	576.974	595.832	614.923	633.798	652.001	669.124	684.837	698.883	711.059	721.201	729.191	734.952	738.455	739.73	738.885	736.102	731.606	725.626	718.37	710.027	700.781	690.817	680.34	669.585	658.807	648.268	638.231
19.7757	58.0169	96.9733	136.271	175.317	213.315	249.367	282.619	312.408	338.425	360.826	380.237	397.631	414.113	430.695	448.124	466.787	486.718	507.665	529.178	550.687	571.563	591.188	609.015	624.59	637.533	647.536	654.378	657.962	658.333	655.677	650.303	642.599	633.013	622.028	610.138	597.81	585.456	573.418	561.965	551.291	541.517	532.69	524.79	517.746	511.452	505.797	500.661	495.924	491.455
31.8843	50.4279	70.1464	91.295	114.035	138.35	164.026	190.654	217.676	244.477	270.511	295.428	319.141	341.817	363.794	385.442	407.022	428.596	450.01	470.945	490.984	509.687	526.646	541.532	554.124	564.327	572.157	577.717	581.138	582.531	581.964	579.463	575.019	568.591	560.132	549.641	537.19	522.944	507.143	490.085	472.117	453.614	434.95	416.48	398.528	381.37	365.206	350.141	336.199	323.372
34.806	58.2581	82.7241	108.3	134.991	162.643	190.938	219.419	247.567	274.905	301.092	325.97	349.553	371.982	393.465	414.214	434.403	454.151	473.494	492.355	510.513	527.588	543.057	556.295	566.646	573.516	576.47	575.313	570.123	561.232	549.147	534.454	517.741	499.549	480.354	460.548	440.438	420.255	400.184	380.391	361.023	342.201	324.014	306.526	289.789	273.853	258.761	244.553	231.255	218.878
37.4092	66.0194	96.4011	128.855	163.255	198.983	235.025	270.142	303.082	332.83	358.825	381.083	400.164	417.011	432.72	448.33	464.678	482.301	501.398	521.834	543.198	564.868	586.106	606.136	624.211	639.671	651.986	660.762	665.749	666.843	664.097	657.721	648.082	635.681	621.125	605.093	588.308	571.496	555.339	540.442	527.287	516.219	507.44	501.016	496.888	494.899	494.833	496.436	499.417	503.441
28.9573	65.9085	103.999	143.057	182.901	223.286	263.847	304.045	343.178	380.464	415.154	446.621	474.428	498.367	518.465	534.97	548.303	558.993	567.621	574.761	580.927	586.53	591.832	596.935	601.788	606.227	610.036	613.004	614.986	615.911	615.763	614.523	612.125	608.43	603.238	596.342	587.59	576.936	564.469	550.407	535.07	518.851	502.179	485.499	469.24	453.786	439.437	426.391	414.736	404.47
41.8243	69.0296	97.5972	127.625	159.037	191.523	224.535	257.322	288.986	318.652	345.68	369.812	391.168	410.138	427.269	443.143	458.26	472.948	487.329	501.326	514.696	527.082	538.083	547.303	554.397	559.106	561.288	560.927	558.095	552.906	545.482	535.958	524.498	511.307	496.627	480.735	463.936	446.554	428.914	411.343	394.166	377.706	362.257	348.053	335.243	323.889	313.978	305.439	298.171	292.044
27.5365	61.6692	98.0803	137.171	178.972	223.007	268.285	313.396	356.679	396.486	431.478	460.88	484.595	503.135	517.428	528.575	537.658	545.605	553.115	560.62	568.304	576.149	583.994	591.586	598.639	604.887	610.109	614.123	616.757	617.818	617.097	614.421	609.718	603.043	594.565	584.535	573.268	561.123	548.483	535.725	523.183	511.114	499.669	488.883	478.699	469.027	459.782	450.918	442.429	434.356
31.3184	58.8307	86.7998	114.91	142.846	170.245	196.673	221.64	244.626	265.133	282.78	297.41	309.166	318.5	326.134	332.957	339.902	347.821	357.387	369.03	382.907	398.893	416.586	435.348	454.381	472.832	489.91	504.979	517.624	527.662	535.109	540.117	542.904	543.696	542.679	539.964	535.579	529.494	521.662	512.055	500.69	487.64	473.039	457.084	440.023	422.148	403.783	385.263	366.904	348.966
24.6685	64.3513	106.184	150.351	196.715	244.723	293.407	341.424	387.164	428.968	465.431	495.666	519.435	537.084	549.343	557.109	561.26	562.529	561.46	558.439	553.76	547.661	540.31	531.786	522.063	511.028	498.516	484.372	468.51	450.967	431.924	411.677	390.585	369.005	347.258	325.611	304.273	283.413	263.18	243.721	225.199	207.78	191.606	176.768	163.303	151.204	140.42	130.864	122.413	114.913
43.4216	70.0542	97.7111	126.443	156.153	186.563	217.265	247.776	277.584	306.192	333.19	358.316	381.507	402.903	422.809	441.625	459.773	477.62	495.411	513.219	530.928	548.254	564.773	579.964	593.266	604.153	612.221	617.242	619.164	618.095	614.25	607.908	599.366	588.904	576.766	563.16	548.266	532.245	515.258	497.496	479.203	460.664	442.172	423.988	406.336	389.396	373.305	358.144	343.949	330.721
39.0258	66.0514	93.7467	121.918	150.26	178.328	205.553	231.305	254.995	276.207	294.803	310.973	325.236	338.369	351.295	364.941	380.101	397.318	416.828	438.529	461.992	486.503	511.135	534.832	556.518	575.228	590.215	601.017	607.443	609.527	607.468	601.59	592.285	579.988	565.16	548.284	529.853	510.371	490.327	470.186	450.376	431.278	413.183	396.267	380.603	366.184	352.962	340.869	329.824	319.739
38.6898	84.3112	131.21	179.136	227.652	276.077	323.477	368.742	410.777	448.723	482.11	510.884	535.333	555.939	573.231	587.684	599.67	609.445	617.166	622.913	626.692	628.453	628.107	625.537	620.604	613.178	603.204	590.755	576.069	559.554	541.758	523.299	504.78	486.724	469.525	453.393	438.351	424.283	410.999	398.298	385.996	373.951	362.08	350.372	338.882	327.692	316.9	306.605	296.906	287.883
27.6365	68.3978	110.651	154.267	198.776	243.31	286.636	327.297	363.85	395.185	420.768	440.714	455.698	466.768	475.119	481.895	488.057	494.312	501.089	508.551	516.635	525.101	533.57	541.539	548.419	553.593	556.509	556.774	554.204	548.822	540.814	530.474	518.159	504.237	489.056	472.928	456.124	438.86	421.294	403.543	385.704	367.882	350.207	332.831	315.913	299.603	284.04	269.336	255.576	242.821
10.435	44.9423	81.4486	120.299	161.654	205.346	250.825	297.174	343.156	387.317	428.195	464.611	495.918	522.116	543.808	561.995	577.828	592.383	606.481	620.583	634.755	648.714	661.917	673.71	683.48	690.777	695.369	697.239	696.525	693.45	688.249	681.122	672.233	661.731	649.779	636.574	622.352	607.388	591.994	576.5	561.235	546.507	532.602	519.784	508.277	498.273	489.923	483.34	478.587	475.67
46.6639	75.4974	104.459	133.131	160.814	186.535	209.22	227.961	242.261	252.174	258.28	261.555	263.17	264.296	265.937	268.814	273.295	279.39	286.818	295.095	303.627	311.784	318.96	324.62	328.374	330.027	329.589	327.236	323.24	317.896	311.457	304.1	295.911	286.886	276.949	265.993	253.939	240.786	226.635	211.689	196.228	180.573	165.049	149.968	135.607	122.191	109.871	98.7205	88.7496	79.9342
43.7662	89.787	137.36	186.317	236.215	286.246	335.24	381.767	424.378	461.89	493.59	519.316	539.428	554.67	565.976	574.282	580.399	584.959	588.398	590.971	592.784	593.823	593.964	592.986	590.599	586.513	580.488	572.376	562.141	549.873	535.784	520.184	503.459	486.043	468.391	450.939	434.07	418.086	403.19	389.474	376.933	365.48	354.965	345.199	335.969	327.079	318.38	309.785	301.255	292.785
30.4321	63.662	98.1488	133.82	170.319	206.959	242.804	276.778	307.842	335.2	358.488	377.854	393.939	407.726	420.311	432.685	445.573	459.382	474.206	489.866	505.97	521.986	537.314	551.339	563.475	573.206	580.14	584.035	584.806	582.505	577.283	569.353	558.971	546.429	532.039	516.131	499.058	481.187	462.898	444.567	426.538	409.094	392.446	376.737	362.053	348.431	335.885	324.422	314.043	304.741
43.8802	66.2032	89.826	115.002	141.884	170.42	200.3	230.974	261.698	291.622	319.92	345.916	369.165	389.499	407.054	422.219	435.544	447.634	459.065	470.321	481.753	493.547	505.708	518.074	530.357	542.197	553.235	563.164	571.762	578.883	584.438	588.358	590.554	590.885	589.151	585.108	578.541	569.329	557.496	543.216	526.809	508.704	489.391	469.379	449.155	429.141	409.674	390.998	373.273	356.593
43.1353	75.8826	109.288	143.091	177.079	211.041	244.722	277.807	309.936	340.766	370.03	397.583	423.41	447.591	470.205	491.249	510.597	527.992	543.089	555.524	564.997	571.317	574.424	574.382	571.323	565.392	556.712	545.407	531.636	515.629	497.692	478.208	457.619	436.386	414.961	393.741	373.054	353.149	334.182	316.227	299.3	283.387	268.452	254.438	241.27	228.867	217.155	206.05	195.459	185.289
28.1354	56.3288	85.9379	117.14	149.921	183.966	218.654	253.136	286.478	317.841	346.644	372.674	396.079	417.268	436.772	455.123	472.758	489.977	506.919	523.555	539.684	554.973	569.005	581.321	591.457	598.998	603.631	605.191	603.688	599.286	592.249	582.88	571.505	558.468	544.129	528.868	513.069	497.101	481.29	465.893	451.091	436.991	423.639	411.029	399.131	387.898	377.29	367.283	357.868	349.038
27.1753	62.0335	97.5923	133.485	169.37	204.905	239.687	273.21	304.905	334.253	360.935	384.934	406.553	426.378	445.162	463.667	482.489	501.908	521.81	541.704	560.842	578.393	593.594	605.859	614.838	620.439	622.794	622.185	618.964	613.483	606.042	596.873	586.139	573.958	560.443	545.73	530.01	513.541	496.635	479.624	462.839	446.591	431.153	416.738	403.493	391.48	380.689	371.053	362.464	354.785
[truncated: 51 more columns]
