# Supplementary material for: Distributions of plantar loads are altered when walking in anxiety-inducing virtual settings but not under cognitive demand
Source: PLoS One. 2026 Apr 20;21(4):e0345075. doi: 10.1371/journal.pone.0345075 (PMC13094994; doi:10.1371/journal.pone.0345075)
Supplement: S1 File — Study data is available here. (ZIP) [file pone.0345075.s001.zip › S1 File. Dataset/ProcLLat_09DTL.xlsx]

## Sheet: Sheet1
-0.759665	-0.847173	-0.85163	-0.703642	-0.317638	0.403926	1.5618	3.24905	5.53955	8.4742	12.0569	16.2752	21.1316	26.6643	32.9455	40.0583	48.0653	56.9855	66.7924	77.4255	88.8048	100.849	113.483	126.641	140.26	154.268	168.584	183.132	197.847	212.684	227.595	242.517	257.363	272.026	286.381	300.309	313.719	326.549	338.758	350.311	361.19	371.392	380.939	389.889	398.344	406.432	414.285	422.011	429.683	437.346
-1.46692	-1.23073	-0.745288	0.145275	1.60802	3.80241	6.85994	10.8682	15.8638	21.8446	28.8021	36.7439	45.688	55.6439	66.5954	78.4916	91.2385	104.675	118.553	132.56	146.38	159.746	172.458	184.394	195.505	205.792	215.292	224.067	232.194	239.744	246.786	253.391	259.641	265.623	271.423	277.11	282.713	288.216	293.566	298.696	303.56	308.149	312.505	316.736	321.01	325.531	330.495	336.045	342.253	349.114
-1.15207	-1.29269	-1.27964	-1.0104	-0.35839	0.81979	2.66889	5.30903	8.80579	13.1568	18.3071	24.1759	30.6669	37.6601	45.0002	52.5033	59.9817	67.2737	74.2645	80.8948	87.1562	93.0771	98.6955	104.037	109.117	113.959	118.607	123.122	127.573	132.025	136.552	141.23	146.124	151.265	156.65	162.248	168.012	173.882	179.773	185.583	191.189	196.469	201.326	205.721	209.687	213.304	216.675	219.91	223.115	226.375
-1.182	-0.955725	-0.447527	0.478854	1.96447	4.13379	7.06382	10.7541	15.1175	20.0042	25.2378	30.6307	35.9837	41.1087	45.8702	50.212	54.1587	57.7943	61.2246	64.5512	67.8699	71.2779	74.8717	78.7326	82.913	87.4301	92.2652	97.3696	102.676	108.11	113.591	119.009	124.219	129.047	133.31	136.859	139.604	141.539	142.725	143.283	143.364	143.126	142.713	142.249	141.843	141.572	141.48	141.573	141.837	142.261
-0.770407	-0.057621	0.872105	2.11828	3.75994	5.83983	8.35864	11.2757	14.5128	17.9676	21.5364	25.1387	28.7352	32.3298	35.9568	39.669	43.5324	47.6186	52.0005	56.7457	61.9081	67.5302	73.6461	80.2695	87.3714	94.8705	102.637	110.502	118.286	125.822	132.986	139.702	145.933	151.674	156.956	161.829	166.369	170.67	174.835	178.974	183.206	187.656	192.436	197.64	203.343	209.588	216.365	223.603	231.165	238.864
-0.710493	0.0638425	1.05045	2.35764	4.07767	6.26532	8.91603	11.9694	15.3421	18.9659	22.815	26.9181	31.3461	36.182	41.4965	47.3371	53.7269	60.6639	68.1196	76.0418	84.3603	92.9886	101.831	110.794	119.799	128.796	137.77	146.727	155.677	164.628	173.574	182.486	191.307	199.96	208.36	216.433	224.12	231.382	238.209	244.632	250.726	256.599	262.371	268.148	274.002	279.974	286.067	292.247	298.437	304.529
-0.767072	0.622634	2.25168	4.25068	6.70039	9.60766	12.9113	16.521	20.365	24.4188	28.7034	33.2659	38.1549	43.404	49.0331	55.0592	61.4982	68.3563	75.6253	83.2824	91.2869	99.5777	108.082	116.728	125.444	134.145	142.737	151.118	159.178	166.806	173.894	180.352	186.131	191.228	195.669	199.498	202.751	205.444	207.561	209.075	209.992	210.381	210.383	210.205	210.098	210.329	211.142	212.721	215.16	218.456
-0.740371	-0.524651	-0.169543	0.413367	1.31343	2.60831	4.35134	6.56671	9.2522	12.3836	15.9278	19.8703	24.2381	29.0971	34.5355	40.6494	47.5195	55.1813	63.6065	72.7068	82.3556	92.4136	102.744	113.225	123.769	134.328	144.883	155.447	166.039	176.655	187.256	197.769	208.093	218.1	227.62	236.443	244.348	251.152	256.729	261.018	264.021	265.805	266.474	266.154	264.993	263.182	260.963	258.607	256.376	254.497
-1.06074	-0.479546	0.284672	1.34065	2.79758	4.75669	7.29915	10.4748	14.2949	18.7252	23.6892	29.0859	34.8116	40.7691	46.8696	53.0339	59.2038	65.3585	71.516	77.7143	83.9924	90.3897	96.9573	103.762	110.875	118.357	126.255	134.589	143.341	152.453	161.832	171.356	180.885	190.28	199.425	208.23	216.635	224.613	232.167	239.325	246.143	252.71	259.141	265.567	272.125	278.966	286.235	294.055	302.5	311.578
-1.26161	-1.03686	-0.568179	0.280895	1.65447	3.68595	6.47673	10.0779	14.4803	19.6207	25.408	31.7486	38.548	45.7009	53.0944	60.6254	68.2221	75.8567	83.5382	91.2894	99.1244	107.033	114.978	122.887	130.658	138.154	145.218	151.708	157.525	162.623	167.013	170.749	173.912	176.579	178.809	180.65	182.12	183.206	183.873	184.104	183.934	183.469	182.881	182.383	182.202	182.553	183.618	185.537	188.416	192.339
-1.16338	-1.2261	-1.0988	-0.672401	0.181936	1.60222	3.71641	6.619	10.3618	14.9706	20.468	26.8762	34.1993	42.4007	51.3965	61.063	71.2356	81.6937	92.1698	102.397	112.168	121.375	130.031	138.263	146.276	154.323	162.657	171.489	180.965	191.152	202.015	213.434	225.221	237.148	248.967	260.427	271.302	281.413	290.634	298.908	306.258	312.78	318.615	323.913	328.808	333.403	337.767	341.944	345.964	349.839
-1.37546	-0.151472	1.41628	3.52502	6.33669	9.9426	14.3495	19.5022	25.3257	31.7568	38.745	46.2297	54.1341	62.3839	70.9275	79.7487	88.8707	98.3456	108.236	118.602	129.491	140.933	152.921	165.403	178.292	191.474	204.819	218.206	231.529	244.709	257.673	270.348	282.646	294.476	305.755	316.405	326.344	335.493	343.807	351.309	358.103	364.345	370.202	375.816	381.29	386.673	391.969	397.152	402.166	406.928
-1.12234	-0.873348	-0.356203	0.55742	1.99876	4.0815	6.87501	10.3766	14.4908	19.0343	23.7843	28.5475	33.2026	37.6947	42.0094	46.164	50.2147	54.254	58.3883	62.6957	67.1952	71.8503	76.5996	81.3871	86.1776	90.9601	95.7387	100.516	105.288	110.043	114.781	119.518	124.286	129.092	133.887	138.544	142.861	146.548	149.211	150.351	149.387	145.699	138.705	127.977	113.414	95.4664	75.395	55.1366	36.5837	20.901
-1.19408	52.5632	101.899	143.69	176.623	200.917	217.637	228.206	234.147	236.879	237.591	237.223	236.474	235.821	235.565	235.874	236.821	238.401	240.565	243.248	246.378	249.888	253.707	257.769	262.017	266.41	270.919	275.504	280.106	284.653	289.083	293.353	297.449	301.378	305.154	308.801	312.357	315.893	319.5	323.266	327.248	331.476	335.955	340.675	345.603	350.7	355.934	361.289	366.759	372.339
-0.999334	-0.567004	0.102252	1.13581	2.65456	4.75066	7.46718	10.7914	14.663	18.9925	23.6836	28.6535	33.8479	39.2382	44.8119	50.5726	56.5339	62.6972	69.0385	75.5168	82.0905	88.7408	95.4908	102.398	109.53	116.94	124.661	132.695	141.01	149.519	158.092	166.578	174.826	182.69	190.032	196.726	202.665	207.762	211.968	215.287	217.793	219.637	221.013	222.128	223.174	224.327	225.745	227.562	229.877	232.758
-1.28949	-1.1929	-0.826029	-0.0537701	1.27179	3.29316	6.11887	9.79535	14.3065	19.6091	25.6714	32.4809	40.0208	48.2366	57.0219	66.2253	75.6623	85.1266	94.4074	103.311	111.685	119.443	126.572	133.127	139.207	144.932	150.41	155.712	160.862	165.842	170.606	175.098	179.283	183.175	186.829	190.323	193.743	197.17	200.67	204.277	207.994	211.801	215.674	219.596	223.563	227.589	231.709	235.988	240.53	245.446
-0.998223	0.0961261	1.40625	3.03888	5.08348	7.60172	10.6172	14.1094	18.0188	22.2626	26.7668	31.4947	36.4486	41.6507	47.13	52.9156	59.0241	65.4512	72.1794	79.1858	86.4448	93.9355	101.642	109.534	117.558	125.637	133.668	141.527	149.08	156.19	162.736	168.626	173.799	178.223	181.891	184.808	186.998	188.52	189.472	189.99	190.248	190.447	190.8	191.508	192.733	194.592	197.153	200.445	204.457	209.136
-0.979865	1.05484	3.34306	6.03527	9.22541	12.9298	17.0907	21.6216	26.4716	31.6576	37.2466	43.3234	49.962	57.1958	64.9915	73.2396	81.7685	90.3742	98.8547	107.037	114.797	122.075	128.895	135.353	141.59	147.759	154.013	160.48	167.252	174.388	181.929	189.913	198.383	207.377	216.916	226.992	237.573	248.61	260.04	271.789	283.775	295.925	308.172	320.445	332.671	344.786	356.734	368.464	379.919	391.039
-1.24072	1.56597	4.63492	8.07356	11.9379	16.2413	20.9735	26.116	31.6524	37.5706	43.8545	50.4768	57.4081	64.6327	72.1558	80.0012	88.204	96.8062	105.859	115.428	125.59	136.426	148.01	160.387	173.558	187.467	202.016	217.068	232.454	248	263.558	279.039	294.421	309.738	325.062	340.481	356.059	371.802	387.628	403.37	418.81	433.714	447.861	461.058	473.146	484.009	493.582	501.855	508.875	514.733
-0.940006	0.26731	1.77061	3.68003	6.08656	9.04167	12.5353	16.486	20.7693	25.2728	29.929	34.715	39.6387	44.7204	49.9803	55.4456	61.1583	67.1582	73.4533	80.0115	86.7824	93.7258	100.827	108.095	115.535	123.134	130.86	138.687	146.598	154.592	162.66	170.765	178.835	186.767	194.447	201.778	208.686	215.119	221.046	226.475	231.451	236.046	240.354	244.501	248.626	252.847	257.239	261.825	266.581	271.45
-1.13594	-0.566348	0.347889	1.76077	3.81334	6.60307	10.1495	14.3772	19.1348	24.2386	29.5071	34.7789	39.9262	44.8731	49.611	54.1879	58.6802	63.1672	67.7167	72.3725	77.143	82.0006	86.8976	91.7874	96.6355	101.419	106.112	110.682	115.086	119.285	123.235	126.889	130.201	133.132	135.657	137.791	139.597	141.169	142.605	143.997	145.425	146.96	148.653	150.533	152.6	154.831	157.208	159.756	162.552	165.706
-1.32846	-1.11428	-0.598076	0.365934	1.93094	4.23572	7.37438	11.3643	16.1289	21.5178	27.3616	33.5279	39.9551	46.6523	53.6712	61.0798	68.9509	77.3548	86.3424	95.9231	106.058	116.674	127.687	139.002	150.518	162.132	173.75	185.307	196.758	208.074	219.235	230.229	241.048	251.684	262.118	272.302	282.132	291.451	300.06	307.741	314.283	319.505	323.291	325.601	326.503	326.194	325.003	323.368	321.785	320.73
-1.27882	-0.0758113	1.50323	3.64885	6.51429	10.1787	14.6259	19.7561	25.4229	31.4671	37.7352	44.0929	50.4391	56.7174	62.9176	69.0723	75.2569	81.5846	88.184	95.1774	102.675	110.763	119.477	128.808	138.721	149.172	160.115	171.498	183.247	195.272	207.453	219.638	231.647	243.285	254.368	264.749	274.341	283.102	291.01	298.047	304.2	309.468	313.864	317.421	320.179	322.18	323.477	324.145	324.286	324.027
-1.84487	3.33778	8.74555	14.3918	20.2928	26.4779	32.9851	39.8319	46.9898	54.3805	61.891	69.3949	76.7702	83.9235	90.8151	97.4687	103.96	110.4	116.924	123.67	130.751	138.224	146.071	154.199	162.464	170.724	178.887	186.937	194.922	202.909	210.942	219.004	226.989	234.714	241.947	248.448	254.022	258.545	262.001	264.49	266.2	267.343	268.09	268.535	268.694	268.52	267.952	266.963	265.593	263.939
-1.04255	-1.04233	-0.907145	-0.540178	0.172086	1.35239	3.12284	5.58862	8.81494	12.8195	17.5956	23.1412	29.4663	36.5713	44.411	52.8803	61.832	71.0996	80.5198	89.9557	99.3162	108.576	117.784	127.042	136.464	146.14	156.121	166.407	176.941	187.623	198.327	208.944	219.378	229.532	239.307	248.605	257.342	265.471	273	279.987	286.516	292.689	298.607	304.371	310.06	315.718	321.36	326.982	332.564	338.066
-1.20968	-0.801873	-0.111335	0.988418	2.62353	4.90431	7.90624	11.6477	16.0893	21.1709	26.8555	33.1441	40.0562	47.5961	55.7306	64.3854	73.4541	82.8021	92.257	101.611	110.664	119.273	127.383	135.003	142.18	148.958	155.372	161.453	167.217	172.651	177.719	182.376	186.573	190.266	193.417	196.019	198.112	199.781	201.147	202.347	203.524	204.803	206.271	207.971	209.907	212.064	214.412	216.913	219.519	222.183
-1.2907	2.40376	6.29631	10.4478	14.9192	19.7549	24.9641	30.5231	36.3967	42.571	49.0773	55.9964	63.4456	71.5673	80.5197	90.4561	101.486	113.631	126.794	140.757	155.221	169.857	184.371	198.529	212.181	225.265	237.796	249.846	261.506	272.852	283.914	294.662	305.01	314.834	324.009	332.45	340.14	347.126	353.504	359.393	364.912	370.155	375.166	379.935	384.388	388.39	391.759	394.3	395.829	396.196
-0.845383	-0.642922	-0.214365	0.539527	1.71869	3.40676	5.6473	8.42306	11.66	15.2658	19.1818	23.4197	28.0697	33.279	39.214	46.021	53.7946	62.5668	72.3148	82.9664	94.3979	106.436	118.873	131.488	144.074	156.468	168.555	180.263	191.56	202.449	212.961	223.153	233.1	242.885	252.575	262.199	271.738	281.121	290.234	298.935	307.08	314.522	321.107	326.678	331.097	334.272	336.157	336.736	336.029	334.103
-0.817872	1.97289	4.98397	8.29068	11.9045	15.7824	19.8557	24.0529	28.3144	32.5917	36.8333	40.9715	44.9284	48.6435	52.1038	55.3535	58.4821	61.6047	64.8431	68.3082	72.0885	76.2448	80.8026	85.7399	90.9822	96.4173	101.917	107.34	112.532	117.336	121.633	125.358	128.504	131.106	133.234	134.974	136.404	137.589	138.586	139.443	140.202	140.905	141.595	142.328	143.17	144.19	145.462	147.06	149.053	151.503
-2.0099	-1.03236	0.376174	2.45829	5.44095	9.49983	14.736	21.1718	28.7532	37.3423	46.7115	56.561	66.5557	76.3652	85.7101	94.404	102.373	109.652	116.36	122.678	128.822	135.016	141.464	148.32	155.672	163.544	171.905	180.687	189.79	199.099	208.504	217.912	227.245	236.434	245.41	254.078	262.308	269.954	276.882	282.971	288.112	292.217	295.221	297.085	297.796	297.381	295.928	293.613	290.698	287.491
-1.61551	3.07082	8.00557	13.2597	18.865	24.8275	31.1543	37.8677	44.9887	52.5114	60.3933	68.5628	76.9332	85.4156	93.9252	102.378	110.69	118.784	126.598	134.092	141.258	148.118	154.725	161.14	167.413	173.57	179.609	185.499	191.178	196.565	201.575	206.131	210.174	213.675	216.645	219.133	221.213	222.969	224.489	225.85	227.118	228.345	229.583	230.877	232.267	233.774	235.409	237.174	239.055	241.019
[truncated: 51 more columns]
