# Supplementary material for: Distributions of plantar loads are altered when walking in anxiety-inducing virtual settings but not under cognitive demand
Source: PLoS One. 2026 Apr 20;21(4):e0345075. doi: 10.1371/journal.pone.0345075 (PMC13094994; doi:10.1371/journal.pone.0345075)
Supplement: S1 File — Study data is available here. (ZIP) [file pone.0345075.s001.zip › S1 File. Dataset/ProcRMed_13DTH.xlsx]

## Sheet: Sheet1
-0.366791	-0.410156	-0.40391	-0.317443	-0.112521	0.254464	0.82761	1.64471	2.73469	4.12426	5.84607	7.93924	10.4483	13.4244	16.9181	20.9615	25.5497	30.6263	36.0806	41.7635	47.5089	53.1545	58.5639	63.6405	68.3369	72.6599	76.6665	80.4511	84.1259	87.7919	91.5055	95.2502	98.9284	102.38	105.422	107.901	109.73	110.908	111.518	111.705	111.65	111.55	111.594	111.936	112.693	113.938	115.712	118.029	120.878	124.223
-0.310482	-0.41656	-0.51854	-0.592875	-0.605398	-0.510151	-0.249617	0.242603	1.03628	2.1991	3.79403	5.87582	8.48371	11.6355	15.3243	19.5107	24.1128	28.9994	34.0014	38.9405	43.6601	48.0389	51.9971	55.5005	58.5614	61.2347	63.6103	65.7985	67.9154	70.0739	72.3813	74.9269	77.7595	80.8739	84.2122	87.6693	91.1032	94.3537	97.2653	99.7134	101.636	103.056	104.08	104.875	105.628	106.494	107.561	108.831	110.223	111.615
-1.068	-1.03678	-0.835359	-0.35708	0.519274	1.91804	3.94889	6.68885	10.1748	14.4113	19.3858	25.0842	31.5013	38.6426	46.5153	55.1134	64.3974	74.2712	84.5642	95.0363	105.415	115.439	124.882	133.568	141.377	148.255	154.191	159.223	163.443	166.993	170.049	172.803	175.438	178.088	180.792	183.497	186.093	188.447	190.444	192.007	193.11	193.788	194.143	194.339	194.588	195.09	195.965	197.212	198.727	200.353
-2.3256	-2.29041	-1.82035	-0.684984	1.37713	4.63152	9.30223	15.5157	23.2634	32.4041	42.6982	53.8573	65.5912	77.6375	89.7798	101.862	113.793	125.523	137.029	148.301	159.347	170.186	180.823	191.226	201.304	210.907	219.843	227.906	234.905	240.715	245.303	248.733	251.14	252.701	253.612	254.046	254.125	253.896	253.353	252.48	251.293	249.87	248.363	246.998	246.044	245.763	246.345	247.854	250.204	253.183
-0.453351	1.50522	3.59191	5.84554	8.27243	10.8443	13.4979	16.145	18.6982	21.0933	23.2972	25.3075	27.147	28.8575	30.4863	32.0732	33.6557	35.2858	37.0366	38.9939	41.2439	43.8558	46.8613	50.2418	53.9282	57.8068	61.7319	65.5484	69.1105	72.2869	74.9705	77.0928	78.6288	79.5936	80.0408	80.0604	79.7722	79.3199	78.8565	78.5211	78.4184	78.6146	79.1492	80.0424	81.2864	82.8351	84.6075	86.5026	88.41	90.2171
-0.0882615	-0.157332	-0.243716	-0.343971	-0.44937	-0.543885	-0.602168	-0.587851	-0.45275	-0.137723	0.423722	1.29864	2.5484	4.22577	6.37005	8.99909	12.1057	15.6606	19.6133	23.8923	28.4156	33.1064	37.9005	42.7471	47.6107	52.4697	57.3144	62.1449	66.9667	71.7787	76.5578	81.2592	85.8315	90.2265	94.4048	98.3431	102.04	105.512	108.79	111.91	114.903	117.78	120.533	123.147	125.602	127.887	130	131.938	133.685	135.221
-0.417811	-0.45096	-0.419026	-0.285667	-0.00686849	0.465771	1.17858	2.16588	3.44097	4.99698	6.8171	8.88203	11.1698	13.6539	16.3042	19.0884	21.9732	24.9222	27.9047	30.9144	33.9731	37.1136	40.3591	43.7148	47.1704	50.7091	54.3204	57.9972	61.7202	65.4453	69.1092	72.6476	76.0117	79.1729	82.1244	84.8864	87.5102	90.067	92.6193	95.198	97.8021	100.413	103.003	105.544	108.016	110.435	112.848	115.324	117.934	120.739
-1.0694	-1.34792	-1.56464	-1.63594	-1.44691	-0.851078	0.32408	2.26261	5.13375	9.05852	14.0878	20.2062	27.3546	35.4553	44.4244	54.1595	64.5074	75.2374	86.0338	96.5185	106.294	114.989	122.298	128.016	132.073	134.518	135.484	135.13	133.62	131.091	127.66	123.439	118.57	113.24	107.682	102.16	96.925	92.1863	88.0865	84.6971	82.0268	80.0451	78.7209	78.0614	78.1415	79.1162	81.2065	84.6468	89.6124	96.1563
-1.12302	-1.13581	-0.971304	-0.517551	0.354591	1.78031	3.88224	6.7491	10.4214	14.889	20.0983	25.9674	32.4068	39.3382	46.7049	54.4736	62.6288	71.1583	80.0327	89.1872	98.5117	107.859	117.073	126.024	134.638	142.898	150.854	158.599	166.224	173.776	181.23	188.483	195.371	201.706	207.342	212.231	216.429	220.056	223.251	226.13	228.767	231.216	233.54	235.84	238.233	240.807	243.585	246.517	249.498	252.378
-0.0444191	-0.0903651	-0.151521	-0.226912	-0.312219	-0.398228	-0.469139	-0.500928	-0.460135	-0.303567	0.0203704	0.567807	1.39221	2.53688	4.03118	5.88455	8.07254	10.5267	13.1416	15.796	18.3783	20.8045	23.024	25.0172	26.7898	28.3581	29.7392	30.9522	32.0146	32.9304	33.6846	34.254	34.6303	34.8406	34.9554	35.0769	35.3064	35.7105	36.3128	37.1068	38.0694	39.1685	40.3749	41.6764	43.0826	44.6142	46.2862	48.0978	50.0223	51.993
-0.0159219	-0.0408307	-0.0751452	-0.119185	-0.171582	-0.228362	-0.281886	-0.319727	-0.323678	-0.269167	-0.125454	0.142868	0.572374	1.19579	2.03757	3.10926	4.40504	5.90267	7.57015	9.37194	11.2718	13.2326	15.2149	17.1765	19.0845	20.9362	22.7677	24.6368	26.5999	28.7068	31.0073	33.542	36.3244	39.3309	42.5001	45.741	48.9532	52.0474	54.9677	57.7086	60.3078	62.8221	65.3057	67.7988	70.325	72.8938	75.5069	78.1609	80.8512	83.5788
0.0272279	0.0176593	-0.00199678	-0.0351079	-0.0848571	-0.153508	-0.24133	-0.345146	-0.456517	-0.559652	-0.629237	-0.628518	-0.508225	-0.207142	0.344658	1.21857	2.4756	4.15312	6.25621	8.75594	11.5909	14.6668	17.8604	21.0374	24.0796	26.9037	29.4646	31.7542	33.7949	35.6274	37.2941	38.8272	40.2406	41.5257	42.6614	43.6331	44.4416	45.1104	45.6921	46.2588	46.8768	47.5861	48.3903	49.2633	50.1652	51.056	51.8979	52.6584	53.3223	53.9058
-0.137394	-0.2246	-0.32896	-0.443606	-0.554633	-0.638837	-0.661619	-0.575572	-0.320489	0.174203	0.983177	2.17535	3.80488	5.90598	8.492	11.5597	15.0906	19.0441	23.3571	27.9585	32.7872	37.8073	43.0199	48.4633	54.2006	60.3017	66.8236	73.7915	81.1853	88.9425	96.9719	105.154	113.335	121.338	129.001	136.188	142.79	148.713	153.885	158.249	161.746	164.32	165.928	166.559	166.244	165.058	163.133	160.663	157.918	155.227
-0.0813623	-0.111004	-0.140005	-0.162627	-0.170252	-0.150994	-0.0896813	0.0315745	0.231877	0.528786	0.933836	1.4476	2.05965	2.7566	3.53106	4.38504	5.32975	6.37985	7.54101	8.80204	10.1375	11.5173	12.9182	14.3341	15.7762	17.2569	18.7659	20.2661	21.7118	23.0661	24.304	25.4144	26.3985	27.2627	28.0201	28.6998	29.3482	30.0179	30.7527	31.5738	32.4711	33.4097	34.3506	35.2725	36.1811	37.1057	38.0943	39.209	40.5165	42.0808
-0.0161593	-0.0633856	-0.131692	-0.222971	-0.336088	-0.464975	-0.596317	-0.706992	-0.761548	-0.710234	-0.488387	-0.0182666	0.785425	2.00743	3.72423	5.99708	8.86766	12.3563	16.4518	21.0967	26.1904	31.6074	37.2078	42.8411	48.3559	53.6138	58.5007	62.9409	66.9104	70.4345	73.5758	76.4226	79.0676	81.5766	83.9654	86.2036	88.2394	90.0283	91.5539	92.8468	93.9966	95.1382	96.4179	97.9659	99.8834	102.24	105.072	108.391	112.183	116.405
0.0277886	-0.0237871	-0.107165	-0.228868	-0.392742	-0.597353	-0.832538	-1.07521	-1.28466	-1.39794	-1.32615	-0.952936	-0.137276	1.27708	3.44282	6.48522	10.482	15.4486	21.3344	28.0444	35.473	43.5177	52.0643	60.9716	70.0773	79.2156	88.2268	96.9627	105.296	113.131	120.416	127.134	133.29	138.893	143.948	148.45	152.39	155.757	158.544	160.756	162.431	163.655	164.562	165.308	166.056	166.953	168.103	169.541	171.228	173.068
-0.0437385	-0.084087	-0.136705	-0.200323	-0.270663	-0.339145	-0.391492	-0.406437	-0.354853	-0.19976	0.102161	0.596791	1.32562	2.31701	3.5832	5.12724	6.94927	9.04572	11.4082	14.0216	16.8595	19.8854	23.0574	26.329	29.6497	32.9674	36.2292	39.3853	42.3989	45.2461	47.9138	50.4037	52.7365	54.96	57.1476	59.3686	61.6543	63.9953	66.3541	68.6778	70.9223	73.0827	75.2051	77.3683	79.6496	82.1012	84.7454	87.5726	90.5342	93.5498
-0.414167	-0.518733	-0.597715	-0.618465	-0.536316	-0.294631	0.172845	0.93616	2.05845	3.58148	5.51435	7.83358	10.4953	13.4493	16.6439	20.0229	23.5241	27.0783	30.6128	34.0564	37.3477	40.4476	43.3464	46.0573	48.6089	51.0457	53.4176	55.7565	58.0676	60.3398	62.5516	64.6678	66.6377	68.4027	69.9085	71.127	72.0687	72.7711	73.2796	73.6426	73.9236	74.2159	74.642	75.3354	76.4077	77.9199	79.8763	82.2261	84.8673	87.6593
-0.345199	-0.436522	-0.510101	-0.537772	-0.48113	-0.291345	0.0891455	0.72194	1.66486	2.9649	4.6546	6.74965	9.25044	12.1499	15.4393	19.1045	23.1161	27.4266	31.9758	36.6943	41.5	46.3015	51.0134	55.5756	59.9575	64.1452	68.1296	71.9051	75.4737	78.8459	82.0291	85.015	87.7776	90.2809	92.4911	94.3861	95.9592	97.2244	98.2301	99.065	99.8476	100.712	101.791	103.196	104.998	107.195	109.701	112.362	114.989	117.391
[truncated: 51 more columns]
