# Supplementary material for: Distributions of plantar loads are altered when walking in anxiety-inducing virtual settings but not under cognitive demand
Source: PLoS One. 2026 Apr 20;21(4):e0345075. doi: 10.1371/journal.pone.0345075 (PMC13094994; doi:10.1371/journal.pone.0345075)
Supplement: S1 File — Study data is available here. (ZIP) [file pone.0345075.s001.zip › S1 File. Dataset/ProcRHeel_07DTH.xlsx]

## Sheet: Sheet1
24.0643	19.5339	15.2165	11.305	7.92922	5.1523	2.98392	1.39194	0.309319	-0.355502	-0.703653	-0.832125	-0.825336	-0.751548	-0.662292	-0.593385	-0.566441	-0.590065	-0.660703	-0.765407	-0.887743	-1.01283	-1.12785	-1.21986	-1.27346	-1.26904	-1.18181	-0.98221	-0.638036	-0.119022	0.595553	1.50567	2.5754	3.72453	4.85039	5.87177	6.75206	7.49014	8.10179	8.60411	9.00703	9.31746	9.54555	9.69916	9.7777	9.77745	9.69843	9.5464	9.33363	9.07566
7.11499	5.33915	3.71635	2.35273	1.29176	0.526222	0.018424	-0.283175	-0.432692	-0.47986	-0.46634	-0.424281	-0.376267	-0.33597	-0.309018	-0.293787	-0.282	-0.259151	-0.204925	-0.0938941	0.103069	0.416124	0.871967	1.48694	2.25714	3.14595	4.07837	4.96286	5.73463	6.37442	6.88694	7.28269	7.58504	7.83306	8.0679	8.3211	8.61025	8.93545	9.27972	9.61915	9.93472	10.2144	10.4481	10.6219	10.7202	10.7329	10.6607	10.5162	10.3254	10.1293
39.3615	33.4625	27.6615	22.1266	17.0178	12.476	8.60331	5.44742	3.00413	1.22565	0.024549	-0.713052	-1.10641	-1.26339	-1.27103	-1.19125	-1.06008	-0.888964	-0.667416	-0.366808	0.0546672	0.645189	1.44988	2.49782	3.78461	5.25374	6.7945	8.27324	9.5825	10.6699	11.5296	12.1757	12.6289	12.9216	13.1025	13.2277	13.3457	13.4875	13.664	13.8642	14.0608	14.2263	14.3453	14.4097	14.4072	14.321	14.1397	13.8584	13.4728	12.9852
41.0211	35.5495	30.1612	25.0094	20.2251	15.9048	12.1081	8.85856	6.14911	3.95238	2.23452	0.958741	0.0782791	-0.465822	-0.736452	-0.789762	-0.668778	-0.401829	-0.00478833	0.513474	1.14273	1.86177	2.63357	3.40911	4.13779	4.78263	5.33096	5.79343	6.199	6.58423	6.97304	7.36617	7.74948	8.10649	8.42711	8.70786	8.94263	9.12085	9.23913	9.306	9.33213	9.32412	9.29155	9.25067	9.21158	9.16546	9.09151	8.97557	8.82107	8.64587
11.3464	9.4909	7.66831	5.93417	4.35914	3.00549	1.91092	1.08641	0.517626	0.168797	-0.00899568	-0.0701442	-0.0689659	-0.0493739	-0.0282996	0.0114898	0.109511	0.310989	0.6581	1.1847	1.9091	2.82782	3.91317	5.10876	6.32536	7.46055	8.44043	9.24061	9.87458	10.3807	10.8125	11.2209	11.6385	12.0745	12.5195	12.957	13.3668	13.7216	13.9912	14.1553	14.2119	14.1783	14.0875	13.9782	13.8782	13.7987	13.7415	13.698	13.6482	13.5668
14.3381	11.9459	9.61846	7.4215	5.42414	3.69289	2.27454	1.18315	0.39894	-0.122592	-0.437034	-0.599605	-0.65794	-0.648216	-0.593558	-0.503977	-0.377385	-0.201503	0.043334	0.380206	0.83036	1.41014	2.13515	3.02953	4.12777	5.45384	6.98374	8.62326	10.2266	11.6533	12.8238	13.7291	14.401	14.8849	15.2309	15.4868	15.6905	15.8654	16.0182	16.1443	16.2363	16.2889	16.3034	16.292	16.2682	16.2346	16.1892	16.14	16.101	16.0758
29.6558	24.0313	18.6515	13.7579	9.53652	6.08934	3.4277	1.49463	0.192201	-0.5999	-1.00844	-1.15148	-1.1286	-1.01688	-0.870529	-0.722702	-0.588206	-0.46647	-0.344418	-0.199204	-0.0010339	0.283465	0.686691	1.23371	1.9334	2.76749	3.68343	4.60263	5.45023	6.18964	6.82715	7.38529	7.88222	8.32939	8.72948	9.0743	9.35303	9.56415	9.71921	9.83945	9.94733	10.0532	10.1536	10.2479	10.3462	10.4499	10.5354	10.5616	10.4923	10.3149
41.3323	35.4354	29.6117	24.0233	18.8305	14.1686	10.1286	6.75532	4.05974	2.02146	0.58105	-0.356538	-0.90278	-1.16581	-1.23772	-1.18806	-1.06156	-0.878721	-0.638348	-0.321408	0.103691	0.6741	1.42304	2.36814	3.50104	4.77815	6.11399	7.39776	8.53885	9.49995	10.2838	10.9026	11.3738	11.7261	11.9928	12.2057	12.3917	12.5643	12.723	12.8598	12.9637	13.027	13.0512	13.0424	12.9994	12.9126	12.7738	12.5857	12.3596	12.1092
41.289	36.2797	31.2683	26.3583	21.6636	17.2939	13.3371	9.85439	6.88308	4.43714	2.50875	1.06838	0.0611527	-0.588388	-0.960787	-1.12707	-1.14011	-1.03056	-0.806249	-0.454399	0.0534654	0.753787	1.67984	2.84657	4.23081	5.7534	7.28332	8.67541	9.82159	10.6822	11.2786	11.665	11.908	12.0714	12.1968	12.2996	12.3863	12.4729	12.5825	12.7307	12.9195	13.1419	13.3814	13.6105	13.796	13.9046	13.9062	13.7812	13.5317	13.1831
8.75245	7.12537	5.56776	4.14567	2.91033	1.88794	1.08502	0.493664	0.0914758	-0.154816	-0.282132	-0.325367	-0.314349	-0.272609	-0.217377	-0.160272	-0.108356	-0.0652542	-0.032214	-0.00899432	0.00543133	0.0123726	0.0131035	0.00870189	2.26933e-05	-0.012218	-0.027267	-0.0440828	-0.0610282	-0.0755353	-0.0837769	-0.0803986	-0.0583985	-0.00927395	0.0764199	0.207924	0.392372	0.631865	0.922054	1.25606	1.62585	2.01357	2.38737	2.7096	2.94659	3.07575	3.09003	2.99787	2.82298	2.60452
26.0099	21.0813	16.3732	12.0802	8.35185	5.28186	2.90298	1.18496	0.0451197	-0.628425	-0.95344	-1.03808	-0.972885	-0.82799	-0.653804	-0.483524	-0.336471	-0.221487	-0.13996	-0.0882325	-0.0593743	-0.0443444	-0.0326996	-0.0130227	0.0267107	0.098588	0.213792	0.380959	0.603656	0.876798	1.18199	1.48776	1.76364	2.00019	2.21472	2.43793	2.69606	3.00543	3.37416	3.79882	4.25999	4.72664	5.16644	5.54942	5.84559	6.0305	6.09921	6.07245	5.98494	5.86557
19.395	15.692	12.1829	9.04945	6.39204	4.23766	2.5612	1.3131	0.43757	-0.127278	-0.449846	-0.59806	-0.632255	-0.601431	-0.542003	-0.47801	-0.422088	-0.376687	-0.335247	-0.28325	-0.199269	-0.0562994	0.176169	0.528806	1.0272	1.68413	2.48897	3.39854	4.34328	5.25334	6.07977	6.79506	7.38813	7.85998	8.21607	8.46537	8.63037	8.75036	8.86587	8.99896	9.14871	9.30389	9.45527	9.59525	9.72132	9.84545	9.98169	10.1196	10.2234	10.2556
-0.987012	-0.998397	-1.00996	-1.02068	-1.02936	-1.03435	-1.03347	-1.02386	-1.00207	-0.964281	-0.906826	-0.827008	-0.724348	-0.602308	-0.469802	-0.339799	-0.224378	-0.130779	-0.0614058	-0.0156091	0.00881493	0.0146392	0.00465692	-0.0184712	-0.052035	-0.0928155	-0.136411	-0.176425	-0.203615	-0.205159	-0.164228	-0.0601264	0.13063	0.431872	0.863483	1.43481	2.1354	2.92485	3.73339	4.48666	5.13918	5.68374	6.13728	6.52272	6.85455	7.13715	7.37475	7.57697	7.75614	7.9228
6.15776	4.58559	3.15813	1.96985	1.05412	0.399741	-0.0295634	-0.280906	-0.402654	-0.438606	-0.424945	-0.3891	-0.349748	-0.317372	-0.294984	-0.278779	-0.258649	-0.218667	-0.137701	0.00951104	0.250389	0.611115	1.11125	1.75592	2.52499	3.36302	4.18755	4.92932	5.57425	6.1615	6.74572	7.3629	8.01484	8.67516	9.31403	9.91742	10.4855	11.0205	11.516	11.9544	12.3158	12.5855	12.7544	12.8209	12.7979	12.7094	12.5805	12.4314	12.2726	12.0965
16.6146	13.7495	10.9673	8.36493	6.03513	4.05273	2.45591	1.24184	0.375421	-0.200094	-0.55134	-0.743148	-0.830374	-0.853296	-0.835365	-0.782473	-0.683269	-0.510407	-0.222959	0.22946	0.900055	1.8347	3.05734	4.55422	6.2666	8.09411	9.90135	11.5319	12.8406	13.7381	14.2239	14.3799	14.3278	14.1841	14.0347	13.9297	13.8876	13.9054	13.9707	14.066	14.1712	14.2713	14.3607	14.439	14.5097	14.58	14.652	14.7178	14.7659	14.7882
67.3377	61.1588	54.8498	48.4698	42.0775	35.7404	29.551	23.6333	18.1406	13.2408	9.07461	5.7087	3.12988	1.27165	0.0344685	-0.701707	-1.06151	-1.15897	-1.08862	-0.922439	-0.710531	-0.484063	-0.259382	-0.0426178	0.165644	0.365801	0.554763	0.722618	0.85629	0.951813	1.02123	1.08709	1.17422	1.30159	1.47734	1.70062	1.96423	2.25812	2.57389	2.9038	3.23533	3.54783	3.81812	4.03162	4.18303	4.26882	4.289	4.25271	4.17241	4.05751
0.0455695	1.46219	2.83825	4.1365	5.29156	6.23078	6.90924	7.33103	7.54075	7.60021	7.57313	7.52207	7.50714	7.57605	7.75031	8.02443	8.37637	8.77152	9.1608	9.49019	9.72453	9.86463	9.94171	9.99861	10.0696	10.1642	10.2655	10.3421	10.3648	10.3206	10.2157	10.0638	9.8764	9.66378	9.43873	9.21157	8.98072	8.73575	8.47546	8.21671	7.98328	7.7921	7.65005	7.55721	7.50983	7.50193	7.52577	7.57162	7.6271	7.67662
16.734	13.1826	9.83856	6.87807	4.41743	2.49665	1.09234	0.140504	-0.444834	-0.755877	-0.878357	-0.883997	-0.827188	-0.744327	-0.654717	-0.562137	-0.456667	-0.316696	-0.111349	0.196223	0.644091	1.2646	2.07451	3.06191	4.17428	5.31761	6.37655	7.258	7.93041	8.41904	8.768	9.01548	9.1976	9.35654	9.53332	9.75608	10.0344	10.3561	10.6906	11.0023	11.2604	11.4396	11.5194	11.4912	11.3647	11.1604	10.9009	10.611	10.3161	10.0361
172.957	160.157	146.976	133.455	119.704	105.926	92.3982	79.4297	67.3115	56.2654	46.4081	37.7528	30.2413	23.7843	18.29	13.6733	9.85519	6.76009	4.31185	2.43396	1.05294	0.0949193	-0.519439	-0.871141	-1.03324	-1.06273	-0.996382	-0.849647	-0.617856	-0.279419	0.199043	0.855179	1.72043	2.80581	4.08628	5.48861	6.88789	8.1344	9.12336	9.85018	10.3892	10.8337	11.256	11.6901	12.1323	12.5627	12.9618	13.3091	13.5816	13.7585
0.00505313	0.00712722	0.00930783	0.0112559	0.0124378	0.0120901	0.009202	0.00253406	-0.00930799	-0.0277173	-0.0538205	-0.0880766	-0.129719	-0.17604	-0.221543	-0.257042	-0.268826	-0.238077	-0.140817	0.0511811	0.36805	0.837462	1.47765	2.28726	3.23378	4.25063	5.25651	6.18653	7.00638	7.70451	8.28422	8.76319	9.16923	9.53077	9.86795	10.1847	10.4635	10.6719	10.7855	10.8092	10.7762	10.7291	10.7021	10.7146	10.7704	10.8578	10.9516	11.0214	11.0404	10.9886
6.10604	4.71388	3.41215	2.27743	1.35625	0.658483	0.16484	-0.160058	-0.356864	-0.464201	-0.514086	-0.529322	-0.522207	-0.494086	-0.435504	-0.326912	-0.140128	0.159074	0.606639	1.23353	2.05592	3.06189	4.19916	5.37446	6.47478	7.4053	8.11988	8.62544	8.96564	9.1991	9.38807	9.59617	9.87567	10.2456	10.682	11.1316	11.5384	11.8639	12.0891	12.2098	12.2314	12.1668	12.0344	11.854	11.638	11.3944	11.1338	10.871	10.6238	10.4101
38.06	33.206	28.3549	23.6076	19.0941	14.9463	11.2641	8.10168	5.47577	3.37937	1.78786	0.656591	-0.0807113	-0.504552	-0.697058	-0.732205	-0.670935	-0.559768	-0.431586	-0.30764	-0.200025	-0.114172	-0.0510545	-0.00899653	0.0149833	0.0242473	0.0219968	0.0110416	-0.00618175	-0.027404	-0.0501828	-0.0714795	-0.0872092	-0.0918479	-0.0781745	-0.037255	0.0411795	0.167757	0.3517	0.598033	0.903682	1.2521	1.60934	1.93312	2.19435	2.38673	2.51758	2.59795	2.63898	2.65019
9.87732	9.46895	9.09878	8.7791	8.511	8.29668	8.14453	8.05824	8.02659	8.02395	8.01909	7.9904	7.93692	7.87211	7.80796	7.74726	7.68545	7.61338	7.51774	7.38145	7.19128	6.95578	6.71501	6.52166	6.40809	6.37615	6.41537	6.51748	6.67019	6.84915	7.02548	7.17848	7.29811	7.38069	7.42653	7.43899	7.42259	7.38272	7.3269	7.26457	7.20791	7.17469	7.18321	7.2362	7.31032	7.36329	7.3484	7.22693	6.98377	6.64198
9.6812	9.73807	9.80121	9.87261	9.95538	10.0527	10.1689	10.3075	10.4674	10.6414	10.812	10.9533	11.0429	11.0808	11.0939	11.1218	11.1954	11.3235	11.4886	11.6512	11.7633	11.7854	11.6943	11.4828	11.1623	10.7646	10.3328	9.91026	9.53422	9.22794	8.99507	8.82717	8.71276	8.6366	8.5816	8.53547	8.48919	8.43482	8.37249	8.3087	8.24031	8.15136	8.03106	7.88589	7.73202	7.58332	7.44717	7.33024	7.25513	7.27581
206.922	190.576	173.906	157.022	140.083	123.313	107.004	91.481	77.04	63.9012	52.1828	41.8972	32.98	25.3327	18.858	13.4787	9.1272	5.7184	3.14118	1.2745	0.00167604	-0.791033	-1.21465	-1.36753	-1.32554	-1.13803	-0.828215	-0.39683	0.171382	0.898453	1.80097	2.87463	4.07945	5.33554	6.53847	7.59173	8.43668	9.05956	9.48004	9.73782	9.88205	9.95752	9.99098	9.99076	9.95677	9.88682	9.77794	9.62809	9.439	9.21596
0.00491462	0.00690892	0.00899503	0.0108415	0.011929	0.0115169	0.00862807	0.00206784	-0.00950217	-0.0274111	-0.0527199	-0.0858315	-0.12595	-0.170391	-0.213757	-0.247072	-0.25698	-0.225205	-0.128555	0.0601555	0.369769	0.826472	1.44699	2.22862	3.13792	4.11043	5.06924	5.94829	6.70542	7.32368	7.80372	8.15786	8.41049	8.59233	8.73087	8.85489	9.00324	9.21482	9.50707	9.86174	10.2275	10.5439	10.7695	10.8857	10.8921	10.8076	10.6653	10.4963	10.3202	10.1466
[truncated: 51 more columns]
