# Supplementary material for: Distributions of plantar loads are altered when walking in anxiety-inducing virtual settings but not under cognitive demand
Source: PLoS One. 2026 Apr 20;21(4):e0345075. doi: 10.1371/journal.pone.0345075 (PMC13094994; doi:10.1371/journal.pone.0345075)
Supplement: S1 File — Study data is available here. (ZIP) [file pone.0345075.s001.zip › S1 File. Dataset/ProcRHeel_39STL.xlsx]

## Sheet: Sheet1
21.6861	17.4693	13.4559	9.82833	6.71675	4.18512	2.24211	0.850086	-0.0668472	-0.60605	-0.867685	-0.942047	-0.903062	-0.805916	-0.687381	-0.567497	-0.451831	-0.334055	-0.198498	-0.0227071	0.219492	0.553952	1.00088	1.56752	2.23878	2.96974	3.68871	4.31652	4.79605	5.11248	5.28862	5.36275	5.37085	5.34138	5.29509	5.24527	5.19857	5.15616	5.11453	5.06646	5.00207	4.90987	4.77813	4.59719	4.36215	4.07671	3.75813	3.43657	3.14403	2.90167
-0.00578621	-0.00864719	-0.0123058	-0.0164213	-0.0203713	-0.0232162	-0.023601	-0.0196538	-0.00912491	0.0105128	0.0420056	0.0876409	0.148538	0.22407	0.309999	0.399049	0.48966	0.594805	0.736835	0.932378	1.18191	1.46704	1.75442	2.01071	2.22173	2.39731	2.55932	2.72931	2.9248	3.15805	3.43222	3.73568	4.04054	4.31164	4.52051	4.65215	4.70307	4.67763	4.58737	4.45139	4.29009	4.11215	3.91188	3.6858	3.44894	3.23052	3.05759	2.94499	2.89491	2.89948
0.00789349	0.0020815	-0.00796566	-0.0234566	-0.0453831	-0.0741856	-0.109279	-0.148458	-0.187195	-0.217843	-0.228954	-0.204785	-0.125186	0.0336614	0.297341	0.689496	1.22665	1.91572	2.75618	3.73816	4.82969	5.96395	7.03918	7.9342	8.54437	8.83029	8.83951	8.67608	8.44903	8.24278	8.11342	8.09245	8.18924	8.39172	8.66732	8.9708	9.26016	9.50864	9.70536	9.85037	9.95044	10.016	10.0589	10.0908	10.1224	10.1623	10.2168	10.2882	10.3743	10.4668
0.00221169	0.00262565	0.00283242	0.00264692	0.00182829	8.63585e-05	-0.00289796	-0.00743244	-0.0137471	-0.021896	-0.0316291	-0.0422409	-0.0523803	-0.0598218	-0.061253	-0.0521632	-0.0268765	0.0212369	0.0991553	0.213032	0.366559	0.558594	0.779709	1.00821	1.20731	1.32966	1.33734	1.22838	1.0415	0.830606	0.63784	0.487233	0.389208	0.343196	0.339753	0.361928	0.385438	0.386036	0.353662	0.296545	0.229969	0.165334	0.108807	0.0632521	0.0289808	0.0047214	-0.0113607	-0.0213258	-0.0271243	-0.0302352
2.08698	1.5604	1.07776	0.670778	0.351555	0.116909	-0.0445216	-0.147398	-0.206161	-0.232533	-0.234276	-0.214538	-0.17172	-0.0999523	0.00993261	0.168805	0.386778	0.669763	1.01474	1.40378	1.79989	2.15325	2.42239	2.5951	2.6884	2.73115	2.75021	2.76711	2.79803	2.85276	2.93401	3.03668	3.14551	3.23638	3.2877	3.28985	3.24255	3.15382	3.04411	2.94013	2.86212	2.82014	2.81608	2.84427	2.89203	2.93908	2.95998	2.93684	2.87059	2.77514
1.39357	1.04297	0.722701	0.454227	0.24574	0.0951176	-0.00550028	-0.0665514	-0.0987893	-0.111826	-0.113417	-0.109076	-0.101985	-0.0930754	-0.0811318	-0.0630093	-0.0339428	0.0120711	0.0815525	0.180453	0.312763	0.478235	0.669525	0.869617	1.05261	1.19608	1.30002	1.38828	1.48909	1.61884	1.77697	1.94741	2.10904	2.24741	2.35678	2.43686	2.4908	2.52343	2.53992	2.54521	2.54348	2.53802	2.53124	2.52479	2.51965	2.51629	2.51474	2.51466	2.51541	2.51604
0.00345393	0.00349677	0.00290581	0.00134721	-0.00156415	-0.00622758	-0.0129907	-0.0220473	-0.0332956	-0.0461694	-0.0594272	-0.0708623	-0.0770228	-0.0730501	-0.0525646	-0.00775926	0.0699727	0.189025	0.355991	0.572855	0.833481	1.11934	1.39355	1.60009	1.68167	1.61348	1.42339	1.17702	0.944009	0.775788	0.702643	0.737555	0.877717	1.10312	1.37769	1.65952	1.91578	2.12985	2.29819	2.42531	2.52064	2.59547	2.66075	2.72571	2.79603	2.87249	2.94993	3.01485	3.0479	3.03729
0.00520902	0.00231289	-0.00297916	-0.0113928	-0.0235576	-0.0398224	-0.0599981	-0.083027	-0.106579	-0.126593	-0.13683	-0.128494	-0.0900996	-0.00779757	0.133682	0.349111	0.649591	1.03795	1.50226	2.00989	2.50907	2.94466	3.28603	3.54675	3.77115	3.99501	4.22108	4.42928	4.59881	4.71852	4.78622	4.8062	4.78791	4.74528	4.69707	4.66645	4.67197	4.71428	4.77626	4.83616	4.87608	4.8819	4.84235	4.74941	4.59881	4.39234	4.13949	3.85098	3.531	3.1817
-2.07215e-08	-3.27312e-08	-4.69788e-08	-6.23342e-08	-7.66614e-08	-8.65164e-08	-8.68805e-08	-7.10047e-08	-3.04737e-08	4.43695e-08	1.63464e-07	3.35341e-07	5.64515e-07	8.478e-07	1.16949e-06	1.49554e-06	1.76711e-06	1.89428e-06	1.75129e-06	1.17514e-06	-2.96261e-08	-2.0767e-06	-5.17023e-06	-9.45933e-06	-1.49711e-05	-2.15195e-05	-2.85909e-05	-3.52106e-05	-3.98038e-05	-4.00721e-05	-3.29209e-05	-1.44857e-05	1.96748e-05	7.41421e-05	0.000152867	0.000257973	0.000388074	0.000536057	0.000686409	0.000812253	0.000872443	0.000809343	0.000548163	-9.18672e-07	-0.000936276	-0.00235218	-0.00431799	-0.00684751	-0.00985719	-0.0131135
1.98323	1.48338	1.02671	0.643831	0.346672	0.132475	-0.00958379	-0.0939297	-0.135467	-0.147475	-0.140737	-0.123144	-0.0996733	-0.0727817	-0.0428852	-0.00883639	0.0313508	0.0797152	0.137645	0.204682	0.277285	0.34772	0.402177	0.423305	0.402146	0.347383	0.278548	0.213269	0.163175	0.135348	0.13312	0.156691	0.203214	0.266182	0.334774	0.392297	0.418869	0.403389	0.352514	0.283537	0.211644	0.145911	0.0910271	0.0484625	0.0175317	-0.00349252	-0.0168469	-0.0248105	-0.0293161	-0.0318233
0.00215545	0.00265254	0.00299584	0.00301194	0.00246748	0.00107134	-0.00151085	-0.00562354	-0.011563	-0.0194873	-0.0292888	-0.0404275	-0.0517361	-0.0612058	-0.0657655	-0.061113	-0.0416656	-0.000711063	0.0691032	0.174821	0.321618	0.510531	0.735239	0.979619	1.22312	1.4552	1.68149	1.9115	2.14782	2.39093	2.64572	2.9193	3.21551	3.52905	3.84032	4.11803	4.33205	4.46497	4.51413	4.48915	4.41024	4.3013	4.17842	4.04622	3.90057	3.73179	3.53578	3.32463	3.119	2.93301
0.00148404	0.00220971	0.00302655	0.00384365	0.00450603	0.00477903	0.00433677	0.00275982	-0.00045101	-0.00583603	-0.013903	-0.0250078	-0.0391829	-0.0559144	-0.0738615	-0.090515	-0.101836	-0.10195	-0.0829673	-0.0350535	0.0530654	0.19297	0.394546	0.662938	0.994233	1.36968	1.751	2.085	2.32327	2.44552	2.46489	2.41274	2.32488	2.23854	2.18556	2.17849	2.20833	2.25826	2.31516	2.37099	2.42125	2.46415	2.49944	2.52748	2.54857	2.56227	2.56694	2.55959	2.5357	2.48956
0.00499607	0.00411189	0.00183548	-0.00238666	-0.00912626	-0.0188779	-0.0319118	-0.0480727	-0.0665242	-0.0854212	-0.101526	-0.109844	-0.103337	-0.0728138	-0.007163	0.105871	0.278167	0.518737	0.829985	1.20245	1.60891	2.0033	2.3334	2.56487	2.69578	2.74792	2.74814	2.71896	2.67795	2.63828	2.60924	2.59718	2.60594	2.63708	2.68983	2.76007	2.8397	2.91499	2.96556	2.97253	2.93284	2.86152	2.77843	2.6976	2.62691	2.57024	2.52844	2.50072	2.48566	2.48161
4.02699	3.00758	2.07354	1.28666	0.671029	0.221364	-0.0832783	-0.270145	-0.366147	-0.393275	-0.366617	-0.293621	-0.17439	-0.00337233	0.228012	0.527873	0.898579	1.33223	1.81302	2.32473	2.85248	3.37568	3.86352	4.28311	4.61574	4.86569	5.05433	5.20863	5.35444	5.51294	5.69715	5.90879	6.13392	6.34184	6.49488	6.56463	6.54242	6.43972	6.27762	6.07471	5.84809	5.62046	5.41504	5.24567	5.11629	5.02506	4.96681	4.93509	4.92388	4.92824
1.89656	1.41066	0.964991	0.589079	0.294839	0.0807353	-0.0617251	-0.143561	-0.175234	-0.164606	-0.116378	-0.0322566	0.0882344	0.245738	0.441951	0.686783	1.00131	1.40583	1.90204	2.46167	3.02418	3.51272	3.86971	4.08352	4.18459	4.22583	4.26194	4.32784	4.42754	4.54437	4.65948	4.76091	4.84333	4.90587	4.95038	4.98006	4.99849	5.00917	5.01535	5.02003	5.02592	5.03529	5.04985	5.07051	5.09711	5.12797	5.15933	5.18479	5.19465	5.17557
7.29273	5.52842	3.89817	2.50577	1.40115	0.584716	0.0251139	-0.324322	-0.513096	-0.585421	-0.576039	-0.508208	-0.393552	-0.233526	-0.0217631	0.252567	0.599956	1.02479	1.51791	2.04821	2.56048	2.98612	3.2654	3.37421	3.33675	3.20765	3.04044	2.87229	2.72547	2.61094	2.53098	2.48229	2.45871	2.45346	2.46046	2.47451	2.49115	2.50647	2.51673	2.51812	2.5065	2.47754	2.42701	2.35124	2.24856	2.1207	1.97485	1.82624	1.69286	1.58397
-0.0111918	-0.0306025	-0.0574323	-0.0919191	-0.133034	-0.177792	-0.220448	-0.251597	-0.257294	-0.218577	-0.111587	0.0914942	0.419822	0.899122	1.54476	2.35128	3.27914	4.24505	5.12446	5.77795	6.10616	6.10326	5.85809	5.50072	5.14746	4.87811	4.73192	4.70851	4.77935	4.9071	5.05615	5.19278	5.29138	5.3477	5.37982	5.41293	5.46576	5.54728	5.65618	5.77861	5.88678	5.94491	5.92635	5.83048	5.68227	5.51505	5.3549	5.21681	5.10757	5.02883
1.78252	1.33328	0.923008	0.579162	0.312523	0.1206	-0.00634302	-0.081284	-0.117727	-0.127763	-0.121292	-0.105745	-0.0860296	-0.0648586	-0.0431815	-0.0205565	0.00438799	0.0333665	0.0679747	0.109105	0.156022	0.205695	0.251809	0.283772	0.290491	0.268967	0.227244	0.177395	0.128406	0.0853094	0.0505314	0.0245297	0.00655885	-0.00464928	-0.0106123	-0.0128236	-0.0125563	-0.0108515	-0.00851054	-0.00610022	-0.00401403	-0.00252553	-0.00182061	-0.00202349	-0.00321023	-0.00540366	-0.00854805	-0.0124633	-0.0167802	-0.0208617
5.85744	4.47047	3.1824	2.07283	1.18443	0.521995	0.0641433	-0.223864	-0.380115	-0.439208	-0.42877	-0.367957	-0.267322	-0.130048	0.0459097	0.264939	0.52999	0.837887	1.17368	1.50557	1.78575	1.96316	2.0067	1.92471	1.76483	1.59351	1.47012	1.42941	1.47721	1.5976	1.76346	1.94319	2.10518	2.2231	2.27853	2.25964	2.16005	1.97942	1.72536	1.41742	1.08829	0.774854	0.504443	0.289312	0.130272	0.0215733	-0.0459297	-0.0822942	-0.0968768	-0.0975918
0.00264473	0.00198668	0.000488287	-0.00215741	-0.00625555	-0.0120503	-0.0196353	-0.0288307	-0.0390295	-0.0490271	-0.0568291	-0.0594432	-0.0527206	-0.0313641	0.0108696	0.0807044	0.184324	0.3258	0.504997	0.714451	0.935534	1.13517	1.26764	1.29125	1.19611	1.01371	0.793755	0.57628	0.384403	0.228975	0.112326	0.0313692	-0.0195697	-0.0471989	-0.0581149	-0.0580164	-0.0515152	-0.0420868	-0.0321265	-0.0231734	-0.0161161	-0.0113432	-0.00887868	-0.00848161	-0.00970154	-0.0118914	-0.0141887	-0.0154779	-0.0143543	-0.00911098
0.00104635	0.000981853	0.000685529	5.04878e-05	-0.00104109	-0.00270326	-0.00502201	-0.00801918	-0.0116078	-0.0155445	-0.0193515	-0.0222046	-0.0228854	-0.0197657	-0.0107226	0.00673324	0.0351191	0.0767754	0.133188	0.20383	0.285419	0.370168	0.444771	0.498361	0.536435	0.58205	0.660451	0.785839	0.957968	1.15943	1.35546	1.50529	1.57832	1.56358	1.47038	1.31891	1.12685	0.908465	0.683488	0.475417	0.300455	0.16412	0.0653679	-0.000548173	-0.0404044	-0.0611026	-0.0688201	-0.0687174	-0.0645541	-0.0586572
-0.00738724	-0.0103913	-0.0134546	-0.016117	-0.0176503	-0.0170158	-0.0128002	-0.003248	0.0135647	0.0396006	0.0764946	0.124802	0.183438	0.248677	0.312556	0.362153	0.378001	0.334324	0.212848	0.0229517	-0.200376	-0.420788	-0.616392	-0.778119	-0.905011	-1.00147	-1.07419	-1.12997	-1.17442	-1.21055	-1.23772	-1.25108	-1.24097	-1.19258	-1.08657	-0.900274	-0.60987	-0.19499	0.355109	1.03291	1.80058	2.58812	3.31678	3.9311	4.40949	4.75481	4.98354	5.11887	5.18533	5.20558
87.765	76.7476	66.1406	56.3798	47.7391	40.316	34.064	28.836	24.4447	20.7202	17.5411	14.8325	12.5415	10.6176	9.00837	7.66228	6.53622	5.60613	4.86538	4.31004	3.92681	3.69339	3.58498	3.57956	3.66054	3.81385	4.01922	4.24852	4.47644	4.68985	4.8869	5.07241	5.25375	5.43668	5.62175	5.80012	5.95467	6.0704	6.13978	6.15857	6.12512	6.04106	5.90992	5.74052	5.54733	5.34047	5.11959	4.87723	4.60387	4.29271
-5.45996e-05	0.000113011	0.00037713	0.000755533	0.00125681	0.00187225	0.00256536	0.00325921	0.00382256	0.00405662	0.00368517	0.00235258	-0.00036459	-0.0049249	-0.0117597	-0.0211721	-0.0331891	-0.0473686	-0.0625652	-0.0766384	-0.0861455	-0.0860995	-0.0698055	-0.0289258	0.0460487	0.16489	0.335908	0.563327	0.843723	1.16111	1.4854	1.78103	2.02041	2.18954	2.28506	2.31036	2.27396	2.18852	2.07162	1.94678	1.83671	1.75193	1.68941	1.63616	1.56881	1.46009	1.29475	1.07956	0.840349	0.608619
0.015658	0.0170444	0.0161703	0.0116108	0.00163766	-0.0156656	-0.0421727	-0.0793284	-0.127586	-0.185654	-0.249518	-0.311256	-0.3578	-0.36975	-0.32054	-0.176506	0.101743	0.555933	1.22364	2.12839	3.26531	4.58202	5.9651	7.25133	8.27263	8.91753	9.17268	9.11675	8.8768	8.57943	8.31496	8.12252	7.99854	7.91645	7.84635	7.77222	7.69677	7.63003	7.57841	7.54392	7.52609	7.52256	7.53012	7.54508	7.56296	7.57831	7.58448	7.57323	7.53484	7.45828
0.00227229	-0.00875951	-0.025699	-0.049539	-0.0806623	-0.118355	-0.160176	-0.2012	-0.233193	-0.243792	-0.215938	-0.127909	0.0459676	0.333219	0.759022	1.34004	2.07531	2.93381	3.84526	4.70281	5.38443	5.79641	5.92021	5.82242	5.61751	5.42005	5.31233	5.32293	5.42199	5.548	5.65016	5.71066	5.73456	5.7268	5.68254	5.59876	5.48716	5.36908	5.26212	5.17545	5.11216	5.07109	5.04788	5.03618	5.02819	5.01478	4.9859	4.93101	4.83963	4.70273
0.00219786	0.000362571	-0.00283326	-0.00774039	-0.0146315	-0.0235947	-0.0343862	-0.0462507	-0.0577148	-0.0663484	-0.0685367	-0.0593429	-0.032516	0.0192427	0.103633	0.227591	0.395427	0.606155	0.849876	1.10623	1.35238	1.57768	1.78576	1.97959	2.15272	2.29684	2.40909	2.49136	2.54775	2.58291	2.60068	2.60336	2.59131	2.56287	2.5147	2.4423	2.34119	2.2084	2.04476	1.85698	1.65354	1.43503	1.19621	0.941713	0.691661	0.469173	0.288435	0.153511	0.0618184	0.00706776
9.05124	7.1554	5.36368	3.76409	2.41668	1.34896	0.558124	0.0157024	-0.321807	-0.500149	-0.559674	-0.53184	-0.437192	-0.285436	-0.0778287	0.189506	0.521853	0.919658	1.3715	1.85378	2.3357	2.78262	3.16402	3.47069	3.72389	3.96553	4.24036	4.57796	4.97943	5.41901	5.8566	6.24662	6.54593	6.72585	6.77833	6.71305	6.5562	6.34951	6.13899	5.95835	5.81947	5.71243	5.61535	5.51251	5.40525	5.3041	5.21541	5.13797	5.06584	4.9898
-0.000597049	-0.0148593	-0.0359053	-0.0646402	-0.101158	-0.144166	-0.190247	-0.232967	-0.261923	-0.261981	-0.212876	-0.0893075	0.137793	0.498065	1.01682	1.7074	2.55943	3.52658	4.52047	5.42023	6.1103	6.53406	6.71372	6.71625	6.61279	6.4685	6.34013	6.26292	6.24217	6.25701	6.27158	6.25466	6.19627	6.10326	5.98378	5.84635	5.70881	5.59465	5.51914	5.48401	5.47953	5.48477	5.47378	5.43192	5.36511	5.29016	5.22085	5.16427	5.12292	5.09578
-0.0228134	-0.0312543	-0.0402488	-0.0481492	-0.0524724	-0.0497734	-0.0355846	-0.00449901	0.0494367	0.13203	0.247707	0.397742	0.57773	0.77536	0.974629	1.16444	1.3391	1.49659	1.64461	1.79931	1.97207	2.16648	2.38722	2.64393	2.94748	3.30434	3.71001	4.14484	4.57927	4.98526	5.34086	5.63069	5.85162	6.01161	6.11552	6.15964	6.1461	6.09495	6.03526	5.98616	5.9469	5.90304	5.84053	5.75258	5.64102	5.51772	5.39857	5.29315	5.2021	5.11934
0.00192529	-0.00764073	-0.0223661	-0.0430966	-0.0701411	-0.102843	-0.139048	-0.174451	-0.201857	-0.210513	-0.185633	-0.108352	0.0435329	0.293718	0.663923	1.16831	1.80561	2.54824	3.33139	4.05635	4.62066	4.96204	5.08138	5.02864	4.87232	4.67833	4.4976	4.3555	4.25353	4.18482	4.1414	4.10584	4.04894	3.94358	3.77981	3.57003	3.34267	3.12709	2.94085	2.78796	2.66287	2.5536	2.44454	2.31902	2.16165	1.96129	1.71434	1.42921	1.12958	0.848512
0.00121885	-0.00277225	-0.00892735	-0.0176343	-0.0290691	-0.0430228	-0.0586735	-0.074295	-0.0869302	-0.0921033	-0.0836123	-0.0534474	0.00795033	0.110892	0.265072	0.477327	0.74819	1.06741	1.40952	1.73404	1.99685	2.1698	2.25144	2.26001	2.22218	2.17034	2.13805	2.14541	2.18973	2.25483	2.32553	2.39205	2.44821	2.49019	2.51566	2.52249	2.50855	2.47147	2.4088	2.31919	2.20342	2.06624	1.91911	1.77568	1.63907	1.49796	1.34147	1.17478	1.0154	0.875058
[truncated: 51 more columns]
