# Supplementary material for: Distributions of plantar loads are altered when walking in anxiety-inducing virtual settings but not under cognitive demand
Source: PLoS One. 2026 Apr 20;21(4):e0345075. doi: 10.1371/journal.pone.0345075 (PMC13094994; doi:10.1371/journal.pone.0345075)
Supplement: S1 File — Study data is available here. (ZIP) [file pone.0345075.s001.zip › S1 File. Dataset/ProcRMed_14DTL.xlsx]

## Sheet: Sheet1
-0.384925	-0.401607	-0.352896	-0.20275	0.0911782	0.573897	1.28636	2.25484	3.47551	4.89958	6.43367	7.96181	9.37717	10.61	11.6391	12.4828	13.1787	13.7673	14.287	14.7811	15.3003	15.8924	16.5818	17.3612	18.2087	19.1081	20.0505	21.0289	22.0439	23.1212	24.325	25.7596	27.5623	29.8926	32.9104	36.749	41.4918	47.1542	53.6767	60.9359	68.7665	76.9745	85.3492	93.689	101.83	109.653	117.067	123.996	130.377	136.166
-0.392987	-0.471162	-0.514893	-0.491087	-0.356596	-0.0592135	0.458906	1.25428	2.37082	3.82724	5.6112	7.68588	10.0053	12.5276	15.2249	18.0933	21.1509	24.4231	27.9312	31.6906	35.7143	40.015	44.6014	49.4699	54.5969	59.9361	65.4235	70.9918	76.5897	82.1981	87.8388	93.5704	99.4733	105.624	112.068	118.799	125.754	132.839	139.945	146.975	153.844	160.481	166.83	172.854	178.55	183.949	189.108	194.103	199.024	203.961
-0.508752	-0.0119282	0.691854	1.68152	3.01821	4.72494	6.76797	9.05169	11.4349	13.7643	15.9132	17.8113	19.4569	20.9067	22.2462	23.5555	24.8804	26.2202	27.54	28.7975	29.961	31.0149	31.9613	32.8155	33.5929	34.2985	34.9379	35.5413	36.1819	36.9773	38.0716	39.6021	41.6658	44.3018	47.4913	51.1655	55.2175	59.5197	63.947	68.3945	72.7922	77.1069	81.3341	85.4906	89.6128	93.7544	97.9863	102.391	107.053	112.049
-0.413926	-0.449954	-0.424713	-0.303435	-0.0434314	0.402912	1.08204	2.03018	3.26556	4.78502	6.56335	8.55627	10.7094	12.9702	15.2994	17.6799	20.1121	22.6024	25.1562	27.7799	30.4865	33.3032	36.2773	39.4681	42.9284	46.6922	50.7747	55.181	59.9092	64.9473	70.2759	75.8707	81.695	87.6915	93.7731	99.8178	105.686	111.244	116.388	121.062	125.263	129.032	132.445	135.604	138.641	141.717	145.021	148.759	153.147	158.388
-0.671822	-0.251496	0.444441	1.52105	3.06989	5.14505	7.73244	10.733	13.9892	17.3395	20.656	23.8591	26.9358	29.9573	33.0683	36.4473	40.2638	44.6483	49.6817	55.4078	61.8504	69.0168	76.8918	85.431	94.554	104.144	114.066	124.194	134.434	144.709	154.941	165.058	175.016	184.821	194.516	204.164	213.814	223.48	233.124	242.645	251.891	260.672	268.779	275.993	282.117	287.001	290.565	292.803	293.758	293.497
-0.219421	-0.274386	-0.318752	-0.335367	-0.300665	-0.184559	0.0485038	0.43672	1.01555	1.80981	2.82928	4.07434	5.54147	7.21954	9.09081	11.1443	13.3847	15.8231	18.46	21.2819	24.2736	27.4308	30.7583	34.2593	37.9331	41.7762	45.7829	49.9505	54.289	58.8198	63.5573	68.4875	73.5685	78.7477	83.9826	89.2542	94.5638	99.9188	105.321	110.768	116.273	121.87	127.597	133.47	139.466	145.529	151.579	157.54	163.351	168.961
-0.884846	-0.874919	-0.692897	-0.254883	0.534776	1.77327	3.54153	5.87852	8.7591	12.0968	15.7756	19.6893	23.768	27.9853	32.3541	36.9125	41.7091	46.799	52.2488	58.1378	64.5454	71.5381	79.1609	87.4368	96.3684	105.94	116.113	126.823	137.975	149.459	161.172	173.039	185.008	197.028	209.034	220.94	232.649	244.056	255.055	265.537	275.405	284.565	292.911	300.304	306.574	311.545	315.078	317.109	317.683	316.969
-0.640911	-0.689972	-0.644835	-0.445539	-0.020226	0.709893	1.82076	3.36908	5.37005	7.78191	10.5162	13.4674	16.5334	19.6151	22.6088	25.4098	27.9262	30.0888	31.8578	33.2232	34.1942	34.7871	35.0213	34.9213	34.5324	33.9362	33.2458	32.5838	32.0558	31.7376	31.6891	31.9686	32.6236	33.6807	35.1531	37.0493	39.366	42.0758	45.1296	48.4732	52.0559	55.8298	59.7597	63.8362	68.0755	72.5135	77.2031	82.2078	87.5802	93.3286
-0.460636	-0.547905	-0.590545	-0.550141	-0.376699	-0.0100475	0.615817	1.56427	2.88197	4.58171	6.63318	8.969	11.4996	14.1327	16.7953	19.4491	22.0921	24.7527	27.482	30.3405	33.3811	36.6349	40.1085	43.7899	47.6598	51.6999	55.8922	60.2153	64.644	69.1465	73.689	78.2536	82.845	87.476	92.1514	96.8638	101.592	106.294	110.915	115.402	119.719	123.833	127.702	131.267	134.461	137.221	139.492	141.249	142.498	143.281
-0.671744	0.0597679	1.03186	2.36212	4.14259	6.41634	9.16225	12.3009	15.7221	19.319	23.0125	26.7648	30.5821	34.5045	38.5875	42.8857	47.4412	52.2743	57.39	62.7947	68.507	74.5614	81.0135	87.9391	95.4174	103.506	112.221	121.522	131.321	141.497	151.937	162.563	173.345	184.283	195.373	206.58	217.814	228.943	239.827	250.355	260.468	270.174	279.528	288.606	297.468	306.16	314.713	323.152	331.483	339.672
-0.488968	-0.178306	0.311981	1.06031	2.13558	3.58046	5.39115	7.5099	9.85066	12.3512	15.0164	17.9269	21.2187	25.0493	29.5643	34.8737	41.043	48.0987	56.0451	64.8775	74.5761	85.0846	96.2908	108.019	120.048	132.137	144.054	155.608	166.671	177.195	187.199	196.761	205.993	215.018	223.964	232.961	242.128	251.561	261.325	271.441	281.888	292.607	303.508	314.476	325.369	336.025	346.277	355.986	365.049	373.414
-0.450756	-0.461922	-0.395087	-0.206935	0.152877	0.737216	1.59325	2.75012	4.20723	5.93216	7.86785	9.9419	12.0762	14.2004	16.27	18.276	20.2348	22.1758	24.1399	26.1808	28.3651	30.7723	33.4748	36.5075	39.8547	43.4469	47.1495	50.7663	54.0971	57.0126	59.4783	61.5356	63.2745	64.8076	66.251	67.716	69.3033	71.0975	73.1584	75.5121	78.1463	81.0183	84.077	87.2929	90.6804	94.2988	98.2262	102.533	107.281	112.538
-0.0982696	-0.157379	-0.22727	-0.302789	-0.373927	-0.42433	-0.429979	-0.358407	-0.168962	0.185234	0.752706	1.57648	2.68731	4.09772	5.79539	7.74071	9.87328	12.1242	14.4267	16.7202	18.9587	21.1199	23.2084	25.2543	27.3115	29.4462	31.7202	34.1879	36.9085	39.9527	43.3824	47.2233	51.4547	56.0049	60.7534	65.554	70.2687	74.7881	79.0365	82.9713	86.5799	89.8802	92.9285	95.8237	98.7025	101.729	105.079	108.929	113.45	118.791
-0.509476	-0.433689	-0.221966	0.177284	0.818299	1.74897	2.99668	4.54988	6.34656	8.28293	10.24	12.1172	13.8615	15.4752	17.0049	18.5259	20.1209	21.8583	23.7851	25.9305	28.3081	30.9237	33.7926	36.9499	40.4432	44.3186	48.6122	53.3338	58.4446	63.8573	69.4558	75.1136	80.7061	86.1257	91.2995	96.2035	100.877	105.431	110.043	114.919	120.25	126.168	132.705	139.778	147.204	154.753	162.199	169.36	176.114	182.398
-0.60379	-0.0357212	0.717708	1.76175	3.1831	5.02782	7.28356	9.88867	12.7695	15.8736	19.1824	22.7189	26.5525	30.7848	35.5181	40.8247	46.7336	53.2368	60.3028	67.8816	75.8932	84.215	92.6841	101.117	109.331	117.157	124.44	131.031	136.783	141.558	145.257	147.86	149.448	150.193	150.331	150.121	149.807	149.575	149.536	149.72	150.112	150.676	151.394	152.281	153.373	154.723	156.411	158.539	161.209	164.502
-0.8139	-0.608682	-0.201285	0.495424	1.56947	3.0948	5.1123	7.61167	10.5276	13.7652	17.2454	20.9391	24.8735	29.1181	33.7678	38.9293	44.7021	51.1551	58.3223	66.2153	74.8206	84.0818	93.8909	104.096	114.509	124.923	135.135	144.972	154.303	163.041	171.133	178.568	185.37	191.585	197.271	202.476	207.224	211.523	215.367	218.754	221.691	224.198	226.316	228.11	229.676	231.152	232.712	234.544	236.819	239.673
-0.261002	-0.0807893	0.213012	0.670059	1.33367	2.23059	3.35768	4.67525	6.11768	7.61703	9.12593	10.6295	12.1407	13.6835	15.2787	16.9377	18.6603	20.4327	22.2255	23.9937	25.6918	27.3023	28.8515	30.4032	32.0451	33.8784	36.0065	38.5238	41.5142	45.0504	49.1785	53.9087	59.2308	65.1323	71.5922	78.5639	85.9666	93.691	101.608	109.572	117.431	125.045	132.285	139.045	145.252	150.88	155.949	160.513	164.644	168.419
-0.511541	-0.469792	-0.310335	0.0193465	0.576373	1.41488	2.57365	4.05931	5.83445	7.82711	9.95951	12.1725	14.4319	16.7264	19.0697	21.5	24.0605	26.7691	29.5994	32.4772	35.2939	37.9317	40.2897	42.3059	43.9682	45.3117	46.4066	47.3426	48.2142	49.1149	50.1274	51.3064	52.6756	54.2423	56.0082	57.9678	60.1052	62.3951	64.8096	67.3209	69.8952	72.4866	75.0403	77.4997	79.8114	81.9307	83.8353	85.5386	87.0906	88.5645
8.33966	15.8912	23.356	30.5921	37.5105	44.0741	50.2972	56.2481	62.046	67.8406	73.7799	79.981	86.5193	93.4261	100.689	108.253	116.028	123.897	131.716	139.325	146.559	153.256	159.268	164.478	168.813	172.253	174.84	176.673	177.907	178.734	179.353	179.953	180.691	181.688	183.018	184.691	186.647	188.77	190.91	192.902	194.59	195.833	196.503	196.483	195.666	193.944	191.232	187.482	182.686	176.879
-0.612668	-0.636131	-0.555546	-0.311407	0.165679	0.949025	2.10498	3.6755	5.65788	7.99691	10.6015	13.3759	16.242	19.1439	22.0491	24.9572	27.8959	30.9089	34.0516	37.393	41.0108	44.9849	49.3912	54.2912	59.7278	65.7183	72.2259	79.1241	86.2042	93.2262	99.9739	106.281	112.035	117.177	121.696	125.628	129.04	132.02	134.684	137.182	139.667	142.268	145.087	148.185	151.566	155.177	158.937	162.774	166.649	170.567
-0.25297	-0.276168	-0.263459	-0.191311	-0.0313086	0.248005	0.677394	1.28064	2.06662	3.02681	4.14144	5.38121	6.70107	8.04402	9.35577	10.5908	11.71	12.6855	13.5043	14.1655	14.684	15.0997	15.4668	15.8305	16.216	16.6346	17.0952	17.6118	18.2133	18.9427	19.8448	20.9598	22.3294	23.9899	25.9506	28.178	30.6031	33.1378	35.6887	38.1727	40.5315	42.7313	44.7529	46.5889	48.2431	49.7283	51.0701	52.3097	53.5018	54.7101
-0.477092	-0.517685	-0.495288	-0.362968	-0.0646394	0.461473	1.27607	2.43138	3.9669	5.90604	8.25087	10.9806	14.0607	17.4608	21.167	25.1819	29.516	34.1761	39.1507	44.3992	49.8483	55.3884	60.8785	66.1693	71.1386	75.7183	79.9026	83.7391	87.3092	90.7079	94.0208	97.3014	100.568	103.829	107.114	110.473	113.964	117.655	121.619	125.921	130.6	135.654	141.032	146.625	152.276	157.804	163.041	167.865	172.208	176.052
[truncated: 51 more columns]
