# Supplementary material for: Distributions of plantar loads are altered when walking in anxiety-inducing virtual settings but not under cognitive demand
Source: PLoS One. 2026 Apr 20;21(4):e0345075. doi: 10.1371/journal.pone.0345075 (PMC13094994; doi:10.1371/journal.pone.0345075)
Supplement: S1 File — Study data is available here. (ZIP) [file pone.0345075.s001.zip › S1 File. Dataset/ProcRHeel_10DTL.xlsx]

## Sheet: Sheet1
12.1381	10.7311	9.36562	8.08782	6.93749	5.94161	5.10524	4.41311	3.84261	3.37786	3.01486	2.75459	2.59683	2.54341	2.59603	2.74268	2.95069	3.1778	3.3902	3.57174	3.72249	3.8549	3.9904	4.1565	4.38232	4.68638	5.05966	5.46081	5.82965	6.10991	6.26817	6.29991	6.22359	6.06861	5.86759	5.65402	5.45621	5.29111	5.16506	5.07719	5.0221	4.99172	4.97662	4.9667	4.95172	4.92183	4.86824	4.78402	4.66537	4.51345
11.8455	9.63652	7.52121	5.5879	3.90553	2.51542	1.42827	0.629173	0.0846019	-0.250876	-0.426413	-0.487582	-0.472182	-0.408587	-0.315771	-0.204418	-0.0787402	0.0612166	0.21692	0.388371	0.570822	0.751136	0.904779	0.999501	1.00996	0.933613	0.793194	0.623378	0.454238	0.304326	0.182297	0.0900871	0.0254559	-0.0160331	-0.0396025	-0.0503301	-0.0526084	-0.0498749	-0.0445237	-0.0379274	-0.0305295	-0.0219798	-0.0112941	0.00295424	0.0223931	0.048533	0.0823398	0.123671	0.170563	0.218375
0.0015599	-0.00321859	-0.0107491	-0.0215387	-0.0358327	-0.0533832	-0.0731501	-0.0929401	-0.109017	-0.115734	-0.105255	-0.0675027	0.00951963	0.138812	0.332617	0.599544	0.940401	1.34244	1.77338	2.18159	2.50657	2.69506	2.71876	2.58491	2.32846	1.99602	1.63696	1.29519	0.996467	0.743661	0.528432	0.34682	0.20111	0.0922403	0.0168943	-0.0306482	-0.0567837	-0.0675128	-0.0678116	-0.0613447	-0.0504124	-0.0360663	-0.018329	0.00349765	0.0304539	0.0634518	0.102695	0.146979	0.192872	0.233816
50.8085	42.1702	33.781	25.919	18.8481	12.7854	7.86521	4.11485	1.45504	-0.271289	-1.25865	-1.70356	-1.78177	-1.63706	-1.37817	-1.08063	-0.791415	-0.534649	-0.317413	-0.13509	0.023993	0.174596	0.331054	0.503939	0.696654	0.901685	1.09715	1.24908	1.32447	1.30712	1.20321	1.03455	0.829896	0.61898	0.426058	0.265059	0.14057	0.0511789	-0.00788101	-0.0427971	-0.0598666	-0.0646856	-0.0617224	-0.0541617	-0.0439313	-0.0318413	-0.0177917	-0.00102979	0.0195452	0.0450152
37.5478	31.0705	24.768	18.8736	13.6111	9.14739	5.56091	2.84523	0.928012	-0.310474	-1.01387	-1.32506	-1.36962	-1.24803	-1.03365	-0.774541	-0.497443	-0.212983	0.078625	0.381576	0.698286	1.02294	1.33495	1.59644	1.76066	1.79123	1.68122	1.45833	1.17239	0.874583	0.602049	0.374564	0.198604	0.0721912	-0.011392	-0.0608572	-0.0850658	-0.0918928	-0.087628	-0.0767519	-0.0619674	-0.0443949	-0.0238732	0.000667407	0.0307588	0.0678604	0.112706	0.164513	0.220039	0.272521
45.9774	38.7621	31.686	24.976	18.8602	13.5254	9.07891	5.54295	2.87553	0.989655	-0.235198	-0.938146	-1.2579	-1.31746	-1.21608	-1.02695	-0.798518	-0.558043	-0.316086	-0.0714967	0.183495	0.458051	0.757239	1.07618	1.39372	1.66758	1.84029	1.86395	1.73022	1.47744	1.16735	0.855303	0.576709	0.348631	0.175384	0.0533293	-0.025426	-0.0703647	-0.0908009	-0.0948361	-0.0888394	-0.077288	-0.0628405	-0.0465505	-0.0281616	-0.00645476	0.02035	0.0541152	0.0961993	0.146727
0.00257386	0.0015938	-0.00037866	-0.00366746	-0.00857462	-0.0153074	-0.0238724	-0.0339328	-0.044631	-0.0543845	-0.0606767	-0.0598801	-0.0471684	-0.0165905	0.0385925	0.125186	0.248826	0.412098	0.611908	0.836028	1.05925	1.24392	1.35096	1.35581	1.25736	1.07828	0.856921	0.631668	0.428949	0.261962	0.134412	0.0440512	-0.0146168	-0.048375	-0.0639865	-0.0674066	-0.063386	-0.0553412	-0.0453943	-0.034517	-0.02273	-0.00933354	0.00683624	0.0271112	0.0526353	0.0839232	0.120315	0.15932	0.195877	0.221576
28.2959	22.1329	16.3379	11.2217	6.99386	3.73572	1.40671	-0.117888	-1.0011	-1.41025	-1.49649	-1.38455	-1.16961	-0.918666	-0.674376	-0.459915	-0.283875	-0.144715	-0.0345134	0.058003	0.145008	0.237498	0.343344	0.465249	0.598489	0.728313	0.829072	0.871561	0.839244	0.739867	0.600126	0.449512	0.309173	0.190755	0.0991171	0.0348018	-0.00403565	-0.020246	-0.0168369	0.00339842	0.0378371	0.0836287	0.137	0.192328	0.24107	0.270684	0.263729	0.197425	0.0440364	-0.227425
0.00578752	0.00712487	0.00805064	0.0080994	0.00664463	0.00290436	-0.00401981	-0.015054	-0.030996	-0.0522728	-0.0785993	-0.108531	-0.138922	-0.164325	-0.176407	-0.163498	-0.110459	0.000881807	0.190418	0.477198	0.87521	1.38717	1.99607	2.65781	3.30187	3.84436	4.21455	4.38355	4.3699	4.21938	3.98187	3.70086	3.41151	3.13634	2.88458	2.66114	2.46868	2.29926	2.1354	1.96048	1.76573	1.5507	1.31746	1.06852	0.815059	0.578736	0.38033	0.231275	0.134434	0.0872248
1.46432	1.09092	0.751262	0.467534	0.247375	0.0878571	-0.0198226	-0.0868756	-0.124523	-0.14246	-0.147954	-0.145391	-0.13611	-0.118448	-0.0879513	-0.0378081	0.0404334	0.155717	0.315735	0.524411	0.778473	1.06307	1.34657	1.57822	1.6995	1.67297	1.50691	1.24959	0.959598	0.681803	0.44198	0.251015	0.109936	0.0139282	-0.0446301	-0.0740659	-0.0820992	-0.0751418	-0.0580477	-0.0341945	-0.00580257	0.0255829	0.0585078	0.0909607	0.119697	0.139587	0.143061	0.119771	0.0566234	-0.0615862
0.00556633	0.00462612	0.00214582	-0.00248757	-0.00990968	-0.020674	-0.0350889	-0.0529869	-0.073421	-0.0942963	-0.11196	-0.120802	-0.112959	-0.0782228	-0.00432443	0.122207	0.314354	0.581805	0.926795	1.33838	1.78575	2.21667	2.57118	2.80631	2.91168	2.90374	2.80809	2.64686	2.43653	2.19109	1.92519	1.65231	1.38153	1.122	0.886143	0.681033	0.50383	0.351229	0.226297	0.133698	0.0745996	0.046881	0.0465106	0.0681606	0.105281	0.149707	0.190968	0.215448	0.205662	0.139921
32.4502	25.8008	19.4992	13.8502	9.07702	5.2896	2.48223	0.55794	-0.634801	-1.26645	-1.50002	-1.47593	-1.30562	-1.07096	-0.827	-0.606281	-0.423665	-0.280797	-0.169947	-0.0771264	0.0154081	0.127007	0.276478	0.479533	0.74546	1.07273	1.44333	1.81733	2.1365	2.34576	2.41974	2.36803	2.21908	2.00257	1.73907	1.44117	1.1257	0.819362	0.549257	0.332269	0.173738	0.0712855	0.018264	0.00597761	0.0249039	0.0650503	0.115654	0.16444	0.196692	0.194382
13.9705	10.5411	7.39254	4.72573	2.63048	1.10242	0.0769768	-0.539036	-0.844786	-0.931313	-0.874106	-0.730488	-0.540221	-0.328129	-0.107847	0.113845	0.332429	0.541024	0.725753	0.863247	0.926999	0.903462	0.803872	0.658558	0.500016	0.351319	0.224979	0.125824	0.0536373	0.00525253	-0.0238827	-0.0386393	-0.0435417	-0.04241	-0.0382122	-0.0330538	-0.0282416	-0.0243795	-0.021464	-0.0189655	-0.0158957	-0.0108713	-0.00219339	0.0120286	0.0336727	0.0642842	0.104601	0.153897	0.20914	0.263978
41.8217	32.8188	24.3349	16.822	10.5897	5.76106	2.28546	-0.00943727	-1.35565	-1.99508	-2.14842	-1.99931	-1.68919	-1.31902	-0.954799	-0.634635	-0.376003	-0.182307	-0.0483101	0.0357145	0.0810444	0.098611	0.0979245	0.0866016	0.0702996	0.0528961	0.036793	0.0232589	0.0127569	0.00522601	0.000303661	-0.00251077	-0.00374668	-0.00389701	-0.00338692	-0.0025661	-0.00171588	-0.00106357	-0.000798111	-0.00108183	-0.00205437	-0.00382519	-0.00645182	-0.00990182	-0.0139975	-0.0183449	-0.0222511	-0.0246398	-0.0239798	-0.018251
160.243	133.201	107.089	82.9539	61.6051	43.501	28.7623	17.2664	8.73846	2.8035	-0.983613	-3.0976	-3.99521	-4.0783	-3.67357	-3.02723	-2.31083	-1.63299	-1.05322	-0.595582	-0.260606	-0.034945	0.10142	0.170193	0.191646	0.182949	0.157539	0.125156	0.0922835	0.0627586	0.0384323	0.0197724	0.00637335	-0.00264423	-0.00834105	-0.011757	-0.0137795	-0.0150622	-0.0159747	-0.0165719	-0.0165743	-0.0153577	-0.0119602	-0.00511809	0.00664898	0.0248776	0.0508953	0.0854208	0.128006	0.17631
18.5192	14.2237	10.2416	6.80762	4.04505	1.97432	0.538709	-0.364467	-0.854936	-1.04908	-1.04833	-0.933965	-0.76631	-0.586481	-0.419516	-0.277911	-0.165016	-0.0780031	-0.010287	0.0465628	0.101306	0.161738	0.23345	0.318493	0.41384	0.509591	0.587334	0.623513	0.603009	0.531749	0.431506	0.324442	0.225216	0.141467	0.0759219	0.0281145	-0.0042127	-0.0240783	-0.034553	-0.038316	-0.0374035	-0.0330968	-0.0259216	-0.0157338	-0.00187251	0.0166171	0.0406805	0.0708526	0.106743	0.146402
-0.000685846	-0.00286119	-0.0060243	-0.0102698	-0.0155534	-0.0216025	-0.0278074	-0.0330995	-0.0358316	-0.0336854	-0.0236413	-0.0020557	0.0350881	0.0916808	0.170663	0.272796	0.394989	0.528154	0.654852	0.750567	0.793567	0.775486	0.701793	0.588264	0.457205	0.329316	0.21759	0.127797	0.0608851	0.0148532	-0.0138159	-0.0291507	-0.0350424	-0.0348768	-0.0313726	-0.0265515	-0.0217854	-0.0178838	-0.0151859	-0.0136401	-0.012861	-0.0121666	-0.0106019	-0.00696366	0.000153825	0.0122667	0.0308351	0.0569912	0.0911346	0.132374
0.00135028	0.000360035	-0.00139552	-0.00412168	-0.00798395	-0.0130486	-0.0192003	-0.026036	-0.0327393	-0.0379442	-0.0396078	-0.0349278	-0.0203463	0.00830448	0.0554534	0.125147	0.220021	0.33979	0.479263	0.625807	0.757005	0.843301	0.859865	0.801104	0.684675	0.540406	0.394881	0.264735	0.158004	0.0768914	0.0199794	-0.0160297	-0.0350825	-0.0409711	-0.0368912	-0.0252806	-0.00787738	0.0140536	0.0393666	0.0665824	0.0933689	0.11599	0.128777	0.123713	0.0902423	0.0154949	-0.114873	-0.314953	-0.595684	-0.960521
0.000381471	0.000508452	0.000628263	0.000713109	0.000722273	0.000600747	0.000279626	-0.000320596	-0.00128239	-0.00267762	-0.00454642	-0.00686727	-0.00951766	-0.0122263	-0.0145199	-0.0156708	-0.0146564	-0.010152	-0.000571386	0.0158251	0.0407154	0.0753527	0.120026	0.173322	0.231203	0.285888	0.324948	0.335063	0.312082	0.265075	0.207952	0.151242	0.100984	0.0599656	0.0287357	0.00647181	-0.00835206	-0.0174769	-0.022528	-0.0248049	-0.0251625	-0.0239527	-0.0210113	-0.0156858	-0.00690435	0.00670035	0.0265906	0.0540204	0.0896014	0.132716
3.88449	2.937	2.06531	1.32564	0.744338	0.320553	0.0359979	-0.135867	-0.223532	-0.253507	-0.248179	-0.224948	-0.19615	-0.169421	-0.148227	-0.132388	-0.118533	-0.100476	-0.0695859	-0.0152648	0.0742912	0.210824	0.404	0.658411	0.969461	1.31795	1.66427	1.95212	2.13292	2.193	2.15392	2.05033	1.90947	1.7433	1.55012	1.32381	1.06835	0.804183	0.558324	0.350921	0.191137	0.0800956	0.0143572	-0.0117124	-0.00448285	0.0295541	0.083696	0.150375	0.2201	0.280159
0.00364152	0.00325871	0.00198775	-0.000555146	-0.00478236	-0.0110767	-0.0196979	-0.0306468	-0.0434826	-0.0571012	-0.0694788	-0.0774026	-0.0762383	-0.0598139	-0.0205136	0.050277	0.161245	0.31946	0.5299	0.8	1.14275	1.56709	2.06142	2.58547	3.0756	3.46082	3.68679	3.73768	3.63814	3.43379	3.16797	2.86936	2.5522	2.22241	1.88476	1.54908	1.23116	0.948844	0.719508	0.556385	0.462757	0.429892	0.43878	0.465569	0.49112	0.504896	0.502771	0.488212	0.470414	0.455249
34.5306	30.5315	26.4993	22.5013	18.635	15.0074	11.7122	8.81206	6.33273	4.27316	2.62199	1.36235	0.461232	-0.134827	-0.490413	-0.669712	-0.728685	-0.710567	-0.644278	-0.544507	-0.412776	-0.23957	-0.00726096	0.306215	0.722107	1.25397	1.89891	2.62615	3.37061	4.04607	4.577	4.92856	5.11497	5.18275	5.18312	5.15353	5.1137	5.06913	5.01706	4.9519	4.86804	4.761	4.62949	4.47652	4.30199	4.09192	3.82247	3.4784	3.06105	2.57811
133.772	118.581	103.568	89.089	75.4119	62.7399	51.2167	40.9242	31.8821	24.0598	17.4087	11.8888	7.46505	4.08292	1.65009	0.0335013	-0.927562	-1.39943	-1.53412	-1.45779	-1.26657	-1.02718	-0.780271	-0.545076	-0.324366	-0.109333	0.115705	0.368619	0.664534	1.01032	1.39826	1.79872	2.15552	2.39879	2.48158	2.40763	2.22091	1.98016	1.74354	1.55485	1.42994	1.35695	1.30923	1.2557	1.16718	1.02795	0.845631	0.645672	0.455285	0.292488
[truncated: 51 more columns]
