# Supplementary material for: Distributions of plantar loads are altered when walking in anxiety-inducing virtual settings but not under cognitive demand
Source: PLoS One. 2026 Apr 20;21(4):e0345075. doi: 10.1371/journal.pone.0345075 (PMC13094994; doi:10.1371/journal.pone.0345075)
Supplement: S1 File — Study data is available here. (ZIP) [file pone.0345075.s001.zip › S1 File. Dataset/ProcLMed_41STL.xlsx]

## Sheet: Sheet1
-0.236065	-0.373004	-0.533017	-0.703078	-0.858935	-0.961753	-0.955247	-0.764236	-0.295598	0.556805	1.90098	3.82778	6.38534	9.55826	13.2667	17.3809	21.7345	26.1331	30.3686	34.246	37.6145	40.3827	42.5151	44.0209	44.9391	45.3249	45.247	44.7879	44.0415	43.1049	42.0631	40.9802	39.9012	38.8564	37.865	36.9398	36.0888	35.3169	34.6257	34.0111	33.4656	32.9851	32.5695	32.215	31.9121	31.6528	31.4378	31.2878	31.2484	31.3734
-0.132658	-0.224163	-0.336968	-0.464592	-0.593391	-0.699983	-0.748846	-0.690471	-0.460855	0.0165589	0.825218	2.04431	3.73308	5.91713	8.58049	11.6606	15.0498	18.6123	22.2101	25.7213	29.0473	32.1158	34.8887	37.3688	39.5919	41.6103	43.4852	45.2795	47.0433	48.8084	50.6061	52.4833	54.4995	56.7117	59.1683	61.901	64.9093	68.1597	71.6107	75.2404	79.06	83.1091	87.4374	92.0876	97.0889	102.456	108.193	114.299	120.757	127.541
-0.281604	-0.402936	-0.533918	-0.655713	-0.73843	-0.738887	-0.599299	-0.247843	0.39738	1.42007	2.89355	4.87215	7.39461	10.4877	14.1574	18.3817	23.1133	28.2891	33.8358	39.6669	45.6796	51.7644	57.8195	63.7644	69.5472	75.1464	80.5703	85.8521	91.0402	96.1917	101.364	106.596	111.906	117.291	122.735	128.207	133.658	139.024	144.237	149.235	153.973	158.436	162.64	166.637	170.495	174.282	178.042	181.798	185.556	189.33
2.19828	1.47894	0.801823	0.215685	-0.245149	-0.552378	-0.674309	-0.569738	-0.185791	0.539319	1.66924	3.26361	5.38076	8.08682	11.4542	15.542	20.3743	25.9317	32.1566	38.9629	46.2382	53.8379	61.5902	69.3156	76.8458	84.0376	90.7801	96.9937	102.626	107.657	112.106	116.038	119.569	122.843	126.019	129.251	132.677	136.407	140.53	145.099	150.125	155.573	161.371	167.426	173.641	179.949	186.318	192.746	199.262	205.912
-0.305441	-0.471865	-0.663327	-0.862187	-1.03688	-1.13805	-1.09531	-0.815929	-0.186803	0.918286	2.62412	5.02922	8.17211	12.0086	16.4223	21.2545	26.3232	31.4297	36.3759	40.9946	45.166	48.815	51.8949	54.3744	56.2347	57.4761	58.1235	58.228	57.8643	57.1242	56.1062	54.9027	53.5943	52.245	50.8922	49.5442	48.1966	46.8469	45.4961	44.1458	42.8045	41.4942	40.247	39.0948	38.0632	37.1777	36.4778	36.022	35.8732	36.0759
-0.209555	-0.3348	-0.482448	-0.641167	-0.789463	-0.892536	-0.899509	-0.741895	-0.334214	0.421818	1.62753	3.37052	5.70328	8.62663	12.0846	15.9672	20.1264	24.415	28.7218	32.9765	37.1335	41.157	45.0196	48.7062	52.2146	55.5505	58.7251	61.7561	64.6715	67.5115	70.3188	73.1194	75.913	78.6815	81.3961	84.0169	86.4972	88.7967	90.8947	92.7976	94.5359	96.1586	97.7263	99.2997	100.933	102.675	104.566	106.64	108.913	111.391
1.9382	1.31253	0.687164	0.0920483	-0.454451	-0.936578	-1.32976	-1.59081	-1.65021	-1.40737	-0.730346	0.53757	2.56189	5.49302	9.44123	14.456	20.5118	27.5084	35.2928	43.6804	52.465	61.4345	70.3973	79.1951	87.7034	95.8295	103.508	110.696	117.374	123.544	129.229	134.465	139.31	143.84	148.138	152.265	156.251	160.098	163.797	167.351	170.78	174.118	177.416	180.741	184.182	187.832	191.775	196.084	200.823	206.048
-0.149765	-0.236781	-0.339859	-0.450581	-0.553363	-0.623258	-0.624083	-0.507366	-0.212897	0.328179	1.18638	2.42194	4.0714	6.1399	8.59969	11.3935	14.445	17.6695	20.9732	24.2522	27.3981	30.3063	32.8892	35.0957	36.92	38.3923	39.5629	40.4893	41.2303	41.8446	42.3935	42.9459	43.5752	44.3478	45.3093	46.4699	47.8044	49.2712	50.836	52.4825	54.2081	56.0146	57.9106	59.9204	62.0889	64.4804	67.1729	70.2524	73.8142	77.9729
-0.599913	-0.808949	-1.05129	-1.29291	-1.46593	-1.47156	-1.18199	-0.441979	0.923387	3.09156	6.21791	10.4091	15.6995	22.0365	29.2822	37.2349	45.6582	54.3088	62.968	71.4724	79.7231	87.6642	95.2556	102.457	109.226	115.518	121.301	126.568	131.341	135.666	139.606	143.241	146.668	149.993	153.323	156.746	160.321	164.078	168.038	172.221	176.655	181.374	186.397	191.725	197.352	203.28	209.521	216.088	222.989	230.226
-0.260044	-0.390708	-0.535994	-0.680133	-0.796192	-0.843311	-0.764668	-0.487204	0.0758742	1.01821	2.42892	4.38156	6.92713	10.0894	13.8615	18.2042	23.0443	28.2816	33.8082	39.5181	45.2984	51.0223	56.5637	61.8267	66.7618	71.358	75.6261	79.5945	83.3159	86.8614	90.3024	93.6971	97.0898	100.517	104.014	107.613	111.338	115.189	119.148	123.199	127.327	131.522	135.78	140.106	144.515	149.044	153.758	158.727	164.004	169.627
-0.352709	-0.515879	-0.687107	-0.844055	-0.950242	-0.952079	-0.777256	-0.334207	0.490819	1.83289	3.83218	6.60943	10.2464	14.7703	20.1425	26.2602	32.9732	40.1002	47.4475	54.8341	62.1036	69.1314	75.841	82.2125	88.2682	94.0473	99.5878	104.922	110.071	115.042	119.821	124.377	128.67	132.655	136.293	139.556	142.427	144.887	146.921	148.515	149.677	150.429	150.809	150.88	150.74	150.53	150.432	150.652	151.413	152.934
-0.145885	-0.241388	-0.35729	-0.486304	-0.61355	-0.713987	-0.749966	-0.669517	-0.406222	0.118272	0.987909	2.28024	4.0482	6.30161	8.99976	12.0604	15.3768	18.8326	22.3114	25.697	28.8722	31.7333	34.2087	36.2602	37.881	39.0989	39.9706	40.5633	40.9365	41.1353	41.1984	41.1715	41.113	41.0953	41.2044	41.5355	42.1791	43.2073	44.668	46.5843	48.9604	51.7924	55.0821	58.8471	63.1151	67.9082	73.2352	79.0891	85.4425	92.2469
-0.409109	-0.583495	-0.768949	-0.938023	-1.04739	-1.03473	-0.817086	-0.292069	0.656286	2.14516	4.27328	7.09899	10.626	14.7983	19.5014	24.5819	29.8771	35.2312	40.504	45.5917	50.4433	55.0523	59.4323	63.5947	67.5394	71.2577	74.7357	77.9532	80.8864	83.5157	85.8328	87.8425	89.5677	91.0591	92.3988	93.6894	95.043	96.5697	98.3583	100.454	102.852	105.52	108.422	111.546	114.911	118.548	122.474	126.681	131.14	135.81
-0.869105	-1.14153	-1.39065	-1.55068	-1.52775	-1.19743	-0.406622	1.01778	3.25012	6.43585	10.655	15.8867	21.9933	28.7432	35.8656	43.1011	50.2291	57.0711	63.4856	69.3728	74.671	79.3372	83.3371	86.6568	89.3134	91.3499	92.8304	93.8428	94.4925	94.8888	95.1397	95.3524	95.622	96.0166	96.5759	97.32	98.2478	99.332	100.532	101.824	103.215	104.741	106.464	108.466	110.828	113.612	116.859	120.605	124.892	129.75
-1.00904	-1.32624	-1.61254	-1.7923	-1.75734	-1.36438	-0.437185	1.22334	3.81817	7.51968	12.4376	18.5898	25.8864	34.1297	43.043	52.3249	61.7001	70.94	79.8579	88.2981	96.1385	103.3	109.748	115.475	120.498	124.865	128.68	132.086	135.246	138.307	141.396	144.62	148.062	151.785	155.814	160.143	164.74	169.569	174.598	179.794	185.12	190.538	196.013	201.509	206.981	212.368	217.594	222.573	227.23	231.51
-0.431727	-0.589068	-0.742538	-0.861468	-0.900061	-0.795365	-0.467062	0.179426	1.24482	2.8212	4.97445	7.73517	11.1006	15.0357	19.4678	24.2837	29.3386	34.4774	39.5523	44.431	49.0185	53.2818	57.2452	60.963	64.5022	67.9358	71.3329	74.7477	78.2156	81.7525	85.3449	88.943	92.4819	95.9133	99.2201	102.41	105.506	108.541	111.544	114.532	117.496	120.407	123.227	125.927	128.509	131.015	133.52	136.124	138.946	142.105
-0.197074	-0.319372	-0.467206	-0.629867	-0.786767	-0.904189	-0.932451	-0.803952	-0.433295	0.278975	1.4376	3.13607	5.43504	8.34882	11.8464	15.8602	20.2969	25.0487	30.0088	35.0911	40.2421	45.4344	50.6592	55.9239	61.2426	66.6253	72.0788	77.6052	83.1991	88.8595	94.6114	100.505	106.594	112.918	119.502	126.353	133.441	140.689	147.995	155.285	162.525	169.726	176.92	184.151	191.457	198.873	206.447	214.249	222.365	230.871
-0.316691	-0.48179	-0.667989	-0.856492	-1.01455	-1.09181	-1.01749	-0.6997	-0.0280184	1.11858	2.85727	5.28464	8.46186	12.3994	17.043	22.2753	27.9391	33.864	39.8708	45.7686	51.3792	56.5785	61.3167	65.6041	69.4818	72.9934	76.1774	79.0804	81.7664	84.3098	86.7786	89.219	91.6407	94.009	96.2517	98.2797	100.007	101.358	102.273	102.699	102.594	101.937	100.738	99.04	96.9095	94.4372	91.7425	88.9774	86.3249	83.9792
-0.340115	-0.487291	-0.644243	-0.788478	-0.884163	-0.879504	-0.705259	-0.275518	0.507707	1.74414	3.51823	5.88341	8.85785	12.4255	16.5338	21.0954	25.9944	31.0932	36.2403	41.2756	46.0298	50.3339	54.034	57.0015	59.1514	60.4657	61.0021	60.8826	60.258	59.2665	58.0105	56.5538	54.932	53.1718	51.305	49.3645	47.3812	45.395	43.4608	41.6419	39.9967	38.5691	37.3904	36.4848	35.8755	35.5922	35.6811	36.2095	37.2635	38.9437
-0.350193	-0.555335	-0.784894	-1.02087	-1.22885	-1.35346	-1.3144	-1.00511	-0.291747	0.989246	3.02191	5.98102	9.99227	15.0964	21.2364	28.2789	36.0461	44.3349	52.9273	61.6092	70.2005	78.5783	86.6688	94.4238	101.81	108.81	115.42	121.647	127.514	133.06	138.337	143.398	148.295	153.069	157.734	162.273	166.653	170.855	174.88	178.752	182.506	186.182	189.822	193.473	197.191	201.031	205.057	209.345	213.989	219.064
-0.0333192	-0.0993983	-0.193182	-0.316118	-0.465307	-0.630954	-0.793357	-0.919651	-0.960827	-0.849564	-0.500003	0.188844	1.32462	3.00563	5.30019	8.23329	11.7827	15.8755	20.3933	25.1984	30.162	35.1696	40.1126	44.8963	49.4602	53.7834	57.8756	61.7678	65.5075	69.1491	72.7431	76.3383	79.9857	83.7228	87.5618	91.5021	95.5352	99.6328	103.745	107.816	111.805	115.689	119.453	123.093	126.607	130.006	133.321	136.611	139.967	143.511
-0.270645	-0.431407	-0.62029	-0.822677	-1.01086	-1.14008	-1.14493	-0.937466	-0.408121	0.568539	2.1248	4.38991	7.47389	11.4438	16.3069	22.0068	28.4242	35.3824	42.6657	50.0485	57.3308	64.3727	71.1087	77.5412	83.7242	89.7374	95.6578	101.548	107.461	113.44	119.529	125.775	132.213	138.861	145.71	152.718	159.811	166.902	173.903	180.745	187.39	193.845	200.164	206.426	212.719	219.12	225.695	232.485	239.511	246.778
-0.238551	-0.365037	-0.51021	-0.660016	-0.789676	-0.860816	-0.819127	-0.593406	-0.0972126	0.765297	2.08803	3.94904	6.39939	9.45892	13.1211	17.357	22.1031	27.2459	32.6273	38.0704	43.4078	48.5	53.2413	57.555	61.3864	64.7046	67.5116	69.8444	71.7653	73.3516	74.6808	75.8133	76.7876	77.6225	78.3174	78.8689	79.2889	79.6045	79.8498	80.0587	80.259	80.4643	80.6711	80.8716	81.0716	81.2964	81.5876	81.9975	82.5822	83.3961
-0.188881	-0.354255	-0.566413	-0.818942	-1.09319	-1.35316	-1.54005	-1.56758	-1.31898	-0.647723	0.615775	2.64809	5.60409	9.57838	14.5711	20.4753	27.0948	34.1842	41.4924	48.7896	55.8664	62.5283	68.6127	74.0162	78.7017	82.693	86.0618	88.9044	91.3152	93.3726	95.1479	96.7243	98.1932	99.6288	101.072	102.535	104.003	105.452	106.857	108.2	109.48	110.72	111.979	113.338	114.894	116.738	118.965	121.652	124.856	128.619
-0.148592	-0.236048	-0.33991	-0.451933	-0.556695	-0.629384	-0.633871	-0.521597	-0.23208	0.304103	1.15845	2.3929	4.04769	6.13468	8.63498	11.4972	14.64	17.9628	21.3619	24.7437	28.0376	31.2009	34.2151	37.0815	39.8205	42.4724	45.0966	47.7612	50.5287	53.4511	56.5645	59.8797	63.3866	67.0679	70.9023	74.8607	78.9053	82.9889	87.054	91.0348	94.8716	98.5378	102.058	105.505	108.978	112.584	116.431	120.633	125.307	130.557
-0.389323	-0.519948	-0.641677	-0.725932	-0.731153	-0.60145	-0.26704	0.352275	1.33912	2.7647	4.67227	7.06341	9.89137	13.0664	16.4726	19.9867	23.4942	26.8965	30.1061	33.0459	35.6648	37.9488	39.9209	41.6321	43.1476	44.5388	45.8799	47.2391	48.6727	50.2262	51.9301	53.7888	55.7823	57.8896	60.1033	62.4211	64.8298	67.3012	69.7974	72.2822	74.7395	77.1887	79.685	82.3045	85.133	88.2705	91.8353	95.9492	100.719	106.238
-0.437321	-0.707855	-1.03499	-1.39524	-1.74315	-2.0042	-2.0683	-1.78552	-0.966684	0.608762	3.17311	6.93614	12.0508	18.5937	26.549	35.793	46.102	57.1921	68.7661	80.5436	92.2818	103.793	114.947	125.664	135.901	145.638	154.859	163.544	171.674	179.243	186.266	192.777	198.837	204.517	209.882	214.989	219.89	224.64	229.293	233.902	238.512	243.161	247.89	252.74	257.749	262.948	268.355	273.971	279.785	285.781
-0.181321	-0.31964	-0.495134	-0.699842	-0.915164	-1.10771	-1.2252	-1.193	-0.912515	-0.262903	0.891847	2.68749	5.23741	8.60793	12.7927	17.7004	23.1683	28.985	34.9068	40.6826	46.088	50.9491	55.1549	58.6637	61.4941	63.7074	65.3875	66.6199	67.4739	67.9951	68.2157	68.1772	67.9512	67.6404	67.3607	67.2104	67.251	67.5064	67.978	68.6596	69.5357	70.5753	71.7374	72.9908	74.3295	75.7737	77.3653	79.1666	81.2606	83.7491
-0.0362316	-0.0917537	-0.168343	-0.266483	-0.38292	-0.508632	-0.626473	-0.708733	-0.714997	-0.590866	-0.268358	0.330758	1.28718	2.67048	4.52131	6.83795	9.57709	12.6675	16.028	19.5806	23.2524	26.9711	30.6737	34.3162	37.8686	41.3085	44.6248	47.8189	50.8972	53.8641	56.7155	59.4427	62.044	64.5298	66.9157	69.2185	71.4567	73.6447	75.7832	77.8631	79.8747	81.8092	83.66	85.4259	87.1145	88.7534	90.4007	92.1393	94.064	96.2844
[truncated: 51 more columns]
