# Supplementary material for: Distributions of plantar loads are altered when walking in anxiety-inducing virtual settings but not under cognitive demand
Source: PLoS One. 2026 Apr 20;21(4):e0345075. doi: 10.1371/journal.pone.0345075 (PMC13094994; doi:10.1371/journal.pone.0345075)
Supplement: S1 File — Study data is available here. (ZIP) [file pone.0345075.s001.zip › S1 File. Dataset/ProcL_13STL.xlsx]

## Sheet: Sheet1
0.0286911	0.0656853	0.103208	0.140923	0.178468	0.215441	0.251434	0.286094	0.319226	0.350885	0.381445	0.411607	0.442303	0.474533	0.509165	0.546761	0.587478	0.631053	0.67684	0.723892	0.771064	0.817141	0.860932	0.901344	0.937454	0.968566	0.994241	1.01428	1.02868	1.03764	1.04151	1.04084	1.03639	1.02898	1.01955	1.00899	0.998186	0.987933	0.978885	0.971485	0.965906	0.962069	0.959708	0.958445	0.95788	0.957657	0.957494	0.957162	0.956497	0.955415
0.0199374	0.0670384	0.117014	0.170491	0.227858	0.289107	0.353783	0.420981	0.489378	0.55731	0.622997	0.684855	0.74173	0.792994	0.838519	0.878568	0.913582	0.943966	0.969986	0.991801	1.00952	1.02325	1.03316	1.03951	1.04265	1.04295	1.04072	1.03621	1.0296	1.02111	1.01099	0.999603	0.987413	0.97493	0.962655	0.951043	0.940497	0.931357	0.923873	0.918184	0.914293	0.912062	0.911229	0.911449	0.912348	0.913567	0.9148	0.915822	0.916519	0.916874
0.0195252	0.0562791	0.0948279	0.135499	0.17853	0.223898	0.271227	0.319841	0.368893	0.417543	0.465137	0.511312	0.556009	0.599362	0.641541	0.682658	0.72274	0.761711	0.799358	0.835308	0.869043	0.899965	0.927506	0.951228	0.970884	0.986444	0.99809	1.00617	1.01113	1.0134	1.01335	1.0113	1.00749	1.00219	0.995658	0.98825	0.980356	0.972397	0.964776	0.95783	0.951801	0.94685	0.943056	0.9404	0.938772	0.93799	0.937839	0.938095	0.938516	0.938856
0.0415117	0.098413	0.156919	0.216906	0.277944	0.339244	0.399796	0.458586	0.514797	0.56793	0.617838	0.664686	0.708893	0.751007	0.791509	0.830586	0.868022	0.903228	0.935388	0.96366	0.987356	1.00605	1.01958	1.02807	1.03184	1.03137	1.02726	1.02015	1.01081	0.999986	0.988466	0.97697	0.966153	0.956561	0.948599	0.942515	0.938405	0.936228	0.935827	0.936962	0.939333	0.942584	0.946309	0.950083	0.953514	0.956267	0.958087	0.958838	0.95854	0.957365
0.0482081	0.0701771	0.0930098	0.116821	0.141694	0.167681	0.194829	0.223164	0.252692	0.283409	0.315303	0.348374	0.382642	0.418153	0.45496	0.493106	0.532612	0.573472	0.615634	0.658961	0.703187	0.747901	0.792558	0.836473	0.878828	0.91872	0.955246	0.987564	1.01496	1.03694	1.05326	1.06396	1.06935	1.06999	1.06665	1.06027	1.05187	1.04247	1.03297	1.02407	1.01623	1.00968	1.0045	1.00071	0.998318	0.997297	0.997515	0.99874	1.00065	1.00285
0.0340016	0.0892535	0.145986	0.203982	0.262904	0.322233	0.381258	0.439144	0.495059	0.548278	0.598256	0.644712	0.687693	0.727543	0.764753	0.799786	0.832955	0.864329	0.893684	0.920533	0.944265	0.964339	0.980436	0.992529	1.00087	1.00594	1.00831	1.00859	1.00732	1.00496	1.00184	0.998098	0.993741	0.988696	0.982906	0.976395	0.969312	0.96191	0.954493	0.947357	0.940716	0.934656	0.929173	0.924239	0.91984	0.915995	0.912766	0.910279	0.908719	0.908306
0.0369565	0.0692749	0.103676	0.140726	0.180739	0.223656	0.269074	0.316344	0.364692	0.413339	0.461602	0.508968	0.555104	0.599818	0.642984	0.684511	0.72435	0.762486	0.798904	0.833549	0.866286	0.896876	0.925026	0.950475	0.973041	0.99263	1.00922	1.02282	1.03346	1.04112	1.04573	1.04725	1.04565	1.04106	1.03376	1.02426	1.01321	1.00132	0.989235	0.977503	0.966524	0.956584	0.947868	0.940481	0.934458	0.929774	0.926337	0.92402	0.922689	0.922217
0.0380395	0.0601079	0.0836708	0.109261	0.137447	0.168728	0.203477	0.24189	0.283923	0.329222	0.377109	0.426671	0.476976	0.527333	0.577428	0.627242	0.676825	0.726098	0.774715	0.82203	0.867147	0.909051	0.946789	0.979642	1.0072	1.02938	1.04631	1.05835	1.06591	1.06945	1.06939	1.06611	1.06	1.05142	1.04078	1.02848	1.01499	1.00088	0.986712	0.972991	0.96011	0.948366	0.937972	0.929077	0.921773	0.916074	0.911899	0.9091	0.907507	0.906966
0.0276042	0.081403	0.136385	0.192259	0.248752	0.305487	0.361992	0.417766	0.472354	0.525418	0.576798	0.626525	0.67478	0.721772	0.767574	0.811979	0.85441	0.893971	0.929627	0.960447	0.985763	1.00522	1.01873	1.02647	1.02883	1.02641	1.02004	1.01076	0.999759	0.988258	0.977426	0.968274	0.961579	0.957853	0.957323	0.959926	0.965322	0.972931	0.982004	0.991702	1.00116	1.00957	1.01625	1.02076	1.02291	1.0228	1.02075	1.01724	1.01281	1.00797
0.0342716	0.0643273	0.0956664	0.128421	0.162598	0.197969	0.234042	0.270127	0.305469	0.339372	0.371294	0.400911	0.428197	0.453455	0.477276	0.500427	0.523747	0.548067	0.574178	0.602767	0.63432	0.669017	0.706654	0.746615	0.787917	0.82934	0.869585	0.907408	0.941701	0.971559	0.996315	1.01557	1.02922	1.0374	1.04047	1.03895	1.0335	1.02491	1.01408	1.0019	0.98924	0.976801	0.965151	0.954707	0.945758	0.938485	0.932976	0.929231	0.927174	0.926661
0.0399523	0.076698	0.115215	0.155855	0.198802	0.243952	0.290894	0.338999	0.387543	0.435789	0.483007	0.528533	0.571898	0.612905	0.651592	0.688113	0.722664	0.755425	0.786491	0.815812	0.84321	0.868433	0.891212	0.911349	0.928813	0.943781	0.956571	0.967533	0.976964	0.985056	0.991904	0.997538	1.00192	1.00496	1.00652	1.00651	1.0049	1.00176	0.997186	0.991343	0.984403	0.97657	0.968082	0.959225	0.950296	0.941574	0.933318	0.925775	0.919173	0.913741
0.0187374	0.0544677	0.0909577	0.128063	0.165556	0.203047	0.240019	0.275968	0.310557	0.343746	0.375837	0.407459	0.439474	0.472818	0.508321	0.546566	0.587795	0.631819	0.677959	0.725111	0.771901	0.81687	0.858683	0.896301	0.929055	0.956674	0.979243	0.99713	1.01087	1.02107	1.02824	1.0328	1.03499	1.03493	1.03269	1.02836	1.02213	1.01426	1.00514	0.995207	0.984928	0.974746	0.96509	0.956341	0.948775	0.942543	0.937714	0.934308	0.932317	0.931698
0.0244185	0.0693319	0.116132	0.164958	0.215655	0.267742	0.320447	0.37283	0.42401	0.473434	0.52102	0.567027	0.611771	0.655454	0.698172	0.73997	0.780836	0.820659	0.859182	0.895949	0.930283	0.96135	0.988319	1.01054	1.02765	1.03966	1.04691	1.04996	1.04947	1.04611	1.04039	1.03277	1.02357	1.01311	1.00168	0.989591	0.977211	0.964899	0.952967	0.941665	0.931215	0.921829	0.913679	0.906869	0.901458	0.897483	0.894954	0.893827	0.894014	0.895393
0.045792	0.0701361	0.093988	0.116657	0.137643	0.15667	0.173665	0.188702	0.201972	0.21375	0.224367	0.234186	0.243574	0.252869	0.26235	0.27222	0.28262	0.293651	0.305416	0.318052	0.331739	0.346686	0.363099	0.38115	0.40095	0.422553	0.44598	0.47124	0.498308	0.527099	0.557467	0.589208	0.622072	0.655765	0.689959	0.724322	0.758532	0.792275	0.825209	0.856946	0.887078	0.915209	0.940966	0.963988	0.983957	1.00065	1.01394	1.02377	1.03019	1.03334
0.0407604	0.0770989	0.114277	0.15219	0.19067	0.229468	0.268306	0.30696	0.345301	0.383321	0.421153	0.459046	0.497257	0.535904	0.574906	0.614033	0.652985	0.691444	0.729058	0.765431	0.800144	0.832797	0.863043	0.8906	0.915249	0.936845	0.955289	0.970522	0.982547	0.99146	0.997458	1.00082	1.00183	1.00077	0.99791	0.993543	0.987987	0.981597	0.974735	0.967738	0.960873	0.954309	0.948129	0.94235	0.936972	0.932014	0.92751	0.92349	0.919968	0.916948
0.0285334	0.0863327	0.145162	0.204655	0.264275	0.323295	0.38091	0.436431	0.489427	0.539762	0.587553	0.633104	0.676817	0.71906	0.760039	0.799712	0.837752	0.873558	0.90633	0.935235	0.959596	0.979031	0.993502	1.00328	1.00889	1.01098	1.01024	1.00731	1.00275	0.997018	0.990475	0.983348	0.975765	0.967764	0.959318	0.950388	0.940976	0.931171	0.921142	0.911109	0.901304	0.891932	0.883151	0.875091	0.86786	0.861548	0.85622	0.851955	0.848868	0.847106
0.00533207	0.0443042	0.0851269	0.1282	0.173955	0.222579	0.273864	0.327249	0.38194	0.43704	0.491643	0.544933	0.596247	0.645111	0.691286	0.734778	0.775745	0.814328	0.850507	0.884044	0.914511	0.9414	0.964265	0.98284	0.997094	1.00723	1.01364	1.01681	1.01726	1.0154	1.01155	1.00593	0.998701	0.989994	0.979998	0.968983	0.957272	0.94519	0.933021	0.921006	0.909368	0.898328	0.888096	0.878857	0.870768	0.863968	0.858571	0.85464	0.852165	0.851074
0.0403645	0.0673703	0.0956858	0.125639	0.157484	0.191324	0.227118	0.264731	0.304012	0.344858	0.38724	0.431169	0.476625	0.523495	0.571587	0.620652	0.670366	0.720288	0.769841	0.818285	0.864711	0.908087	0.94737	0.981658	1.0103	1.03295	1.04961	1.06054	1.0662	1.06714	1.0639	1.05703	1.04701	1.03434	1.01953	1.00322	0.986067	0.968773	0.951999	0.936345	0.922324	0.910356	0.900754	0.893705	0.889266	0.887378	0.887886	0.890553	0.895078	0.901113
0.0341594	0.0614428	0.0898981	0.119748	0.151032	0.183561	0.216991	0.250937	0.285087	0.319262	0.353401	0.387488	0.421491	0.45533	0.488881	0.521971	0.554385	0.585913	0.616393	0.645757	0.674043	0.701365	0.727856	0.753631	0.778821	0.803584	0.828086	0.85244	0.876664	0.900662	0.924233	0.947096	0.968933	0.98942	1.00824	1.02509	1.03968	1.05177	1.06119	1.06787	1.07183	1.07316	1.07204	1.06873	1.06357	1.05693	1.04928	1.04112	1.03294	1.02516
0.0505118	0.0628421	0.0758709	0.0897113	0.104404	0.119901	0.136065	0.152666	0.169377	0.185789	0.201493	0.216178	0.229733	0.242332	0.254523	0.267244	0.281725	0.299296	0.321165	0.348222	0.380899	0.41913	0.462378	0.509719	0.559952	0.611742	0.663767	0.714863	0.764097	0.810764	0.854327	0.894346	0.930436	0.962269	0.989623	1.0124	1.03062	1.04442	1.05407	1.05992	1.06239	1.06199	1.05921	1.05454	1.04838	1.04101	1.03261	1.02321	1.01274	1.00109
0.0158181	0.0712079	0.128284	0.186984	0.247076	0.308002	0.368856	0.428535	0.485954	0.540194	0.590517	0.636369	0.677483	0.714026	0.746623	0.776181	0.803582	0.829417	0.853872	0.876777	0.897751	0.916372	0.932335	0.945542	0.956116	0.964356	0.97066	0.975415	0.978886	0.981164	0.982198	0.981857	0.980032	0.976728	0.972091	0.966382	0.959926	0.953079	0.946184	0.939546	0.933422	0.928	0.923377	0.91957	0.916543	0.914239	0.912573	0.911421	0.910624	0.91
0.0250701	0.0741608	0.124668	0.176482	0.229469	0.283378	0.33778	0.392087	0.445638	0.4978	0.548012	0.595802	0.640809	0.682862	0.722032	0.758563	0.792744	0.824797	0.854794	0.882614	0.907965	0.930483	0.949851	0.965916	0.978739	0.988578	0.995825	1.00094	1.00433	1.00626	1.00683	1.00597	1.00355	0.999455	0.993655	0.986267	0.977575	0.967987	0.957956	0.947903	0.938173	0.929022	0.920636	0.913162	0.906724	0.901445	0.897441	0.894775	0.893437	0.893334
0.0367714	0.0733748	0.111316	0.150718	0.1917	0.234256	0.278189	0.323135	0.368634	0.41422	0.4595	0.504212	0.548232	0.591587	0.634434	0.676965	0.719259	0.761203	0.802488	0.842612	0.880907	0.916592	0.948857	0.976989	1.00049	1.01917	1.03314	1.04276	1.04856	1.05118	1.05117	1.04899	1.04497	1.03931	1.03214	1.02361	1.01396	1.00351	0.992694	0.982008	0.971949	0.96294	0.955271	0.949084	0.944393	0.941136	0.939215	0.938523	0.938945	0.940349
0.0369094	0.10443	0.174698	0.247896	0.323458	0.400039	0.475757	0.548581	0.616715	0.678872	0.734371	0.783099	0.825402	0.861938	0.893512	0.920891	0.944654	0.965153	0.982558	0.996922	1.00825	1.01661	1.02215	1.0251	1.02574	1.02437	1.02134	1.01701	1.01178	1.00607	1.00026	0.994763	0.989954	0.986191	0.98374	0.982737	0.98318	0.984949	0.987845	0.991622	0.996016	1.00076	1.00557	1.01015	1.01421	1.01744	1.01964	1.02066	1.02048	1.01912
0.0437288	0.0804627	0.118574	0.158255	0.199477	0.24193	0.285115	0.328505	0.371687	0.414429	0.456684	0.498563	0.540312	0.582223	0.62448	0.666982	0.7093	0.750766	0.790587	0.827927	0.861982	0.892065	0.917729	0.938874	0.955767	0.968927	0.978948	0.986351	0.991515	0.99466	0.995851	0.995045	0.992196	0.987366	0.980804	0.972937	0.964285	0.955371	0.946657	0.938499	0.931149	0.924775	0.919493	0.915406	0.912594	0.911109	0.910967	0.91215	0.914603	0.918241
0.0111145	0.0457921	0.0816002	0.118696	0.157237	0.1973	0.238862	0.281871	0.326291	0.372116	0.419351	0.467962	0.517785	0.568417	0.619214	0.669408	0.71823	0.764957	0.80892	0.849492	0.886091	0.918211	0.945488	0.967788	0.985243	0.998251	1.00737	1.01318	1.01618	1.01672	1.01501	1.01118	1.00534	0.997689	0.988529	0.978273	0.967393	0.956381	0.94571	0.93582	0.927085	0.919779	0.914049	0.909921	0.907316	0.906073	0.905974	0.906787	0.908305	0.91037
0.0251132	0.067961	0.111588	0.155698	0.200042	0.244337	0.288202	0.3312	0.372943	0.413203	0.451953	0.48935	0.5257	0.561484	0.597332	0.633889	0.671616	0.710618	0.75056	0.790658	0.829798	0.866765	0.900483	0.930153	0.95531	0.975815	0.991814	1.00366	1.01184	1.01691	1.0194	1.01979	1.01846	1.01569	1.01167	1.00649	1.00016	0.992719	0.984245	0.974908	0.964946	0.954662	0.944414	0.934601	0.925607	0.917755	0.911279	0.906332	0.902981	0.901226
0.0417835	0.0892003	0.138167	0.188652	0.240604	0.293826	0.347943	0.402398	0.456425	0.509052	0.559259	0.606245	0.649641	0.689528	0.726302	0.760534	0.792852	0.823807	0.853726	0.882617	0.910193	0.93598	0.959448	0.980101	0.99752	1.0114	1.02156	1.02793	1.03061	1.02989	1.02624	1.02033	1.01293	1.00489	0.997001	0.989949	0.984252	0.980285	0.978274	0.978255	0.98007	0.98342	0.987943	0.993275	0.999079	1.00507	1.01101	1.01677	1.02226	1.02742
0.0486347	0.0856945	0.123	0.160235	0.196646	0.23121	0.263076	0.291937	0.318111	0.342383	0.365773	0.389325	0.413963	0.440414	0.469184	0.500557	0.53461	0.571258	0.610273	0.651298	0.693849	0.737365	0.781236	0.824781	0.867194	0.907526	0.944763	0.97798	1.00646	1.02976	1.04773	1.06047	1.06837	1.07198	1.072	1.06919	1.06438	1.0584	1.05206	1.04609	1.04111	1.03753	1.0356	1.03534	1.03661	1.03915	1.04265	1.04676	1.05116	1.05555
0.0328439	0.0601753	0.0878163	0.115512	0.142992	0.169918	0.195913	0.220653	0.243942	0.265736	0.286111	0.305221	0.323247	0.340377	0.356774	0.372576	0.387905	0.402886	0.417649	0.432314	0.447006	0.461873	0.477109	0.492991	0.509883	0.528206	0.548397	0.57085	0.595867	0.623616	0.654096	0.687108	0.722232	0.758861	0.796264	0.833625	0.870079	0.904747	0.936801	0.965527	0.990358	1.01091	1.02705	1.03884	1.04657	1.05066	1.05157	1.0498	1.04592	1.04048
0.0326283	0.0804264	0.12958	0.180026	0.231679	0.28431	0.337497	0.390688	0.443325	0.494937	0.545149	0.593625	0.640084	0.684417	0.726733	0.767257	0.806143	0.843312	0.878352	0.910531	0.938978	0.962951	0.982055	0.99632	1.00613	1.0121	1.01491	1.01519	1.01345	1.01001	1.00511	0.998883	0.991443	0.982901	0.973409	0.963188	0.952511	0.941653	0.930871	0.9204	0.910474	0.901334	0.893205	0.886245	0.88052	0.876023	0.87269	0.870401	0.869	0.868328
0.0354314	0.0744431	0.115131	0.157749	0.202395	0.248813	0.296353	0.344097	0.391063	0.436375	0.47939	0.519775	0.557482	0.592653	0.625543	0.656535	0.686183	0.715157	0.744074	0.773305	0.802875	0.832501	0.861707	0.889955	0.916751	0.941725	0.964641	0.985342	1.00369	1.01951	1.03264	1.04282	1.0498	1.05336	1.05336	1.04979	1.04278	1.03268	1.02003	1.00544	0.989605	0.973167	0.956754	0.940935	0.926214	0.913006	0.901638	0.892347	0.8853	0.880617
0.0405154	0.0796152	0.12086	0.164675	0.211265	0.260553	0.312202	0.365649	0.420102	0.474561	0.527909	0.579071	0.627236	0.672047	0.713579	0.75215	0.78811	0.821746	0.853253	0.882713	0.910092	0.935254	0.957991	0.978077	0.995323	1.00963	1.02099	1.02948	1.03517	1.03816	1.03854	1.03644	1.03206	1.02565	1.01747	1.00784	0.997072	0.985533	0.973622	0.961777	0.950444	0.940037	0.930916	0.923367	0.917569	0.913578	0.911342	0.910732	0.911559	0.913593
0.0396323	0.0639332	0.088879	0.11448	0.140916	0.168426	0.197166	0.227164	0.258364	0.290701	0.324121	0.358595	0.394083	0.430468	0.467507	0.504822	0.541915	0.578238	0.613239	0.64643	0.677459	0.706199	0.732777	0.757542	0.780992	0.803668	0.826059	0.848522	0.87122	0.894098	0.916894	0.939191	0.960473	0.980188	0.997814	1.01293	1.02527	1.03471	1.0413	1.04516	1.04655	1.04581	1.04335	1.03957	1.03481	1.02936	1.02356	1.01775	1.01229	1.00749
[truncated: 51 more columns]
