# Supplementary material for: Distributions of plantar loads are altered when walking in anxiety-inducing virtual settings but not under cognitive demand
Source: PLoS One. 2026 Apr 20;21(4):e0345075. doi: 10.1371/journal.pone.0345075 (PMC13094994; doi:10.1371/journal.pone.0345075)
Supplement: S1 File — Study data is available here. (ZIP) [file pone.0345075.s001.zip › S1 File. Dataset/ProcLHeel_20STH.xlsx]

## Sheet: Sheet1
36.8535	72.9801	108.747	143.341	175.914	205.608	231.654	253.516	271.028	284.442	294.383	301.73	307.454	312.502	317.715	323.779	331.215	340.392	351.53	364.7	379.8	396.555	414.503	433.022	451.381	468.819	484.619	498.183	509.077	517.054	522.045	524.132	523.501	520.392	515.058	507.746	498.704	488.167	476.357	463.489	449.794	435.543	421.046	406.629	392.603	379.231	366.703	355.128	344.535	334.87
44.5081	83.892	122.33	158.667	191.768	220.6	244.373	262.707	275.737	284.091	288.764	290.941	291.825	292.498	293.828	296.436	300.717	306.868	314.926	324.778	336.16	348.662	361.772	374.94	387.64	399.397	409.788	418.452	425.09	429.475	431.45	430.926	427.881	422.374	414.546	404.619	392.889	379.723	365.541	350.796	335.944	321.413	307.586	294.78	283.235	273.103	264.444	257.232	251.361	246.687
27.3137	66.3286	105.231	143.257	179.571	213.361	243.973	271.001	294.307	313.961	330.153	343.123	353.121	360.401	365.235	367.917	368.77	368.139	366.375	363.811	360.735	357.359	353.795	350.06	346.116	341.93	337.534	333.049	328.706	324.818	321.725	319.731	319.048	319.772	321.868	325.181	329.443	334.288	339.266	343.871	347.576	349.863	350.261	348.388	343.999	337.005	327.481	315.655	301.891	286.656
34.4013	69.6099	104.477	138.207	170.043	199.353	225.739	249.088	269.564	287.551	303.569	318.178	331.902	345.181	358.353	371.66	385.255	399.194	413.438	427.847	442.2	456.229	469.672	482.335	494.12	505.044	515.22	524.793	533.847	542.346	550.098	556.77	561.938	565.166	566.107	564.588	560.643	554.486	546.485	537.135	527.014	516.727	506.822	497.742	489.816	483.267	478.213	474.676	472.583	471.767
39.6272	63.5665	87.0763	109.539	130.499	149.686	167.018	182.586	196.627	209.485	221.574	233.352	245.279	257.781	271.22	285.848	301.77	318.914	337.032	355.745	374.564	392.928	410.245	425.955	439.615	450.988	460.085	467.133	472.499	476.604	479.841	482.515	484.806	486.758	488.287	489.197	489.193	487.924	485.04	480.273	473.501	464.776	454.299	442.385	429.411	415.779	401.889	388.12	374.789	362.103
47.7039	79.3991	110.394	139.799	166.875	191.085	212.149	230.08	245.171	257.95	269.114	279.447	289.731	300.656	312.746	326.308	341.412	357.919	375.527	393.84	412.434	430.906	448.89	466.053	482.087	496.722	509.727	520.898	530.069	537.107	541.92	544.48	544.834	543.115	539.51	534.237	527.515	519.557	510.567	500.738	490.264	479.346	468.186	456.98	445.897	435.071	424.601	414.545	404.923	395.718
22.7536	60.4213	98.0664	134.97	170.242	202.946	232.247	257.548	278.613	295.649	309.274	320.407	330.114	339.463	349.405	360.691	373.854	389.202	406.83	426.633	448.307	471.324	494.883	517.876	538.872	556.136	567.675	571.3	564.741	545.818	512.753	464.688	402.425	329.392	252.066	178.266	114.095	62.4446	23.6264	-3.52871	-20.8418	-30.1918	-33.1295	-30.6604	-23.1705	-10.4748	8.02011	33.0414	65.0519	103.718
30.9718	76.2081	121.336	165.565	208.057	247.928	284.356	316.751	344.942	369.252	390.417	409.396	427.167	444.562	462.173	480.322	499.069	518.233	537.43	556.142	573.794	589.811	603.66	614.881	623.118	628.15	629.9	628.432	623.93	616.669	606.981	595.235	581.81	567.081	551.406	535.128	518.586	502.121	486.088	470.839	456.681	443.825	432.357	422.245	413.358	405.5	398.432	391.899	385.649	379.442
27.213	63.2562	98.7545	132.813	164.58	193.407	218.982	241.387	261.052	278.648	294.963	310.763	326.679	343.131	360.307	378.172	396.513	414.999	433.219	450.747	467.206	482.333	495.974	508.059	518.58	527.547	534.933	540.622	544.421	546.105	545.471	542.401	536.92	529.216	519.614	508.521	496.386	483.66	470.789	458.199	446.292	435.413	425.833	417.723	411.149	406.063	402.322	399.709	397.964	396.814
29.9969	63.6479	96.9102	129.037	159.37	187.36	212.612	234.953	254.489	271.595	286.852	300.944	314.552	328.266	342.537	357.652	373.722	390.685	408.303	426.171	443.751	460.419	475.525	488.442	498.62	505.641	509.262	509.427	506.254	500.001	491.01	479.666	466.377	451.545	435.547	418.718	401.345	383.695	366.027	348.605	331.677	315.448	300.051	285.547	271.934	259.166	247.161	235.799	224.946	214.479
46.8192	80.7048	113.572	144.346	172.102	196.089	215.783	230.99	241.915	249.152	253.585	256.26	258.249	260.547	263.979	269.163	276.489	286.131	298.046	311.999	327.594	344.307	361.529	378.637	395.056	410.282	423.866	435.415	444.603	451.189	455.022	456.061	454.364	450.078	443.407	434.585	423.859	411.468	397.636	382.566	366.441	349.442	331.776	313.696	295.491	277.482	260.016	243.447	228.074	214.103
24.3051	66.9176	109.634	151.717	192.347	230.623	265.621	296.532	322.831	344.378	361.415	374.495	384.389	391.969	398.097	403.53	408.847	414.418	420.39	426.717	433.195	439.519	445.325	450.249	453.975	456.275	457.027	456.22	453.951	450.386	445.718	440.124	433.752	426.71	419.065	410.844	402.028	392.563	382.375	371.398	359.597	346.992	333.67	319.793	305.577	291.259	277.049	263.099	249.475	236.127
38.4983	84.7338	130.683	175.333	217.755	257.099	292.605	323.677	350.016	371.742	389.417	403.937	416.338	427.588	438.423	449.276	460.264	471.248	481.927	491.943	500.978	508.812	515.344	520.576	524.588	527.483	529.341	530.193	530.026	528.812	526.563	523.35	519.308	514.619	509.485	504.099	498.618	493.156	487.782	482.531	477.424	472.48	467.711	463.115	458.674	454.353	450.105	445.862	441.558	437.14
29.0428	91.7662	153.213	211.642	265.04	311.473	349.524	378.625	399.168	412.376	420.008	424.016	426.256	428.262	431.103	435.339	441.05	447.948	455.532	463.236	470.542	477.037	482.421	486.503	489.196	490.507	490.512	489.309	486.986	483.623	479.303	474.126	468.216	461.725	454.817	447.657	440.375	433.048	425.701	418.327	410.912	403.444	395.911	388.309	380.638	372.923	365.203	357.526	349.936	342.457
44.6579	85.5729	125.554	163.387	197.838	227.768	252.282	270.896	283.619	290.922	293.63	292.797	289.569	285.07	280.328	276.221	273.466	272.62	274.082	278.084	284.68	293.722	304.847	317.474	330.844	344.093	356.368	366.929	375.222	380.884	383.74	383.782	381.156	376.135	369.093	360.442	350.579	339.853	328.566	316.982	305.338	293.855	282.725	272.109	262.138	252.903	244.438	236.72	229.672	223.163
19.5571	67.0711	114.629	161.373	206.2	247.861	285.14	317.084	343.217	363.648	379.039	390.448	399.105	406.221	412.845	419.781	427.549	436.403	446.383	457.373	469.153	481.455	494.004	506.541	518.842	530.712	541.975	552.452	561.943	570.209	576.951	581.817	584.442	584.503	581.78	576.207	567.912	557.208	544.567	530.569	515.819	500.87	486.174	472.074	458.805	446.512	435.269	425.097	415.975	407.85
21.674	52.4647	82.0099	109.108	132.794	152.457	167.895	179.298	187.175	192.258	195.411	197.542	199.513	202.08	205.861	211.321	218.795	228.495	240.513	254.809	271.204	289.374	308.881	329.222	349.875	370.322	390.069	408.68	425.8	441.17	454.622	466.067	475.48	482.895	488.405	492.161	494.35	495.169	494.805	493.428	491.217	488.385	485.167	481.789	478.444	475.286	472.426	469.929	467.813	466.065
33.699	83.5151	133.642	183.224	230.996	275.389	314.765	347.699	373.242	391.096	401.639	405.836	405.074	400.96	395.119	389.021	383.874	380.568	379.67	381.44	385.871	392.735	401.638	412.078	423.501	435.351	447.097	458.244	468.347	477.028	483.984	488.98	491.845	492.459	490.752	486.719	480.426	472.011	461.672	449.658	436.241	421.684	406.236	390.138	373.635	356.972	340.397	324.152	308.454	293.477
39.0889	59.086	80.4696	103.553	128.439	154.983	182.827	211.425	240.089	268.065	294.618	319.1	340.99	359.933	375.763	388.514	398.403	405.779	411.066	414.706	417.13	418.744	419.919	420.97	422.159	423.694	425.732	428.365	431.624	435.488	439.895	444.748	449.931	455.327	460.83	466.335	471.744	476.972	481.955	486.648	491.017	495.021	498.601	501.679	504.165	505.965	507.007	507.236	506.618	505.133
38.2762	67.8124	97.323	126.22	153.788	179.283	202.058	221.664	237.899	250.819	260.715	268.084	273.579	277.937	281.905	286.169	291.31	297.774	305.859	315.711	327.327	340.562	355.135	370.658	386.675	402.688	418.183	432.65	445.624	456.702	465.559	471.933	475.624	476.503	474.517	469.693	462.142	452.057	439.707	425.415	409.551	392.531	374.798	356.791	338.91	321.502	304.848	289.167	274.61	261.256
20.2368	59.5134	99.5849	139.992	180.039	218.855	255.486	288.964	318.413	343.195	363.04	378.095	388.874	396.158	400.872	403.982	406.404	408.92	412.135	416.453	422.096	429.113	437.405	446.763	456.901	467.478	478.121	488.449	498.093	506.698	513.926	519.459	523.015	524.372	523.376	519.95	514.104	505.936	495.622	483.396	469.535	454.347	438.16	421.308	404.116	386.903	369.977	353.597	337.955	323.167
44.795	91.8318	139.359	186.694	233.069	277.585	319.22	356.932	389.869	417.588	440.142	458.012	471.943	482.766	491.28	498.163	503.938	508.973	513.499	517.641	521.445	524.902	527.966	530.544	532.479	533.556	533.52	532.125	529.171	524.518	518.096	509.918	500.084	488.764	476.18	462.569	448.167	433.19	417.824	402.242	386.625	371.167	356.069	341.521	327.689	314.703	302.658	291.604	281.549	272.45
37.3005	81.3079	126.07	171.037	215.547	258.811	299.918	337.874	371.713	400.666	424.326	442.762	456.508	466.436	473.582	478.973	483.509	487.915	492.727	498.302	504.822	512.299	520.597	529.451	538.495	547.289	555.356	562.219	567.436	570.621	571.477	569.824	565.601	558.852	549.703	538.356	525.074	510.178	494.04	477.075	459.695	442.275	425.129	408.517	392.649	377.668	363.639	350.565	338.408	327.104
25.014	57.0805	89.9752	123.463	157.247	190.912	223.882	255.434	284.83	311.481	335.06	355.53	373.11	388.221	401.406	413.231	424.209	434.755	445.186	455.741	466.604	477.922	489.812	502.354	515.569	529.398	543.715	558.337	573.042	587.576	601.66	615.003	627.311	638.291	647.668	655.212	660.774	664.297	665.802	665.371	663.128	659.236	653.889	647.305	639.709	631.328	622.389	613.126	603.778	594.582
38.9384	81.4151	124.849	168.901	213.055	256.539	298.335	337.304	372.396	402.846	428.286	448.781	464.786	477.05	486.5	494.108	500.791	507.324	514.302	522.126	531.008	540.999	552.003	563.788	576.001	588.196	599.882	610.576	619.857	627.38	632.873	636.125	636.985	635.359	631.23	624.665	615.811	604.884	592.16	577.969	562.679	546.685	530.383	514.144	498.283	483.058	468.655	455.165	442.564	430.728
29.0177	73.5496	118.138	161.919	204.015	243.531	279.586	311.373	338.288	360.062	376.828	389.108	397.726	403.678	407.983	411.565	415.174	419.374	424.536	430.851	438.338	446.873	456.216	466.041	475.957	485.532	494.319	501.902	507.92	512.094	514.253	514.348	512.422	508.564	502.865	495.398	486.218	475.363	462.875	448.814	433.285	416.442	398.486	379.636	360.125	340.199	320.132	300.22	280.751	261.974
16.0942	54.3572	93.3001	132.475	171.252	208.853	244.427	277.137	306.231	331.14	351.594	367.689	379.881	388.891	395.582	400.823	405.384	409.889	414.801	420.425	426.907	434.251	442.346	450.998	459.95	468.908	477.566	485.621	492.769	498.707	503.15	505.852	506.63	505.386	502.117	496.912	489.924	481.355	471.431	460.383	448.41	435.673	422.296	408.396	394.117	379.621	365.088	350.7	336.645	323.096
34.7817	86.97	139.051	189.988	238.699	284.067	325.003	360.581	390.224	413.811	431.675	444.517	453.261	458.902	462.375	464.493	465.927	467.212	468.745	470.786	473.447	476.686	480.317	484.036	487.467	490.201	491.837	492.011	490.423	486.863	481.216	473.467	463.699	452.082	438.849	424.287	408.727	392.523	376.021	359.526	343.306	327.606	312.647	298.619	285.659	273.853	263.241	253.811	245.499	238.187
11.065	39.0069	67.4301	96.0652	124.558	152.441	179.158	204.139	226.892	247.06	264.441	278.991	290.83	300.226	307.544	313.177	317.508	320.895	323.666	326.111	328.46	330.863	333.385	336.002	338.617	341.101	343.317	345.144	346.467	347.174	347.169	346.393	344.836	342.541	339.599	336.137	332.301	328.234	324.066	319.901	315.81	311.831	307.979	304.252	300.628	297.07	293.53	289.939	286.22	282.312
43.3959	82.0985	120.297	157.076	191.483	222.594	249.652	272.225	290.296	304.26	314.83	322.89	329.358	335.085	340.79	347.019	354.134	362.326	371.637	381.986	393.196	405.022	417.169	429.317	441.128	452.265	462.419	471.34	478.845	484.803	489.112	491.674	492.388	491.15	487.883	482.553	475.188	465.889	454.83	442.226	428.309	413.317	397.487	381.051	364.238	347.283	330.416	313.839	297.719	282.191
43.7275	86.8472	130.015	172.429	213.318	251.897	287.356	318.931	346.046	368.453	386.269	399.928	410.078	417.457	422.787	426.723	429.841	432.65	435.607	439.116	443.492	448.932	455.496	463.103	471.53	480.442	489.427	498.035	505.817	512.369	517.344	520.464	521.524	520.41	517.112	511.713	504.378	495.336	484.839	473.128	460.404	446.831	432.558	417.72	402.448	386.879	371.176	355.522	340.087	325.003
35.2484	86.3832	138.588	191.242	243.509	294.332	342.437	386.382	424.757	456.469	480.986	498.446	509.606	515.684	518.133	518.438	517.955	517.82	518.9	521.787	526.811	534.066	543.43	554.603	567.126	580.422	593.832	606.647	618.137	627.627	634.549	638.487	639.194	636.59	630.746	621.853	610.198	596.124	580.007	562.244	543.249	523.435	503.185	482.841	462.707	443.065	424.178	406.285	389.569	374.156
33.7947	83.315	133.296	183.015	231.565	277.851	320.671	358.877	391.579	418.308	439.086	454.397	465.061	472.082	476.489	479.233	481.116	482.765	484.618	486.93	489.787	493.119	496.714	500.235	503.26	505.333	506.018	504.937	501.822	496.559	489.201	479.944	469.1	457.036	444.124	430.699	417.044	403.388	389.909	376.748	364.001	351.716	339.889	328.493	317.492	306.842	296.485	286.347	276.372	266.527
27.9507	64.199	100.681	136.76	171.658	204.513	234.44	260.62	282.433	299.608	312.308	321.116	326.926	330.795	333.79	336.871	340.82	346.209	353.399	362.542	373.604	386.397	400.605	415.801	431.455	446.961	461.695	475.053	486.495	495.577	501.984	505.525	506.119	503.8	498.703	491.038	481.052	469.014	455.209	439.929	423.447	406.009	387.824	369.093	350.043	330.944	312.098	293.801	276.296	259.754
18.0424	64.9236	112.556	160.302	207.221	252.15	293.832	331.048	362.783	388.411	407.835	421.518	430.39	435.65	438.563	440.293	441.796	443.784	446.732	450.903	456.375	463.06	470.733	479.061	487.651	496.082	503.939	510.834	516.425	520.426	522.595	522.736	520.708	516.434	509.922	501.271	490.682	478.433	464.843	450.229	434.872	419.002	402.793	386.373	369.841	353.282	336.777	320.424	304.338	288.638
27.9437	68.4463	109.244	149.735	189.271	227.153	262.677	295.221	324.317	349.689	371.286	389.293	404.109	416.294	426.499	435.401	443.651	451.836	460.459	469.921	480.501	492.316	505.304	519.226	533.705	548.281	562.453	575.718	587.597	597.662	605.545	610.955	613.7	613.717	611.07	605.914	598.459	588.943	577.63	564.809	550.786	535.882	520.415	504.686	488.966	473.483	458.436	444.001	430.315	417.46
32.9432	80.9742	128.716	175.121	219.122	259.667	295.771	326.65	351.887	371.562	386.27	397.026	405.111	411.882	418.627	426.462	436.269	448.646	463.875	481.899	502.317	524.445	547.417	570.306	592.218	612.366	630.103	644.931	656.481	664.496	668.814	669.372	666.196	659.401	649.197	635.879	619.815	601.425	581.192	559.639	537.303	514.698	492.291	470.483	449.583	429.777	411.123	393.567	376.967	361.137
[truncated: 51 more columns]
