# Supplementary material for: Distributions of plantar loads are altered when walking in anxiety-inducing virtual settings but not under cognitive demand
Source: PLoS One. 2026 Apr 20;21(4):e0345075. doi: 10.1371/journal.pone.0345075 (PMC13094994; doi:10.1371/journal.pone.0345075)
Supplement: S1 File — Study data is available here. (ZIP) [file pone.0345075.s001.zip › S1 File. Dataset/ProcLLat_20STL.xlsx]

## Sheet: Sheet1
1.43321	0.642626	-0.0245852	-0.462241	-0.562402	-0.211353	0.711506	2.3246	4.72833	7.9892	12.1256	17.0994	22.8239	29.1824	36.0415	43.2584	50.6946	58.2368	65.8159	73.4145	81.0563	88.7816	96.6178	104.557	112.547	120.5	128.31	135.882	143.147	150.068	156.636	162.879	168.863	174.672	180.383	186.043	191.686	197.359	203.122	209.04	215.174	221.58	228.302	235.346	242.689	250.292	258.119	266.148	274.381	282.853
-1.10342	-1.07028	-0.868601	-0.386151	0.504257	1.93316	4.01722	6.84172	10.4451	14.8049	19.8289	25.3656	31.238	37.283	43.382	49.4791	55.5762	61.7008	67.8826	74.155	80.5547	87.1119	93.8346	100.696	107.644	114.619	121.566	128.447	135.243	141.968	148.652	155.332	162.042	168.811	175.662	182.626	189.749	197.081	204.668	212.539	220.702	229.161	237.908	246.926	256.184	265.655	275.31	285.127	295.088	305.173
0.838946	0.830943	0.964263	1.3079	1.94074	2.94349	4.38435	6.29979	8.68326	11.4906	14.6528	18.0855	21.7001	25.4171	29.1772	32.9414	36.6857	40.3939	44.0507	47.645	51.1771	54.6538	58.0714	61.4057	64.6209	67.6836	70.571	73.2774	75.8214	78.236	80.551	82.7848	84.9408	87.0003	88.9352	90.7374	92.4381	94.0985	95.7833	97.5427	99.4099	101.411	103.576	105.944	108.567	111.511	114.848	118.647	122.98	127.925
-2.69931	-2.67499	-2.21895	-1.06856	1.07743	4.53188	9.57945	16.423	25.1196	35.5409	47.3995	60.3249	73.9367	87.888	101.888	115.72	129.255	142.435	155.244	167.68	179.732	191.372	202.566	213.286	223.509	233.211	242.372	250.995	259.113	266.766	273.989	280.802	287.231	293.32	299.135	304.742	310.196	315.544	320.845	326.159	331.541	337.03	342.643	348.37	354.173	359.989	365.743	371.35	376.721	381.778
-1.36978	-1.70641	-1.94605	-1.97972	-1.66001	-0.801949	0.808366	3.39299	7.14806	12.1997	18.5555	26.0695	34.4517	43.3319	52.3436	61.1813	69.618	77.5019	84.757	91.3855	97.4529	103.066	108.353	113.438	118.426	123.395	128.375	133.354	138.28	143.082	147.676	151.982	155.925	159.449	162.524	165.158	167.385	169.245	170.768	171.98	172.912	173.599	174.085	174.419	174.657	174.851	175.049	175.297	175.652	176.182
-0.510888	-0.630077	-0.711109	-0.712767	-0.579836	-0.243709	0.374103	1.35405	2.76581	4.65449	7.03241	9.87975	13.1489	16.7697	20.6639	24.7597	28.9939	33.3085	37.6514	41.9806	46.2665	50.4955	54.6729	58.8271	63.0041	67.2469	71.5697	75.9527	80.3564	84.7353	89.0448	93.2409	97.272	101.075	104.587	107.766	110.593	113.061	115.169	116.919	118.328	119.435	120.313	121.067	121.832	122.756	123.985	125.639	127.816	130.603
-1.14932	-1.05126	-0.734518	-0.0768334	1.0555	2.79222	5.23598	8.44012	12.3999	17.058	22.3229	28.0983	34.3124	40.9195	47.885	55.1797	62.7874	70.7041	78.9323	87.4802	96.3617	105.581	115.113	124.898	134.85	144.86	154.802	164.529	173.885	182.723	190.926	198.425	205.2	211.273	216.7	221.549	225.879	229.738	233.17	236.225	238.965	241.456	243.768	245.941	247.989	249.909	251.717	253.462	255.22	257.079
-0.801301	-0.862981	-0.816123	-0.58594	-0.0826448	0.792638	2.13677	4.03171	6.53711	9.68517	13.468	17.8309	22.6902	27.9581	33.5591	39.4411	45.574	51.9328	58.4782	65.1477	71.8583	78.5206	85.0576	91.4197	97.5876	103.565	109.369	115.024	120.573	126.079	131.605	137.197	142.863	148.581	154.313	160.024	165.7	171.333	176.924	182.483	188.043	193.652	199.365	205.231	211.278	217.507	223.901	230.432	237.069	243.78
-1.40128	-1.13154	-0.600795	0.345017	1.86761	4.1162	7.20502	11.1966	16.0953	21.8512	28.3716	35.5383	43.2195	51.273	59.5591	67.9673	76.4352	84.9422	93.49	102.083	110.708	119.328	127.892	136.345	144.652	152.8	160.796	168.653	176.382	183.986	191.453	198.757	205.861	212.721	219.291	225.545	231.487	237.168	242.668	248.073	253.473	258.964	264.634	270.532	276.663	282.971	289.349	295.668	301.812	307.707
-0.748764	-0.302203	0.350552	1.31794	2.69726	4.55339	6.89851	9.69013	12.8523	16.304	19.9814	23.8538	27.9291	32.2436	36.8456	41.7833	47.0949	52.8021	58.9118	65.4243	72.3368	79.6406	87.3159	95.3314	103.649	112.225	121.01	129.947	138.967	147.985	156.901	165.604	173.99	181.983	189.547	196.68	203.406	209.763	215.796	221.548	227.052	232.331	237.392	242.232	246.847	251.232	255.383	259.296	262.968	266.411
-1.70892	-1.70634	-1.41862	-0.674573	0.721547	2.97219	6.25572	10.6912	16.313	23.0545	30.7482	39.1651	48.0854	57.3425	66.8193	76.4363	86.1521	95.9526	105.823	115.714	125.524	135.126	144.401	153.263	161.663	169.573	176.966	183.798	190.015	195.571	200.444	204.636	208.163	211.056	213.379	215.219	216.687	217.919	219.065	220.271	221.665	223.36	225.439	227.954	230.933	234.372	238.247	242.51	247.089	251.891
-1.13588	-1.14877	-0.962667	-0.466297	0.46824	1.97368	4.16682	7.12065	10.8397	15.2561	20.2564	25.7226	31.5609	37.7095	44.135	50.8221	57.763	64.9524	72.3823	80.039	87.9126	96.0065	104.335	112.912	121.739	130.803	140.066	149.459	158.875	168.193	177.292	186.072	194.469	202.461	210.054	217.276	224.164	230.753	237.069	243.132	248.96	254.585	260.058	265.438	270.781	276.131	281.526	287.003	292.607	298.385
-1.01647	-0.982888	-0.743189	-0.194501	0.778144	2.28888	4.42934	7.2412	10.6973	14.7087	19.1553	23.9224	28.9242	34.1089	39.4471	44.9172	50.4978	56.1646	61.8848	67.61	73.2766	78.8159	84.1668	89.2886	94.1743	98.8514	103.363	107.751	112.054	116.307	120.533	124.733	128.897	133.019	137.095	141.113	145.044	148.843	152.462	155.859	159.007	161.886	164.475	166.748	168.676	170.228	171.375	172.09	172.363	172.222
-1.96008	-2.07619	-1.88875	-1.21331	0.168687	2.49345	5.98344	10.802	17.0043	24.4994	33.0357	42.2199	51.5813	60.6713	69.1531	76.8348	83.6467	89.5986	94.7367	99.1089	102.75	105.69	107.968	109.616	110.65	111.077	110.916	110.218	109.068	107.581	105.875	104.061	102.234	100.475	98.8571	97.4433	96.2857	95.42	94.8607	94.6031	94.6315	94.9249	95.4553	96.1828	97.0606	98.0459	99.1016	100.195	101.307	102.442
-1.85273	-1.7276	-1.25471	-0.240238	1.52977	4.26561	8.13724	13.2335	19.5289	26.87	35.0028	43.6406	52.5351	61.5232	70.5428	79.6077	88.7515	97.9822	107.272	116.573	125.832	135.01	144.089	153.063	161.915	170.611	179.107	187.357	195.317	202.957	210.252	217.188	223.768	230.016	235.975	241.705	247.285	252.794	258.291	263.796	269.284	274.692	279.935	284.922	289.567	293.794	297.556	300.832	303.641	306.056
-1.24811	-1.33432	-1.20733	-0.752669	0.165755	1.69464	3.97036	7.08543	11.054	15.799	21.1651	26.9478	32.9359	38.9492	44.8525	50.5534	56	61.1749	66.0814	70.7283	75.1206	79.2558	83.1254	86.7221	90.0418	93.0753	95.7925	98.1408	100.059	101.493	102.401	102.76	102.566	101.85	100.694	99.2267	97.608	96.0139	94.6203	93.5901	93.0677	93.1748	94.0014	95.5992	97.9801	101.114	104.934	109.359	114.306	119.701
1.27086	0.745127	0.497583	0.690035	1.47299	2.97561	5.28866	8.44471	12.4097	17.0859	22.3243	27.9528	33.8099	39.7631	45.7078	51.5555	57.2247	62.6437	67.7636	72.5638	77.041	81.1893	84.9928	88.4347	91.503	94.1901	96.4951	98.4273	100.006	101.262	102.24	102.995	103.59	104.106	104.639	105.287	106.146	107.303	108.838	110.827	113.324	116.362	119.946	124.063	128.688	133.788	139.326	145.258	151.536	158.1
0.415644	-0.0224857	-0.138653	0.25112	1.33126	3.27308	6.21063	10.2086	15.2377	21.1715	27.8137	34.948	42.3879	50.0164	57.8055	65.8008	74.0849	82.7308	91.7491	101.05	110.438	119.609	128.133	135.433	140.797	143.413	142.424	137.032	126.703	111.464	92.3114	71.3179	50.962	33.11	18.6222	7.59303	-0.331455	-5.72437	-9.19849	-11.2893	-12.3771	-12.635	-12.0081	-10.2082	-6.72705	-0.883977	8.09645	20.9535	38.1882	59.7934
-1.5017	-1.51346	-1.28458	-0.667096	0.509424	2.42304	5.23446	9.05398	13.903	19.6847	26.1914	33.1544	40.3029	47.4143	54.3503	61.0703	67.6162	74.082	80.5797	87.2137	94.0676	101.198	108.62	116.295	124.127	131.98	139.697	147.113	154.066	160.412	166.045	170.923	175.074	178.585	181.564	184.114	186.311	188.203	189.825	191.21	192.387	193.366	194.148	194.744	195.194	195.579	195.991	196.528	197.288	198.372
-1.12588	-0.95189	-0.546477	0.217664	1.47519	3.35042	5.93169	9.24998	13.2739	17.9168	23.0485	28.5094	34.1293	39.7516	45.2535	50.5553	55.618	60.4342	65.0156	69.3844	73.5693	77.6062	81.5379	85.4053	89.2341	93.0324	96.8007	100.542	104.26	107.953	111.61	115.221	118.796	122.367	125.972	129.638	133.379	137.205	141.133	145.177	149.333	153.586	157.908	162.26	166.597	170.869	175.034	179.074	182.993	186.813
3.31446	3.59818	4.34351	5.77154	8.06024	11.3234	15.5917	20.7956	26.7725	33.3047	40.1691	47.1846	54.2484	61.3486	68.5441	75.9272	83.5818	91.5486	99.8111	108.31	116.964	125.69	134.393	142.982	151.374	159.518	167.383	174.956	182.23	189.221	195.978	202.571	209.077	215.566	222.1	228.739	235.543	242.549	249.746	257.08	264.444	271.687	278.611	284.985	290.587	295.256	298.904	301.5	303.051	303.607
-1.59626	-1.19011	-0.425343	0.882245	2.91939	5.84742	9.76866	14.6995	20.5642	27.2151	34.4734	42.1714	50.1789	58.412	66.8342	75.4457	84.2543	93.2469	102.376	111.559	120.672	129.565	138.057	145.943	153.011	159.088	164.078	167.975	170.837	172.773	173.918	174.423	174.441	174.123	173.61	173.032	172.505	172.117	171.924	171.939	172.124	172.41	172.721	172.997	173.203	173.325	173.368	173.352	173.308	173.285
-1.74679	-1.60805	-1.16795	-0.237299	1.39187	3.92441	7.52753	12.3037	18.2913	25.477	33.8057	43.1945	53.5519	64.7962	76.8697	89.7329	103.334	117.58	132.325	147.368	162.463	177.339	191.72	205.354	218.037	229.609	239.955	249.014	256.797	263.385	268.926	273.621	277.697	281.38	284.866	288.313	291.85	295.584	299.607	304.002	308.838	314.162	319.997	326.339	333.165	340.43	348.075	356.038	364.272	372.761
-1.12233	53.2248	103.188	145.548	178.881	203.383	220.174	230.712	236.528	239.061	239.513	238.812	237.637	236.464	235.585	235.169	235.308	236.045	237.371	239.236	241.558	244.243	247.189	250.3	253.491	256.698	259.867	262.96	265.957	268.859	271.681	274.449	277.202	279.984	282.848	285.845	289.018	292.396	296.002	299.86	303.988	308.392	313.055	317.958	323.088	328.443	334.015	339.79	345.76	351.933
-1.63668	-0.926875	0.211675	1.96399	4.50797	7.98894	12.4838	17.9609	24.2664	31.1583	38.3657	45.6414	52.7949	59.7066	66.3208	72.6274	78.6422	84.3883	89.8753	95.0853	99.9808	104.529	108.716	112.533	115.973	119.037	121.737	124.092	126.115	127.803	129.147	130.149	130.828	131.216	131.349	131.253	130.963	130.522	129.982	129.385	128.75	128.079	127.372	126.635	125.899	125.216	124.656	124.293	124.203	124.47
4.11736	7.15605	10.2315	13.3365	16.4681	19.6219	22.7867	25.9542	29.1346	32.3514	35.623	38.9476	42.2973	45.6306	48.9102	52.1153	55.2416	58.2858	61.2253	64.0174	66.6106	68.9501	70.9776	72.6354	73.8761	74.6794	75.0693	75.1141	74.9083	74.5531	74.152	73.8124	73.6391	73.7162	74.096	74.8031	75.8474	77.229	78.9303	80.9116	83.1212	85.5077	88.0294	90.6587	93.3804	96.1851	99.0637	102.008	105.011	108.064
-1.22288	-1.09333	-0.689755	0.118003	1.46991	3.49721	6.29417	9.88717	14.2208	19.1696	24.5624	30.21	35.9359	41.6004	47.1106	52.4187	57.5108	62.396	67.0999	71.657	76.0984	80.4465	84.7166	88.9107	93.0089	96.9742	100.76	104.309	107.548	110.392	112.768	114.626	115.955	116.784	117.192	117.285	117.177	116.97	116.749	116.581	116.515	116.588	116.827	117.243	117.841	118.624	119.605	120.804	122.233	123.906
-1.64474	0.655775	3.43641	6.94238	11.3478	16.715	22.9862	30.0193	37.6443	45.7132	54.1318	62.8778	71.9953	81.5629	91.6547	102.314	113.547	125.316	137.551	150.158	163.038	176.101	189.275	202.495	215.681	228.733	241.533	253.962	265.912	277.301	288.073	298.178	307.571	316.223	324.14	331.36	337.953	344.022	349.695	355.114	360.419	365.743	371.195	376.852	382.761	388.937	395.362	401.984	408.729	415.518
1.66733	12.0382	22.3468	32.4171	42.2183	51.8416	61.4421	71.1893	81.2354	91.6845	102.566	113.835	125.401	137.156	148.99	160.794	172.469	183.925	195.096	205.941	216.448	226.625	236.492	246.069	255.361	264.363	273.064	281.448	289.487	297.15	304.423	311.295	317.747	323.75	329.28	334.327	338.9	343.022	346.724	350.044	353.026	355.711	358.139	360.346	362.391	364.358	366.337	368.395	370.586	372.944
-1.37267	0.786146	3.28173	6.28857	9.92049	14.2143	19.146	24.6633	30.7115	37.244	44.2238	51.6232	59.4169	67.5691	76.0273	84.7254	93.5851	102.511	111.39	120.1	128.527	136.581	144.207	151.378	158.092	164.373	170.266	175.827	181.11	186.153	190.992	195.668	200.229	204.719	209.169	213.589	217.983	222.362	226.757	231.215	235.792	240.542	245.512	250.729	256.194	261.893	267.808	273.916	280.191	286.628
-1.63785	-0.663658	0.747523	2.81485	5.73399	9.63756	14.5626	20.4481	27.1734	34.6099	42.6413	51.1554	60.0398	69.1871	78.5002	87.8925	97.2886	106.628	115.868	124.984	133.969	142.834	151.58	160.196	168.657	176.926	184.947	192.636	199.899	206.638	212.748	218.122	222.678	226.366	229.178	231.147	232.352	232.915	232.989	232.74	232.323	231.876	231.521	231.377	231.576	232.273	233.632	235.803	238.907	243.021
-1.48649	-0.264319	1.46651	3.92983	7.31004	11.7038	17.0795	23.2695	30.0113	37.0197	44.0497	50.9251	57.5417	63.8628	69.9121	75.7503	81.4421	87.034	92.5517	98.0103	103.425	108.815	114.192	119.561	124.911	130.211	135.426	140.524	145.497	150.359	155.136	159.865	164.595	169.394	174.332	179.47	184.841	190.455	196.297	202.333	208.497	214.711	220.891	226.946	232.778	238.285	243.374	247.984	252.108	255.783
-2.09454	0.537003	3.7804	7.92324	13.1918	19.699	27.4087	36.1472	45.6625	55.6991	66.0541	76.6001	87.2646	97.9924	108.719	119.367	129.857	140.131	150.151	159.888	169.31	178.376	187.029	195.212	202.874	209.987	216.54	222.533	227.963	232.822	237.112	240.863	244.138	247.014	249.562	251.845	253.925	255.867	257.736	259.602	261.547	263.662	266.056	268.856	272.2	276.208	280.956	286.46	292.683	299.548
-1.05692	-0.612476	0.0856474	1.17861	2.80103	5.05638	7.99044	11.5868	15.7975	20.579	25.9011	31.734	38.0394	44.7675	51.8514	59.2037	66.7257	74.3244	81.9296	89.5075	97.0611	104.622	112.242	119.979	127.874	135.937	144.149	152.474	160.867	169.285	177.69	186.055	194.37	202.628	210.819	218.921	226.909	234.761	242.459	249.985	257.309	264.387	271.172	277.634	283.775	289.636	295.308	300.915	306.598	312.485
-1.10048	-0.513913	0.388116	1.75112	3.70704	6.34692	9.69404	13.6919	18.2226	23.1545	28.3905	33.8894	39.6469	45.6541	51.8747	58.2497	64.7091	71.181	77.6066	83.9537	90.2187	96.42	102.589	108.763	114.968	121.21	127.475	133.744	139.985	146.15	152.174	157.977	163.477	168.599	173.29	177.522	181.298	184.641	187.599	190.252	192.704	195.062	197.426	199.888	202.531	205.438	208.681	212.319	216.4	220.965
-1.36	-0.918468	-0.172723	1.04316	2.8932	5.51278	8.97988	13.3007	18.4155	24.2137	30.5524	37.2809	44.2618	51.379	58.5379	65.6632	72.7004	79.6215	86.4274	93.1379	99.7774	106.361	112.883	119.308	125.569	131.578	137.241	142.478	147.23	151.466	155.172	158.35	161.028	163.265	165.16	166.834	168.428	170.089	171.956	174.15	176.754	179.798	183.256	187.061	191.136	195.413	199.828	204.33	208.885	213.465
-0.923722	0.56244	2.41744	4.81687	7.87989	11.6278	15.9652	20.7083	25.6484	30.6117	35.4865	40.2221	44.8162	49.3043	53.7536	58.2523	62.8937	67.7676	72.9553	78.5157	84.4655	90.7745	97.3789	104.198	111.144	118.129	125.07	131.889	138.521	144.925	151.081	156.996	162.7	168.24	173.684	179.116	184.629	190.33	196.342	202.817	209.933	217.87	226.772	236.706	247.654	259.526	272.184	285.452	299.118	312.946
[truncated: 51 more columns]
