# Supplementary material for: Distributions of plantar loads are altered when walking in anxiety-inducing virtual settings but not under cognitive demand
Source: PLoS One. 2026 Apr 20;21(4):e0345075. doi: 10.1371/journal.pone.0345075 (PMC13094994; doi:10.1371/journal.pone.0345075)
Supplement: S1 File — Study data is available here. (ZIP) [file pone.0345075.s001.zip › S1 File. Dataset/ProcRLat_07DTL.xlsx]

## Sheet: Sheet1
-0.816481	-0.695571	-0.479223	-0.0739014	0.622023	1.70845	3.27275	5.38925	8.12396	11.5184	15.5551	20.144	25.1442	30.3871	35.6883	40.8654	45.7647	50.274	54.3145	57.8333	60.806	63.2383	65.1609	66.6298	67.7279	68.5583	69.2356	69.8857	70.6474	71.6575	73.0175	74.7601	76.8391	79.1425	81.5211	83.8213	85.9115	87.693	89.1009	90.1071	90.721	90.9812	90.9436	90.6753	90.2548	89.7721	89.3193	88.9776	88.8117	88.874
-0.561618	-0.883897	-1.26308	-1.66747	-2.03872	-2.28395	-2.269	-1.81449	-0.698089	1.33445	4.55132	9.21169	15.5345	23.6609	33.6266	45.3623	58.715	73.4697	89.3624	106.1	123.389	140.963	158.587	176.064	193.231	209.969	226.19	241.842	256.9	271.368	285.268	298.618	311.426	323.696	335.448	346.723	357.569	368.018	378.075	387.709	396.88	405.559	413.737	421.403	428.547	435.176	441.324	447.024	452.296	457.144
-0.633104	-0.949712	-1.30692	-1.66583	-1.96024	-2.08988	-1.9151	-1.25566	0.104587	2.40772	5.9036	10.8137	17.2777	25.3052	34.7695	45.4521	57.0979	69.4456	82.2439	95.2686	108.327	121.252	133.903	146.176	158.016	169.418	180.432	191.158	201.737	212.336	223.121	234.25	245.878	258.151	271.198	285.106	299.883	315.418	331.475	347.726	363.799	379.317	393.941	407.412	419.571	430.348	439.75	447.828	454.663	460.345
-0.530225	-0.826364	-1.16846	-1.5266	-1.84613	-2.04082	-1.98711	-1.5215	-0.443545	1.47227	4.45545	8.71209	14.3971	21.5966	30.327	40.5417	52.1336	64.935	78.7319	93.2981	108.43	123.966	139.783	155.779	171.845	187.861	203.69	219.192	234.238	248.71	262.49	275.449	287.463	298.436	308.327	317.16	325.013	332.01	338.3	344.051	349.424	354.552	359.537	364.447	369.336	374.248	379.219	384.271	389.416	394.657
-1.27427	-1.64594	-1.96057	-2.12046	-1.98855	-1.38671	-0.100477	2.10597	5.46294	10.1599	16.3081	23.9125	32.8706	43.0108	54.1451	66.1034	78.7455	91.9631	105.671	119.797	134.281	149.075	164.142	179.45	194.974	210.686	226.546	242.497	258.461	274.338	290.001	305.302	320.102	334.277	347.73	360.415	372.344	383.567	394.141	404.107	413.486	422.294	430.555	438.302	445.58	452.45	458.968	465.19	471.165	476.936
1.19434	0.305294	-0.513253	-1.1535	-1.49579	-1.39974	-0.698652	0.796701	3.28134	6.92922	11.8663	18.1434	25.7073	34.3855	43.9067	53.9485	64.1899	74.3476	84.1964	93.5916	102.487	110.926	119.007	126.835	134.5	142.059	149.541	156.951	164.253	171.368	178.196	184.651	190.694	196.324	201.557	206.411	210.891	215.003	218.763	222.209	225.385	228.354	231.208	234.069	237.071	240.357	244.07	248.344	253.296	259.009
-1.29183	-1.46086	-1.47395	-1.21781	-0.551146	0.688475	2.66881	5.53495	9.37282	14.1872	19.9199	26.4985	33.8737	42.0157	50.8881	60.4358	70.5918	81.279	92.4116	103.902	115.655	127.541	139.375	150.923	161.907	172.026	180.998	188.62	194.792	199.513	202.854	204.911	205.778	205.542	204.293	202.137	199.219	195.724	191.861	187.844	183.861	180.063	176.559	173.43	170.734	168.519	166.83	165.711	165.188	165.278
-0.693528	-0.956302	-1.22129	-1.44019	-1.53935	-1.41607	-0.937565	0.0549087	1.7341	4.26593	7.78491	12.3724	18.0429	24.7494	32.4137	40.966	50.3651	60.5776	71.548	83.1916	95.3975	108.031	120.935	133.934	146.844	159.475	171.647	183.197	193.995	203.954	213.04	221.291	228.817	235.78	242.361	248.74	255.081	261.531	268.234	275.33	282.953	291.226	300.253	310.108	320.816	332.316	344.422	356.842	369.215	381.165
-0.531928	-0.784357	-1.0616	-1.33015	-1.53427	-1.59115	-1.38745	-0.77944	0.401145	2.33247	5.17571	9.03273	13.8994	19.6555	26.1268	33.1831	40.7975	49.0315	57.9783	67.7058	78.2187	89.4501	101.27	113.489	125.866	138.131	150.02	161.308	171.822	181.447	190.141	197.944	204.97	211.392	217.421	223.267	229.099	235.023	241.069	247.206	253.355	259.397	265.197	270.627	275.604	280.1	284.141	287.789	291.125	294.221
-0.697891	-1.00919	-1.3453	-1.66047	-1.88099	-1.89948	-1.57139	-0.716219	0.873709	3.41308	7.08764	12.0045	18.1546	25.4203	33.6242	42.5822	52.1351	62.1491	72.4991	83.0645	93.7386	104.431	115.08	125.664	136.204	146.735	157.293	167.906	178.578	189.283	199.961	210.514	220.807	230.683	239.989	248.587	256.351	263.164	268.919	273.532	276.952	279.163	280.182	280.061	278.89	276.786	273.884	270.351	266.402	262.29
-1.25705	-1.62726	-1.94345	-2.10963	-1.99064	-1.41027	-0.155857	2.0071	5.30606	9.91876	15.9293	23.3006	31.8655	41.3353	51.3318	61.4397	71.2654	80.4868	88.8866	96.3593	102.892	108.526	113.327	117.382	120.781	123.606	125.927	127.815	129.338	130.553	131.503	132.217	132.72	133.039	133.214	133.311	133.423	133.652	134.082	134.771	135.755	137.064	138.719	140.741	143.149	145.962	149.201	152.895	157.077	161.774
-1.32187	-1.58936	-1.74389	-1.67491	-1.23782	-0.257225	1.46209	4.11633	7.88057	12.8812	19.1599	26.6557	35.2334	44.7343	55.0027	65.8923	77.2735	89.0398	101.106	113.406	125.887	138.513	151.257	164.112	177.104	190.298	203.77	217.59	231.81	246.45	261.505	276.946	292.721	308.754	324.943	341.158	357.258	373.086	388.478	403.26	417.25	430.274	442.212	453.016	462.706	471.336	478.988	485.763	491.787	497.195
1.05317	0.097635	-0.896588	-1.82917	-2.54489	-2.8428	-2.4731	-1.13375	1.51879	5.83745	12.1292	20.5963	31.3071	44.2045	59.1321	75.8529	94.0486	113.32	133.21	153.251	173.004	192.099	210.25	227.271	243.083	257.7	271.208	283.75	295.491	306.595	317.196	327.39	337.253	346.871	356.334	365.722	375.074	384.388	393.618	402.683	411.491	419.971	428.083	435.806	443.106	449.906	456.087	461.501	466.005	469.488
-0.744443	-0.970669	-1.16751	-1.27881	-1.22476	-0.900568	-0.178822	1.08214	3.02162	5.75334	9.3481	13.8342	19.2084	25.4425	32.4877	40.2782	48.742	57.8208	67.4889	77.7492	88.6054	100.024	111.905	124.072	136.29	148.286	159.775	170.476	180.165	188.696	196.016	202.164	207.266	211.501	215.077	218.21	221.125	224.049	227.2	230.773	234.925	239.778	245.42	251.913	259.308	267.651	276.953	287.144	298.04	309.354
-0.805408	-0.999516	-1.14577	-1.17847	-1.00912	-0.526747	0.397169	1.89701	4.09256	7.06537	10.8444	15.4108	20.7187	26.7094	33.3141	40.4609	48.0893	56.1577	64.6369	73.4969	82.7037	92.2219	102.012	112.015	122.141	132.264	142.23	151.875	161.052	169.648	177.583	184.813	191.322	197.089	202.072	206.22	209.493	211.883	213.436	214.245	214.453	214.236	213.795	213.338	213.071	213.192	213.882	215.302	217.58	220.813
-0.513692	-0.822359	-1.18731	-1.58097	-1.95057	-2.21055	-2.23574	-1.8572	-0.86341	0.989541	3.95627	8.27083	14.1108	21.5719	30.6728	41.3777	53.6111	67.2646	82.2026	98.264	115.257	132.964	151.16	169.636	188.209	206.732	225.083	243.146	260.814	277.994	294.616	310.621	325.974	340.668	354.734	368.232	381.239	393.818	406.012	417.845	429.327	440.476	451.309	461.836	472.043	481.894	491.328	500.28	508.684	516.483
-0.3713	-0.53038	-0.700424	-0.856626	-0.959619	-0.95263	-0.759949	-0.287942	0.569835	1.92137	3.85777	6.43627	9.68116	13.6003	18.1938	23.4461	29.3132	35.715	42.5336	49.6239	56.8294	63.9955	70.9829	77.6823	84.0219	89.9667	95.5185	100.713	105.607	110.265	114.738	119.05	123.189	127.107	130.728	133.955	136.691	138.85	140.362	141.186	141.328	140.844	139.841	138.456	136.832	135.108	133.42	131.89	130.617	129.667
-0.756767	-0.915063	-1.01389	-0.990362	-0.761521	-0.225838	0.730812	2.22238	4.34315	7.15064	10.6628	14.8683	19.7392	25.2429	31.3563	38.0746	45.4135	53.4043	62.0829	71.4678	81.536	92.2004	103.298	114.592	125.8	136.634	146.856	156.319	164.965	172.828	180.009	186.644	192.878	198.838	204.614	210.257	215.779	221.163	226.387	231.438	236.32	241.046	245.639	250.126	254.541	258.93	263.341	267.815	272.38	277.05
-0.729797	-1.01569	-1.30744	-1.55443	-1.67905	-1.57246	-1.09324	-0.0712762	1.68049	4.34665	8.08163	12.9679	18.9734	25.9528	33.6959	41.9728	50.5572	59.2528	67.9163	76.451	84.7826	92.8463	100.594	108	115.056	121.759	128.105	134.092	139.713	144.966	149.861	154.426	158.692	162.668	166.339	169.678	172.65	175.227	177.404	179.201	180.65	181.783	182.64	183.285	183.801	184.262	184.73	185.254	185.877	186.625
-0.804105	-0.987149	-1.14035	-1.20336	-1.08528	-0.669861	0.178598	1.60488	3.74383	6.69414	10.4919	15.0931	20.3743	26.1595	32.2669	38.5453	44.8889	51.2438	57.6139	64.0561	70.6619	77.5314	84.7508	92.3784	100.434	108.886	117.647	126.581	135.543	144.415	153.123	161.635	169.95	178.076	186.006	193.692	201.029	207.872	214.061	219.446	223.922	227.449	230.062	231.86	232.976	233.565	233.775	233.737	233.557	233.315
-1.17773	-1.20579	-1.06138	-0.629846	0.222802	1.63926	3.75278	6.66248	10.4039	14.928	20.1077	25.7703	31.7286	37.7984	43.8028	49.5732	54.9536	59.809	64.0389	67.5948	70.5017	72.8783	74.9448	77.0079	79.4285	82.574	86.7684	92.2633	99.2213	107.698	117.631	128.838	141.036	153.863	166.926	179.84	192.247	203.833	214.356	223.663	231.673	238.368	243.77	247.925	250.883	252.696	253.431	253.187	252.115	250.423
-1.1513	-1.47516	-1.73912	-1.85443	-1.69759	-1.10941	0.0999699	2.13669	5.2001	9.45926	15.0304	21.9546	30.1883	39.6111	50.0405	61.2568	73.043	85.2252	97.6969	110.412	123.356	136.508	149.793	163.032	175.877	187.762	197.86	205.089	208.162	205.729	196.603	180.102	156.517	127.632	96.6666	67.0997	41.3352	20.396	4.3499	-7.23914	-14.9699	-19.3537	-20.6471	-18.7553	-13.2049	-3.18745	12.3132	34.2985	63.4153	99.4858
-0.523037	-0.734732	-0.956046	-1.15097	-1.26367	-1.21511	-0.901578	-0.196968	1.03953	2.95224	5.6757	9.31292	13.9074	19.4282	25.776	32.8003	40.3172	48.1295	56.0541	63.944	71.6919	79.2302	86.5385	93.6461	100.623	107.563	114.562	121.702	129.043	136.619	144.424	152.404	160.46	168.455	176.211	183.53	190.216	196.106	201.084	205.092	208.128	210.261	211.622	212.39	212.773	212.986	213.23	213.685	214.495	215.765
-1.13506	-1.36734	-1.55762	-1.62371	-1.42631	-0.773608	0.562057	2.81943	6.22074	10.9439	17.097	24.7003	33.6832	43.8909	55.0914	66.9824	79.2003	91.3233	102.887	113.43	122.565	130.025	135.693	139.593	141.86	142.705	142.377	141.138	139.24	136.919	134.393	131.858	129.492	127.459	125.912	124.996	124.841	125.551	127.199	129.848	133.573	138.454	144.557	151.881	160.334	169.729	179.806	190.256	200.74	210.933
-0.720421	-1.08142	-1.48973	-1.90168	-2.24212	-2.39649	-2.20499	-1.46105	0.0822574	2.69371	6.62919	12.0847	19.1584	27.8477	38.084	49.7778	62.8486	77.2332	92.8832	109.75	127.757	146.777	166.621	187.03	207.701	228.311	248.554	268.147	286.847	304.462	320.855	335.937	349.652	361.973	372.904	382.49	390.824	398.042	404.305	409.762	414.537	418.715	422.349	425.466	428.091	430.255	432.004	433.41	434.575	435.619
-0.850454	-1.12693	-1.38331	-1.55704	-1.55722	-1.2619	-0.519381	0.843858	3.00556	6.11857	10.2763	15.4899	21.694	28.7752	36.5973	45.0085	53.8396	62.9014	71.9835	80.8616	89.324	97.2086	104.435	111.031	117.132	122.963	128.782	134.835	141.309	148.287	155.746	163.583	171.648	179.766	187.754	195.447	202.708	209.424	215.525	220.98	225.796	230.006	233.662	236.827	239.578	242.008	244.232	246.374	248.55	250.86
-0.640436	-0.820221	-0.973372	-1.04953	-0.978622	-0.669988	-0.0148832	1.1057	2.80663	5.17858	8.26847	12.0764	16.5728	21.7143	27.4527	33.7521	40.609	48.065	56.2141	65.1936	75.1536	86.2141	98.4257	111.751	126.052	141.092	156.547	172.035	187.129	201.35	214.186	225.148	233.835	240.002	243.609	244.831	244.044	241.778	238.656	235.322	232.36	230.231	229.234	229.505	231.038	233.716	237.352	241.722	246.622	251.901
[truncated: 51 more columns]
