# Supplementary material for: Distributions of plantar loads are altered when walking in anxiety-inducing virtual settings but not under cognitive demand
Source: PLoS One. 2026 Apr 20;21(4):e0345075. doi: 10.1371/journal.pone.0345075 (PMC13094994; doi:10.1371/journal.pone.0345075)
Supplement: S1 File — Study data is available here. (ZIP) [file pone.0345075.s001.zip › S1 File. Dataset/ProcLHeel_42STH.xlsx]

## Sheet: Sheet1
29.054	49.9132	70.0331	88.6336	105.202	119.532	131.694	141.937	150.574	157.889	164.089	169.287	173.53	176.832	179.202	180.656	181.228	180.981	179.994	178.357	176.156	173.494	170.502	167.337	164.165	161.129	158.329	155.819	153.617	151.732	150.182	149.015	148.319	148.203	148.772	150.106	152.274	155.339	159.377	164.48	170.723	178.132	186.631	196.01	205.918	215.889	225.4	233.941	241.066	246.436
32.474	46.0384	59.0812	71.2489	82.3999	92.506	101.651	110.072	118.119	126.15	134.437	143.111	152.151	161.394	170.573	179.374	187.477	194.588	200.495	205.107	208.487	210.833	212.44	213.643	214.786	216.19	218.138	220.855	224.487	229.081	234.586	240.877	247.778	255.085	262.581	270.05	277.286	284.09	290.247	295.49	299.431	301.473	300.747	296.095	286.139	269.481	245.05	212.644	173.66	131.523
26.0493	42.8561	59.8811	76.9692	93.8504	110.117	125.283	138.901	150.673	160.492	168.438	174.743	179.75	183.843	187.382	190.655	193.865	197.15	200.614	204.337	208.368	212.733	217.433	222.461	227.813	233.486	239.468	245.726	252.185	258.707	265.096	271.105	276.467	280.913	284.196	286.117	286.553	285.481	282.998	279.307	274.687	269.456	263.942	258.47	253.349	248.855	245.201	242.52	240.847	240.114
25.6732	40.4567	55.551	70.8328	86.073	100.921	114.947	127.722	138.887	148.203	155.564	160.995	164.653	166.824	167.895	168.296	168.435	168.648	169.165	170.092	171.426	173.081	174.904	176.69	178.203	179.191	179.4	178.586	176.539	173.118	168.266	162.019	154.484	145.825	136.248	125.992	115.329	104.559	94.0059	84.0014	74.8512	66.8121	60.0765	54.7657	50.9268	48.5325	47.4787	47.5869	48.6211	50.3143
37.5166	56.5397	74.5644	90.7471	104.413	115.16	122.924	127.961	130.757	131.906	131.999	131.554	130.969	130.514	130.353	130.588	131.304	132.605	134.622	137.495	141.34	146.223	152.151	159.061	166.826	175.271	184.212	193.486	202.959	212.511	222.026	231.39	240.482	249.172	257.305	264.7	271.177	276.589	280.859	283.989	286.043	287.132	287.414	287.075	286.322	285.354	284.337	283.383	282.556	281.879
31.9458	46.0544	59.759	72.6172	84.3687	94.9775	104.614	113.582	122.235	130.895	139.804	149.09	158.776	168.801	179.048	189.358	199.544	209.408	218.77	227.506	235.568	243.011	249.998	256.782	263.664	270.939	278.841	287.516	297.002	307.233	318.028	329.093	340.021	350.316	359.438	366.868	372.184	375.107	375.534	373.551	369.42	363.532	356.353	348.38	340.106	331.988	324.399	317.6	311.722	306.756
44.1579	67.0722	89.7325	111.597	132.281	151.588	169.5	186.113	201.573	215.994	229.435	241.899	253.363	263.787	273.149	281.475	288.851	295.393	301.203	306.336	310.794	314.534	317.502	319.651	320.95	321.389	320.986	319.784	317.844	315.243	312.076	308.451	304.497	300.367	296.231	292.266	288.648	285.548	283.127	281.523	280.829	281.07	282.171	283.939	286.082	288.254	290.109	291.342	291.722	291.101
25.6839	63.601	100.729	135.921	168.065	196.316	220.268	239.967	255.798	268.337	278.219	286.056	292.385	297.65	302.212	306.367	310.356	314.376	318.585	323.117	328.082	333.551	339.561	346.109	353.154	360.606	368.323	376.118	383.769	391.038	397.696	403.551	408.477	412.432	415.433	417.539	418.826	419.386	419.329	418.796	417.975	417.105	416.442	416.229	416.661	417.847	419.806	422.477	425.735	429.415
46.6421	81.483	115.555	147.795	177.514	204.44	228.64	250.377	269.968	287.687	303.72	318.181	331.162	342.784	353.242	362.797	371.745	380.36	388.842	397.272	405.585	413.563	420.876	427.153	432.069	435.428	437.181	437.392	436.189	433.741	430.25	425.939	421.024	415.693	410.09	404.331	398.53	392.817	387.342	382.262	377.727	373.858	370.744	368.424	366.867	365.95	365.462	365.104	364.537	363.436
43.5284	69.8913	96.4978	122.962	148.833	173.687	197.229	219.304	239.86	258.886	276.392	292.394	306.92	320.037	331.868	342.576	352.324	361.227	369.317	376.528	382.686	387.534	390.77	392.1	391.299	388.252	382.975	375.629	366.502	355.962	344.412	332.263	319.921	307.789	296.258	285.701	276.454	268.809	262.997	259.183	257.467	257.878	260.367	264.8	270.966	278.597	287.391	297.034	307.234	317.743
39.9124	55.3914	70.5986	85.133	98.7428	111.379	123.184	134.427	145.424	156.455	167.698	179.225	191.026	203.056	215.272	227.649	240.184	252.883	265.731	278.66	291.511	304.039	315.935	326.871	336.521	344.57	350.74	354.821	356.699	356.375	353.97	349.717	343.947	337.067	329.523	321.778	314.263	307.339	301.254	296.121	291.912	288.476	285.565	282.854	279.988	276.617	272.419	267.114	260.48	252.386
9.15792	16.1777	22.8806	29.0805	34.8287	40.2592	45.498	50.6551	55.8198	61.0413	66.3198	71.6101	76.8295	81.8745	86.6461	91.0745	95.1326	98.837	102.246	105.457	108.601	111.809	115.188	118.796	122.613	126.532	130.362	133.858	136.765	138.873	140.064	140.35	139.877	138.895	137.728	136.726	136.225	136.499	137.738	140.029	143.351	147.586	152.538	157.955	163.557	169.051	174.147	178.567	182.069	184.467
27.3196	50.0975	72.3786	93.4872	112.703	129.355	142.954	153.28	160.398	164.62	166.434	166.42	165.166	163.201	160.956	158.748	156.789	155.214	154.108	153.539	153.563	154.222	155.532	157.468	159.95	162.849	166.007	169.265	172.486	175.581	178.525	181.35	184.133	186.984	190.016	193.319	196.932	200.823	204.894	208.988	212.92	216.511	219.606	222.077	223.836	224.834	225.063	224.539	223.307	221.459
13.4556	40.5856	67.0007	91.8194	114.293	133.951	150.676	164.669	176.338	186.189	194.731	202.401	209.512	216.235	222.624	228.655	234.255	239.325	243.755	247.432	250.253	252.126	252.971	252.714	251.28	248.601	244.634	239.38	232.883	225.216	216.462	206.713	196.098	184.797	173.053	161.166	149.487	138.384	128.213	119.288	111.866	106.144	102.231	100.13	99.729	100.808	103.074	106.199	109.869	113.804
20.9413	59.7629	97.6735	133.444	165.937	194.315	218.167	237.518	252.725	264.359	273.093	279.627	284.64	288.763	292.552	296.47	300.86	305.916	311.676	318.054	324.89	331.991	339.148	346.134	352.697	358.549	363.38	366.906	368.915	369.296	368.057	365.313	361.266	356.175	350.331	344.021	337.503	330.994	324.666	318.654	313.048	307.889	303.172	298.848	294.843	291.08	287.493	284.039	280.681	277.382
24.8401	58.315	91.0451	122.121	150.695	176.141	198.21	217.091	233.343	247.742	261.097	274.107	287.281	300.93	315.202	330.134	345.679	361.717	378.05	394.382	410.334	425.463	439.291	451.346	461.222	468.62	473.375	475.467	475.02	472.283	467.591	461.324	453.885	445.676	437.087	428.487	420.225	412.621	405.925	400.293	395.775	392.33	389.845	388.162	387.097	386.453	386.025	385.623	385.077	384.233
40.2823	71.5492	101.853	130.163	155.718	178.099	197.245	213.406	227.052	238.726	248.925	258.029	266.286	273.837	280.752	287.037	292.641	297.469	301.405	304.35	306.237	307.053	306.85	305.744	303.908	301.55	298.884	296.103	293.367	290.801	288.502	286.524	284.861	283.43	282.093	280.698	279.126	277.327	275.322	273.193	271.078	269.16	267.656	266.766	266.621	267.237	268.501	270.209	272.119	274.017
28.2449	63.2434	97.2864	129.32	158.394	183.792	205.171	222.632	236.678	248.056	257.573	265.94	273.687	281.144	288.475	295.741	302.968	310.191	317.467	324.859	332.394	340.034	347.653	355.036	361.885	367.829	372.462	375.424	376.461	375.452	372.42	367.531	361.064	353.375	344.872	335.982	327.108	318.59	310.68	303.525	297.167	291.539	286.483	281.783	277.201	272.516	267.557	262.207	256.405	250.135
47.7323	70.6724	92.5884	112.607	130.128	144.888	156.966	166.746	174.829	181.909	188.651	195.579	203	210.991	219.435	228.106	236.775	245.293	253.63	261.867	270.164	278.71	287.643	296.982	306.606	316.266	325.609	334.214	341.651	347.537	351.58	353.609	353.571	351.533	347.663	342.206	335.458	327.73	319.333	310.547	301.61	292.711	283.997	275.597	267.622	260.165	253.3	247.08	241.546	236.724
21.2668	29.3085	37.157	44.5874	51.4856	57.8581	63.8178	69.547	75.2548	81.1444	87.3852	94.0849	101.268	108.87	116.739	124.662	132.379	139.613	146.084	151.548	155.834	158.861	160.639	161.262	160.897	159.776	158.163	156.332	154.536	152.991	151.863	151.273	151.299	151.976	153.299	155.209	157.592	160.28	163.07	165.743	168.076	169.853	170.876	170.974	170.03	168.006	164.937	160.913	156.045	150.457
37.1727	64.6284	90.9289	115.063	136.414	154.811	170.485	183.983	196.038	207.415	218.772	230.561	242.995	256.066	269.593	283.279	296.778	309.75	321.914	333.091	343.219	352.342	360.585	368.111	375.072	381.561	387.57	392.981	397.586	401.138	403.419	404.296	403.76	401.92	398.984	395.21	390.862	386.187	381.407	376.715	372.274	368.22	364.662	361.702	359.444	357.988	357.41	357.745	358.971	361.001
18.0545	47.095	75.1987	101.37	124.83	145.166	162.389	176.876	189.24	200.18	210.34	220.204	230.054	239.986	249.971	259.95	269.902	279.867	289.916	300.119	310.521	321.114	331.828	342.529	353.038	363.155	372.675	381.401	389.146	395.747	401.077	405.054	407.636	408.824	408.673	407.311	404.937	401.795	398.155	394.283	390.422	386.759	383.413	380.426	377.772	375.357	373.042	370.662	368.039	365.012
19.0841	58.8202	97.4143	133.513	165.843	193.428	215.753	232.788	244.93	252.88	257.524	259.809	260.651	260.879	261.191	262.137	264.113	267.367	271.997	277.971	285.143	293.295	302.155	311.418	320.785	329.985	338.792	346.995	354.389	360.764	365.906	369.609	371.692	372.03	370.585	367.433	362.76	356.849	350.062	342.797	335.445	328.345	321.756	315.841	310.666	306.214	302.397	299.073	296.039	293.027
27.4834	44.2801	61.0067	77.3336	92.9761	107.732	121.505	134.306	146.231	157.432	168.094	178.416	188.616	198.929	209.597	220.826	232.751	245.396	258.667	272.361	286.198	299.863	313.045	325.455	336.837	346.954	355.604	362.63	367.948	371.532	373.408	373.643	372.341	369.643	365.71	360.709	354.796	348.118	340.811	333	324.804	316.347	307.765	299.207	290.829	282.775	275.151	267.997	261.267	254.827
23.8434	32.3218	40.0244	46.4378	51.3653	54.9392	57.5491	59.7225	62.0037	64.8643	68.6587	73.613	79.8306	87.3109	95.9868	105.775	116.615	128.489	141.397	155.334	170.227	185.886	201.968	217.981	233.314	247.294	259.268	268.668	275.063	278.184	277.955	274.516	268.21	259.546	249.133	237.628	225.697	214	203.174	193.801	186.369	181.242	178.64	178.62	181.057	185.651	191.995	199.689	208.413	217.934
35.8507	55.0665	73.8824	91.7555	108.147	122.603	134.834	144.763	152.542	158.514	163.15	166.98	170.521	174.208	178.349	183.108	188.511	194.479	200.855	207.435	213.994	220.314	226.216	231.589	236.409	240.734	244.693	248.489	252.394	256.734	261.857	268.094	275.705	284.831	295.458	307.4	320.319	333.75	347.124	359.774	370.967	379.968	386.127	388.969	388.236	383.905	376.163	365.372	352.027	336.704
42.2013	79.5314	116.67	152.82	187.229	219.207	248.153	273.609	295.339	313.396	328.118	340.071	349.958	358.534	366.551	374.713	383.644	393.846	405.662	419.238	434.498	451.16	468.767	486.755	504.518	521.479	537.131	551.057	562.903	572.374	579.238	583.351	584.675	583.291	579.404	573.337	565.503	556.374	546.448	536.227	526.184	516.739	508.225	500.87	494.764	489.866	486.018	482.99	480.513	478.306
[truncated: 51 more columns]
