# Supplementary material for: Distributions of plantar loads are altered when walking in anxiety-inducing virtual settings but not under cognitive demand
Source: PLoS One. 2026 Apr 20;21(4):e0345075. doi: 10.1371/journal.pone.0345075 (PMC13094994; doi:10.1371/journal.pone.0345075)
Supplement: S1 File — Study data is available here. (ZIP) [file pone.0345075.s001.zip › S1 File. Dataset/ProcRLat_39STH.xlsx]

## Sheet: Sheet1
-1.12248	-0.670664	-0.0895188	0.717651	1.87133	3.50083	5.72813	8.6572	12.3623	16.865	22.1027	27.9069	34.0203	40.1576	46.0764	51.6108	56.6613	61.1715	65.1152	68.4927	71.3235	73.6413	75.4976	76.9683	78.1518	79.1603	80.1071	81.089	82.1761	83.4153	84.834	86.4314	88.1707	89.9873	91.8107	93.5864	95.2836	96.8929	98.4173	99.8588	101.212	102.474	103.652	104.763	105.826	106.855	107.859	108.84	109.798	110.727
1.5806	1.89646	2.28208	2.79373	3.48912	4.42995	5.68496	7.32652	9.42139	12.0171	15.133	18.7593	22.844	27.2665	31.8371	36.3399	40.5851	44.4303	47.7731	50.5466	52.727	54.3357	55.4328	56.1057	56.455	56.58	56.5709	56.5051	56.4464	56.4452	56.5402	56.7576	57.1107	57.5945	58.1847	58.8495	59.5702	60.3477	61.1943	62.1289	63.1758	64.3599	65.7005	67.2026	68.8461	70.59	72.3953	74.2379	76.1085	78.007
-0.818594	0.0369919	1.01999	2.18299	3.57929	5.26901	7.3189	9.78856	12.7212	16.1517	20.1134	24.6273	29.6872	35.2532	41.2568	47.6152	54.246	61.0763	68.0465	75.1084	82.2239	89.3694	96.5446	103.775	111.104	118.572	126.195	133.957	141.826	149.776	157.793	165.859	173.948	182.02	190.046	198.02	205.969	213.941	221.992	230.17	238.504	246.997	255.639	264.399	273.236	282.084	290.832	299.324	307.39	314.906
0.410036	1.10204	1.87581	2.78822	3.94407	5.48076	7.54315	10.2587	13.7226	17.9907	23.0666	28.8744	35.2392	41.9029	48.5708	54.9576	60.8132	65.941	70.2136	73.5768	76.0378	77.6487	78.4919	78.6716	78.308	77.5335	76.4878	75.3091	74.1265	73.0619	72.2276	71.7147	71.5881	71.8937	72.6615	73.8988	75.582	77.6566	80.044	82.6492	85.3737	88.1325	90.8614	93.5192	96.0895	98.5828	101.03	103.469	105.923	108.399
-2.71618	-1.86959	-0.51759	1.61339	4.81646	9.37157	15.5012	23.3218	32.7944	43.6916	55.614	68.0696	80.5845	92.7872	104.432	115.372	125.526	134.857	143.36	151.05	157.943	164.07	169.475	174.219	178.359	181.941	184.994	187.535	189.558	191.032	191.899	192.091	191.544	190.209	188.053	185.062	181.247	176.66	171.427	165.751	159.894	154.147	148.809	144.161	140.428	137.747	136.142	135.542	135.817	136.813
-1.02601	-0.473145	0.236753	1.20293	2.52094	4.27854	6.55845	9.43805	12.9839	17.2438	22.2321	27.913	34.2071	41.0171	48.2472	55.8092	63.6241	71.6234	79.7482	87.9429	96.1465	104.282	112.248	119.921	127.158	133.808	139.703	144.652	148.462	150.974	152.087	151.767	150.044	147.007	142.797	137.601	131.644	125.175	118.446	111.691	105.102	98.8232	92.952	87.5482	82.6385	78.221	74.2756	70.7771	67.7066	65.0595
0.458358	0.807665	1.30199	2.06476	3.23846	4.99197	7.52699	11.0633	15.8076	21.9217	29.4903	38.4904	48.7793	60.1183	72.2199	84.785	97.5217	110.165	122.497	134.353	145.614	156.184	165.976	174.913	182.934	189.983	196.011	200.974	204.844	207.618	209.325	210.033	209.858	208.974	207.613	206.047	204.555	203.379	202.672	202.479	202.749	203.368	204.182	205.036	205.803	206.403	206.804	207.034	207.196	207.443
-0.354631	0.328012	1.06308	1.9519	3.17569	5.00136	7.76298	11.8267	17.5492	25.2297	35.0502	47.0135	60.9166	76.396	93.0164	110.335	127.917	145.341	162.228	178.278	193.292	207.173	219.913	231.574	242.258	252.073	261.105	269.416	277.044	284.004	290.31	295.982	301.046	305.533	309.48	312.927	315.905	318.421	320.452	321.941	322.81	322.976	322.357	320.868	318.44	315.042	310.713	305.574	299.829	293.744
0.0804535	0.271331	0.681951	1.4564	2.78042	4.87729	7.98416	12.3097	17.9859	25.0248	33.2881	42.4925	52.277	62.2976	72.282	82.0326	91.4124	100.328	108.696	116.423	123.401	129.553	134.847	139.31	143.029	146.152	148.877	151.425	154.017	156.843	160.021	163.596	167.535	171.739	176.075	180.404	184.586	188.489	191.995	195.01	197.476	199.382	200.769	201.729	202.388	202.885	203.357	203.932	204.713	205.791
1.19221	1.97558	2.7773	3.60683	4.50978	5.56863	6.89948	8.63196	10.8818	13.7434	17.2977	21.6066	26.6902	32.5036	38.9278	45.7802	52.8434	59.8946	66.7233	73.1421	78.9987	84.1894	88.6615	92.4041	95.4445	97.8567	99.7602	101.301	102.628	103.861	105.073	106.287	107.482	108.601	109.557	110.271	110.698	110.83	110.697	110.358	109.909	109.475	109.196	109.202	109.6	110.466	111.845	113.742	116.127	118.951
-1.26913	0.176675	1.95728	4.20272	7.03906	10.5567	14.7793	19.6407	24.9824	30.5842	36.2182	41.692	46.8572	51.597	55.819	59.4632	62.5105	64.9795	66.9122	68.366	69.4124	70.1328	70.6097	70.9249	71.1625	71.4079	71.7427	72.2387	72.9498	73.9012	75.0794	76.4362	77.9019	79.4028	80.8819	82.312	83.6937	85.0512	86.4246	87.8567	89.387	91.0524	92.8825	94.8944	97.1008	99.5198	102.17	105.052	108.141	111.384
-1.27058	0.286759	2.01945	3.99758	6.30729	9.05001	12.3325	16.2408	20.8095	26.0024	31.7113	37.767	43.9697	50.1303	56.0948	61.7442	66.9924	71.7856	76.0966	79.9146	83.242	86.0958	88.5081	90.5271	92.2155	93.6477	94.9017	96.0488	97.1456	98.2412	99.3929	100.669	102.14	103.863	105.881	108.218	110.888	113.904	117.288	121.057	125.22	129.765	134.666	139.894	145.418	151.211	157.248	163.492	169.882	176.329
-0.349133	0.354797	1.08505	1.83463	2.61591	3.45925	4.40618	5.49352	6.74602	8.18887	9.85814	11.7894	13.9966	16.4654	19.166	22.0656	25.1169	28.2403	31.3305	34.2829	37.0117	39.454	41.5698	43.3411	44.7672	45.8629	46.6625	47.2221	47.6078	47.8804	48.0943	48.3046	48.5664	48.9298	49.4337	50.0985	50.9235	51.8909	52.9668	54.1075	55.2797	56.481	57.7421	59.1131	60.6542	62.437	64.5431	67.0447	69.9776	73.3249
0.9288	2.92477	5.3959	8.54283	12.5285	17.4451	23.2746	29.8764	37.0399	44.5651	52.3112	60.2005	68.1973	76.2865	84.4675	92.7459	101.112	109.519	117.885	126.108	134.087	141.734	148.964	155.697	161.851	167.334	172.04	175.855	178.674	180.421	181.052	180.565	179.002	176.447	173.008	168.814	164.017	158.785	153.306	147.793	142.483	137.629	133.462	130.153	127.792	126.385	125.872	126.156	127.124	128.658
-0.823853	-0.367846	0.189866	0.907912	1.86313	3.14978	4.86298	7.07972	9.85519	13.2302	17.2336	21.867	27.0733	32.7134	38.5843	44.4746	50.2176	55.7082	60.8909	65.7428	70.268	74.4935	78.457	82.1959	85.741	89.1164	92.3455	95.4511	98.4418	101.302	104.008	106.545	108.923	111.161	113.269	115.24	117.058	118.719	120.247	121.684	123.08	124.487	125.956	127.54	129.279	131.201	133.318	135.636	138.16	140.897
1.11201	2.44077	3.88797	5.50099	7.35993	9.56504	12.2096	15.3543	19.0169	23.1636	27.6886	32.4017	37.0567	41.4119	45.285	48.5657	51.1992	53.1712	54.5096	55.2835	55.5917	55.5492	55.2755	54.8818	54.4615	54.0892	53.8268	53.7215	53.7933	54.0234	54.3629	54.7555	55.1529	55.5225	55.8535	56.1593	56.4718	56.8349	57.2969	57.9037	58.6955	59.708	60.9695	62.4995	64.3147	66.4338	68.8693	71.6177	74.6604	77.9612
4.22309	8.29942	12.7276	17.6343	23.0576	28.9048	34.9542	40.9167	46.5302	51.636	56.2127	60.3666	64.2957	68.2439	72.454	77.1263	82.3899	88.2902	94.7945	101.808	109.193	116.789	124.436	131.982	139.292	146.247	152.75	158.74	164.194	169.121	173.561	177.583	181.292	184.822	188.31	191.883	195.647	199.665	203.957	208.508	213.281	218.216	223.232	228.239	233.151	237.898	242.431	246.719	250.734	254.441
1.95644	3.05302	4.18767	5.36024	6.60104	7.96683	9.52001	11.3046	13.3313	15.5718	17.9634	20.4297	22.9002	25.3118	27.5993	29.7008	31.5725	33.1953	34.5676	35.6986	36.6077	37.319	37.8535	38.2281	38.4609	38.5732	38.5854	38.5138	38.3707	38.1647	37.9018	37.5889	37.2393	36.8755	36.5235	36.2028	35.9235	35.6915	35.5147	35.4075	35.3943	35.5118	35.8089	36.3433	37.1747	38.3534	39.9081	41.8408	44.1313	46.7476
3.86562	4.50408	5.32503	6.45051	7.98276	9.99591	12.5468	15.6884	19.4779	23.9786	29.2529	35.3391	42.2332	49.9019	58.3105	67.4276	77.2031	87.5547	98.3696	109.504	120.785	132.019	143.007	153.563	163.537	172.827	181.361	189.08	195.94	201.919	207.011	211.236	214.642	217.32	219.399	221.05	222.489	223.967	225.756	228.115	231.255	235.298	240.268	246.113	252.739	260.024	267.826	275.989	284.357	292.769
0.0523419	1.33399	2.95002	5.04357	7.75264	11.208	15.5227	20.7568	26.8792	33.7538	41.1591	48.8433	56.5959	64.2811	71.8126	79.1135	86.0918	92.6335	98.6126	103.917	108.48	112.294	115.411	117.921	119.95	121.627	123.066	124.351	125.539	126.645	127.657	128.558	129.351	130.063	130.745	131.464	132.296	133.304	134.536	136.026	137.799	139.859	142.19	144.761	147.537	150.491	153.599	156.858	160.279	163.878
1.00303	1.66268	2.59597	3.94941	5.88976	8.56982	12.1004	16.5267	21.8013	27.7643	34.1545	40.6653	47.0157	52.9888	58.4276	63.2211	67.3007	70.6417	73.2621	75.2205	76.6182	77.5959	78.3121	78.9111	79.4992	80.1332	80.8181	81.5215	82.1994	82.8134	83.3347	83.7463	84.0488	84.2594	84.4066	84.5258	84.6563	84.8375	85.1062	85.4924	86.0154	86.6845	87.5006	88.453	89.5246	90.7067	92.0151	93.4876	95.1689	97.0961
1.35322	1.7633	2.19956	2.68687	3.28302	4.07119	5.14653	6.60163	8.51768	10.9663	14.0135	17.7114	22.0792	27.0831	32.6284	38.5695	44.7324	50.945	57.0694	63.0255	68.7892	74.375	79.8244	85.2031	90.5845	96.0184	101.514	107.045	112.572	118.058	123.481	128.836	134.124	139.362	144.575	149.776	154.951	160.054	165.024	169.794	174.297	178.472	182.278	185.701	188.756	191.475	193.898	196.076	198.062	199.904
0.78043	1.67114	2.79617	4.23698	6.11052	8.54284	11.628	15.3799	19.6929	24.3444	29.0514	33.5465	37.6301	41.1889	44.1912	46.6653	48.6725	50.2902	51.6079	52.7213	53.7198	54.6797	55.6695	56.753	57.9816	59.3927	61.0184	62.8839	65.0005	67.3645	69.9617	72.7639	75.7291	78.8123	81.9791	85.2148	88.5277	91.948	95.5238	99.3084	103.341	107.634	112.173	116.931	121.875	126.978	132.218	137.582	143.056	148.628
5.71748	13.1945	20.8341	28.5494	36.3265	44.1932	52.1616	60.1765	68.1004	75.7509	82.9622	89.6246	95.6857	101.137	106.009	110.361	114.281	117.87	121.232	124.451	127.581	130.652	133.674	136.631	139.483	142.181	144.676	146.926	148.89	150.532	151.81	152.688	153.149	153.201	152.872	152.199	151.22	149.967	148.469	146.753	144.837	142.731	140.44	137.971	135.327	132.503	129.483	126.256	122.832	119.252
3.73901	6.45966	9.44233	12.8033	16.5899	20.7582	25.1955	29.7707	34.3794	38.9703	43.546	48.1371	52.7763	57.4919	62.3057	67.2176	72.1946	77.1772	82.0981	86.896	91.5188	95.9296	100.114	104.083	107.864	111.495	115.007	118.414	121.708	124.859	127.819	130.532	132.958	135.09	136.953	138.597	140.085	141.484	142.844	144.202	145.577	146.974	148.396	149.845	151.312	152.781	154.24	155.689	157.142	158.621
1.99019	2.67075	3.3678	4.09789	4.90415	5.84247	6.96566	8.31826	9.94026	11.8703	14.1426	16.779	19.7807	23.1215	26.7344	30.4978	34.248	37.8232	41.1044	44.0297	46.5889	48.8134	50.7685	52.5539	54.3085	56.1999	58.3997	61.0566	64.2815	68.1471	72.6974	77.9574	83.9379	90.6371	98.0386	106.105	114.769	123.937	133.492	143.286	153.138	162.847	172.223	181.101	189.338	196.821	203.479	209.285	214.265	218.49
1.41251	1.80602	2.21275	2.66203	3.22259	3.99636	5.10526	6.67598	8.8275	11.6611	15.2479	19.6136	24.7197	30.442	36.5617	42.7917	48.8333	54.4297	59.3996	63.6494	67.1639	69.9775	72.1467	73.7411	74.8455	75.5549	75.9618	76.1419	76.1446	75.9942	75.705	75.302	74.8275	74.3342	73.8763	73.5052	73.2601	73.1601	73.203	73.3721	73.6513	74.041	74.562	75.2479	76.1342	77.2428	78.5683	80.0797	81.7367	83.5063
-0.0458946	1.18175	2.5905	4.27884	6.36896	8.98938	12.26	16.2742	21.0702	26.598	32.695	39.09	45.454	51.4801	56.9443	61.723	65.7864	69.1775	71.9802	74.2888	76.1892	77.7478	79.0105	80.0096	80.7676	81.2909	81.5669	81.5665	81.2547	80.6122	79.6564	78.4386	77.03	75.5129	73.9711	72.4742	71.0717	69.7992	68.683	67.7439	66.9995	66.4589	66.1211	65.982	66.0425	66.3102	66.7992	67.5235	68.4869	69.6715
8.75673	15.3846	22.1889	29.1414	36.2032	43.3218	50.4315	57.4557	64.3204	70.9759	77.408	83.6307	89.6669	95.5348	101.25	106.83	112.295	117.664	122.943	128.133	133.219	138.171	142.938	147.45	151.634	155.416	158.721	161.466	163.564	164.932	165.492	165.189	164.001	161.953	159.111	155.57	151.445	146.863	141.967	136.92	131.901	127.096	122.675	118.776	115.487	112.847	110.853	109.468	108.638	108.296
[truncated: 51 more columns]
