# Supplementary material for: Distributions of plantar loads are altered when walking in anxiety-inducing virtual settings but not under cognitive demand
Source: PLoS One. 2026 Apr 20;21(4):e0345075. doi: 10.1371/journal.pone.0345075 (PMC13094994; doi:10.1371/journal.pone.0345075)
Supplement: S1 File — Study data is available here. (ZIP) [file pone.0345075.s001.zip › S1 File. Dataset/ProcLLat_42STL.xlsx]

## Sheet: Sheet1
-1.04836	-1.04859	-0.843289	-0.329582	0.609576	2.0933	4.22162	7.04627	10.5477	14.6376	19.1881	24.0659	29.1499	34.3356	39.5376	44.6832	49.6986	54.5031	59.0238	63.2151	67.068	70.6119	73.9134	77.0656	80.1671	83.2978	86.4965	89.7454	92.9713	96.061	98.8804	101.299	103.213	104.553	105.297	105.469	105.138	104.404	103.377	102.168	100.886	99.6307	98.4884	97.5278	96.8084	96.3834	96.294	96.5666	97.2244	98.2966
-1.40711	-1.63791	-1.7135	-1.51303	-0.882863	0.357556	2.40053	5.42299	9.55003	14.8173	21.1449	28.3409	36.1425	44.2727	52.476	60.5196	68.1814	75.2506	81.5431	86.9183	91.2896	94.6336	96.9929	98.4631	99.1787	99.3041	99.0179	98.4947	97.8922	97.3421	96.9432	96.7587	96.8227	97.1549	97.7681	98.6719	99.8864	101.453	103.433	105.895	108.913	112.56	116.895	121.956	127.754	134.259	141.407	149.105	157.222	165.579
-1.03447	-1.2645	-1.41086	-1.38916	-1.08728	-0.367185	0.927214	2.95322	5.84346	9.67461	14.4361	20.0145	26.2186	32.8364	39.6788	46.5914	53.4497	60.1509	66.6087	72.7513	78.5216	83.8755	88.7848	93.2508	97.3087	101.014	104.432	107.639	110.73	113.809	116.979	120.332	123.923	127.767	131.838	136.09	140.478	144.985	149.633	154.488	159.651	165.24	171.385	178.208	185.821	194.294	203.647	213.848	224.821	236.445
-1.47677	-1.14171	-0.459963	0.735772	2.61669	5.33161	8.97374	13.5456	18.9317	24.9051	31.1864	37.5263	43.7639	49.8491	55.8296	61.814	67.9331	74.3081	81.0343	88.1774	95.7727	103.817	112.252	120.958	129.769	138.507	147.01	155.165	162.932	170.341	177.464	184.393	191.217	198.006	204.792	211.572	218.318	224.993	231.547	237.932	244.102	250.038	255.757	261.313	266.784	272.246	277.763	283.372	289.077	294.865
15.6262	26.2416	36.8938	47.3779	57.5061	67.1215	76.1043	84.3627	91.8231	98.4325	104.169	109.052	113.148	116.552	119.373	121.714	123.661	125.276	126.616	127.736	128.705	129.598	130.496	131.47	132.568	133.801	135.143	136.528	137.86	139.032	139.938	140.494	140.655	140.412	139.795	138.873	137.751	136.552	135.417	134.498	133.943	133.867	134.326	135.316	136.793	138.698	140.969	143.557	146.413	149.49
-1.01493	-0.72302	-0.0978387	0.981614	2.63319	4.94758	7.9536	11.5813	15.6546	19.9359	24.1915	28.2426	31.9936	35.4414	38.6653	41.8135	45.0855	48.6957	52.8349	57.6511	63.243	69.6595	76.9039	84.9435	93.7189	103.148	113.122	123.501	134.113	144.754	155.194	165.193	174.523	182.987	190.428	196.755	201.948	206.057	209.189	211.485	213.102	214.199	214.944	215.509	216.057	216.734	217.647	218.859	220.362	222.084
-1.11123	-1.06354	-0.809377	-0.23511	0.786217	2.38137	4.6554	7.66502	11.3933	15.7361	20.5142	25.5174	30.5647	35.5507	40.4558	45.3349	50.2982	55.4875	61.0495	67.1182	73.8054	81.1924	89.3126	98.1308	107.534	117.338	127.305	137.17	146.684	155.651	163.942	171.495	178.301	184.391	189.812	194.616	198.846	202.546	205.755	208.523	210.91	213.004	214.909	216.749	218.659	220.763	223.161	225.919	229.055	232.532
-1.60828	-1.76624	-1.68523	-1.22008	-0.194649	1.58657	4.3148	8.13769	13.1102	19.1523	26.0398	33.4494	41.0393	48.5161	55.6657	62.3589	68.5461	74.2486	79.5442	84.543	89.3562	94.0666	98.7119	103.287	107.755	112.055	116.116	119.878	123.302	126.399	129.219	131.852	134.416	137.042	139.87	143.025	146.604	150.658	155.204	160.214	165.623	171.343	177.29	183.395	189.604	195.872	202.162	208.448	214.72	220.965
-1.15318	1.97355	5.61055	9.96516	15.1296	21.0413	27.5009	34.2278	40.9174	47.2915	53.1457	58.3725	62.957	66.9573	70.4799	73.6488	76.5758	79.3381	81.9681	84.4582	86.7754	88.8794	90.7376	92.3322	93.6659	94.7634	95.6614	96.3963	97.0026	97.5172	97.9763	98.4051	98.8084	99.1703	99.4644	99.6652	99.7498	99.6974	99.4996	99.1707	98.7461	98.2749	97.8173	97.4374	97.1919	97.1278	97.285	97.6968	98.3863	99.3632
1.04737	4.09198	7.16693	10.2659	13.3867	16.5401	19.7641	23.1313	26.7357	30.6665	34.9851	39.7101	44.8065	50.1828	55.7006	61.1986	66.5205	71.5322	76.13	80.2433	83.8309	86.88	89.4087	91.4544	93.0471	94.1919	94.8766	95.0867	94.8164	94.0773	92.9052	91.3614	89.5237	87.4661	85.2473	82.9136	80.5022	78.0458	75.5841	73.168	70.8507	68.6776	66.6857	64.9102	63.3821	62.1152	61.0954	60.2861	59.6442	59.129
11.3109	18.0625	25.1001	32.4161	39.9154	47.4118	54.6591	61.3917	67.3609	72.375	76.3423	79.3051	81.4515	83.0971	84.6381	86.4994	89.0909	92.7667	97.7877	104.297	112.315	121.753	132.443	144.159	156.639	169.605	182.772	195.864	208.644	220.936	232.628	243.66	254.018	263.72	272.816	281.399	289.597	297.555	305.395	313.202	321.026	328.88	336.735	344.522	352.145	359.487	366.409	372.761	378.394	383.177
-0.519904	-0.542823	-0.48093	-0.284373	0.105307	0.75034	1.70775	3.01526	4.67502	6.64906	8.87735	11.3023	13.8799	16.5806	19.3842	22.2697	25.2107	28.1816	31.1634	34.1466	37.1356	40.1507	43.2242	46.3958	49.7132	53.2318	57.0086	61.0884	65.4954	70.2447	75.3477	80.8021	86.5828	92.6374	98.883	105.216	111.532	117.742	123.781	129.601	135.164	140.443	145.419	150.071	154.375	158.304	161.822	164.894	167.506	169.682
-0.62337	-0.795749	-0.936923	-0.998444	-0.913151	-0.59459	0.0603322	1.16356	2.82063	5.10644	8.03709	11.5558	15.5462	19.8604	24.3461	28.8683	33.3226	37.6344	41.7533	45.6493	49.3132	52.7589	56.0225	59.1563	62.2158	65.2432	68.2555	71.2429	74.1812	77.0434	79.8003	82.4234	84.8854	87.1588	89.2228	91.0807	92.7688	94.3471	95.883	97.4448	99.0995	100.906	102.905	105.122	107.558	110.198	113.021	116.008	119.144	122.424
-1.92927	-2.09304	-1.96768	-1.37633	-0.106156	2.07702	5.39951	10.0318	16.0245	23.2512	31.4021	40.0483	48.7393	57.08	64.769	71.6012	77.4533	82.274	86.0772	88.9274	90.9185	92.1594	92.7795	92.9485	92.8813	92.8238	93.0313	93.749	95.1857	97.4893	100.736	104.929	110.015	115.897	122.442	129.486	136.847	144.332	151.74	158.882	165.611	171.842	177.566	182.858	187.866	192.789	197.838	203.207	209.044	215.438
-1.99957	-2.05756	-1.75392	-0.896728	0.736387	3.37785	7.23304	12.4273	18.955	26.6544	35.2223	44.2782	53.4614	62.5073	71.2612	79.6498	87.6587	95.3299	102.754	110.043	117.3	124.618	132.072	139.722	147.634	155.878	164.52	173.611	183.18	193.24	203.783	214.781	226.169	237.856	249.739	261.72	273.718	285.649	297.414	308.898	319.98	330.549	340.51	349.801	358.389	366.26	373.422	379.915	385.816	391.219
26.4119	38.1317	49.8382	61.3265	72.3798	82.7776	92.3313	100.922	108.521	115.207	121.145	126.551	131.637	136.58	141.506	146.489	151.54	156.625	161.674	166.597	171.293	175.666	179.619	183.064	185.921	188.133	189.668	190.51	190.651	190.1	188.896	187.113	184.869	182.307	179.576	176.828	174.219	171.896	169.986	168.576	167.708	167.371	167.503	168.005	168.764	169.667	170.619	171.556	172.449	173.305
-0.598889	0.216853	1.28158	2.69739	4.5358	6.81391	9.48042	12.4217	15.4926	18.5619	21.5405	24.3789	27.06	29.5995	32.0431	34.4579	36.925	39.5327	42.3696	45.5141	49.0197	52.9034	57.1432	61.6825	66.4381	71.3153	76.2339	81.147	86.0423	90.9315	95.8379	100.79	105.822	110.966	116.257	121.745	127.499	133.609	140.17	147.272	154.988	163.361	172.401	182.084	192.365	203.173	214.402	225.922	237.597	249.311
-1.0198	-0.645452	0.0747639	1.27086	3.06592	5.54931	8.73921	12.5483	16.7841	21.1957	25.5368	29.6133	33.3114	36.6033	39.5272	42.1598	44.5945	46.9245	49.2314	51.5753	53.988	56.4748	59.02	61.5936	64.1662	66.7304	69.3164	71.985	74.8082	77.8555	81.195	84.8939	89.0167	93.623	98.7554	104.415	110.549	117.055	123.807	130.664	137.48	144.121	150.482	156.511	162.215	167.655	172.933	178.173	183.502	189.046
-1.16072	-1.29111	-1.25563	-0.950925	-0.250342	0.988332	2.90657	5.61744	9.17199	13.533	18.5674	24.0703	29.8273	35.6848	41.5768	47.5105	53.5426	59.7573	66.2379	73.0375	80.1615	87.5685	95.1862	102.937	110.758	118.608	126.462	134.314	142.182	150.104	158.12	166.256	174.52	182.904	191.394	199.982	208.663	217.431	226.264	235.129	243.988	252.806	261.537	270.128	278.537	286.743	294.745	302.55	310.171	317.622
-2.34207	-2.12026	-1.35755	0.192685	2.79659	6.70424	12.0935	19.001	27.28	36.6308	46.6967	57.1645	67.8243	78.5765	89.3955	100.278	111.203	122.106	132.864	143.301	153.193	162.294	170.36	177.184	182.624	186.632	189.266	190.679	191.094	190.794	190.094	189.306	188.714	188.538	188.914	189.884	191.4	193.347	195.573	197.919	200.243	202.447	204.494	206.416	208.305	210.295	212.533	215.145	218.221	221.822
11.477	18.4333	25.5681	32.847	40.2039	47.5204	54.6317	61.3553	67.5306	73.0592	77.9306	82.223	86.0953	89.7794	93.56	97.7364	102.574	108.265	114.912	122.511	130.951	140.008	149.384	158.739	167.733	176.05	183.423	189.659	194.65	198.356	200.791	202.023	202.153	201.306	199.625	197.288	194.496	191.461	188.387	185.459	182.83	180.612	178.885	177.71	177.14	177.209	177.944	179.362	181.469	184.265
-1.13408	-0.677267	0.00758653	1.05557	2.59768	4.74204	7.55834	11.0764	15.3061	20.2667	25.9994	32.5578	39.9916	48.329	57.5588	67.6172	78.3907	89.7306	101.465	113.407	125.363	137.159	148.654	159.74	170.324	180.332	189.71	198.423	206.457	213.835	220.624	226.933	232.878	238.551	243.998	249.229	254.231	258.971	263.425	267.588	271.489	275.181	278.741	282.27	285.888	289.722	293.886	298.468	303.496	308.924
-1.04642	-1.15906	-1.11167	-0.811232	-0.14434	1.01537	2.79177	5.28135	8.529	12.5136	17.1348	22.2042	27.469	32.6652	37.5646	41.9939	45.839	49.0473	51.6179	53.5802	54.9835	55.8974	56.4048	56.5879	56.5157	56.2403	55.797	55.2101	54.5016	53.7028	52.8596	52.0271	51.258	50.599	50.0892	49.7574	49.6208	49.6895	49.9704	50.4653	51.1709	52.0876	53.2404	54.6932	56.5464	58.9248	61.9672	65.8168	70.6172	76.5126
-2.0524	-1.89076	-1.30447	-0.0776544	2.02563	5.233	9.71864	15.5506	22.6522	30.8018	39.6768	48.9207	58.2032	67.2548	75.8828	83.9726	91.4757	98.3799	104.671	110.314	115.255	119.442	122.831	125.415	127.246	128.451	129.23	129.849	130.609	131.818	133.752	136.628	140.591	145.721	152.035	159.488	167.97	177.322	187.357	197.863	208.608	219.345	229.837	239.878	249.305	257.999	265.887	272.939	279.174	284.659
6.02936	15.2563	24.7062	34.3149	43.9907	53.6108	63.0133	72.0046	80.3988	88.0654	94.9593	101.132	106.721	111.92	116.932	121.939	127.085	132.464	138.132	144.11	150.386	156.916	163.63	170.438	177.233	183.898	190.317	196.381	201.985	207.038	211.474	215.256	218.375	220.839	222.671	223.906	224.595	224.798	224.575	223.985	223.087	221.952	220.664	219.315	217.988	216.764	215.715	214.89	214.304	213.952
-0.206244	-0.286239	-0.367995	-0.437052	-0.471367	-0.440129	-0.303396	-0.0131993	0.48307	1.236	2.28312	3.63557	5.27146	7.14193	9.18397	11.3312	13.5215	15.7091	17.8802	20.0544	22.2659	24.5477	26.9297	29.4284	32.0358	34.7124	37.3914	39.9934	42.4442	44.6845	46.6726	48.385	49.812	50.9488	51.7905	52.3334	52.5815	52.5538	52.2844	51.8238	51.2397	50.6113	50.0166	49.5208	49.1706	48.9998	49.0413	49.3266	49.8727	50.6746
-0.440861	-0.571871	-0.681642	-0.736891	-0.690702	-0.48183	-0.0362678	0.727421	1.88782	3.50347	5.5919	8.11863	11.0047	14.1463	17.4371	20.787	24.1367	27.4621	30.7665	34.0716	37.4147	40.8446	44.4183	48.204	52.2717	56.674	61.439	66.5769	72.0802	77.9194	84.0437	90.3869	96.8769	103.45	110.065	116.716	123.449	130.357	137.573	145.257	153.587	162.714	172.726	183.617	195.28	207.514	220.047	232.579	244.83	256.569
-1.23595	-1.42742	-1.4706	-1.25884	-0.657652	0.489511	2.34681	5.06149	8.73853	13.4274	19.1143	25.706	33.0224	40.8219	48.8556	56.9172	64.8655	72.6238	80.1711	87.5315	94.7577	101.914	109.068	116.289	123.64	131.174	138.947	147.026	155.475	164.335	173.626	183.352	193.503	204.054	214.941	226.054	237.248	248.366	259.258	269.793	279.853	289.33	298.118	306.114	313.254	319.526	324.984	329.728	333.877	337.536
-1.36928	-0.779201	0.130747	1.53301	3.59152	6.43356	10.123	14.6546	19.983	26.0705	32.9092	40.515	48.9175	58.1619	68.3114	79.4348	91.5785	104.739	118.849	133.785	149.371	165.386	181.566	197.618	213.257	228.226	242.329	255.445	267.534	278.63	288.807	298.165	306.815	314.87	322.432	329.581	336.355	342.747	348.704	354.138	358.951	363.038	366.302	368.67	370.104	370.599	370.204	369.033	367.259	365.09
-1.05297	-1.11088	-0.987716	-0.584796	0.214072	1.5329	3.48526	6.14757	9.53457	13.5876	18.1773	23.1212	28.2189	33.2958	38.2335	42.9664	47.4624	51.7161	55.7483	59.6	63.3202	66.9492	70.5054	73.9908	77.4044	80.7429	83.9965	87.1535	90.2118	93.1918	96.1422	99.1346	102.244	105.53	109.031	112.774	116.772	121.011	125.446	130.012	134.646	139.318	144.032	148.823	153.748	158.866	164.231	169.865	175.761	181.891
0.517414	0.588926	1.20928	2.69569	5.39819	9.65515	15.7347	23.7782	33.7532	45.4289	58.3983	72.1545	86.1859	100.049	113.399	125.989	137.649	148.273	157.79	166.151	173.343	179.405	184.445	188.625	192.155	195.274	198.226	201.246	204.557	208.362	212.824	218.057	224.126	231.047	238.791	247.276	256.383	265.972	275.89	285.977	296.085	306.099	315.937	325.563	334.976	344.196	353.234	362.087	370.73	379.123
-1.12059	-1.18197	-1.09387	-0.749639	-0.0223373	1.22645	3.13101	5.80244	9.31065	13.6704	18.8402	24.7427	31.2939	38.421	46.0597	54.1385	62.5629	71.2098	79.9463	88.6617	97.2852	105.784	114.156	122.42	130.598	138.7	146.701	154.529	162.069	169.172	175.68	181.447	186.372	190.409	193.578	195.969	197.729	199.035	200.079	201.046	202.092	203.324	204.792	206.499	208.423	210.519	212.732	214.999	217.268	219.522
1.99624	2.76057	3.5492	4.38499	5.31302	6.38394	7.64614	9.14954	10.9466	13.0838	15.5891	18.4663	21.7038	25.2861	29.1967	33.4131	37.9077	42.6461	47.5764	52.6185	57.6681	62.6153	67.3694	71.876	76.1195	80.1201	83.9303	87.6297	91.3154	95.0769	98.9665	102.988	107.104	111.237	115.279	119.113	122.642	125.809	128.6	131.048	133.222	135.204	137.08	138.94	140.886	143.017	145.414	148.14	151.255	154.817
-0.710341	-0.945849	-1.1636	-1.31124	-1.31289	-1.06682	-0.446453	0.693149	2.50049	5.10225	8.57424	12.9209	18.0694	23.8835	30.1965	36.8478	43.709	50.69	57.7278	64.7667	71.7436	78.5869	85.2248	91.5881	97.6055	103.207	108.341	112.996	117.204	121.044	124.614	128.026	131.391	134.814	138.373	142.096	145.972	149.979	154.102	158.344	162.72	167.241	171.916	176.751	181.757	186.926	192.238	197.657	203.123	208.553
-1.05556	-1.1946	-1.20279	-0.986411	-0.429122	0.602215	2.24436	4.61617	7.79136	11.772	16.4754	21.7457	27.3857	33.1953	39.006	44.7027	50.2321	55.6037	60.888	66.2055	71.7102	77.5774	83.9942	91.1311	99.1057	107.961	117.663	128.121	139.226	150.876	162.968	175.403	188.075	200.879	213.711	226.465	239.024	251.275	263.113	274.449	285.209	295.342	304.807	313.565	321.578	328.807	335.216	340.762	345.407	349.122
[truncated: 51 more columns]
