# Supplementary material for: Distributions of plantar loads are altered when walking in anxiety-inducing virtual settings but not under cognitive demand
Source: PLoS One. 2026 Apr 20;21(4):e0345075. doi: 10.1371/journal.pone.0345075 (PMC13094994; doi:10.1371/journal.pone.0345075)
Supplement: S1 File — Study data is available here. (ZIP) [file pone.0345075.s001.zip › S1 File. Dataset/ProcR_12DTH.xlsx]

## Sheet: Sheet1
0.056536	0.0977581	0.140144	0.183499	0.22768	0.2724	0.317033	0.360586	0.401845	0.439583	0.472798	0.500941	0.524027	0.542576	0.557437	0.569583	0.579991	0.58961	0.599349	0.610102	0.622755	0.63815	0.65703	0.680018	0.707556	0.739811	0.77659	0.817267	0.860753	0.905542	0.949872	0.991966	1.03025	1.06349	1.0908	1.11167	1.12597	1.13393	1.13606	1.13312	1.12605	1.11589	1.10372	1.09063	1.07763	1.06556	1.0551	1.04668	1.04057	1.03688
0.0486398	0.0807566	0.116197	0.155811	0.20031	0.250054	0.304755	0.363256	0.423517	0.482916	0.538846	0.589448	0.634076	0.673319	0.708657	0.741976	0.775089	0.809364	0.845511	0.883534	0.922836	0.96236	1.00078	1.03677	1.06917	1.09719	1.12043	1.13886	1.15268	1.16222	1.16789	1.17012	1.16927	1.16562	1.15946	1.15116	1.14114	1.12979	1.11755	1.10484	1.09214	1.07991	1.06858	1.05857	1.05033	1.04428	1.04072	1.03978	1.04138	1.04535
0.0369582	0.0799216	0.126434	0.177143	0.232337	0.291655	0.353873	0.416839	0.477744	0.533688	0.582312	0.622254	0.65341	0.676928	0.694926	0.709967	0.724543	0.74076	0.760182	0.783711	0.811556	0.843327	0.878178	0.914958	0.952393	0.989274	1.02459	1.05764	1.08797	1.11541	1.13985	1.16119	1.17916	1.19338	1.20347	1.20916	1.21033	1.20713	1.19999	1.1896	1.17683	1.16254	1.14746	1.13215	1.11704	1.10242	1.08857	1.07571	1.06411	1.05407
0.026741	0.082022	0.137494	0.191946	0.244716	0.295882	0.346098	0.396069	0.446125	0.496196	0.545988	0.595096	0.64301	0.689108	0.732692	0.773084	0.80971	0.842117	0.869994	0.893249	0.912105	0.92715	0.939261	0.949434	0.958588	0.967463	0.976581	0.986218	0.996424	1.00709	1.01799	1.0288	1.0391	1.04841	1.05631	1.06254	1.06705	1.06996	1.07157	1.07225	1.07236	1.0722	1.07206	1.07219	1.07285	1.07425	1.07661	1.08009	1.08479	1.09072
0.0447525	0.0913813	0.141281	0.195015	0.252776	0.314043	0.377361	0.440394	0.50034	0.554591	0.601407	0.640309	0.672075	0.69844	0.721692	0.744228	0.768091	0.794618	0.82428	0.856689	0.890765	0.925041	0.958017	0.988437	1.01543	1.03855	1.05776	1.07331	1.08557	1.09488	1.10146	1.1054	1.10669	1.10523	1.10094	1.09387	1.08417	1.07217	1.05836	1.04329	1.02755	1.01175	0.996453	0.982212	0.969455	0.958484	0.949489	0.942593	0.937882	0.935404
-0.0118645	0.0433812	0.100972	0.161031	0.223656	0.288587	0.355039	0.421706	0.486895	0.548801	0.605949	0.657595	0.703876	0.745655	0.784173	0.820685	0.856213	0.891426	0.926605	0.961661	0.996188	1.02951	1.06078	1.0891	1.11373	1.13417	1.15027	1.16207	1.16987	1.1741	1.17524	1.17373	1.16989	1.16401	1.15633	1.14705	1.13636	1.12455	1.11199	1.09922	1.0868	1.07527	1.06502	1.05633	1.04929	1.04392	1.04019	1.03803	1.03733	1.03795
0.0692747	0.128961	0.191003	0.255447	0.321881	0.389274	0.455987	0.520018	0.579462	0.632994	0.680094	0.720993	0.756505	0.787826	0.816353	0.843499	0.870489	0.898187	0.926989	0.956797	0.987061	1.01693	1.04546	1.07172	1.09499	1.11473	1.13059	1.14242	1.15032	1.15462	1.15581	1.15444	1.15095	1.14559	1.13852	1.12987	1.11986	1.10878	1.09698	1.08483	1.07277	1.06122	1.05067	1.04162	1.0345	1.02954	1.02677	1.02607	1.02723	1.02998
0.0377324	0.0949606	0.155127	0.218415	0.284742	0.353563	0.423668	0.493153	0.55977	0.621549	0.677323	0.726948	0.7712	0.811447	0.849202	0.885767	0.922049	0.958486	0.99502	1.03113	1.06594	1.09838	1.12739	1.15207	1.17177	1.18621	1.19537	1.19955	1.19919	1.19489	1.18741	1.17753	1.16598	1.15333	1.13999	1.12633	1.11272	1.09951	1.08707	1.07569	1.0656	1.05697	1.04997	1.04469	1.04126	1.03977	1.04028	1.04272	1.04691	1.05268
0.0648673	0.10541	0.147969	0.192868	0.240213	0.289673	0.340403	0.391178	0.440638	0.487531	0.530889	0.570215	0.605647	0.637983	0.668469	0.698486	0.729263	0.761638	0.79593	0.831959	0.86916	0.906689	0.943531	0.978682	1.01131	1.04087	1.067	1.08953	1.10835	1.12341	1.13468	1.14205	1.14546	1.14488	1.14046	1.13256	1.12178	1.10889	1.09467	1.07986	1.06512	1.05107	1.03829	1.02735	1.01871	1.01266	1.0093	1.00853	1.01015	1.01392
0.0376303	0.0809503	0.128127	0.180078	0.23732	0.299721	0.366333	0.435347	0.504299	0.570577	0.632011	0.687302	0.736215	0.779507	0.818573	0.854956	0.889984	0.924604	0.959281	0.993956	1.02813	1.06102	1.09175	1.11944	1.14331	1.16284	1.1778	1.18822	1.19431	1.1964	1.19491	1.1902	1.18262	1.17254	1.16032	1.14643	1.13138	1.11573	1.10001	1.08464	1.07002	1.05648	1.04438	1.03405	1.02588	1.02018	1.01717	1.01687	1.01917	1.02377
0.0410793	0.0862545	0.134421	0.186142	0.241752	0.301157	0.363679	0.428006	0.492295	0.554491	0.612826	0.666242	0.714526	0.758164	0.798125	0.83563	0.871877	0.907775	0.943771	0.979791	1.0153	1.04948	1.08133	1.10992	1.1344	1.15409	1.16857	1.17774	1.18187	1.18148	1.17728	1.17009	1.16067	1.14973	1.13781	1.12533	1.11266	1.10012	1.08797	1.07643	1.06564	1.05569	1.04667	1.0387	1.03194	1.02658	1.02285	1.02094	1.021	1.02312
0.0697603	0.118314	0.169904	0.225011	0.283579	0.344853	0.407391	0.469216	0.528182	0.582511	0.631263	0.674486	0.713006	0.748084	0.781087	0.813262	0.845597	0.878718	0.912821	0.947664	0.982627	1.01683	1.04928	1.07897	1.10504	1.12692	1.1444	1.15755	1.16667	1.17212	1.17423	1.17329	1.16953	1.16314	1.15439	1.14365	1.13145	1.11845	1.10535	1.09285	1.08159	1.07207	1.0646	1.05929	1.05609	1.05487	1.05545	1.05763	1.06116	1.06581
0.0306683	0.0820576	0.137238	0.196959	0.261517	0.330431	0.402302	0.474884	0.545395	0.611091	0.669915	0.720907	0.764285	0.801294	0.83387	0.864176	0.894133	0.925115	0.957762	0.991871	1.02629	1.05882	1.08626	1.1045	1.10867	1.09347	1.05376	0.985457	0.886857	0.760299	0.614177	0.462816	0.321618	0.201105	0.105338	0.0338218	-0.0164273	-0.0493484	-0.0687224	-0.077445	-0.0770798	-0.0676689	-0.04774	-0.0145157	0.0356337	0.106462	0.200732	0.318706	0.456101	0.602586
0.067419	0.136518	0.209407	0.286617	0.367944	0.452103	0.536646	0.618315	0.693815	0.760632	0.817569	0.864829	0.903726	0.936212	0.964397	0.990161	1.01491	1.0395	1.06428	1.08915	1.11364	1.1371	1.15875	1.17783	1.19381	1.20642	1.21568	1.22176	1.22497	1.22568	1.22425	1.22098	1.21604	1.20952	1.20151	1.19212	1.18154	1.17001	1.15785	1.14537	1.13284	1.12048	1.10844	1.09688	1.08605	1.07626	1.06786	1.06103	1.05582	1.0522
0.0425785	0.0843814	0.131095	0.184192	0.244507	0.311797	0.38454	0.460026	0.534758	0.605121	0.66812	0.721943	0.766182	0.801725	0.830397	0.854495	0.876309	0.897798	0.92043	0.945139	0.972305	1.00177	1.03295	1.06495	1.09665	1.1268	1.15424	1.17809	1.19789	1.2135	1.22507	1.23293	1.23752	1.23928	1.23854	1.23553	1.23039	1.22325	1.21431	1.20386	1.1922	1.17965	1.16657	1.15333	1.14032	1.12798	1.1167	1.10685	1.09865	1.09225
0.042854	0.0830405	0.124416	0.166892	0.210338	0.254455	0.29871	0.34237	0.384672	0.425025	0.463185	0.499285	0.533761	0.567252	0.600504	0.634258	0.669175	0.70576	0.744283	0.784696	0.826593	0.869248	0.91173	0.953042	0.992261	1.02866	1.06174	1.0912	1.11686	1.1386	1.15639	1.17016	1.17979	1.18512	1.18611	1.1829	1.17582	1.16538	1.1522	1.13708	1.12092	1.1046	1.08894	1.07465	1.06224	1.05205	1.04423	1.03879	1.03555	1.03426
0.0451784	0.0907309	0.138429	0.188483	0.240832	0.295023	0.350175	0.40504	0.458207	0.508359	0.554531	0.596313	0.633962	0.668377	0.700925	0.73312	0.766264	0.801168	0.838037	0.876503	0.915714	0.95449	0.991552	1.02573	1.05611	1.08216	1.10371	1.12089	1.13409	1.14384	1.15063	1.15478	1.15642	1.15562	1.15243	1.14699	1.13956	1.13048	1.12021	1.1092	1.09786	1.0865	1.07542	1.06488	1.05512	1.04634	1.0388	1.03276	1.02842	1.02598
0.0388065	0.0875784	0.1408	0.199514	0.264381	0.335469	0.412051	0.492402	0.573819	0.652945	0.726377	0.791387	0.846472	0.89153	0.92766	0.956748	0.981009	1.00261	1.02332	1.04431	1.06601	1.08821	1.11023	1.13116	1.15006	1.16614	1.17876	1.18764	1.19279	1.19446	1.19306	1.18899	1.18269	1.17459	1.16517	1.15482	1.14383	1.13242	1.12079	1.1092	1.09796	1.08738	1.07779	1.06948	1.06275	1.05778	1.05465	1.05332	1.05365	1.05548
0.0539135	0.118341	0.185054	0.254074	0.324513	0.3945	0.461481	0.522808	0.576401	0.621263	0.657699	0.687154	0.711759	0.733822	0.755432	0.77824	0.80335	0.831267	0.86187	0.894513	0.928258	0.962111	0.995132	1.02647	1.05538	1.08124	1.10359	1.12221	1.13703	1.14813	1.15568	1.1599	1.16109	1.15959	1.15581	1.15015	1.14298	1.13466	1.12555	1.11601	1.10634	1.09687	1.08792	1.07982	1.07286	1.06729	1.06324	1.06072	1.05971	1.06017
0.0682306	0.1451	0.221774	0.29684	0.36867	0.435775	0.497242	0.552918	0.603294	0.649227	0.691633	0.731252	0.76857	0.803879	0.837316	0.868873	0.898435	0.925824	0.950849	0.973358	0.993256	1.0105	1.02511	1.03712	1.04662	1.05368	1.0584	1.06091	1.06149	1.06051	1.05852	1.05607	1.05369	1.05176	1.05053	1.05014	1.0506	1.05179	1.05345	1.05528	1.05702	1.0585	1.05966	1.06061	1.06155	1.06278	1.06452	1.06684	1.06969	1.07287
0.065358	0.113808	0.165049	0.219406	0.276688	0.336084	0.396175	0.455046	0.510664	0.561416	0.606529	0.646165	0.681253	0.713179	0.74344	0.773337	0.803775	0.835226	0.86777	0.901147	0.934816	0.968085	1.00024	1.03064	1.05868	1.08387	1.10585	1.12448	1.13984	1.15209	1.16137	1.16785	1.17167	1.17301	1.17206	1.16895	1.16382	1.15685	1.14829	1.13843	1.12759	1.11616	1.10459	1.09335	1.08287	1.07345	1.06526	1.05833	1.05259	1.04795
0.0233314	0.0794322	0.13875	0.201504	0.267707	0.336965	0.408257	0.479787	0.549127	0.613745	0.671663	0.721924	0.764751	0.801363	0.833545	0.86319	0.891993	0.92125	0.951693	0.983398	1.01586	1.04816	1.07917	1.10776	1.13302	1.15431	1.17132	1.18402	1.19261	1.19742	1.19886	1.19744	1.19366	1.188	1.18084	1.1725	1.16324	1.15332	1.14298	1.13244	1.12185	1.11125	1.10064	1.09003	1.07953	1.06937	1.05989	1.0515	1.04447	1.03902
0.0650149	0.143782	0.224422	0.306468	0.388718	0.46921	0.545521	0.615274	0.676722	0.729197	0.773236	0.810372	0.842729	0.872568	0.901888	0.932152	0.964141	0.997934	1.033	1.06834	1.10267	1.1346	1.16294	1.18683	1.20588	1.22003	1.22951	1.23472	1.23607	1.23403	1.22904	1.22162	1.21228	1.20143	1.18942	1.17654	1.16308	1.14931	1.1355	1.12199	1.1091	1.09719	1.08657	1.07749	1.07008	1.06444	1.06057	1.05849	1.05818	1.05957
0.0298075	0.0797547	0.132888	0.189613	0.250101	0.313995	0.380129	0.446451	0.510229	0.568525	0.618862	0.659896	0.691766	0.715957	0.734754	0.750625	0.765769	0.781893	0.800098	0.820876	0.844207	0.869707	0.896757	0.924641	0.952655	0.980163	1.0066	1.0315	1.05452	1.07546	1.09419	1.1106	1.12454	1.13577	1.14392	1.14856	1.14944	1.1466	1.14038	1.13131	1.12012	1.10766	1.09472	1.08199	1.07001	1.05916	1.04971	1.04187	1.03577	1.03147
0.0763328	0.159886	0.246586	0.336304	0.428021	0.519628	0.608042	0.689693	0.761387	0.821188	0.868903	0.905952	0.934818	0.958338	0.979133	0.999252	1.02	1.0419	1.06482	1.08808	1.11067	1.13151	1.14957	1.16413	1.17482	1.18169	1.18518	1.18589	1.18446	1.18146	1.17737	1.17255	1.16723	1.16152	1.15543	1.14898	1.14213	1.13492	1.12741	1.1197	1.11192	1.1042	1.09668	1.08952	1.08289	1.07691	1.07173	1.06748	1.06434	1.06246
0.0309764	0.0896895	0.15159	0.21696	0.285949	0.358317	0.433165	0.508802	0.582918	0.65306	0.717213	0.774245	0.824048	0.867381	0.905582	0.940221	0.972715	1.00405	1.03472	1.0648	1.09403	1.12184	1.1475	1.17025	1.18939	1.20437	1.21485	1.22079	1.22242	1.22019	1.21471	1.20663	1.19659	1.1852	1.17293	1.16018	1.14721	1.13416	1.12112	1.10816	1.09547	1.08334	1.07206	1.06189	1.05309	1.0459	1.04049	1.03701	1.03558	1.03624
0.0684903	0.110362	0.157493	0.211602	0.273386	0.342179	0.415869	0.491192	0.564374	0.631894	0.691118	0.740683	0.780603	0.812111	0.837309	0.858672	0.878558	0.898891	0.920994	0.94553	0.972506	1.00132	1.03088	1.0598	1.08678	1.11078	1.13126	1.14817	1.16178	1.17258	1.18103	1.18748	1.19214	1.19505	1.19615	1.19533	1.19248	1.1875	1.18036	1.17124	1.16052	1.14876	1.13654	1.12447	1.1131	1.10282	1.09384	1.0862	1.07995	1.07519
0.0606512	0.128411	0.196721	0.264722	0.331104	0.394256	0.452598	0.504943	0.550736	0.590088	0.623674	0.652588	0.678214	0.702076	0.725655	0.750198	0.776529	0.804935	0.835171	0.866591	0.898322	0.929446	0.959132	0.986705	1.01166	1.03364	1.05247	1.06816	1.08082	1.09068	1.09797	1.10287	1.10559	1.10631	1.10521	1.10245	1.09823	1.09272	1.08608	1.0784	1.06972	1.06008	1.0495	1.03819	1.02651	1.01495	1.00402	0.994226	0.985993	0.979678
0.0632957	0.117322	0.172718	0.229128	0.286174	0.343312	0.399731	0.454361	0.50608	0.554036	0.597936	0.638166	0.675708	0.711874	0.747976	0.785061	0.823742	0.86412	0.905793	0.947951	0.989528	1.02936	1.06633	1.09949	1.12815	1.15191	1.17064	1.18439	1.1934	1.19799	1.19858	1.19563	1.18961	1.18106	1.17049	1.15836	1.14509	1.13102	1.11638	1.10137	1.08613	1.07089	1.05594	1.04167	1.02851	1.0169	1.00721	0.999715	0.994602	0.991945
0.0536552	0.115765	0.181339	0.250777	0.324215	0.401179	0.480316	0.559404	0.635708	0.706589	0.770115	0.825452	0.872951	0.913911	0.95013	0.983417	1.01524	1.04646	1.07725	1.10716	1.13534	1.16081	1.1826	1.19993	1.21229	1.21956	1.22192	1.21988	1.21416	1.20553	1.19469	1.1822	1.16852	1.15399	1.13892	1.12352	1.10795	1.09235	1.07692	1.06185	1.04736	1.03367	1.0211	1.00994	1.00042	0.992625	0.986571	0.982215	0.979551	0.978627
0.0589	0.126873	0.197036	0.269276	0.342825	0.416276	0.487797	0.555492	0.617867	0.674231	0.724842	0.770706	0.813208	0.853769	0.893564	0.933278	0.973009	1.0123	1.05026	1.08575	1.11761	1.14483	1.16676	1.1832	1.19443	1.20102	1.20369	1.20319	1.20016	1.19506	1.18822	1.17989	1.17032	1.15978	1.14854	1.13691	1.12518	1.11361	1.10252	1.0922	1.08292	1.07494	1.06847	1.06373	1.06085	1.05988	1.06083	1.06372	1.06853	1.07512
0.0484571	0.0838024	0.121183	0.160964	0.203296	0.248026	0.294651	0.342314	0.389867	0.435989	0.479421	0.519243	0.555042	0.586948	0.615552	0.641772	0.666703	0.691433	0.716844	0.743528	0.77182	0.801804	0.833267	0.865681	0.898295	0.930303	0.960974	0.98971	1.01609	1.03988	1.06099	1.07935	1.09481	1.10723	1.11646	1.12242	1.12509	1.12454	1.12099	1.11473	1.10619	1.0958	1.08412	1.07171	1.0591	1.04676	1.03504	1.02426	1.01473	1.0068
0.0564127	0.131882	0.2116	0.296067	0.384984	0.476783	0.568453	0.65593	0.735092	0.80291	0.858176	0.901536	0.935007	0.961338	0.983402	1.0037	1.02402	1.04533	1.06781	1.09099	1.11392	1.13534	1.15396	1.16871	1.17894	1.18455	1.18576	1.18304	1.17692	1.16806	1.15716	1.1449	1.13187	1.11851	1.10515	1.09196	1.0791	1.06673	1.05504	1.04425	1.03448	1.02578	1.0181	1.01137	1.0055	1.00045	0.996276	0.993128	0.991208	0.990689
0.0394636	0.109005	0.18323	0.262864	0.347817	0.436783	0.527132	0.615187	0.696934	0.769066	0.829857	0.879379	0.919116	0.951385	0.97878	1.00371	1.028	1.05273	1.07817	1.10391	1.12906	1.15255	1.17329	1.19038	1.20323	1.21166	1.21586	1.2163	1.21363	1.20855	1.2017	1.19357	1.1845	1.17467	1.16419	1.15316	1.1417	1.12998	1.11824	1.10674	1.09573	1.08541	1.07594	1.06747	1.06014	1.05399	1.049	1.04517	1.04263	1.04157
0.0510271	0.109765	0.169913	0.231424	0.293196	0.353156	0.408884	0.458416	0.50085	0.536542	0.56687	0.593792	0.619425	0.64568	0.673986	0.705189	0.739616	0.777173	0.817402	0.85955	0.902652	0.9456	0.987218	1.02638	1.06215	1.09383	1.12098	1.14339	1.16096	1.17365	1.18148	1.18463	1.18349	1.17858	1.17059	1.16028	1.14841	1.13568	1.12264	1.10977	1.09745	1.08604	1.07582	1.06704	1.05992	1.05468	1.0515	1.05049	1.05178	1.05544
0.0392789	0.0834963	0.130435	0.180406	0.233492	0.289422	0.347519	0.406601	0.464943	0.520533	0.571602	0.617112	0.656964	0.691878	0.723076	0.751966	0.779939	0.808208	0.837604	0.868415	0.900381	0.932852	0.964972	0.9958	1.02441	1.05002	1.07207	1.09035	1.105	1.11634	1.12473	1.13048	1.13384	1.13498	1.1341	1.13138	1.12707	1.12137	1.11447	1.10652	1.09771	1.08823	1.07836	1.06841	1.05874	1.04966	1.04145	1.0343	1.02836	1.02379
0.0768901	0.1468	0.218067	0.290255	0.36216	0.431863	0.497142	0.556053	0.607499	0.651578	0.689524	0.723239	0.754665	0.78536	0.816357	0.848187	0.880909	0.914148	0.947205	0.979263	1.00958	1.03762	1.06306	1.08584	1.10607	1.12403	1.14004	1.15442	1.16742	1.17916	1.18956	1.1984	1.20533	1.21004	1.21222	1.21165	1.20826	1.20218	1.19371	1.18323	1.17121	1.15815	1.14453	1.13082	1.11748	1.10491	1.0935	1.08357	1.07546	1.06941
[truncated: 51 more columns]
