# Supplementary material for: Distributions of plantar loads are altered when walking in anxiety-inducing virtual settings but not under cognitive demand
Source: PLoS One. 2026 Apr 20;21(4):e0345075. doi: 10.1371/journal.pone.0345075 (PMC13094994; doi:10.1371/journal.pone.0345075)
Supplement: S1 File — Study data is available here. (ZIP) [file pone.0345075.s001.zip › S1 File. Dataset/ProcLMed_23STL.xlsx]

## Sheet: Sheet1
-0.979924	-1.04867	-0.954731	-0.607851	0.0994581	1.28335	3.05227	5.48148	8.58606	12.3108	16.5417	21.118	25.8339	30.4571	34.774	38.6242	41.9065	44.5812	46.6673	48.2274	49.352	50.1471	50.7205	51.165	51.5451	51.8893	52.1939	52.4391	52.6	52.6498	52.5616	52.3135	51.8922	51.2994	50.5564	49.7014	48.781	47.8504	46.9768	46.2342	45.6922	45.4039	45.3948	45.6663	46.2139	47.0431	48.1653	49.5877	51.3152	53.3651
-1.10978	-1.18037	-1.07392	-0.686816	0.103951	1.43113	3.41916	6.15872	9.68501	13.9721	18.9337	24.4187	30.2211	36.1121	41.8698	47.2879	52.1855	56.4229	59.9095	62.6001	64.4933	65.633	66.0961	65.967	65.322	64.2375	62.7977	61.0877	59.1885	57.1838	55.1623	53.213	51.4177	49.8432	48.5364	47.5264	46.8274	46.439	46.3513	46.5514	47.0251	47.7537	48.712	49.8747	51.2238	52.7506	54.4521	56.3283	58.3847	60.6387
-1.4645	-1.81584	-2.05505	-2.06508	-1.68825	-0.727961	1.04096	3.85015	7.90982	13.3885	20.4	28.9877	39.1146	50.6775	63.5315	77.5036	92.3945	107.982	124.022	140.236	156.3	171.883	186.694	200.513	213.194	224.65	234.836	243.717	251.267	257.49	262.437	266.208	268.945	270.81	271.965	272.561	272.725	272.559	272.129	271.474	270.604	269.503	268.13	266.439	264.377	261.89	258.942	255.538	251.745	247.705
-1.34484	-1.38843	-1.18392	-0.603608	0.500874	2.28463	4.8843	8.37986	12.7543	17.8729	23.4899	29.2718	34.8394	39.8261	43.9372	46.9883	48.9094	49.7305	49.5552	48.53	46.8228	44.6141	42.0881	39.4159	36.739	34.1641	31.7675	29.6004	27.6917	26.0523	24.6864	23.5994	22.7993	22.2916	22.0733	22.1334	22.4554	23.0165	23.7818	24.7021	25.7246	26.8088	27.9345	29.1035	30.339	31.6849	33.2019	34.9651	37.0629	39.5916
-0.97093	-1.07604	-1.04942	-0.804076	-0.233146	0.783732	2.36702	4.61674	7.59012	11.2836	15.6231	20.4645	25.5983	30.7698	35.7224	40.2359	44.1418	47.3248	49.7175	51.2906	52.0507	52.0433	51.3536	50.0983	48.4105	46.4291	44.2922	42.1253	40.0272	38.0712	36.3151	34.8016	33.5452	32.5281	31.7063	31.0207	30.4102	29.8254	29.2354	28.6251	27.9945	27.3651	26.7789	26.2813	25.906	25.6747	25.6036	25.7107	26.0216	26.5716
-1.58627	-1.97263	-2.26195	-2.32571	-1.99053	-1.03883	0.781653	3.73897	8.09228	14.0678	21.8379	31.5006	43.062	56.4292	71.4115	87.7276	105.018	122.876	140.887	158.667	175.888	192.3	207.73	222.074	235.271	247.308	258.201	267.974	276.644	284.215	290.681	296.039	300.289	303.438	305.488	306.429	306.248	304.937	302.513	299.025	294.577	289.344	283.596	277.707	272.139	267.386	263.881	261.928	261.68	263.144
-1.0408	-1.27557	-1.43573	-1.43545	-1.1606	-0.470136	0.796545	2.80336	5.69167	9.55604	14.4388	20.3336	27.1832	34.8915	43.359	52.5054	62.2594	72.5344	83.2178	94.1734	105.254	116.311	127.202	137.796	147.994	157.74	167.026	175.891	184.396	192.598	200.532	208.205	215.6	222.685	229.416	235.742	241.607	246.965	251.796	256.114	259.974	263.463	266.667	269.667	272.532	275.318	278.061	280.787	283.519	286.276
-1.03624	-1.22567	-1.31528	-1.21933	-0.82633	-0.00219439	1.39993	3.52065	6.46295	10.2493	14.7825	19.8328	25.0611	30.0756	34.5063	38.0647	40.5676	41.9348	42.1799	41.4029	39.7786	37.5331	34.9123	32.1487	29.4324	26.8967	24.6216	22.6424	20.9599	19.5496	18.3693	17.3619	16.4595	15.5948	14.7107	13.7599	12.7053	11.531	10.2547	8.92796	7.62503	6.42537	5.39802	4.59941	4.07157	3.83059	3.862	4.13249	4.60436	5.24344
-0.771417	-1.16028	-1.59852	-2.03896	-2.40084	-2.56161	-2.35071	-1.54802	0.109361	2.90753	7.11955	12.9588	20.5453	29.9061	40.9942	53.7022	67.8687	83.2899	99.7402	116.994	134.84	153.068	171.457	189.774	207.774	225.213	241.862	257.535	272.102	285.48	297.623	308.498	318.071	326.281	333.033	338.2	341.66	343.346	343.292	341.649	338.694	334.824	330.533	326.348	322.751	320.109	318.65	318.462	319.539	321.825
-0.50595	-0.762321	-1.05193	-1.34396	-1.58561	-1.69653	-1.5645	-1.04424	0.0380455	1.87158	4.63604	8.46651	13.4225	19.4748	26.5041	34.3123	42.6636	51.3445	60.2019	69.1462	78.1344	87.1451	96.1611	105.173	114.184	123.21	132.263	141.353	150.482	159.634	168.767	177.81	186.674	195.283	203.603	211.658	219.536	227.372	235.32	243.526	252.087	261.022	270.258	279.658	289.058	298.298	307.235	315.774	323.885	331.605
-0.68149	-0.671869	-0.51189	-0.135328	0.53243	1.56559	3.02281	4.9267	7.24945	9.91607	12.8191	15.8324	18.8204	21.6506	24.211	26.4243	28.2483	29.6669	30.6892	31.3587	31.7534	31.9703	32.1122	32.2822	32.5716	33.0429	33.7252	34.6266	35.7496	37.1027	38.7066	40.5961	42.8114	45.3792	48.3065	51.5946	55.2516	59.2936	63.7483	68.6568	74.0603	79.9807	86.4117	93.3114	100.601	108.181	115.941	123.764	131.514	139.04
-1.06322	-1.02648	-0.78845	-0.241494	0.734971	2.26167	4.43879	7.32219	10.9099	15.1448	19.9231	25.1056	30.5433	36.1082	41.7069	47.2812	52.8076	58.295	63.777	69.3016	74.9156	80.6523	86.5338	92.5821	98.8237	105.284	111.976	118.907	126.073	133.455	141.008	148.667	156.356	164.001	171.53	178.889	186.045	192.978	199.664	206.054	212.085	217.692	222.829	227.472	231.627	235.328	238.625	241.572	244.227	246.643
-0.993315	-1.14722	-1.19079	-1.03759	-0.5783	0.314745	1.77633	3.92849	6.85576	10.5878	15.0953	20.2905	26.031	32.1337	38.4026	44.6581	50.7491	56.5493	61.953	66.8758	71.2552	75.0468	78.2259	80.8042	82.8485	84.4739	85.815	86.9911	88.0802	89.1114	90.0805	90.9724	91.7657	92.4277	92.9158	93.1838	93.1921	92.9162	92.352	91.5161	90.4442	89.188	87.8174	86.4223	85.1082	83.9798	83.1265	82.6165	82.4999	82.8152
-0.91138	-1.00988	-0.984245	-0.752068	-0.212572	0.74732	2.24027	4.35734	7.14117	10.5644	14.5218	18.8381	23.2895	27.6347	31.645	35.1343	37.9759	40.1002	41.4884	42.1702	42.2203	41.7468	40.8743	39.729	38.4307	37.0917	35.8158	34.692	33.7838	33.1236	32.7198	32.5758	32.698	33.0911	33.7566	34.6924	35.8829	37.2925	38.8718	40.5728	42.357	44.1899	46.0351	47.8575	49.6284	51.3226	52.9092	54.3555	55.644	56.7895
-0.775535	-1.0224	-1.24569	-1.38724	-1.36367	-1.06445	-0.353684	0.922137	2.92164	5.79943	9.70495	14.7788	21.1401	28.8714	38.0051	48.5133	60.3092	73.2607	87.2092	101.988	117.439	133.424	149.823	166.53	183.434	200.404	217.284	233.897	250.063	265.603	280.353	294.168	306.943	318.631	329.25	338.856	347.534	355.399	362.606	369.331	375.764	382.087	388.456	394.987	401.771	408.881	416.363	424.21	432.338	440.585
-0.833655	-0.796455	-0.577182	-0.0916983	0.75344	2.04967	3.86743	6.23069	9.09755	12.3643	15.8935	19.5495	23.2189	26.8119	30.2536	33.4854	36.4718	39.1953	41.6387	43.7759	45.5842	47.0638	48.2478	49.1978	49.9867	50.6792	51.3144	51.8957	52.3955	52.7709	52.9704	52.9333	52.5958	51.9019	50.8139	49.3239	47.4623	45.2944	42.9129	40.4304	37.9679	35.6369	33.5262	31.6978	30.191	29.0304	28.2293	27.786	27.6831	27.8929
-0.430536	-0.593582	-0.758303	-0.894454	-0.956109	-0.879299	-0.581428	0.0361512	1.08084	2.65854	4.86727	7.79862	11.5402	16.1668	21.7184	28.1763	35.454	43.4069	51.8479	60.5495	69.2344	77.5738	85.2079	91.7905	97.0433	100.802	103.042	103.888	103.589	102.489	100.977	99.4468	98.2341	97.5669	97.5423	98.1411	99.258	100.737	102.403	104.082	105.611	106.864	107.762	108.285	108.457	108.336	108.007	107.575	107.161	106.894
-1.35089	-1.5045	-1.46758	-1.11978	-0.313378	1.11763	3.33859	6.48263	10.6127	15.6931	21.5791	28.0314	34.757	41.4654	47.905	53.8676	59.1726	63.6584	67.1927	69.6907	71.1308	71.5596	71.0843	69.8623	68.0898	65.9789	63.7317	61.5231	59.5022	57.804	56.5508	55.8335	55.6936	56.1354	57.1607	58.7959	61.1022	64.1718	68.107	72.9969	78.9059	85.8657	93.8607	102.823	112.637	123.155	134.218	145.669	157.366	169.196
-0.877208	-0.876299	-0.766222	-0.458775	0.148305	1.16365	2.69059	4.81542	7.5944	11.0338	15.0686	19.5565	24.2918	29.0385	33.5775	37.7482	41.4632	44.6933	47.4417	49.7249	51.5669	53.0088	54.1202	54.9943	55.7308	56.4178	57.1217	57.8833	58.7096	59.5655	60.3748	61.0346	61.4421	61.5249	61.2614	60.6798	59.8402	58.8118	57.662	56.4572	55.2686	54.1676	53.2153	52.4617	51.9486	51.7077	51.7609	52.1231	52.8045	53.8157
-1.12792	-1.40057	-1.59618	-1.62475	-1.36436	-0.661912	0.659601	2.7864	5.8965	10.1448	15.6535	22.5069	30.7406	40.3239	51.1648	63.1338	76.0741	89.7899	104.031	118.498	132.871	146.868	160.28	172.986	184.94	196.164	206.723	216.69	226.112	234.995	243.324	251.087	258.275	264.894	270.966	276.538	281.684	286.49	291.037	295.387	299.591	303.679	307.662	311.516	315.173	318.524	321.42	323.695	325.19	325.77
-0.661119	-0.876414	-1.07549	-1.20912	-1.20625	-0.972041	-0.388978	0.676924	2.36242	4.78625	8.02776	12.1098	16.9869	22.5446	28.6069	34.9456	41.2941	47.3735	52.9266	57.7524	61.7221	64.7733	66.8967	68.1293	68.551	68.2788	67.4518	66.2129	64.6989	63.0403	61.3659	59.8032	58.4687	57.4545	56.825	56.6238	56.8737	57.5702	58.6823	60.1567	61.9219	63.8949	65.9963	68.1632	70.3524	72.5344	74.6851	76.7843	78.8226	80.8057
-0.825387	-1.11713	-1.38817	-1.58007	-1.60608	-1.34817	-0.657946	0.63678	2.72219	5.78646	10.0019	15.5018	22.3547	30.5461	39.9847	50.525	61.9792	74.1222	86.6958	99.4127	111.966	124.044	135.347	145.609	154.635	162.33	168.707	173.871	177.994	181.273	183.911	186.099	187.996	189.708	191.298	192.789	194.17	195.407	196.477	197.377	198.126	198.769	199.353	199.918	200.48	201.037	201.586	202.133	202.71	203.385
-0.979723	-1.08538	-1.04274	-0.764872	-0.145453	0.93416	2.59028	4.91523	7.95905	11.7215	16.1459	21.113	26.4471	31.9348	37.3473	42.4649	47.1037	51.1296	54.4538	57.0305	58.8626	60.0059	60.5583	60.6396	60.3786	59.9075	59.351	58.8085	58.3433	57.9867	57.7472	57.6175	57.58	57.6096	57.6749	57.7446	57.8039	57.8696	57.9869	58.2202	58.6437	59.3277	60.3323	61.7186	63.5589	65.9357	68.9349	72.6388	77.1101	82.3711
-1.85493	-2.30902	-2.626	-2.65837	-2.20658	-1.02071	1.18686	4.7143	9.8349	16.7664	25.6474	36.5235	49.3429	63.9508	80.0825	97.3755	115.401	133.702	151.822	169.332	185.868	201.151	215.017	227.415	238.396	248.087	256.663	264.318	271.245	277.612	283.559	289.19	294.568	299.717	304.624	309.253	313.556	317.488	321.02	324.149	326.907	329.366	331.632	333.839	336.117	338.585	341.336	344.437	347.932	351.842
-1.63296	-1.84144	-1.84902	-1.50979	-0.642997	0.957687	3.50373	7.17915	12.1017	18.29	25.652	33.9896	43.0097	52.3594	61.6902	70.7063	79.1751	86.9242	93.8418	99.8718	105.004	109.266	112.702	115.34	117.144	117.997	117.685	115.901	112.276	106.422	98.0148	86.9251	73.3954	58.2501	42.8623	28.6544	16.5458	6.84937	-0.522735	-5.84869	-9.43978	-11.5253	-12.1746	-11.2522	-8.40439	-3.08213	5.3923	17.7053	34.3647	55.4345
-1.24593	-1.54983	-1.7659	-1.79459	-1.50143	-0.718053	0.749804	3.10378	6.52225	11.1237	16.9393	23.9065	31.873	40.61	49.8589	59.3966	69.0673	78.7755	88.4656	98.0993	107.636	117.021	126.184	135.042	143.514	151.521	158.997	165.896	172.179	177.803	182.717	186.885	190.295	192.962	194.915	196.193	196.829	196.861	196.33	195.272	193.715	191.7	189.286	186.571	183.685	180.788	178.058	175.665	173.757	172.444
-0.713674	-0.878305	-0.989869	-0.990558	-0.803089	-0.331561	0.533634	1.90468	3.87843	6.51665	9.8296	13.7631	18.1933	22.9379	27.7887	32.5482	37.0521	41.1691	44.7953	47.8595	50.3299	52.2084	53.5207	54.316	54.6726	54.7023	54.5454	54.3583	54.2971	54.5059	55.1084	56.1908	57.7875	59.8823	62.4145	65.2915	68.4167	71.7153	75.1411	78.6695	82.295	86.0265	89.879	93.8779	98.068	102.504	107.226	112.237	117.507	122.979
-1.53385	-1.89627	-2.14716	-2.1627	-1.77652	-0.781449	1.05988	3.99167	8.22997	13.9298	21.1702	29.9491	40.1697	51.6231	63.9873	76.8524	89.7676	102.297	114.059	124.747	134.151	142.18	148.856	154.292	158.661	162.167	165.001	167.322	169.247	170.872	172.271	173.501	174.609	175.65	176.698	177.846	179.196	180.844	182.874	185.346	188.286	191.695	195.571	199.907	204.692	209.915	215.554	221.575	227.923	234.511
-2.17513	-2.56948	-2.76451	-2.576	-1.76558	-0.0475388	2.89157	7.3618	13.6378	21.9325	32.3696	44.9516	59.5376	75.8492	93.5068	112.079	131.123	150.203	168.9	186.837	203.706	219.283	233.429	246.089	257.297	267.175	275.903	283.704	290.821	297.498	303.942	310.285	316.562	322.718	328.643	334.203	339.263	343.714	347.492	350.594	353.075	355.042	356.628	357.964	359.145	360.22	361.195	362.047	362.731	363.194
[truncated: 51 more columns]
