# Supplementary material for: Distributions of plantar loads are altered when walking in anxiety-inducing virtual settings but not under cognitive demand
Source: PLoS One. 2026 Apr 20;21(4):e0345075. doi: 10.1371/journal.pone.0345075 (PMC13094994; doi:10.1371/journal.pone.0345075)
Supplement: S1 File — Study data is available here. (ZIP) [file pone.0345075.s001.zip › S1 File. Dataset/ProcLMed_24STH.xlsx]

## Sheet: Sheet1
-0.544182	-0.672442	-0.762638	-0.771195	-0.639351	-0.29366	0.350372	1.38003	2.87073	4.86558	7.35944	10.3014	13.6086	17.1764	20.8948	24.6772	28.4847	32.3272	36.2505	40.325	44.639	49.2919	54.3908	60.0456	66.3547	73.384	81.1537	89.6267	98.6955	108.184	117.874	127.536	136.952	145.931	154.312	161.979	168.859	174.921	180.175	184.667	188.468	191.663	194.344	196.606	198.55	200.281	201.896	203.48	205.093	206.754
-0.357192	-0.396883	-0.389369	-0.304917	-0.106427	0.248387	0.802294	1.59076	2.63404	3.93304	5.46852	7.20545	9.10223	11.1183	13.2219	15.4007	17.6663	20.0503	22.6022	25.3925	28.5123	32.0619	36.1353	40.8073	46.1273	52.1117	58.7349	65.9232	73.559	81.4918	89.5561	97.5974	105.494	113.161	120.537	127.577	134.243	140.478	146.207	151.345	155.82	159.581	162.607	164.911	166.531	167.536	168.025	168.108	167.876	167.39
-0.0216997	-0.0733155	-0.147357	-0.245488	-0.366008	-0.501802	-0.637875	-0.748659	-0.795422	-0.724364	-0.466236	0.0613524	0.948185	2.28395	4.15239	6.62699	9.76342	13.5896	18.1024	23.2721	29.0483	35.364	42.1405	49.2905	56.7173	64.3157	71.9758	79.5773	86.9833	94.0393	100.574	106.407	111.377	115.364	118.303	120.197	121.141	121.321	121.006	120.513	120.159	120.222	120.901	122.289	124.374	127.06	130.211	133.683	137.351	141.113
-1.04277	-0.6815	-0.135081	0.723565	2.02081	3.86435	6.32801	9.45189	13.2546	17.7419	22.9083	28.7353	35.1813	42.1651	49.5593	57.2078	64.9641	72.7293	80.4675	88.1913	95.94	103.762	111.692	119.74	127.889	136.088	144.251	152.259	159.986	167.331	174.224	180.629	186.545	191.994	197.026	201.715	206.143	210.383	214.491	218.517	222.508	226.498	230.499	234.493	238.428	242.244	245.882	249.307	252.51	255.51
-0.603756	-0.609938	-0.506754	-0.237212	0.264442	1.06634	2.22764	3.7815	5.71743	7.97254	10.4348	12.9559	15.374	17.551	19.406	20.9253	22.157	23.2038	24.2015	25.2886	26.5844	28.1759	30.112	32.4158	35.1012	38.1773	41.6505	45.5307	49.8338	54.5704	59.7316	65.2723	71.096	77.0574	82.9761	88.6585	93.9295	98.6588	102.771	106.251	109.148	111.566	113.649	115.563	117.482	119.572	121.966	124.74	127.906	131.426
-0.360152	-0.478287	-0.588711	-0.665108	-0.669094	-0.549013	-0.24042	0.330688	1.24054	2.55473	4.31194	6.51293	9.12097	12.0709	15.2829	18.6787	22.1975	25.8105	29.5208	33.3533	37.3549	41.594	46.1468	51.0822	56.4576	62.3185	68.6942	75.594	83.002	90.8789	99.1662	107.787	116.65	125.651	134.681	143.632	152.399	160.88	168.98	176.607	183.673	190.092	195.772	200.618	204.54	207.47	209.375	210.266	210.2	209.273
-1.09156	-0.786504	-0.250009	0.639929	2.00669	3.95553	6.55154	9.8057	13.6755	18.0734	22.8738	27.9222	33.0545	38.1168	42.9827	47.5724	51.8643	55.8864	59.692	63.3393	66.8847	70.3808	73.8707	77.3838	80.9328	84.5116	88.1013	91.6814	95.2383	98.77	102.284	105.791	109.304	112.833	116.385	119.953	123.527	127.095	130.661	134.243	137.878	141.616	145.514	149.614	153.931	158.456	163.157	167.988	172.901	177.859
-0.420989	-0.593616	-0.773885	-0.933333	-1.02744	-0.992792	-0.745728	-0.183987	0.807039	2.34124	4.50951	7.34828	10.8132	14.7856	19.1145	23.6614	28.3255	33.0575	37.8634	42.7952	47.9393	53.4048	59.3082	65.7555	72.8251	80.5517	88.9184	97.8519	107.218	116.824	126.44	135.826	144.758	153.056	160.598	167.325	173.247	178.433	183.007	187.125	190.945	194.612	198.261	202.029	206.051	210.44	215.277	220.6	226.413	232.692
-0.0419264	-0.0828217	-0.136544	-0.202028	-0.275191	-0.347602	-0.405039	-0.426141	-0.381451	-0.233313	0.0627675	0.554503	1.28604	2.28707	3.55731	5.05168	6.68166	8.34125	9.94161	11.4341	12.8156	14.1222	15.4203	16.8022	18.3847	20.3043	22.7055	25.7174	29.4203	33.8188	38.836	44.3222	50.0744	55.8636	61.4615	66.6609	71.2954	75.2608	78.5271	81.136	83.1933	84.8639	86.3602	87.9189	89.7745	92.1403	95.1936	99.0637	103.829	109.516
-1.04737	-1.32115	-1.53717	-1.61264	-1.43393	-0.856274	0.29099	2.19014	5.01041	8.87845	13.8564	19.939	27.0708	35.1691	44.1336	53.841	64.1374	74.8386	85.736	96.6049	107.222	117.393	126.977	135.9	144.142	151.71	158.613	164.851	170.413	175.276	179.41	182.794	185.424	187.32	188.537	189.17	189.343	189.207	188.92	188.63	188.444	188.42	188.562	188.823	189.115	189.331	189.374	189.173	188.708	188.015
0.00415364	0.00207876	-0.00185113	-0.00819545	-0.0174489	-0.029902	-0.0454422	-0.0632915	-0.0816863	-0.0975214	-0.106001	-0.100357	-0.0717438	-0.00945236	0.0983642	0.263243	0.494016	0.793186	1.15241	1.55108	1.96215	2.35936	2.7179	3.01292	3.22116	3.32468	3.3162	3.20353	3.01182	2.78396	2.57742	2.45564	2.47369	2.66311	3.02993	3.56467	4.24593	5.03386	5.87083	6.69971	7.48455	8.21685	8.9167	9.63699	10.458	11.4662	12.7334	14.3044	16.1938	18.387
0.00151937	-0.000684045	-0.00430836	-0.00966548	-0.0169578	-0.0261628	-0.0368787	-0.0481344	-0.0581727	-0.0642334	-0.0623735	-0.0473836	-0.0128827	0.0482959	0.143299	0.277882	0.454342	0.668619	0.90678	1.14513	1.35997	1.54161	1.70064	1.86607	2.08159	2.40158	2.88589	3.59275	4.57307	5.87031	7.51799	9.52787	11.8836	14.5505	17.4852	20.637	23.9537	27.396	30.9495	34.6284	38.4645	42.4862	46.6996	51.0834	55.5931	60.1672	64.742	69.275	73.7584	78.2146
-0.147723	-0.253204	-0.383754	-0.532768	-0.685347	-0.815331	-0.882389	-0.829734	-0.583339	-0.0538247	0.857354	2.24626	4.19062	6.73093	9.85192	13.4774	17.4877	21.7468	26.1217	30.4849	34.7227	38.7533	42.5405	46.0947	49.4618	52.709	55.9126	59.1427	62.4463	65.836	69.2872	72.7415	76.1183	79.3301	82.2995	84.9805	87.3747	89.532	91.5386	93.5021	95.5343	97.7334	100.177	102.923	106.012	109.461	113.27	117.433	121.955	126.845
-1.26216	-1.67579	-2.06096	-2.32517	-2.33382	-1.90612	-0.816923	1.19174	4.38671	9.0077	15.223	23.0876	32.5163	43.2778	55.0082	67.2477	79.4952	91.2647	102.126	111.736	119.859	126.375	131.277	134.661	136.727	137.777	138.187	138.337	138.554	139.046	139.875	140.957	142.116	143.142	143.819	143.958	143.412	142.107	140.033	137.237	133.81	129.897	125.697	121.442	117.374	113.729	110.72	108.516	107.231	106.919
-0.00015434	-0.00031651	-0.000532719	-0.000799952	-0.00110338	-0.00141086	-0.00166687	-0.00178657	-0.00165129	-0.00110728	2.985e-05	0.00196164	0.00488059	0.00892725	0.014127	0.020304	0.0269733	0.0332152	0.0375435	0.0377897	0.031034	0.0136312	-0.0186081	-0.0700047	-0.144283	-0.243444	-0.366173	-0.50576	-0.647576	-0.766285	-0.823125	-0.763826	-0.518014	-0.00124449	0.878851	2.21064	4.06272	6.47299	9.44783	12.9632	16.962	21.3564	26.0398	30.9037	35.8503	40.8012	45.7028	50.5294	55.2891	60.0345
-1.5941	-2.01182	-2.34014	-2.45499	-2.18545	-1.31322	0.4194	3.28835	7.54835	13.3772	20.8299	29.836	40.2367	51.8225	64.3511	77.5627	91.2001	105.025	118.838	132.509	146.003	159.362	172.664	185.963	199.248	212.424	225.331	237.774	249.539	260.41	270.191	278.715	285.873	291.605	295.898	298.773	300.284	300.529	299.65	297.82	295.217	292.015	288.377	284.46	280.411	276.364	272.431	268.704	265.264	262.195
-0.140946	-0.231496	-0.340536	-0.461068	-0.578793	-0.669734	-0.698012	-0.614312	-0.355845	0.151166	0.985166	2.21792	3.89897	6.04068	8.61412	11.5616	14.8143	18.3046	21.9782	25.8064	29.795	33.9908	38.4799	43.3716	48.7734	54.7577	61.3333	68.4331	75.9256	83.6429	91.4117	99.0742	106.494	113.549	120.135	126.176	131.643	136.556	140.973	144.976	148.652	152.063	155.241	158.198	160.942	163.496	165.901	168.218	170.525	172.914
-0.0490295	-0.0837127	-0.12698	-0.176572	-0.22748	-0.270957	-0.293547	-0.276331	-0.194661	-0.0187943	0.284074	0.745721	1.39164	2.23799	3.29013	4.54083	5.97441	7.57661	9.34029	11.2663	13.365	15.6562	18.1627	20.9003	23.8714	27.0665	30.4675	34.0486	37.777	41.619	45.545	49.526	53.5296	57.5229	61.4764	65.3595	69.1342	72.7556	76.1776	79.3594	82.2674	84.8756	87.1762	89.19	90.9635	92.5564	94.0394	95.5008	97.0461	98.789
-0.147126	-0.290524	-0.478981	-0.708724	-0.965416	-1.21947	-1.42101	-1.49508	-1.33819	-0.817886	0.222552	1.95137	4.52434	8.04687	12.5293	17.8627	23.8378	30.1953	36.6684	43.0051	48.9873	54.4605	59.3537	63.6763	67.4941	70.8986	73.9779	76.7984	79.3974	81.7913	83.989	85.9998	87.8317	89.4898	90.9844	92.3446	93.6196	94.8662	96.1346	97.4669	98.8976	100.45	102.131	103.928	105.797	107.669	109.466	111.12	112.591	113.879
0.039035	-0.0126739	-0.098312	-0.22553	-0.399459	-0.619963	-0.877965	-1.15089	-1.39749	-1.55258	-1.52254	-1.1831	-0.381208	1.05606	3.30261	6.50108	10.7181	15.9014	21.865	28.3195	34.9406	41.4441	47.6332	53.415	58.7988	63.8763	68.786	73.6762	78.6806	83.9088	89.4509	95.3877	101.792	108.72	116.187	124.156	132.54	141.21	150.016	158.802	167.427	175.768	183.727	191.244	198.3	204.915	211.123	216.959	222.447	227.611
-1.13622	-1.2965	-1.32332	-1.12055	-0.566696	0.479541	2.16606	4.62437	7.93998	12.1252	17.1048	22.7233	28.776	35.0496	41.3536	47.5361	53.4945	59.1878	64.6481	69.9875	75.397	81.135	87.4946	94.7536	103.126	112.735	123.611	135.7	148.877	162.946	177.666	192.765	207.959	222.949	237.413	251.011	263.41	274.325	283.557	291.012	296.707	300.75	303.332	304.686	305.061	304.698	303.815	302.605	301.243	299.889
-1.47977	-1.67733	-1.69334	-1.39887	-0.632826	0.78999	3.06059	6.34569	10.7541	16.3188	23.0084	30.7586	39.4984	49.1505	59.6142	70.7587	82.4383	94.5155	106.87	119.401	132.041	144.754	157.53	170.349	183.164	195.884	208.37	220.445	231.909	242.565	252.251	260.871	268.406	274.915	280.516	285.374	289.673	293.59	297.253	300.726	303.989	306.952	309.495	311.514	312.946	313.77	314	313.688	312.924	311.834
[truncated: 51 more columns]
