# Supplementary material for: Distributions of plantar loads are altered when walking in anxiety-inducing virtual settings but not under cognitive demand
Source: PLoS One. 2026 Apr 20;21(4):e0345075. doi: 10.1371/journal.pone.0345075 (PMC13094994; doi:10.1371/journal.pone.0345075)
Supplement: S1 File — Study data is available here. (ZIP) [file pone.0345075.s001.zip › S1 File. Dataset/ProcRLat_10DTH.xlsx]

## Sheet: Sheet1
-1.57038	3.87157	9.60916	15.6792	22.1554	29.0979	36.4923	44.2198	52.0732	59.7997	67.1412	73.8674	79.7957	84.8077	88.8678	92.0349	94.4472	96.2842	97.7318	98.9507	100.037	101	101.764	102.213	102.233	101.765	100.824	99.4848	97.8575	96.0502	94.1348	92.1368	90.0441	87.8188	85.4071	82.7574	79.8396	76.654	73.2313	69.6326	65.951	62.3049	58.8181	55.5994	52.7235	50.2232	48.0985	46.3385	44.9334	43.8663
2.02238	3.33906	5.54063	9.00041	14.0546	20.9354	29.6942	40.1371	51.8181	64.1112	76.3345	87.8658	98.2205	107.096	114.382	120.124	124.466	127.582	129.641	130.763	131.007	130.375	128.818	126.255	122.605	117.824	111.941	105.069	97.4069	89.2274	80.8561	72.6274	64.8255	57.6438	51.1795	45.4535	40.4414	36.0986	32.3789	29.2507	26.7112	24.7905	23.5415	23.0206	23.268	24.2966	26.0839	28.5651	31.634	35.1523
1.04954	6.00516	11.7909	18.8529	27.5702	38.1776	50.7523	65.2515	81.5444	99.4074	118.494	138.303	158.161	177.268	194.8	210.043	222.504	231.955	238.408	242.067	243.259	242.362	239.735	235.679	230.437	224.228	217.291	209.913	202.43	195.199	188.555	182.782	178.116	174.774	172.955	172.836	174.537	178.125	183.603	190.9	199.824	210.007	220.86	231.582	241.264	249.076	254.455	257.233	257.657	256.324
16.3086	23.5976	30.9053	38.0953	45.015	51.5024	57.402	62.5812	66.9522	70.5024	73.3223	75.6273	77.7612	80.1676	83.3298	87.6884	93.543	100.964	109.745	119.402	129.239	138.471	146.367	152.359	156.1	157.477	156.58	153.64	148.949	142.82	135.581	127.589	119.234	110.934	103.113	96.1623	90.407	86.0845	83.3165	82.092	82.2687	83.5927	85.7249	88.2676	90.7997	92.9324	94.377	94.9945	94.8082	93.9734
14.982	23.9774	32.9301	41.658	49.9571	57.577	64.2357	69.6745	73.7248	76.3543	77.6695	77.8813	77.2617	76.1077	74.7093	73.3215	72.1437	71.3143	70.9194	71.0059	71.5904	72.6689	74.226	76.2392	78.6812	81.5218	84.7307	88.2898	92.2124	96.5469	101.355	106.674	112.485	118.689	125.101	131.47	137.516	142.969	147.611	151.317	154.078	155.984	157.195	157.907	158.311	158.574	158.818	159.13	159.563	160.132
11.9323	20.0993	28.2544	36.2272	43.8532	50.9739	57.4471	63.1531	67.9898	71.8722	74.7423	76.5789	77.4099	77.3363	76.5468	75.3008	73.8839	72.5598	71.5316	70.9194	70.766	71.0705	71.8221	73.0199	74.6789	76.8241	79.4682	82.5843	86.0974	89.8946	93.8442	97.8196	101.73	105.55	109.331	113.193	117.31	121.893	127.169	133.33	140.503	148.737	157.995	168.124	178.841	189.749	200.382	210.276	219.038	226.38
1.48352	8.74269	15.8972	22.7882	29.3049	35.3738	40.9622	46.0901	50.8152	55.1898	59.2204	62.8517	65.9831	68.5087	70.3657	71.5678	72.2019	72.3842	72.2068	71.7104	70.8873	69.7011	68.1196	66.1478	63.8436	61.3027	58.6253	55.8879	53.1362	50.3918	47.6655	44.9692	42.3282	39.786	37.3994	35.2292	33.3374	31.7861	30.6305	29.9045	29.6097	29.7142	30.1616	30.8899	31.8547	33.037	34.4295	36.0206	37.7813	39.6535
0.887499	8.0809	15.1887	22.031	28.4805	34.4466	39.8411	44.5732	48.5873	51.9033	54.622	56.8919	58.8772	60.747	62.6731	64.8207	67.3359	70.3285	73.8385	77.7929	81.9827	86.0834	89.7229	92.5876	94.5147	95.5128	95.708	95.2702	94.3514	93.0421	91.362	89.2966	86.8453	84.0437	80.963	77.7075	74.4118	71.2281	68.3085	65.7784	63.7078	62.105	60.9408	60.1801	59.8065	59.8341	60.295	61.2063	62.5377	64.2049
4.88166	8.14759	11.7978	15.944	20.7321	26.29	32.6653	39.775	47.3813	55.1173	62.5683	69.3677	75.2568	80.1029	83.8966	86.7399	88.8174	90.352	91.569	92.6705	93.8123	95.0802	96.4772	97.9285	99.3091	100.492	101.4	102.041	102.508	102.964	103.611	104.654	106.275	108.599	111.67	115.452	119.836	124.663	129.745	134.887	139.908	144.661	149.051	153.021	156.538	159.574	162.105	164.124	165.652	166.741
3.6738	10.2711	17.1778	24.4348	32.0205	39.8215	47.6386	55.2256	62.3327	68.7403	74.2879	78.8899	82.5348	85.2867	87.284	88.7223	89.8276	90.8274	91.9264	93.2897	95.0343	97.2267	99.8873	102.999	106.519	110.383	114.498	118.705	122.748	126.278	128.899	130.236	130.025	128.183	124.836	120.284	114.938	109.256	103.695	98.6824	94.5789	91.6512	90.0475	89.7784	90.7114	92.5861	95.051	97.717	100.223	102.296
9.06021	14.0526	19.319	24.9175	30.8826	37.1646	43.5936	49.9094	55.8382	61.1693	65.8112	69.8289	73.4549	77.0659	81.1168	86.0361	92.121	99.4733	107.987	117.384	127.29	137.333	147.24	156.894	166.34	175.718	185.164	194.726	204.33	213.797	222.917	231.524	239.556	247.082	254.268	261.337	268.495	275.885	283.567	291.534	299.74	308.113	316.567	325.013	333.351	341.472	349.274	356.705	363.807	370.74
2.45738	6.35199	10.6537	15.4509	20.8641	26.9812	33.7731	41.0493	48.4981	55.795	62.7085	69.143	75.1148	80.684	85.8793	90.6511	94.8636	98.3293	100.868	102.362	102.796	102.276	101.021	99.3408	97.614	96.2716	95.7558	96.4623	98.6825	102.553	108.017	114.815	122.508	130.557	138.418	145.651	152.008	157.477	162.284	166.859	171.769	177.633	185.017	194.344	205.808	219.309	234.43	250.481	266.619	282.002
3.23936	10.4446	18.1955	26.5378	35.5063	45.0775	55.1037	65.2621	75.0774	84.0217	91.6234	97.5288	101.518	103.505	103.53	101.754	98.429	93.8656	88.4073	82.4252	76.3108	70.4487	65.1779	60.7709	57.4358	55.3211	54.5116	55.0269	56.8228	59.7811	63.6818	68.187	72.8613	77.229	80.8518	83.4063	84.7297	84.8239	83.8364	82.0346	79.7746	77.4589	75.4874	74.2189	73.956	74.9469	77.3926	81.4501	87.2284	94.7778
13.4213	26.9263	39.874	51.716	61.942	70.1153	75.9317	79.258	80.1397	78.788	75.5511	70.8821	65.3173	59.4517	53.8937	49.2012	45.8203	44.0418	43.9807	45.5815	48.6527	52.9181	58.0685	63.7958	69.8041	75.8077	81.5205	86.6545	90.9403	94.1628	96.1932	97.009	96.7061	95.503	93.72	91.7437	89.9883	88.8585	88.7159	89.8477	92.4386	96.5574	102.165	109.136	117.288	126.392	136.19	146.42	156.845	167.29
8.79529	8.42912	8.27961	8.48529	9.20192	10.5777	12.7337	15.7458	19.6188	24.2632	29.4814	34.9768	40.397	45.4013	49.7194	53.1796	55.7218	57.4003	58.3692	58.8414	59.0331	59.123	59.2361	59.4404	59.7465	60.1155	60.4792	60.7608	60.8837	60.7808	60.4126	59.7756	58.8924	57.808	56.5944	55.3477	54.1686	53.1361	52.2881	51.6189	51.0904	50.6552	50.2766	49.9402	49.6617	49.4888	49.4971	49.7866	50.4784	51.6986
3.55331	6.09406	8.96276	12.2641	16.0994	20.515	25.462	30.7809	36.2023	41.3783	45.9621	49.7012	52.4961	54.4225	55.7297	56.8143	58.1648	60.2811	63.5815	68.3215	74.5455	82.0752	90.535	99.4143	108.161	116.281	123.422	129.431	134.386	138.578	142.437	146.426	150.947	156.26	162.422	169.272	176.481	183.64	190.383	196.497	201.983	207.038	211.985	217.203	223.057	229.828	237.674	246.6	256.436	266.829
6.37094	14.5223	23.2064	32.6074	42.8427	53.9538	65.9329	78.7484	92.3508	106.662	121.568	136.916	152.536	168.259	183.952	199.542	214.992	230.24	245.142	259.448	272.821	284.897	295.354	303.972	310.666	315.477	318.55	320.111	320.436	319.804	318.469	316.659	314.607	312.592	310.959	310.098	310.379	312.071	315.284	319.96	325.905	332.857	340.555	348.796	357.464	366.518	375.96	385.783	395.906	406.124
2.86204	7.96075	12.9214	17.724	22.3855	26.9772	31.6613	36.7367	42.6619	50.0222	59.4401	71.4587	86.4255	104.393	125.054	147.716	171.35	194.686	216.36	235.084	249.819	259.929	265.271	266.197	263.454	258.024	250.997	243.49	236.561	231.098	227.671	226.427	227.076	228.989	231.359	233.37	234.358	233.908	231.919	228.599	224.389	219.856	215.586	212.087	209.701	208.547	208.502	209.211	210.149	210.699
7.50249	15.146	23.5161	32.8456	43.3068	54.9227	67.4998	80.6442	93.8619	106.679	118.723	129.762	139.7	148.562	156.484	163.691	170.46	177.089	183.871	191.076	198.933	207.624	217.275	227.962	239.706	252.499	266.321	281.145	296.902	313.411	330.323	347.102	363.05	377.392	389.392	398.483	404.372	407.107	407.061	404.872	401.33	397.275	393.493	390.621	389.057	388.916	390.024	391.962	394.154	395.975
8.60212	16.6274	24.995	33.7502	42.8273	52.0102	60.9432	69.2115	76.4418	82.3594	86.8046	89.7366	91.2316	91.4654	90.6785	89.136	87.0929	84.7632	82.2962	79.7686	77.1909	74.5235	71.7035	68.6776	65.4227	61.9535	58.3208	54.5974	50.8588	47.1773	43.6282	40.2878	37.2145	34.4245	31.8822	29.5142	27.2363	24.9819	22.7186	20.4551	18.2404	16.1513	14.2781	12.713	11.5412	10.8285	10.6102	10.8861	11.6221	12.7569
6.79206	10.5456	15.1951	21.0382	28.3387	37.2473	47.7185	59.4446	71.8414	84.1336	95.5133	105.281	112.924	118.149	120.871	121.192	119.365	115.752	110.767	104.842	98.3825	91.7467	85.2406	79.1107	73.5378	68.6443	64.5218	61.2588	58.944	57.647	57.4004	58.1851	59.9111	62.4057	65.4205	68.6477	71.7467	74.3898	76.3218	77.4208	77.7417	77.5282	77.1907	77.2617	78.3362	81.0023	85.7714	93.0248	102.99	115.741
5.00245	6.97939	9.69307	13.4494	18.5044	25.0094	32.9572	42.1406	52.1598	62.5053	72.7032	82.4387	91.5883	100.166	108.225	115.757	122.601	128.382	132.492	134.138	132.436	126.583	116.083	101.029	82.4252	62.2054	42.5876	25.2176	10.9	-0.153664	-8.01861	-12.8233	-14.5811	-13.0886	-7.89019	1.68609	16.4112	36.9435	63.5115	95.4691	130.937	167.166	201.635	232.804	260.047	283.313	302.866	319.126	332.575	343.714
5.11464	7.99419	11.1686	14.7481	18.9355	23.9716	30.0586	37.2998	45.6868	55.1437	65.5912	76.976	89.2455	102.291	115.897	129.714	143.271	156.031	167.468	177.142	184.76	190.201	193.517	194.907	194.712	193.378	191.408	189.303	187.503	186.361	186.13	186.987	189.031	192.264	196.552	201.595	206.949	212.078	216.45	219.635	221.391	221.704	220.766	218.925	216.606	214.252	212.278	211.041	210.821	211.801
[truncated: 51 more columns]
