# Supplementary material for: Distributions of plantar loads are altered when walking in anxiety-inducing virtual settings but not under cognitive demand
Source: PLoS One. 2026 Apr 20;21(4):e0345075. doi: 10.1371/journal.pone.0345075 (PMC13094994; doi:10.1371/journal.pone.0345075)
Supplement: S1 File — Study data is available here. (ZIP) [file pone.0345075.s001.zip › S1 File. Dataset/ProcLLat_21DTH.xlsx]

## Sheet: Sheet1
-1.78308	-1.98535	-1.94285	-1.49614	-0.44959	1.4172	4.32485	8.4521	13.8785	20.5327	28.1801	36.4708	45.0282	53.5235	61.7002	69.3645	76.3754	82.6471	88.1572	92.958	97.1822	101.033	104.752	108.573	112.669	117.127	121.958	127.112	132.512	138.067	143.695	149.316	154.875	160.353	165.766	171.147	176.535	181.975	187.508	193.15	198.885	204.678	210.495	216.312	222.116	227.889	233.599	239.214	244.708	250.049
-0.97474	-0.827195	-0.487523	0.156508	1.22387	2.82551	5.04137	7.9002	11.368	15.3421	19.67	24.1996	28.8194	33.471	38.1483	42.8857	47.7356	52.7503	57.9648	63.3787	68.9487	74.5913	80.187	85.5902	90.6479	95.221	99.1952	102.485	105.044	106.88	108.062	108.715	109.002	109.114	109.247	109.588	110.29	111.452	113.114	115.266	117.872	120.901	124.335	128.172	132.444	137.205	142.49	148.292	154.552	161.175
7.11728	8.32402	9.48152	10.5358	11.4573	12.2428	12.9093	13.4798	13.9739	14.41	14.8124	15.2119	15.6389	16.1151	16.6508	17.2531	17.9332	18.7044	19.5751	20.551	21.6411	22.864	24.2446	25.8052	27.5578	29.4982	31.6022	33.8237	36.0972	38.3497	40.5178	42.5584	44.4557	46.2282	47.9305	49.65	51.4965	53.5834	56.0062	58.8308	62.0915	65.7828	69.8376	74.1087	78.3834	82.4177	85.9661	88.8072	90.7715	91.763
-1.005	-0.379857	0.488044	1.70717	3.37928	5.58844	8.38391	11.7586	15.6374	19.8799	24.2981	28.6853	32.841	36.5867	39.7819	42.3445	44.2616	45.5754	46.3506	46.6508	46.5328	46.0442	45.2157	44.0626	42.5983	40.8485	38.8501	36.6421	34.2614	31.7475	29.151	26.5443	24.0225	21.6848	19.611	17.8522	16.4325	15.3538	14.609	14.1961	14.1178	14.3733	14.9535	15.8486	17.0609	18.6113	20.5388	22.8973	25.7439	29.1312
-0.795217	-0.571923	-0.189227	0.445284	1.42502	2.83135	4.71981	7.11009	9.97863	13.2557	16.838	20.6142	24.4865	28.378	32.236	36.0444	39.8378	43.6975	47.7329	52.0606	56.7868	62.0053	67.7958	74.215	81.2951	89.0519	97.4831	106.55	116.151	126.112	136.203	146.176	155.811	164.958	173.563	181.649	189.294	196.604	203.687	210.64	217.547	224.476	231.469	238.515	245.527	252.351	258.803	264.69	269.845	274.142
-1.02235	-0.37229	0.535705	1.82872	3.62005	5.99029	8.97155	12.5388	16.6101	21.0524	25.6968	30.3671	34.9114	39.2151	43.1989	46.8089	50.0068	52.7669	55.0883	57.0104	58.6099	59.9794	61.2054	62.3519	63.4569	64.5454	65.6399	66.7605	67.9251	69.1554	70.4752	71.8995	73.4285	75.0547	76.7747	78.595	80.5239	82.5618	84.7029	86.9428	89.2822	91.7337	94.3306	97.1304	100.218	103.711	107.745	112.464	117.999	124.461
-0.763623	0.228775	1.54141	3.32055	5.67446	8.63753	12.1422	16.0303	20.1151	24.248	28.3396	32.3448	36.2413	40.0128	43.6383	47.0937	50.3563	53.401	56.1944	58.7002	60.892	62.7636	64.3295	65.6119	66.6245	67.3718	67.8678	68.1596	68.3297	68.473	68.6672	68.9555	69.34	69.7791	70.1964	70.5039	70.6238	70.4981	70.091	69.3854	68.384	67.1176	65.6493	64.0559	62.4046	60.7438	59.1004	57.4757	55.8505	54.2008
-0.606944	-0.114162	0.538955	1.40955	2.54891	4.00004	5.78875	7.90601	10.3032	12.9118	15.6675	18.5183	21.4222	24.3548	27.3286	30.4058	33.6898	37.3041	41.3759	46.0297	51.3825	57.5374	64.5866	72.6304	81.7918	92.208	103.994	117.182	131.671	147.217	163.459	179.973	196.327	212.124	227.035	240.806	253.26	264.293	273.865	281.987	288.711	294.114	298.288	301.317	303.249	304.096	303.838	302.437	299.878	296.209
-1.01797	-0.839783	-0.470326	0.199619	1.28555	2.89531	5.11328	7.98696	11.5211	15.6812	20.4036	25.6128	31.242	37.2382	43.5533	50.1427	56.9788	64.0545	71.3655	78.8823	86.5281	94.1688	101.618	108.655	115.063	120.66	125.329	129.026	131.775	133.654	134.773	135.256	135.225	134.785	134.027	133.035	131.895	130.709	129.578	128.594	127.836	127.375	127.274	127.585	128.346	129.592	131.367	133.711	136.641	140.146
-1.16443	-0.954633	-0.563415	0.133697	1.26929	2.9702	5.34445	8.47122	12.3861	17.0627	22.4133	28.3175	34.6551	41.323	48.2357	55.3197	62.5156	69.7859	77.1096	84.4697	91.847	99.2286	106.623	114.065	121.617	129.372	137.453	145.983	155.048	164.685	174.886	185.601	196.739	208.164	219.7	231.139	242.25	252.806	262.604	271.482	279.315	286.029	291.584	295.961	299.153	301.165	302.018	301.746	300.392	298.011
-1.18815	-0.941035	-0.41652	0.521395	2.01265	4.17984	7.09985	10.7773	15.1348	20.0339	25.3224	30.8741	36.5988	42.4389	48.3608	54.346	60.3862	66.4795	72.6184	78.7806	84.9266	91.0049	96.9589	102.731	108.267	113.524	118.465	123.047	127.222	130.934	134.131	136.778	138.862	140.395	141.41	141.979	142.212	142.233	142.153	142.06	142.038	142.177	142.57	143.327	144.583	146.495	149.223	152.902	157.613	163.365
-0.612277	0.0811986	0.878228	1.82858	2.97097	4.33717	5.96193	7.88255	10.1291	12.7171	15.6428	18.8808	22.3909	26.1284	30.0443	34.0759	38.1418	42.1449	45.9824	49.5697	52.8629	55.8665	58.6203	61.1798	63.6004	65.9261	68.1815	70.3657	72.4523	74.3998	76.1652	77.705	78.9814	79.987	80.7634	81.3982	82.0078	82.7105	83.5902	84.6718	85.9187	87.2471	88.5453	89.6958	90.5984	91.1782	91.3759	91.1421	90.4487	89.3035
-0.753679	0.0100919	0.945848	2.141	3.66901	5.58071	7.89714	10.6041	13.6451	16.9209	20.3125	23.7131	27.0419	30.2468	33.3045	36.2235	39.0404	41.7986	44.5255	47.2266	49.8876	52.469	54.9061	57.1295	59.0784	60.6976	61.9362	62.7545	63.1279	63.0482	62.5271	61.5957	60.3016	58.7082	56.8923	54.9384	52.9334	50.9606	49.0895	47.3678	45.8239	44.4764	43.3359	42.3994	41.65	41.0664	40.643	40.4047	40.4046	40.7192
-0.810802	-0.449503	0.076046	0.861807	1.99924	3.56183	5.59609	8.11939	11.1178	14.5375	18.2802	22.2268	26.2788	30.3794	34.5048	38.6449	42.7816	46.8753	50.8674	54.6938	58.2942	61.6119	64.5962	67.221	69.4995	71.4783	73.2207	74.7924	76.2481	77.6265	78.9534	80.2472	81.5301	82.8407	84.2358	85.7909	87.6075	89.816	92.5554	95.938	100.024	104.821	110.286	116.326	122.808	129.577	136.469	143.321	149.977	156.303
-0.883568	-0.417053	0.192975	1.02953	2.17594	3.71396	5.71911	8.24925	11.3332	14.9648	19.1107	23.7351	28.8212	34.3659	40.347	46.6875	53.2487	59.8563	66.3335	72.5247	78.3047	83.5824	88.3035	92.4485	96.0279	99.0734	101.624	103.714	105.383	106.675	107.65	108.387	108.982	109.542	110.166	110.94	111.932	113.195	114.76	116.623	118.733	121.007	123.357	125.696	127.946	130.037	131.926	133.587	135.016	136.225
-0.778892	-0.067947	0.872258	2.15069	3.85381	6.02441	8.65371	11.6879	15.043	18.6354	22.4247	26.4442	30.8017	35.6561	41.1903	47.5896	55.0216	63.6141	73.4283	84.4313	96.4717	109.274	122.463	135.609	148.268	160.04	170.625	179.841	187.611	193.913	198.76	202.179	204.201	204.852	204.16	202.176	198.974	194.675	189.45	183.51	177.061	170.272	163.26	156.104	148.866	141.614	134.438	127.46	120.843	114.784
-1.10435	-0.819475	-0.315248	0.533052	1.85276	3.75674	6.32523	9.59034	13.5219	18.0225	22.9485	28.1435	33.4562	38.7407	43.8585	48.689	53.1337	57.1076	60.5347	63.3545	65.5329	67.0779	68.0467	68.5363	68.674	68.6227	68.5789	68.7487	69.3209	70.4483	72.2357	74.7297	77.9212	81.765	86.2037	91.179	96.6254	102.458	108.566	114.822	121.107	127.347	133.535	139.731	146.055	152.658	159.695	167.316	175.651	184.814
-1.44696	-0.971736	-0.225471	0.941225	2.68236	5.14442	8.44606	12.6514	17.7495	23.6438	30.1668	37.1215	44.3235	51.6226	58.9126	66.1324	73.2597	80.3068	87.3156	94.3456	101.459	108.703	116.095	123.596	131.099	138.426	145.367	151.729	157.361	162.176	166.162	169.367	171.871	173.757	175.091	175.938	176.378	176.518	176.502	176.5	176.681	177.196	178.158	179.623	181.584	183.982	186.723	189.688	192.763	195.856
-0.947599	-0.74725	-0.296857	0.512438	1.79158	3.63533	6.09592	9.15693	12.7285	16.6772	20.8657	25.1702	29.4785	33.692	37.7308	41.5346	45.0641	48.3029	51.2564	53.9412	56.3716	58.5528	60.4905	62.2064	63.7411	65.1395	66.4412	67.6805	68.8828	70.0492	71.1504	72.1424	72.9861	73.6567	74.1472	74.4659	74.6282	74.6495	74.5447	74.3386	74.0783	73.831	73.6757	73.6998	73.9892	74.6176	75.6463	77.1277	79.1046	81.602
-0.928621	-0.737559	-0.382993	0.237854	1.23262	2.70101	4.72103	7.33879	10.5604	14.3474	18.627	23.3202	28.3637	33.7087	39.3005	45.0593	50.8817	56.667	62.3518	67.9237	73.4116	78.8697	84.3598	89.9368	95.6375	101.476	107.449	113.545	119.742	126.005	132.283	138.53	144.731	150.915	157.161	163.575	170.27	177.335	184.807	192.667	200.845	209.231	217.7	226.139	234.442	242.514	250.256	257.562	264.316	270.408
-1.04849	-0.504504	0.237939	1.30399	2.80981	4.84482	7.4662	10.7036	14.5535	18.9612	23.8146	28.9671	34.2727	39.6124	44.8973	50.0547	55.0129	59.7036	64.0749	68.0971	71.7561	75.0506	77.9944	80.6112	82.9275	84.975	86.798	88.4584	90.0329	91.5995	93.22	94.9339	96.7656	98.7356	100.87	103.201	105.761	108.567	111.629	114.926	118.399	121.944	125.442	128.791	131.933	134.86	137.617	140.293	143.011	145.913
-0.768222	-0.792931	-0.718531	-0.46966	0.0419986	0.91143	2.22987	4.07647	6.5226	9.65145	13.5789	18.4545	24.437	31.6617	40.2106	50.0941	61.2378	73.4828	86.6064	100.349	114.429	128.537	142.343	155.52	167.793	178.968	188.95	197.723	205.314	211.773	217.179	221.643	225.316	228.384	231.057	233.544	236.015	238.582	241.294	244.153	247.134	250.18	253.209	256.107	258.722	260.856	262.266	262.687	261.857	259.552
-1.01535	-0.900522	-0.636896	-0.123098	0.752579	2.10232	4.02952	6.62065	9.93588	13.994	18.7514	24.0957	29.8691	35.9033	42.0441	48.1651	54.1741	60.0172	65.689	71.2343	76.7286	82.245	87.8275	93.475	99.1456	104.774	110.292	115.643	120.788	125.726	130.498	135.178	139.831	144.485	149.115	153.648	157.978	161.99	165.608	168.838	171.776	174.597	177.513	180.738	184.45	188.771	193.751	199.377	205.593	212.325
-1.09205	-0.0387422	1.41672	3.42223	6.0936	9.48675	13.5719	18.2166	23.2065	28.3127	33.3563	38.2299	42.8945	47.3712	51.7281	56.0693	60.5267	65.2478	70.3797	76.0485	82.3352	89.2598	96.7807	104.791	113.11	121.488	129.642	137.288	144.17	150.072	154.853	158.456	160.904	162.286	162.738	162.445	161.625	160.497	159.244	157.989	156.792	155.667	154.586	153.505	152.384	151.202	149.953	148.639	147.273	145.882
-1.04914	0.0203317	1.50821	3.59548	6.42442	10.0555	14.4281	19.3578	24.5901	29.8767	35.0257	39.9129	44.479	48.73	52.7294	56.5739	60.361	64.1527	67.9513	71.705	75.327	78.7032	81.6988	84.1795	86.0338	87.1856	87.606	87.3165	86.3728	84.8424	82.7998	80.3325	77.5403	74.524	71.3778	68.1912	65.0456	62.0037	59.1089	56.3966	53.8967	51.6289	49.6127	47.8854	46.5027	45.5257	45.0104	44.997	45.4936	46.4624
-0.281178	0.64675	1.67587	2.85385	4.1938	5.66831	7.2266	8.82184	10.4324	12.0721	13.7881	15.6493	17.7274	20.0793	22.7402	25.7241	29.0271	32.6315	36.5	40.5601	44.7002	48.7882	52.6979	56.3232	59.5816	62.4265	64.8597	66.9278	68.7019	70.2554	71.6509	72.9264	74.0782	75.0554	75.7764	76.1565	76.1384	75.7181	74.9545	73.9602	72.8788	71.8585	71.0328	70.5123	70.3833	70.7089	71.5295	72.8623	74.6995	77.0086
-0.842596	-0.749811	-0.495086	0.0143346	0.878684	2.19381	4.03288	6.43082	9.3806	12.8336	16.6942	20.8211	25.0538	29.2575	33.3511	37.2997	41.0923	44.7335	48.2458	51.6674	55.0341	58.3661	61.6724	64.9638	68.2542	71.5486	74.833	78.0757	81.2343	84.2687	87.1588	89.9153	92.5702	95.1573	97.6964	100.184	102.586	104.844	106.894	108.697	110.246	111.574	112.731	113.766	114.707	115.557	116.309	116.962	117.523	118.016
[truncated: 51 more columns]
