# Supplementary material for: Distributions of plantar loads are altered when walking in anxiety-inducing virtual settings but not under cognitive demand
Source: PLoS One. 2026 Apr 20;21(4):e0345075. doi: 10.1371/journal.pone.0345075 (PMC13094994; doi:10.1371/journal.pone.0345075)
Supplement: S1 File — Study data is available here. (ZIP) [file pone.0345075.s001.zip › S1 File. Dataset/ProcL_12DTH.xlsx]

## Sheet: Sheet1
0.0726286	0.137138	0.203622	0.271757	0.34081	0.409434	0.475681	0.537273	0.592042	0.638449	0.675979	0.705267	0.727933	0.746231	0.762627	0.779375	0.7982	0.820133	0.845522	0.874114	0.905212	0.937865	0.971041	1.00375	1.03515	1.06456	1.09148	1.11552	1.13639	1.15386	1.16772	1.17779	1.18392	1.18604	1.18427	1.17891	1.17038	1.15913	1.14564	1.13049	1.11432	1.09782	1.0817	1.06664	1.05323	1.04188	1.03279	1.026	1.0214	1.01882
0.0405361	0.0797247	0.12132	0.165727	0.213151	0.263455	0.316063	0.369932	0.423632	0.47556	0.524234	0.568619	0.608397	0.644081	0.676904	0.708487	0.740443	0.774064	0.810144	0.848861	0.88975	0.931785	0.973582	1.01368	1.05074	1.08377	1.11212	1.13551	1.15392	1.16742	1.17612	1.18017	1.17979	1.17532	1.16719	1.15591	1.1421	1.12646	1.10971	1.09257	1.07563	1.05945	1.04448	1.03114	1.01968	1.01024	1.00288	0.997635	0.994482	0.993298
0.0430319	0.12105	0.200422	0.280377	0.359361	0.435252	0.505885	0.569504	0.625046	0.672283	0.711777	0.744621	0.772124	0.795592	0.816237	0.835128	0.853168	0.871105	0.889555	0.908943	0.929408	0.95077	0.972578	0.994187	1.01489	1.03405	1.05122	1.06609	1.07846	1.0882	1.09516	1.0992	1.10022	1.09819	1.09325	1.08569	1.07599	1.06476	1.0526	1.04014	1.02797	1.01661	1.0065	0.997971	0.991181	0.986172	0.982891	0.981206	0.98095	0.981967
0.0676041	0.0813354	0.0956572	0.11067	0.126457	0.143012	0.160249	0.178024	0.196123	0.214256	0.232077	0.249228	0.265418	0.280523	0.294626	0.307953	0.320779	0.333403	0.346201	0.359669	0.374395	0.391004	0.410117	0.432332	0.458202	0.488174	0.522515	0.561218	0.60393	0.649941	0.698273	0.747827	0.797498	0.846239	0.893082	0.937169	0.977786	1.0144	1.04668	1.07445	1.09765	1.1163	1.13049	1.14038	1.14611	1.14775	1.14538	1.13909	1.12909	1.11577
0.0517501	0.0822661	0.11394	0.146888	0.181543	0.218541	0.258512	0.301858	0.348563	0.3981	0.449485	0.501429	0.55253	0.601428	0.646952	0.688259	0.724936	0.757025	0.784964	0.809489	0.831506	0.851965	0.871739	0.891524	0.911788	0.932738	0.954291	0.976078	0.997514	1.0179	1.03653	1.0528	1.06621	1.07644	1.08331	1.0869	1.08747	1.08546	1.08138	1.07569	1.06882	1.06111	1.05291	1.0446	1.03661	1.0293	1.02301	1.01793	1.01412	1.01148
0.0331388	0.0958096	0.160065	0.225484	0.291397	0.356846	0.420613	0.481335	0.537777	0.589176	0.635479	0.677342	0.715928	0.752608	0.788657	0.824995	0.862057	0.899795	0.937778	0.975286	1.01137	1.04497	1.07506	1.10083	1.1218	1.13785	1.14919	1.15624	1.15957	1.1597	1.15708	1.15203	1.14478	1.13546	1.12414	1.11091	1.09601	1.07976	1.06263	1.04518	1.02804	1.01185	0.997168	0.984428	0.973914	0.965752	0.95993	0.956329	0.954744	0.954894
0.00329733	0.276843	0.526289	0.734319	0.893252	1.0042	1.07335	1.10881	1.11912	1.1123	1.09511	1.07269	1.04885	1.02624	1.00651	0.990452	0.978253	0.969654	0.964138	0.961115	0.960033	0.960408	0.961847	0.964078	0.966948	0.970408	0.97449	0.97925	0.984695	0.990726	0.997152	1.00373	1.01024	1.01651	1.02243	1.02799	1.03318	1.03797	1.04237	1.04639	1.0501	1.05357	1.05693	1.06026	1.06362	1.06704	1.07057	1.07426	1.07821	1.08248
0.0740546	0.145304	0.218471	0.293047	0.368287	0.443052	0.515747	0.584429	0.647147	0.702447	0.749821	0.789843	0.823947	0.854028	0.882047	0.909671	0.937987	0.967372	0.997544	1.02769	1.05664	1.08306	1.10573	1.12369	1.13646	1.14402	1.14681	1.14555	1.14103	1.13403	1.12523	1.11516	1.10422	1.09262	1.08055	1.06814	1.05561	1.0432	1.03122	1.01998	1.00979	1.00088	0.993374	0.987324	0.982721	0.979531	0.977736	0.977346	0.978389	0.980877
0.0647006	0.0927851	0.122546	0.154512	0.189317	0.227694	0.270426	0.318203	0.371413	0.429996	0.493418	0.560708	0.6305	0.701101	0.770607	0.837087	0.898769	0.954241	1.00261	1.04359	1.07739	1.10456	1.12587	1.14208	1.15389	1.16183	1.1663	1.16758	1.16585	1.16132	1.15429	1.14532	1.13517	1.12471	1.11484	1.10639	1.10002	1.09615	1.09494	1.09622	1.09959	1.10448	1.11032	1.11663	1.12303	1.12918	1.1348	1.13955	1.14313	1.14522
0.0312183	0.0957389	0.16148	0.227557	0.293386	0.358651	0.423047	0.485933	0.546158	0.602179	0.652429	0.695785	0.73195	0.7616	0.786258	0.807934	0.828653	0.850031	0.873031	0.897943	0.924491	0.951997	0.979569	1.00628	1.0313	1.05401	1.07403	1.0912	1.10548	1.11689	1.12539	1.13094	1.13346	1.13296	1.12949	1.12317	1.1142	1.10293	1.08979	1.07535	1.06023	1.04506	1.03045	1.0169	1.00485	0.994579	0.986193	0.979681	0.974973	0.971954
0.0613353	0.135411	0.212681	0.292971	0.375658	0.459404	0.54197	0.620293	0.690971	0.751075	0.799014	0.835027	0.861042	0.880048	0.895301	0.909681	0.925305	0.943331	0.963919	0.98637	1.00943	1.03165	1.05176	1.06883	1.08234	1.09215	1.09839	1.10135	1.10133	1.09863	1.09345	1.086	1.0765	1.06526	1.0527	1.03934	1.02577	1.01258	1.00027	0.989229	0.979675	0.971735	0.965473	0.960921	0.958079	0.956911	0.957345	0.959278	0.962589	0.967126
0.0461968	0.0972016	0.150651	0.206914	0.265731	0.326168	0.386812	0.446078	0.502478	0.554832	0.602442	0.645214	0.683652	0.718705	0.75153	0.783275	0.814904	0.847047	0.879887	0.913137	0.946111	0.977877	1.00743	1.03387	1.0565	1.07497	1.08924	1.09965	1.10674	1.11115	1.11345	1.11402	1.11302	1.11037	1.10587	1.09937	1.09086	1.08051	1.06865	1.05571	1.04222	1.02869	1.01567	1.00358	0.992765	0.983394	0.975539	0.96915	0.964105	0.960274
0.0547975	0.115806	0.179581	0.24614	0.315184	0.38594	0.457067	0.526649	0.592398	0.652064	0.70392	0.747249	0.782616	0.811717	0.836852	0.860326	0.884006	0.909083	0.935968	0.96433	0.993293	1.02169	1.04829	1.07202	1.09211	1.10817	1.12012	1.12816	1.13256	1.13366	1.13172	1.127	1.11973	1.11019	1.09868	1.08556	1.07122	1.05606	1.04053	1.0251	1.01031	0.996662	0.984602	0.974454	0.966411	0.960532	0.956763	0.954965	0.954944	0.956481
0.0727009	0.141143	0.210289	0.278929	0.346244	0.411686	0.47467	0.534286	0.58927	0.638295	0.680424	0.715494	0.744244	0.768129	0.788946	0.808456	0.82812	0.849002	0.871731	0.896408	0.92257	0.949322	0.975562	1.00022	1.02249	1.04192	1.05839	1.072	1.08295	1.09144	1.09759	1.10138	1.10271	1.10147	1.09759	1.09108	1.08206	1.07081	1.05769	1.0432	1.02783	1.01211	0.996471	0.981282	0.966818	0.953291	0.940871	0.929688	0.919844	0.911445
0.0586681	0.111862	0.167165	0.224512	0.283749	0.344479	0.405932	0.466899	0.525851	0.581266	0.632064	0.677934	0.719397	0.757635	0.794143	0.830332	0.86721	0.905185	0.944015	0.982887	1.02063	1.05595	1.08773	1.11513	1.13771	1.1554	1.16843	1.1772	1.18214	1.18358	1.18175	1.17676	1.16865	1.15753	1.14359	1.12719	1.10883	1.08913	1.06879	1.04855	1.0291	1.01106	0.994838	0.980709	0.968813	0.959206	0.951871	0.946748	0.943741	0.942733
0.0464229	0.0761112	0.106671	0.138225	0.171183	0.206174	0.243944	0.285235	0.330609	0.38031	0.434231	0.491933	0.552692	0.615561	0.679391	0.742846	0.804441	0.862693	0.91633	0.964484	1.00674	1.04309	1.07376	1.09905	1.11915	1.1341	1.14383	1.14828	1.14748	1.14163	1.13123	1.11713	1.10042	1.08226	1.06378	1.04598	1.02962	1.01526	1.00322	0.993713	0.986826	0.98259	0.980951	0.981786	0.9849	0.990031	0.996859	1.005	1.01392	1.0229
0.0735254	0.166763	0.261049	0.354987	0.446784	0.534249	0.614911	0.686312	0.746454	0.794324	0.830254	0.85592	0.873909	0.887119	0.898246	0.909427	0.922058	0.936743	0.953407	0.971502	0.990238	1.00876	1.02628	1.04223	1.05632	1.06853	1.079	1.08789	1.09535	1.10137	1.10584	1.10856	1.10932	1.10796	1.10443	1.09883	1.09142	1.08255	1.07261	1.06204	1.05131	1.04079	1.03081	1.02155	1.01314	1.0057	0.999287	0.993978	0.989915	0.987292
0.074031	0.138342	0.204229	0.271088	0.338384	0.405482	0.471439	0.534906	0.594227	0.647791	0.694549	0.734453	0.768582	0.798848	0.827467	0.856395	0.886939	0.919602	0.954132	0.989649	1.02482	1.05812	1.0881	1.11364	1.13404	1.14914	1.15925	1.16496	1.16696	1.16581	1.16189	1.15543	1.14658	1.13547	1.12225	1.10717	1.09052	1.07264	1.05401	1.0352	1.01683	0.999487	0.983665	0.969752	0.95801	0.948565	0.94141	0.93644	0.933507	0.932464
0.0636515	0.110289	0.158996	0.209841	0.262675	0.317154	0.372754	0.428709	0.48397	0.537328	0.587701	0.63443	0.677465	0.717379	0.755184	0.792014	0.828807	0.866142	0.904199	0.942728	0.98105	1.01815	1.05284	1.08398	1.11063	1.13213	1.14821	1.15896	1.16475	1.16613	1.16373	1.15817	1.15001	1.1397	1.12759	1.11402	1.09931	1.08384	1.068	1.05221	1.03685	1.02224	1.0086	0.996059	0.984699	0.974578	0.965768	0.958361	0.952431	0.947996
0.0670408	0.0998829	0.132698	0.164898	0.195854	0.225	0.251945	0.276531	0.298832	0.31914	0.337882	0.355524	0.372521	0.389333	0.406456	0.424437	0.443847	0.465245	0.489139	0.515971	0.546086	0.579685	0.616795	0.657247	0.70066	0.746437	0.793777	0.841699	0.889088	0.934712	0.977254	1.01542	1.04802	1.07406	1.09277	1.10382	1.1073	1.10378	1.09413	1.07947	1.06103	1.04007	1.01782	0.995345	0.97358	0.953258	0.93492	0.918924	0.905471	0.894648
0.0606554	0.118641	0.178174	0.238817	0.299987	0.361019	0.421168	0.479536	0.5351	0.586869	0.634088	0.676398	0.713915	0.74721	0.777162	0.804745	0.830845	0.856172	0.881222	0.906214	0.931062	0.955387	0.978604	1.00007	1.01923	1.03567	1.04919	1.05986	1.06785	1.07344	1.0768	1.07807	1.07729	1.0745	1.06971	1.06301	1.0546	1.04486	1.03424	1.02324	1.01232	1.00192	0.992375	0.983927	0.97669	0.970714	0.966026	0.962646	0.960605	0.95994
0.0549087	0.129346	0.207652	0.290139	0.376383	0.464877	0.55292	0.636948	0.713325	0.779359	0.834039	0.878161	0.913865	0.943926	0.971051	0.997345	1.02401	1.05129	1.0786	1.10475	1.12824	1.14762	1.16176	1.16998	1.1721	1.16834	1.15924	1.1456	1.12835	1.10857	1.08735	1.06568	1.04437	1.02403	1.00496	0.987246	0.970852	0.955713	0.941783	0.92909	0.917763	0.908031	0.900217	0.894706	0.891877	0.892024	0.895284	0.901603	0.910734	0.922251
0.0258997	0.0872629	0.151964	0.220322	0.292127	0.366562	0.44222	0.517149	0.58901	0.655406	0.714353	0.764802	0.806996	0.842411	0.87331	0.902151	0.931055	0.961426	0.993767	1.02767	1.062	1.09521	1.12565	1.15195	1.17313	1.18876	1.19886	1.20382	1.20425	1.20082	1.19423	1.18508	1.17382	1.16087	1.14664	1.13158	1.11618	1.10091	1.08614	1.07218	1.05923	1.0473	1.03634	1.02625	1.01701	1.00865	1.00125	0.994922	0.989782	0.985975
0.0581284	0.0790049	0.0998403	0.12048	0.14118	0.162652	0.185993	0.2125	0.243478	0.280062	0.323069	0.372827	0.429069	0.490934	0.557076	0.625786	0.695109	0.762989	0.827476	0.886938	0.940226	0.986745	1.02642	1.0596	1.08685	1.10877	1.12593	1.13874	1.14746	1.15232	1.15353	1.1514	1.14632	1.13875	1.1292	1.11825	1.10652	1.09461	1.08309	1.07249	1.06327	1.05577	1.05016	1.04636	1.04415	1.04321	1.04313	1.0435	1.04391	1.04395
0.0237783	0.0758199	0.130635	0.188491	0.249447	0.313272	0.379341	0.446532	0.513222	0.577464	0.637281	0.690993	0.737546	0.776788	0.809526	0.837279	0.861846	0.884926	0.907868	0.931491	0.955975	0.980862	1.0052	1.02777	1.04738	1.06309	1.07437	1.08121	1.08405	1.08356	1.08047	1.07537	1.06871	1.06076	1.05172	1.04175	1.03098	1.0196	1.00775	0.995483	0.982856	0.969941	0.956867	0.943807	0.930941	0.918424	0.906351	0.894801	0.883899	0.873828
0.0141986	0.0843594	0.158806	0.238068	0.322182	0.410511	0.501596	0.593095	0.681911	0.764624	0.838188	0.900704	0.951853	0.9928	1.02565	1.0528	1.07632	1.09764	1.11739	1.13542	1.15105	1.16338	1.17159	1.17517	1.17398	1.16823	1.15844	1.14534	1.1298	1.11267	1.09474	1.07669	1.05903	1.04212	1.02621	1.0114	0.997778	0.985414	0.974405	0.964821	0.956675	0.94993	0.94453	0.940413	0.937517	0.935793	0.935225	0.935834	0.937661	0.940743
0.0611112	0.111782	0.164009	0.217708	0.272659	0.328477	0.384653	0.440577	0.495541	0.548738	0.599392	0.647028	0.691715	0.734097	0.775166	0.81592	0.857072	0.898872	0.94102	0.982682	1.02263	1.05948	1.09189	1.1188	1.13957	1.154	1.16234	1.16521	1.16344	1.15796	1.1497	1.13941	1.12775	1.1152	1.10213	1.08874	1.07518	1.06159	1.04819	1.03525	1.02298	1.01156	1.00109	0.991652	0.983309	0.976158	0.970316	0.965898	0.962991	0.961627
0.0792706	0.104882	0.129877	0.153645	0.175787	0.196178	0.215026	0.232868	0.250524	0.268984	0.289294	0.31243	0.339173	0.370016	0.405088	0.444128	0.486538	0.531494	0.578073	0.625406	0.6728	0.719803	0.766194	0.811908	0.856898	0.900999	0.943868	0.985	1.02373	1.05922	1.09052	1.11667	1.13687	1.1506	1.15777	1.15871	1.15416	1.1451	1.13267	1.11803	1.10226	1.08623	1.07059	1.0558	1.04222	1.03007	1.01956	1.01077	1.00364	0.998037
0.0423426	0.112648	0.184952	0.258655	0.33315	0.407648	0.480994	0.55154	0.617244	0.676037	0.726397	0.767819	0.801002	0.827676	0.850156	0.870779	0.89148	0.913584	0.937716	0.963821	0.991266	1.01902	1.04587	1.07061	1.09225	1.11011	1.1239	1.13368	1.13979	1.14267	1.14276	1.14039	1.13586	1.12947	1.12157	1.11255	1.10276	1.09258	1.08242	1.07268	1.06371	1.0558	1.04909	1.04359	1.03922	1.03578	1.03303	1.03076	1.02878	1.02703
0.0457412	0.102703	0.163308	0.228017	0.297023	0.369976	0.445691	0.522035	0.59619	0.665279	0.727115	0.780774	0.826746	0.866631	0.902568	0.936612	0.970254	1.00418	1.03824	1.07162	1.10306	1.1311	1.15442	1.17201	1.18332	1.18836	1.18756	1.1817	1.17174	1.15868	1.14352	1.12711	1.11015	1.09312	1.07628	1.05973	1.0435	1.02762	1.01221	0.99749	0.983707	0.971097	0.95985	0.950137	0.942114	0.935905	0.93158	0.929181	0.928689	0.929961
0.0489301	0.0943519	0.141385	0.189949	0.239858	0.290838	0.342543	0.394484	0.445983	0.496245	0.544532	0.590382	0.633752	0.675025	0.714871	0.754064	0.793289	0.83295	0.873038	0.913118	0.952412	0.989943	1.02468	1.05569	1.08227	1.10404	1.12101	1.13344	1.14174	1.14635	1.14769	1.1461	1.14183	1.13508	1.12601	1.11488	1.10197	1.08763	1.07223	1.05624	1.0402	1.02461	1.00992	0.996459	0.984431	0.973952	0.965075	0.957842	0.952286	0.948425
0.0583053	0.116206	0.175199	0.234688	0.294283	0.353832	0.413299	0.472554	0.531195	0.588503	0.643555	0.69539	0.74315	0.786187	0.824136	0.856958	0.884959	0.908766	0.929257	0.947438	0.964261	0.980477	0.996526	1.01249	1.0281	1.04284	1.05601	1.06691	1.07504	1.08025	1.08276	1.08311	1.08199	1.08004	1.07777	1.07549	1.07334	1.07134	1.06939	1.06733	1.06497	1.06211	1.0586	1.05435	1.04932	1.04357	1.03723	1.03051	1.02368	1.01705
0.0511132	0.129833	0.210805	0.293556	0.376929	0.459149	0.538063	0.611446	0.677412	0.734879	0.783853	0.825378	0.861186	0.893224	0.923215	0.952375	0.981283	1.00989	1.03761	1.06351	1.08649	1.1055	1.11969	1.12864	1.13234	1.13121	1.12602	1.11771	1.10731	1.09568	1.08345	1.07101	1.05855	1.04606	1.03345	1.02064	1.0076	0.994428	0.981384	0.968797	0.957029	0.946432	0.937294	0.929801	0.924039	0.920026	0.917726	0.917058	0.917921	0.920228
0.0536632	0.122643	0.194076	0.267698	0.342852	0.418384	0.492658	0.563653	0.629178	0.687293	0.736867	0.778014	0.812121	0.841438	0.868461	0.895366	0.92364	0.953939	0.986102	1.01925	1.052	1.08271	1.10983	1.13216	1.14894	1.15998	1.16561	1.16651	1.16355	1.15759	1.14936	1.1394	1.12807	1.11556	1.10201	1.08752	1.07221	1.0563	1.04014	1.02419	1.00892	0.99478	0.982176	0.971405	0.96267	0.956118	0.951869	0.949979	0.950391	0.952926
0.0689665	0.117051	0.167613	0.220649	0.276277	0.334516	0.394938	0.456346	0.516748	0.573769	0.625327	0.670238	0.708449	0.740881	0.769096	0.794978	0.820428	0.847024	0.875707	0.906618	0.939123	0.972009	1.00377	1.0329	1.05814	1.07869	1.09427	1.1051	1.11172	1.11479	1.11492	1.11266	1.10846	1.1027	1.09569	1.0877	1.07895	1.06965	1.06004	1.05038	1.04095	1.03197	1.02362	1.01597	1.00902	1.0028	0.997324	0.992592	0.988564	0.985189
0.0520625	0.0813687	0.110599	0.139103	0.166329	0.191773	0.214921	0.235272	0.252486	0.266628	0.278332	0.288782	0.299521	0.312184	0.328275	0.348981	0.375035	0.406657	0.443589	0.485225	0.530759	0.579276	0.629838	0.681554	0.7336	0.785194	0.835598	0.884093	0.929964	0.972483	1.0109	1.04445	1.07242	1.0942	1.10939	1.11791	1.12014	1.11684	1.1091	1.09814	1.08508	1.07083	1.05607	1.04134	1.02701	1.01332	1.00041	0.988306	0.977	0.966531
0.0445853	0.0954866	0.14691	0.198308	0.24915	0.299123	0.348306	0.397129	0.446141	0.495741	0.545992	0.596547	0.646753	0.695899	0.743466	0.789213	0.833101	0.875163	0.915386	0.953627	0.989573	1.02277	1.05269	1.07879	1.10064	1.11802	1.13105	1.14009	1.14561	1.14808	1.14788	1.14528	1.14036	1.13311	1.12349	1.11158	1.09758	1.08187	1.06495	1.04741	1.02987	1.01296	0.997188	0.982903	0.9703	0.959446	0.950302	0.942767	0.936741	0.932131
[truncated: 51 more columns]
