# Supplementary material for: Distributions of plantar loads are altered when walking in anxiety-inducing virtual settings but not under cognitive demand
Source: PLoS One. 2026 Apr 20;21(4):e0345075. doi: 10.1371/journal.pone.0345075 (PMC13094994; doi:10.1371/journal.pone.0345075)
Supplement: S1 File — Study data is available here. (ZIP) [file pone.0345075.s001.zip › S1 File. Dataset/ProcLHeel_21DTL.xlsx]

## Sheet: Sheet1
36.983	70.4655	103.898	136.697	168.235	197.885	225.12	249.616	271.302	290.318	306.944	321.523	334.443	346.123	356.98	367.36	377.469	387.347	396.872	405.789	413.756	420.398	425.365	428.373	429.248	427.956	424.596	419.359	412.471	404.151	394.584	383.935	372.378	360.115	347.38	334.416	321.455	308.698	296.306	284.395	273.029	262.234	252.014	242.361	233.253	224.657	216.528	208.816	201.465	194.411
-3.42306	69.9507	137.813	196.147	243.401	279.965	307.356	327.581	342.681	354.426	364.163	372.757	380.64	387.924	394.519	400.222	404.787	407.978	409.611	409.581	407.882	404.593	399.856	393.858	386.808	378.901	370.303	361.133	351.479	341.422	331.048	320.451	309.722	298.946	288.2	277.554	267.066	256.789	246.775	237.059	227.659	218.572	209.783	201.276	193.042	185.083	177.41	170.04	162.982	156.224
49.9234	85.557	119.143	148.968	173.759	192.907	206.505	215.226	220.115	222.366	223.162	223.561	224.448	226.515	230.249	235.935	243.651	253.278	264.522	276.958	290.094	303.424	316.461	328.757	339.914	349.585	357.457	363.251	366.73	367.725	366.14	361.997	355.464	346.877	336.722	325.574	314.037	302.685	292.009	282.406	274.175	267.529	262.59	259.387	257.857	257.859	259.191	261.623	264.932	268.925
27.1158	49.0955	71.1313	92.8556	113.888	133.85	152.397	169.26	184.295	197.536	209.202	219.68	229.457	239.037	248.844	259.167	270.137	281.729	293.791	306.076	318.285	330.105	341.235	351.408	360.419	368.142	374.531	379.584	383.328	385.806	387.07	387.158	386.082	383.838	380.422	375.849	370.164	363.448	355.813	347.395	338.336	328.781	318.866	308.715	298.428	288.083	277.741	267.452	257.244	247.131
31.1964	52.4643	74.182	96.1888	118.307	140.301	161.87	182.668	202.354	220.645	237.369	252.509	266.233	278.863	290.81	302.496	314.277	326.385	338.897	351.748	364.758	377.671	390.195	402.029	412.873	422.43	430.402	436.502	440.46	442.036	441.033	437.319	430.849	421.679	409.999	396.14	380.558	363.781	346.353	328.788	311.534	294.961	279.352	264.923	251.822	240.14	229.899	221.06	213.535	207.19
35.26	55.8131	76.6266	97.4922	118.144	138.217	157.28	174.92	190.829	204.851	217.007	227.491	236.637	244.869	252.646	260.423	268.605	277.496	287.242	297.803	308.974	320.441	331.827	342.744	352.85	361.886	369.68	376.126	381.155	384.708	386.714	387.09	385.759	382.679	377.873	371.45	363.601	354.582	344.683	334.197	323.392	312.498	301.706	291.179	281.065	271.491	262.549	254.289	246.707	239.767
38.3067	69.8997	100.862	130.384	157.759	182.41	203.969	222.359	237.806	250.773	261.85	271.637	280.663	289.349	298.008	306.851	315.999	325.489	335.289	345.314	355.46	365.623	375.696	385.562	395.08	404.1	412.469	420.046	426.704	432.314	436.732	439.781	441.252	440.914	438.534	433.922	426.975	417.71	406.276	392.952	378.132	362.291	345.939	329.567	313.609	298.417	284.256	271.308	259.673	249.376
37.5427	67.4118	97.5938	127.721	157.345	185.885	212.642	236.914	258.166	276.147	290.911	302.772	312.231	319.885	326.332	332.106	337.628	343.172	348.848	354.604	360.252	365.505	370.024	373.47	375.55	376.065	374.944	372.241	368.098	362.691	356.184	348.72	340.432	331.453	321.912	311.929	301.612	291.041	280.266	269.315	258.218	247.023	235.784	224.554	213.375	202.281	191.306	180.483	169.847	159.441
22.239	51.6975	81.4949	111.244	140.49	168.69	195.24	219.535	241.088	259.607	275.046	287.624	297.817	306.283	313.741	320.856	328.144	335.903	344.175	352.767	361.317	369.359	376.39	381.94	385.635	387.225	386.583	383.703	378.686	371.717	363.017	352.821	341.363	328.869	315.542	301.567	287.124	272.402	257.605	242.948	228.647	214.909	201.908	189.765	178.539	168.238	158.827	150.244	142.415	135.26
32.6658	60.7689	89.0411	117.068	144.359	170.349	194.464	216.213	235.272	251.515	265.03	276.123	285.289	293.137	300.286	307.288	314.557	322.321	330.586	339.135	347.574	355.407	362.129	367.297	370.585	371.817	370.966	368.134	363.495	357.256	349.625	340.802	330.966	320.29	308.947	297.124	285.021	272.841	260.787	249.047	237.796	227.193	217.356	208.339	200.126	192.653	185.825	179.541	173.717	168.282
27.612	54.1224	80.921	107.648	133.887	159.13	182.794	204.297	223.143	239.002	251.769	261.618	269.009	274.628	279.293	283.855	289.12	295.768	304.287	314.914	327.616	342.116	357.955	374.554	391.276	407.459	422.453	435.659	446.58	454.864	460.319	462.895	462.66	459.755	454.368	446.717	437.049	425.631	412.746	398.667	383.656	367.976	351.908	335.754	319.817	304.366	289.608	275.68	262.659	250.561
43.2377	68.0361	92.6131	116.417	138.902	159.565	178.001	193.969	207.438	218.603	227.875	235.824	243.084	250.258	257.853	266.242	275.656	286.18	297.749	310.168	323.147	336.338	349.38	361.956	373.817	384.796	394.782	403.693	411.435	417.876	422.852	426.202	427.796	427.567	425.528	421.756	416.381	409.568	401.504	392.39	382.439	371.876	360.939	349.881	338.953	328.387	318.37	309.03	300.424	292.534
39.4164	60.5059	81.9375	103.538	125.095	146.328	166.907	186.51	204.908	222.018	237.911	252.792	266.946	280.662	294.164	307.573	320.902	334.073	346.946	359.358	371.137	382.089	391.988	400.577	407.603	412.856	416.191	417.529	416.855	414.207	409.661	403.318	395.288	385.695	374.673	362.391	349.061	334.94	320.313	305.476	290.714	276.287	262.416	249.274	236.979	225.591	215.114	205.507	196.713	188.672
37.9407	44.8236	51.8591	59.0127	66.3211	73.8711	81.7635	90.0721	98.8113	107.931	117.341	126.944	136.659	146.427	156.212	166.012	175.859	185.829	196.039	206.625	217.732	229.488	241.991	255.305	269.456	284.423	300.107	316.306	332.7	348.856	364.242	378.256	390.292	399.825	406.482	410.085	410.666	408.435	403.743	397.044	388.864	379.751	370.214	360.649	351.306	342.281	333.538	324.938	316.277	307.335
16.6618	45.5438	74.7964	104.031	132.846	160.798	187.369	211.99	234.118	253.327	269.395	282.375	292.625	300.73	307.367	313.174	318.655	324.121	329.679	335.253	340.648	345.609	349.866	353.166	355.298	356.12	355.562	353.606	350.259	345.544	339.494	332.153	323.577	313.853	303.107	291.494	279.18	266.324	253.069	239.544	225.878	212.212	198.699	185.493	172.737	160.558	149.067	138.346	128.418	119.255
34.8451	60.7957	86.6494	111.875	135.963	158.451	178.96	197.239	213.188	226.88	238.547	248.525	257.192	264.916	272.02	278.786	285.44	292.123	298.864	305.543	311.902	317.593	322.265	325.625	327.491	327.804	326.602	323.982	320.059	314.942	308.711	301.418	293.091	283.765	273.505	262.417	250.644	238.363	225.787	213.16	200.722	188.686	177.229	166.485	156.55	147.477	139.274	131.901	125.274	119.287
28.8424	50.3508	72.4171	94.9	117.576	140.102	162.018	182.788	201.898	218.961	233.817	246.573	257.577	267.345	276.457	285.454	294.747	304.557	314.922	325.74	336.82	347.899	358.659	368.74	377.761	385.333	391.091	394.738	396.079	395.041	391.652	386.011	378.268	368.62	357.321	344.662	330.951	316.483	301.516	286.281	270.989	255.852	241.077	226.858	213.357	200.684	188.886	177.947	167.818	158.441
40.323	64.142	87.5986	110.128	131.178	150.315	167.339	182.337	195.654	207.825	219.484	231.273	243.757	257.345	272.263	288.547	306.074	324.582	343.699	362.969	381.901	400.013	416.866	432.077	445.315	456.308	464.838	470.743	473.937	474.444	472.423	468.147	461.944	454.151	445.095	435.108	424.541	413.767	403.174	393.134	383.962	375.871	368.951	363.179	358.441	354.564	351.339	348.541	345.94	343.319
28.8549	52.9624	76.6908	99.4069	120.525	139.56	156.169	170.188	181.655	190.816	198.08	203.97	209.065	213.942	219.115	224.99	231.838	239.786	248.805	258.715	269.206	279.863	290.217	299.788	308.141	314.934	319.948	323.083	324.332	323.74	321.386	317.365	311.78	304.731	296.305	286.579	275.641	263.604	250.609	236.828	222.46	207.707	192.775	177.859	163.153	148.847	135.124	122.145	110.049	98.9388
40.3587	65.2719	90.1872	114.685	138.276	160.437	180.689	198.694	214.324	227.67	239.012	248.756	257.363	265.285	272.923	280.595	288.492	296.646	304.931	313.121	320.96	328.2	334.627	340.067	344.382	347.47	349.251	349.675	348.725	346.425	342.813	337.92	331.752	324.308	315.599	305.669	294.609	282.564	269.728	256.341	242.663	228.956	215.464	202.405	189.965	178.293	167.48	157.551	148.476	140.185
31.9698	60.6938	90.2529	120.486	150.99	181.089	209.901	236.465	259.902	279.579	295.234	307.037	315.537	321.536	325.931	329.57	333.126	337.01	341.351	346.042	350.821	355.355	359.296	362.315	364.133	364.538	363.393	360.635	356.279	350.4	343.117	334.581	324.963	314.452	303.246	291.547	279.543	267.395	255.242	243.227	231.509	220.259	209.637	199.774	190.756	182.612	175.317	168.804	162.974	157.704
47.0481	71.5992	96.4559	121.416	146.078	169.867	192.155	212.443	230.512	246.478	260.733	273.832	286.359	298.826	311.598	324.858	338.608	352.693	366.841	380.716	393.962	406.239	417.256	426.79	434.668	440.76	444.963	447.184	447.339	445.37	441.28	435.152	427.151	417.507	406.487	394.373	381.44	367.934	354.084	340.117	326.277	312.819	299.978	287.93	276.771	266.512	257.105	248.462	240.48	233.038
47.9256	75.4826	102.334	127.7	150.942	171.606	189.477	204.625	217.399	228.35	238.11	247.253	256.215	265.263	274.532	284.066	293.86	303.864	313.971	324.012	333.77	343.018	351.55	359.213	365.901	371.558	376.161	379.697	382.131	383.383	383.32	381.772	378.577	373.607	366.792	358.14	347.753	335.844	322.708	308.693	294.156	279.444	264.884	250.768	237.33	224.74	213.098	202.444	192.752	183.937
33.1185	56.9387	81.6741	107.3	133.68	160.486	187.166	212.987	237.132	258.816	277.42	292.605	304.366	313.004	319.033	323.06	325.674	327.359	328.453	329.149	329.506	329.483	328.965	327.79	325.777	322.746	318.556	313.123	306.414	298.423	289.167	278.707	267.15	254.651	241.396	227.6	213.485	199.267	185.151	171.337	158.017	145.354	133.484	122.515	112.526	103.564	95.6336	88.7024	82.6951	77.4996
42.9698	69.2605	95.7379	121.981	147.488	171.66	193.84	213.405	229.895	243.122	253.234	260.672	266.084	270.211	273.782	277.431	281.656	286.792	292.992	300.215	308.243	316.708	325.148	333.073	340.038	345.696	349.805	352.218	352.862	351.725	348.842	344.285	338.154	330.575	321.702	311.715	300.817	289.223	277.151	264.836	252.543	240.569	229.211	218.735	209.344	201.164	194.223	188.458	183.73	179.849
40.215	62.4786	85.0636	107.708	130.055	151.651	171.996	190.628	207.2	221.562	233.809	244.26	253.364	261.594	269.358	276.976	284.671	292.591	300.816	309.378	318.28	327.519	337.108	347.075	357.458	368.271	379.465	390.875	402.184	412.928	422.547	430.455	436.105	439.055	439.033	435.993	430.121	421.8	411.536	399.874	387.324	374.306	361.132	348.013	335.099	322.525	310.439	298.99	288.287	278.363
30.0518	52.7601	75.5927	98.1902	120.174	141.158	160.791	178.788	194.969	209.285	221.845	232.912	242.861	252.109	261.046	269.98	279.115	288.556	298.344	308.484	318.983	329.84	340.993	352.288	363.507	374.418	384.794	394.422	403.114	410.696	417.001	421.871	425.159	426.731	426.466	424.27	420.108	414.02	406.149	396.734	386.092	374.585	362.567	350.353	338.189	326.24	314.596	303.283	292.281	281.546
34.177	54.3229	74.7882	95.37	115.833	135.904	155.292	173.715	190.934	206.771	221.137	234.052	245.625	256.028	265.452	274.087	282.124	289.759	297.171	304.5	311.825	319.16	326.463	333.641	340.563	347.075	353.016	358.226	362.559	365.889	368.092	369.028	368.52	366.388	362.483	356.727	349.144	339.863	329.113	317.195	304.448	291.22	277.846	264.639	251.866	239.729	228.353	217.792	208.033	199
[truncated: 51 more columns]
