# Supplementary material for: Distributions of plantar loads are altered when walking in anxiety-inducing virtual settings but not under cognitive demand
Source: PLoS One. 2026 Apr 20;21(4):e0345075. doi: 10.1371/journal.pone.0345075 (PMC13094994; doi:10.1371/journal.pone.0345075)
Supplement: S1 File — Study data is available here. (ZIP) [file pone.0345075.s001.zip › S1 File. Dataset/ProcLMed_40DTH.xlsx]

## Sheet: Sheet1
-0.532675	-0.464195	-0.284962	0.0640902	0.646111	1.52013	2.72889	4.28823	6.18667	8.3938	10.8679	13.5581	16.3998	19.3107	22.1944	24.9604	27.5439	29.9129	32.0654	34.0267	35.8438	37.5733	39.2701	40.981	42.7369	44.5493	46.4134	48.3067	50.1909	52.0265	53.7892	55.4784	57.1242	58.7855	60.537	62.4523	64.5911	66.9937	69.6712	72.5892	75.6692	78.809	81.9061	84.8717	87.6349	90.1479	92.4022	94.4372	96.3263	98.1529
-0.299297	-0.273116	-0.173057	0.0319219	0.375329	0.888423	1.59259	2.48852	3.54575	4.70231	5.87952	6.99971	7.99334	8.80261	9.38982	9.74455	9.88224	9.83379	9.63358	9.31551	8.916	8.47305	8.01664	7.56947	7.1661	6.85901	6.69985	6.72289	6.94168	7.34911	7.9233	8.64611	9.52023	10.566	11.8046	13.2503	14.9175	16.8227	18.9728	21.3539	23.9316	26.657	29.4767	32.3409	35.2074	38.0503	40.8616	43.6399	46.3815	49.0795
6.63662	8.53602	10.5998	12.8873	15.4111	18.1405	21.0192	23.9861	26.9916	30.0084	33.0298	36.0557	39.0758	42.0626	44.9758	47.7705	50.4031	52.8369	55.0435	57.0019	58.7059	60.1728	61.4427	62.5757	63.648	64.7469	65.971	67.4367	69.2777	71.623	74.5655	78.1404	82.3231	87.044	92.2093	97.7146	103.45	109.306	115.179	120.993	126.711	132.342	137.94	143.578	149.313	155.157	161.051	166.856	172.356	177.287
-0.358505	-0.383664	-0.346806	-0.215163	0.0502356	0.491388	1.14727	2.04426	3.18636	4.55087	6.09043	7.74091	9.43233	11.0977	12.6813	14.1458	15.47	16.6341	17.6112	18.3754	18.9171	19.2458	19.3831	19.355	19.189	18.9143	18.5648	18.1862	17.8412	17.6047	17.5427	17.6925	18.0553	18.5934	19.2337	19.8851	20.4642	20.9077	21.1823	21.296	21.2928	21.2323	21.1749	21.1814	21.3098	21.6067	22.1007	22.8134	23.775	25.0183
-0.746977	-0.827693	-0.799291	-0.594806	-0.132558	0.678716	1.92902	3.68946	5.99542	8.84637	12.2247	16.1158	20.5174	25.4372	30.8838	36.8577	43.3496	50.3352	57.7628	65.5534	73.6179	81.8667	90.2055	98.5255	106.702	114.605	122.103	129.067	135.377	140.936	145.678	149.575	152.64	154.937	156.588	157.762	158.655	159.461	160.349	161.451	162.851	164.595	166.699	169.168	172.008	175.237	178.885	182.996	187.618	192.801
-1.43908	-1.21632	-0.722706	0.20246	1.73001	4.01942	7.19079	11.3033	16.347	22.2455	28.8702	36.0686	43.695	51.6323	59.7946	68.1121	76.5162	84.9361	93.312	101.613	109.848	118.056	126.289	134.587	142.955	151.34	159.622	167.624	175.151	182.021	188.097	193.306	197.652	201.207	204.108	206.562	208.811	211.087	213.574	216.394	219.595	223.154	227.01	231.083	235.295	239.583	243.899	248.21	252.504	256.799
-0.282182	-0.166389	0.016537	0.303188	0.728602	1.31984	2.08936	3.03131	4.1196	5.308	6.53358	7.72313	8.81142	9.76578	10.5892	11.3048	11.9482	12.5717	13.2453	14.0558	15.0986	16.4651	18.2298	20.4463	23.1499	26.3583	30.0649	34.2363	38.8103	43.6875	48.7327	53.8031	58.7882	63.6308	68.3261	72.9132	77.4592	82.0304	86.6654	91.3694	96.1224	100.893	105.646	110.339	114.905	119.254	123.294	126.959	130.22	133.079
-0.89034	-0.899689	-0.83	-0.603043	-0.125175	0.709513	2.01812	3.92509	6.55092	10.0038	14.3828	19.7811	26.275	33.9072	42.6753	52.5198	63.3155	74.8799	86.9902	99.3993	111.855	124.128	136.033	147.435	158.249	168.436	177.996	186.946	195.308	203.108	210.368	217.106	223.35	229.147	234.576	239.731	244.706	249.578	254.39	259.153	263.849	268.445	272.907	277.217	281.376	285.42	289.416	293.447	297.586	301.891
-0.813637	0.683261	2.43867	4.56515	7.12856	10.1335	13.5304	17.2336	21.1382	25.1371	29.1442	33.1232	37.1036	41.1728	45.4532	50.0655	55.0856	60.5138	66.2604	72.1415	77.8993	83.2418	87.8811	91.5675	94.1266	95.4884	95.6856	94.8339	93.1098	90.733	87.95	85.0173	82.1898	79.715	77.8241	76.7137	76.5288	77.3454	79.1596	81.8863	85.3705	89.4048	93.75	98.1594	102.4	106.265	109.577	112.209	114.091	115.222
-0.0534626	1.27443	2.69035	4.21429	5.81898	7.43089	8.95415	10.2991	11.4043	12.2521	12.8738	13.3416	13.7562	14.2368	14.9205	15.9641	17.5323	19.7773	22.8194	26.7289	31.5141	37.1265	43.4721	50.4132	57.7703	65.3395	72.9157	80.3091	87.3572	93.9308	99.9389	105.333	110.111	114.303	117.958	121.127	123.852	126.155	128.027	129.432	130.317	130.652	130.452	129.801	128.831	127.711	126.637	125.81	125.393	125.492
-0.574969	-0.184497	0.337721	1.0636	2.05578	3.35649	4.98348	6.9301	9.15844	11.5927	14.1329	16.6825	19.1666	21.5302	23.7319	25.7409	27.5361	29.1048	30.4401	31.5348	32.38	32.9711	33.315	33.4387	33.3957	33.2682	33.1652	33.212	33.5335	34.2391	35.4113	37.0943	39.2857	41.9342	44.9445	48.1921	51.5469	54.8952	58.1605	61.3209	64.4199	67.5686	70.9379	74.7298	79.1335	84.2825	90.23	96.9406	104.287	112.059
-0.484445	-0.54142	-0.542229	-0.442566	-0.187905	0.283754	1.0359	2.12568	3.59657	5.46964	7.7352	10.3525	13.2598	16.3898	19.6864	23.1085	26.6239	30.2024	33.8157	37.438	41.0419	44.597	48.0712	51.4316	54.6416	57.6533	60.3962	62.776	64.6808	65.9957	66.6314	66.5582	65.8188	64.5206	62.8147	60.8658	58.8334	56.8756	55.1528	53.8248	53.0412	52.9272	53.575	55.051	57.4053	60.6659	64.8169	69.7825	75.4354	81.6227
-0.370437	-0.36663	-0.290719	-0.105909	0.229447	0.757443	1.51312	2.51502	3.75982	5.22725	6.89455	8.75203	10.8086	13.0818	15.5832	18.3134	21.27	24.4546	27.8728	31.5303	35.4252	39.53	43.78	48.08	52.3201	56.3882	60.1786	63.607	66.6358	69.295	71.6838	73.9557	76.3057	78.9591	82.1441	86.0447	90.7566	96.2751	102.515	109.344	116.614	124.187	131.938	139.75	147.519	155.154	162.586	169.776	176.708	183.384
-0.817527	-0.9085	-0.889341	-0.686357	-0.20932	0.643183	1.97262	3.86413	6.37322	9.52703	13.3385	17.8221	23.0044	28.9238	35.6141	43.0844	51.3103	60.227	69.7123	79.5655	89.5059	99.2037	108.332	116.616	123.866	129.977	134.93	138.773	141.623	143.657	145.108	146.249	147.358	148.674	150.368	152.532	155.181	158.262	161.696	165.406	169.333	173.441	177.721	182.164	186.734	191.352	195.891	200.202	204.133	207.565
-0.82243	0.213016	1.50374	3.19628	5.40092	8.16015	11.4335	15.1211	19.1086	23.2988	27.6232	32.0478	36.5719	41.2236	46.0514	51.1144	56.4685	62.1484	68.1424	74.3811	80.7504	87.1137	93.3275	99.2557	104.792	109.885	114.54	118.816	122.804	126.598	130.286	133.943	137.628	141.375	145.191	149.069	152.999	156.973	161.004	165.119	169.368	173.799	178.444	183.312	188.395	193.66	199.059	204.538	210.058	215.593
-0.29669	-0.265747	-0.16427	0.0394516	0.379408	0.887161	1.58436	2.47435	3.54067	4.75803	6.10389	7.55366	9.0714	10.6146	12.1412	13.6067	14.9656	16.1816	17.2319	18.1061	18.8104	19.3729	19.8382	20.2576	20.686	21.1846	21.8193	22.6508	23.7271	25.0878	26.7696	28.8033	31.209	33.9968	37.1635	40.6852	44.5127	48.5728	52.7764	57.0271	61.2301	65.3027	69.1903	72.8753	76.3763	79.7366	82.9998	86.1866	89.2882	92.2757
-0.861124	-1.06381	-1.20447	-1.21341	-0.997234	-0.439764	0.59221	2.23743	4.62883	7.89194	12.1485	17.5129	24.0831	31.9273	41.0627	51.4405	62.9474	75.4158	88.635	102.363	116.34	130.299	143.983	157.165	169.656	181.312	192.024	201.713	210.331	217.869	224.358	229.865	234.479	238.288	241.368	243.787	245.609	246.897	247.729	248.207	248.473	248.708	249.109	249.862	251.11	252.938	255.359	258.313	261.66	265.192
-0.420781	-0.0324563	0.480939	1.18819	2.14561	3.382	4.88864	6.62256	8.5147	10.4804	12.4466	14.386	16.3266	18.3372	20.5165	22.99	25.8992	29.3766	33.5183	38.3614	43.8793	49.9966	56.6082	63.5934	70.8244	78.1694	85.485	92.6129	99.3944	105.698	111.438	116.574	121.099	125.031	128.406	131.278	133.712	135.79	137.625	139.36	141.16	143.194	145.603	148.477	151.846	155.682	159.926	164.504	169.33	174.324
-0.25526	-0.322213	-0.364929	-0.364172	-0.293531	-0.119756	0.195278	0.691001	1.40714	2.38836	3.6895	5.37551	7.51453	10.1672	13.3816	17.1978	21.6513	26.7668	32.5479	38.9713	45.9878	53.52	61.4521	69.6218	77.8299	85.8676	93.5405	100.686	107.192	113.01	118.151	122.673	126.671	130.266	133.589	136.747	139.823	142.874	145.938	149.037	152.185	155.392	158.657	161.968	165.296	168.587	171.769	174.754	177.449	179.785
-0.556128	-0.578292	-0.492344	-0.246468	0.219732	0.969351	2.05746	3.51606	5.3453	7.5218	10.0141	12.7903	15.8218	19.0923	22.6011	26.3548	30.3479	34.5477	38.8917	43.2971	47.6718	51.9171	55.9263	59.5859	62.7896	65.4598	67.5642	69.1198	70.1883	70.8627	71.2437	71.4108	71.4009	71.1955	70.7179	69.8506	68.478	66.5351	64.0351	61.0704	57.7916	54.3719	50.9759	47.7426	44.77	42.0986	39.7142	37.5734	35.6363	33.8915
1.44084	2.99765	4.81747	7.03514	9.69033	12.715	15.9603	19.2534	22.4538	25.4902	28.3764	31.2054	34.1277	37.3248	40.9802	45.243	50.191	55.8017	61.9455	68.4054	74.9184	81.2218	87.0915	92.3688	96.9798	100.938	104.314	107.189	109.627	111.665	113.318	114.589	115.476	115.978	116.095	115.827	115.2	114.268	113.11	111.815	110.485	109.239	108.196	107.453	107.078	107.103	107.524	108.303	109.366	110.604
-0.763528	-0.625815	-0.371605	0.0876129	0.845722	1.9914	3.59582	5.71064	8.38097	11.6538	15.5697	20.1485	25.3761	31.1931	37.4935	44.1367	50.9568	57.7671	64.3711	70.5728	76.1816	81.025	84.9692	87.9297	89.8728	90.8165	90.8421	90.1129	88.8799	87.4539	86.1612	85.3052	85.1334	85.8176	87.4453	90.0158	93.4483	97.609	102.339	107.476	112.869	118.389	123.939	129.471	134.985	140.508	146.07	151.683	157.343	163.034
-0.195537	0.057446	0.38996	0.840465	1.43782	2.19187	3.08595	4.07905	5.11648	6.1393	7.09442	7.95214	8.71877	9.43266	10.1498	10.9295	11.8273	12.8933	14.1722	15.6984	17.492	19.5612	21.9093	24.5353	27.4247	30.5416	33.8315	37.2343	40.6975	44.1778	47.6331	51.0239	54.3247	57.5402	60.7136	63.9213	67.2532	70.7928	74.6069	78.7473	83.2591	88.1838	93.5524	99.3642	105.571	112.078	118.765	125.491	132.12	138.543
[truncated: 51 more columns]
