# Supplementary material for: Distributions of plantar loads are altered when walking in anxiety-inducing virtual settings but not under cognitive demand
Source: PLoS One. 2026 Apr 20;21(4):e0345075. doi: 10.1371/journal.pone.0345075 (PMC13094994; doi:10.1371/journal.pone.0345075)
Supplement: S1 File — Study data is available here. (ZIP) [file pone.0345075.s001.zip › S1 File. Dataset/ProcRHeel_28DTH.xlsx]

## Sheet: Sheet1
226.784	224.571	220.338	213.165	202.716	189.14	172.94	154.842	135.673	116.242	97.2635	79.3215	62.8518	48.1441	35.363	24.5876	15.8398	9.07022	4.13076	0.781769	-1.27098	-2.3357	-2.70156	-2.61616	-2.27512	-1.82177	-1.35273	-0.926411	-0.572234	-0.299309	-0.103794	0.0252977	0.101849	0.139766	0.151205	0.145648	0.129556	0.106429	0.0771001	0.0402285	-0.00707328	-0.0684258	-0.147143	-0.244903	-0.36005	-0.485674	-0.609308	-0.716528	-0.796143	-0.842396
122.277	127.376	131.189	133.011	132.449	129.361	123.826	116.113	106.652	95.9737	84.6337	73.1451	61.9343	51.3173	41.4986	32.6042	24.7292	17.9584	12.3469	7.88857	4.5063	2.07004	0.425831	-0.58411	-1.11228	-1.29887	-1.26397	-1.10282	-0.885432	-0.659221	-0.453035	-0.281615	-0.14978	-0.0559905	0.00485211	0.0393771	0.0543894	0.0560674	0.0495795	0.0389942	0.0273744	0.0169688	0.00943402	0.00603729	0.00780243	0.0155709	0.0299556	0.05117	0.0787213	0.110967
281.429	282.053	280.083	274.273	263.993	249.142	230.051	207.412	182.204	155.605	128.877	103.215	79.6229	58.8213	41.2211	26.9437	15.8761	7.73276	2.11727	-1.42221	-3.34916	-4.10093	-4.05606	-3.51553	-2.70031	-1.76029	-0.789805	0.153468	1.02947	1.8027	2.44067	2.92191	3.2452	3.43223	3.52304	3.56508	3.59737	3.6394	3.69155	3.74361	3.78283	3.79864	3.7848	3.73649	3.64789	3.51409	3.32657	3.06374	2.69431	2.19522
117.843	118.042	117.203	114.807	110.58	104.482	96.6817	87.5071	77.3773	66.7393	56.0229	45.6108	35.8284	26.952	19.2075	12.747	7.62452	3.79435	1.12709	-0.564939	-1.49607	-1.8766	-1.89143	-1.68998	-1.38417	-1.05147	-0.740456	-0.4773	-0.272037	-0.124009	-0.0261998	0.0315618	0.0604251	0.0711772	0.0735136	0.0757043	0.0844591	0.104815	0.139899	0.190466	0.254141	0.324397	0.389193	0.430862	0.43314	0.39395	0.327968	0.255182	0.191317	0.146567
262.543	266.932	269.533	269.383	265.963	259.13	249.046	236.113	220.89	204.005	186.068	167.632	149.182	131.136	113.84	97.5607	82.4775	68.6876	56.2196	45.055	35.1541	26.483	19.034	12.8235	7.85875	4.09784	1.43384	-0.295054	-1.28045	-1.71512	-1.77104	-1.58822	-1.27206	-0.895949	-0.507194	-0.134406	0.204977	0.501268	0.753388	0.96425	1.12914	1.2329	1.26265	1.21944	1.11597	0.969579	0.8001	0.626783	0.461383	0.304191
217.28	213.365	207.343	198.314	186.117	171.161	154.203	136.151	117.899	100.207	83.6352	68.5363	55.0818	43.3047	33.1589	24.5706	17.4666	11.766	7.35268	4.06654	1.72638	0.156868	-0.803738	-1.30605	-1.48548	-1.45352	-1.29275	-1.05658	-0.772051	-0.444482	-0.0634217	0.390339	0.936516	1.58555	2.32691	3.11755	3.88127	4.52882	4.98931	5.23245	5.27153	5.14959	4.91902	4.62607	4.30534	3.98101	3.6706	3.39106	3.16198	2.99693
327.854	321.98	314.295	304.001	290.705	274.344	255.112	233.398	209.736	184.76	159.18	133.749	109.224	86.3108	65.6013	47.5266	32.339	20.1201	10.7937	4.12879	-0.245809	-2.78862	-3.97223	-4.22565	-3.90442	-3.28139	-2.55048	-1.83765	-1.2149	-0.71451	-0.34184	-0.0857801	0.0732394	0.157632	0.189049	0.18637	0.164832	0.135929	0.107747	0.0854859	0.0720044	0.0682593	0.0735806	0.0857583	0.100953	0.113479	0.115541	0.0970572	0.0457144	-0.0525047
167.775	165.044	161.37	156.338	149.733	141.511	131.773	120.751	108.776	96.2455	83.5645	71.0953	59.1359	47.9268	37.6608	28.4904	20.5323	13.8686	8.5333	4.49015	1.62468	-0.238589	-1.30681	-1.78902	-1.87327	-1.71436	-1.43029	-1.10429	-0.789939	-0.517411	-0.299783	-0.138621	-0.0285514	0.039272	0.0747464	0.0872803	0.0849434	0.074116	0.0594707	0.0441525	0.0300551	0.018125	0.00864987	0.00150791	-0.00363039	-0.00714764	-0.0093668	-0.0104733	-0.0104662	-0.00913473
440.867	450.556	458.26	462.826	463.689	460.734	454.15	444.32	431.728	416.856	400.136	381.919	362.487	342.051	320.762	298.719	275.989	252.637	228.766	204.545	180.219	156.104	132.582	110.082	89.048	69.8835	52.9	38.2917	26.1467	16.4533	9.08545	3.80452	0.293639	-1.80012	-2.83035	-3.12121	-2.94546	-2.51522	-1.9834	-1.45106	-0.977448	-0.590603	-0.297004	-0.0896797	0.0455333	0.125456	0.166533	0.182963	0.185683	0.181903
344.857	346.347	346.4	344.205	339.156	330.827	318.972	303.536	284.657	262.666	238.076	211.577	184.009	156.318	129.488	104.428	81.8597	62.2498	45.8032	32.4886	22.0885	14.2599	8.59323	4.66723	2.09321	0.54046	-0.257287	-0.50594	-0.363415	0.0410719	0.592588	1.19157	1.76217	2.25256	2.62785	2.8699	2.98575	3.00638	2.97008	2.90801	2.84065	2.77887	2.72522	2.67524	2.6188	2.54148	2.42611	2.25466	2.01084	1.6839
134.404	133.597	131.917	128.946	124.459	118.405	110.868	102.04	92.1894	81.638	70.7414	59.8547	49.2955	39.3299	30.1848	22.0606	15.1234	9.47671	5.13541	2.01789	-0.0381661	-1.24187	-1.81084	-1.94361	-1.80533	-1.52319	-1.18794	-0.858819	-0.569942	-0.336887	-0.162599	-0.0422791	0.0328859	0.0730798	0.088161	0.0867074	0.0756061	0.0600119	0.0435273	0.0284944	0.0163189	0.0077735	0.00324701	0.00292138	0.00686537	0.0150408	0.0272193	0.0428122	0.0606184	0.0785079
256.17	258.943	259.89	258.057	253.049	244.904	233.942	220.641	205.543	189.192	172.103	154.732	137.473	120.666	104.594	89.4761	75.4721	62.6786	51.1273	40.8016	31.6686	23.7067	16.9119	11.2868	6.81878	3.45814	1.10153	-0.405757	-1.24626	-1.60146	-1.63201	-1.46839	-1.20889	-0.921912	-0.650737	-0.419047	-0.236376	-0.102885	-0.0132135	0.0406423	0.0673423	0.0749748	0.0704044	0.0590388	0.0448676	0.030661	0.0182404	0.00875915	0.0029539	0.00133693
265.673	263.858	260.432	254.623	246.007	234.469	220.155	203.429	184.815	164.94	144.478	124.094	104.401	85.9165	69.0342	53.9945	40.8945	29.7317	20.4569	12.9987	7.25643	3.0834	0.277557	-1.41006	-2.24325	-2.4658	-2.28089	-1.84424	-1.26635	-0.620466	0.0460985	0.69881	1.3045	1.8287	2.24543	2.54961	2.75654	2.8891	2.96671	3.00113	2.99467	2.94196	2.83798	2.68526	2.49106	2.26226	2.00611	1.7317	1.45076	1.18104
251.275	244.972	237.753	229.247	219.187	207.421	193.923	178.809	162.333	144.89	127.001	109.239	92.1532	76.1921	61.6617	48.7209	37.4162	27.7291	19.619	13.0348	7.89678	4.07701	1.40039	-0.334357	-1.33051	-1.77649	-1.83492	-1.63515	-1.27088	-0.803255	-0.267863	0.315825	0.933435	1.56337	2.16695	2.69414	3.10545	3.38462	3.53137	3.55228	3.4618	3.28821	3.06985	2.84219	2.63004	2.4434	2.27251	2.09214	1.87509	1.60247
91.4159	82.2298	72.7315	62.9856	53.1804	43.5692	34.4279	26.0282	18.6159	12.3793	7.41106	3.6908	1.10288	-0.529408	-1.40965	-1.73828	-1.69218	-1.41578	-1.02038	-0.588737	-0.182589	0.151086	0.381485	0.500767	0.524339	0.481317	0.402089	0.310266	0.221188	0.143585	0.0813889	0.0353305	0.00424595	-0.0139403	-0.0215385	-0.0206819	-0.0131391	-0.000313668	0.0166132	0.0364236	0.0575173	0.0775102	0.0928126	0.0982443	0.0867659	0.0494381	-0.024241	-0.145434	-0.32429	-0.567268
393.087	387.852	382.324	376.344	369.676	362.023	353.043	342.399	329.806	315.073	298.136	279.078	258.128	235.634	212.035	187.849	163.657	140.07	117.661	96.911	78.1562	61.5774	47.213	35.0011	24.8249	16.5513	10.0503	5.18107	1.76111	-0.441576	-1.68668	-2.2308	-2.30257	-2.08889	-1.73135	-1.32912	-0.945468	-0.615515	-0.353909	-0.161602	-0.0313414	0.0481967	0.0895365	0.104586	0.103638	0.0949405	0.0846306	0.0768541	0.0739392	0.0765362
261.343	261.927	261.398	259.16	254.762	247.897	238.39	226.224	211.554	194.72	176.226	156.701	136.831	117.275	98.6026	81.2594	65.543	51.609	39.4939	29.1546	20.5159	13.4981	8.01254	3.94018	1.11677	-0.665948	-1.63923	-2.02851	-2.03136	-1.80691	-1.47396	-1.11437	-0.779159	-0.495581	-0.273886	-0.113202	-0.006221	0.0573259	0.0883008	0.0966967	0.0908775	0.077311	0.0606245	0.0438423	0.028707	0.0160159	0.00593336	-0.00174292	-0.00736622	-0.0112746
370.376	367.149	362.438	355.487	345.833	333.241	317.631	299.043	277.621	253.625	227.434	199.548	170.573	141.217	112.297	84.7881	59.8307	38.5457	21.6398	9.17956	0.719112	-4.44902	-7.105	-7.98388	-7.71124	-6.77815	-5.5418	-4.24125	-3.02076	-1.95445	-1.06667	-0.34653	0.23923	0.732524	1.17118	1.57815	1.95466	2.28005	2.51846	2.63151	2.59403	2.40664	2.09768	1.71384	1.30831	0.929039	0.607882	0.358174	0.179562	0.0633567
239.953	235.343	229.543	222.037	212.511	200.866	187.217	171.872	155.283	137.991	120.571	103.57	87.439	72.4945	58.9193	46.7877	36.1132	26.8913	19.1106	12.7449	7.73599	3.98033	1.33223	-0.38569	-1.3693	-1.8122	-1.88541	-1.726	-1.434	-1.07461	-0.683569	-0.274321	0.153924	0.607542	1.08938	1.5891	2.07374	2.48518	2.75542	2.83518	2.71555	2.43147	2.04706	1.62738	1.21807	0.848	0.53714	0.295633	0.122878	0.0111955
214.499	209.35	203.246	195.818	186.833	176.196	163.948	150.281	135.532	120.15	104.633	89.4588	75.0356	61.67	49.5501	38.765	29.3461	21.299	14.6133	9.25443	5.14955	2.182	0.195075	-0.997721	-1.5921	-1.76973	-1.68345	-1.45182	-1.15952	-0.861289	-0.587468	-0.349945	-0.147838	0.0274877	0.188058	0.345462	0.507351	0.673987	0.835063	0.970391	1.05637	1.07291	1.01053	0.879041	0.706568	0.52535	0.359034	0.220417	0.114361	0.0407296
253.88	244.064	233.118	220.648	206.439	190.485	172.992	154.354	135.094	115.802	97.0589	79.3639	63.0944	48.5067	35.7623	24.9559	16.1255	9.23924	4.17484	0.718185	-1.40726	-2.49735	-2.82877	-2.63423	-2.09279	-1.33183	-0.437079	0.532319	1.52651	2.49192	3.36813	4.09394	4.61993	4.92456	5.02364	4.96016	4.78014	4.51605	4.1902	3.82654	3.45004	3.0756	2.70729	2.35191	2.02849	1.76507	1.58778	1.50568	1.50305	1.54969
291.493	284.443	275.858	265.095	251.891	236.313	218.694	199.537	179.426	158.97	138.753	119.288	100.994	84.183	69.0526	55.6829	44.0509	34.0647	25.6051	18.5577	12.8221	8.29339	4.84289	2.32021	0.57087	-0.552838	-1.19054	-1.46972	-1.4965	-1.34886	-1.07518	-0.696925	-0.21405	0.386991	1.12294	2.00087	3.00243	4.06912	5.10238	5.98825	6.63715	7.01454	7.14234	7.07692	6.88864	6.64905	6.41374	6.20414	6.00737	5.79582
340.65	343.245	345.401	346.874	347.446	346.922	345.155	342.025	337.446	331.368	323.784	314.75	304.38	292.822	280.241	266.8	252.668	238.023	223.055	207.954	192.884	177.973	163.323	149.022	135.138	121.73	108.853	96.5732	84.9574	74.0677	63.9555	54.6582	46.197	38.5846	31.8329	25.9458	20.9045	16.661	13.1415	10.2591	7.92712	6.06186	4.58131	3.40695	2.47053	1.72058	1.12319	0.659255	0.318873	0.0917757
266.352	264.186	261.008	256.296	249.692	241.015	230.242	217.47	202.896	186.795	169.507	151.418	132.93	114.445	96.3574	79.0572	62.9193	48.2779	35.3944	24.4409	15.5062	8.59123	3.58194	0.241493	-1.74738	-2.72125	-2.99067	-2.81635	-2.40074	-1.88957	-1.37909	-0.925798	-0.556553	-0.277782	-0.0831863	0.0403025	0.108265	0.136015	0.137003	0.122084	0.0993816	0.0745194	0.0510409	0.0308979	0.0149273	0.00326787	-0.00430303	-0.00812042	-0.008468	-0.00549435
167.211	155.872	144.007	131.579	118.613	105.201	91.5084	77.7674	64.2683	51.3316	39.291	28.4849	19.2224	11.7139	6.00978	1.98876	-0.596227	-2.04958	-2.67616	-2.74711	-2.48359	-2.05278	-1.57156	-1.1142	-0.721629	-0.41057	-0.181641	-0.0258985	0.0702183	0.121449	0.141521	0.141923	0.131358	0.115641	0.0978623	0.0786908	0.0567431	0.029005	-0.00867051	-0.0609321	-0.132082	-0.224925	-0.339225	-0.469803	-0.605943	-0.734659	-0.845796	-0.934058	-0.997677	-1.03655
162.784	157.83	152.212	145.697	138.143	129.487	119.743	109.016	97.5063	85.4951	73.3083	61.2868	49.7526	38.9874	29.2341	20.7046	13.5675	7.91254	3.71606	0.836801	-0.948279	-1.89182	-2.23585	-2.18927	-1.91832	-1.54568	-1.15478	-0.796665	-0.497691	-0.266733	-0.101424	0.00694329	0.0698235	0.0990061	0.105159	0.0971003	0.0815715	0.0633399	0.0454749	0.0297019	0.016762	0.00673794	-0.000673231	-0.00594459	-0.0095576	-0.0118855	-0.0131129	-0.0131846	-0.01178	-0.00831544
[truncated: 51 more columns]
