# Supplementary material for: Distributions of plantar loads are altered when walking in anxiety-inducing virtual settings but not under cognitive demand
Source: PLoS One. 2026 Apr 20;21(4):e0345075. doi: 10.1371/journal.pone.0345075 (PMC13094994; doi:10.1371/journal.pone.0345075)
Supplement: S1 File — Study data is available here. (ZIP) [file pone.0345075.s001.zip › S1 File. Dataset/ProcRMed_12STL.xlsx]

## Sheet: Sheet1
0.0318665	0.0319707	0.0261274	0.0112581	-0.016173	-0.0598126	-0.122815	-0.206889	-0.310961	-0.429456	-0.550193	-0.652017	-0.702504	-0.65614	-0.453788	-0.0243281	0.710403	1.82547	3.37852	5.39635	7.86383	10.7161	13.8437	17.1184	20.4267	23.6851	26.8273	29.7848	32.4868	34.8801	36.952	38.7386	40.3123	41.7614	43.1842	44.6967	46.4332	48.523	51.0619	54.0987	57.642	61.6821	66.2146	71.2455	76.7732	82.7693	89.1774	95.9259	102.939	110.139
0.0189359	-0.0208022	-0.0837492	-0.174535	-0.295765	-0.44612	-0.617863	-0.793793	-0.943781	-1.02141	-0.961331	-0.678332	-0.0694451	0.978871	2.57656	4.80717	7.69854	11.1982	15.1707	19.4254	23.7652	28.0301	32.1143	35.9613	39.5563	42.9218	46.1019	49.1408	52.0738	54.9266	57.7072	60.3972	62.9606	65.366	67.6034	69.6855	71.6458	73.5403	75.4513	77.482	79.7418	82.3262	85.3032	88.7146	92.583	96.913	101.693	106.906	112.532	118.547
0.0222259	-0.00407933	-0.0478378	-0.11302	-0.20238	-0.316069	-0.449808	-0.592554	-0.723763	-0.810666	-0.805841	-0.64589	-0.252328	0.464309	1.595	3.21719	5.37855	8.08119	11.2689	14.83	18.6239	22.516	26.3983	30.191	33.8313	37.2669	40.4604	43.3962	46.081	48.5398	50.8075	52.9144	54.8678	56.6423	58.1851	59.4401	60.3787	61.0157	61.4068	61.6372	61.8122	62.0512	62.4824	63.2374	64.4474	66.2354	68.6937	71.8623	75.733	80.2698
-0.424724	-0.599044	-0.779447	-0.937268	-1.02779	-0.987507	-0.732784	-0.161654	0.839512	2.38302	4.55699	7.39479	10.8559	14.8348	19.1861	23.7464	28.3504	32.8526	37.1469	41.1678	44.8653	48.1839	51.0652	53.4618	55.3446	56.701	57.5337	57.8694	57.7728	57.3442	56.6991	55.9469	55.185	54.4911	53.9066	53.4291	53.0323	52.6932	52.4092	52.1992	52.0895	52.0888	52.1693	52.266	52.2775	52.062	51.4417	50.2188	48.1882	45.1578
0.00745202	-0.0222387	-0.068181	-0.133154	-0.218344	-0.321956	-0.437476	-0.551579	-0.641814	-0.6745	-0.603212	-0.368546	0.0996917	0.876777	2.03215	3.61352	5.63542	8.08388	10.9301	14.133	17.6295	21.3311	25.136	28.946	32.6808	36.2832	39.7111	42.93	45.916	48.6689	51.2164	53.6037	55.8751	58.0606	60.1775	62.2438	64.2878	66.347	68.4594	70.6605	72.9863	75.4736	78.1567	81.0705	84.2545	87.753	91.6113	95.8705	100.558	105.689
0.0156673	0.0115576	0.00236803	-0.0136874	-0.0383722	-0.0730799	-0.118322	-0.172992	-0.233412	-0.292243	-0.337292	-0.350403	-0.306736	-0.174739	0.0825239	0.504192	1.12575	1.96974	3.03915	4.32452	5.82019	7.52853	9.44739	11.559	13.8275	16.2005	18.6197	21.0427	23.4574	25.8811	28.3541	30.9339	33.6855	36.6738	39.9601	43.5978	47.6292	52.0939	57.0432	62.5371	68.6172	75.2806	82.4799	90.1555	98.2687	106.804	115.745	125.054	134.682	144.58
-0.418409	-0.51618	-0.585064	-0.590838	-0.487747	-0.218787	0.281356	1.07996	2.23509	3.77792	5.69519	7.92502	10.3718	12.9334	15.522	18.0683	20.521	22.85	25.0424	27.0868	28.9582	30.608	31.9725	33.0027	33.6841	34.0284	34.0649	33.8455	33.4439	32.9395	32.4004	31.8796	31.4205	31.0623	30.8337	30.7431	30.7939	31.0158	31.4647	32.1879	33.1954	34.4656	35.9683	37.6813	39.592	41.7009	44.0371	46.6628	49.6495	53.0485
-0.401234	-0.510947	-0.601411	-0.640658	-0.584778	-0.377334	0.048564	0.765126	1.84053	3.32234	5.22089	7.50432	10.1011	12.9063	15.8035	18.6975	21.5305	24.2699	26.8833	29.3249	31.5433	33.4931	35.1417	36.4721	37.4815	38.1873	38.6449	38.9477	39.1967	39.4748	39.839	40.3145	40.8986	41.5821	42.3685	43.272	44.3056	45.4742	46.7702	48.1665	49.6209	51.0898	52.5429	53.9775	55.4235	56.9351	58.5765	60.407	62.4696	64.7921
-0.183056	-0.251811	-0.320173	-0.375172	-0.397314	-0.359667	-0.227685	0.0396517	0.48651	1.15401	2.07293	3.26202	4.73536	6.50735	8.58281	10.9425	13.5394	16.2996	19.1269	21.9202	24.5958	27.083	29.304	31.1732	32.6187	33.596	34.0933	34.1323	33.7671	33.0805	32.1789	31.1719	30.1499	29.1887	28.3688	27.7708	27.4552	27.4575	27.7946	28.4654	29.4509	30.723	32.2614	34.0617	36.1272	38.4627	41.0883	44.0499	47.4068	51.217
-0.12645	-0.151841	-0.16601	-0.158576	-0.115886	-0.0214751	0.14295	0.39533	0.749507	1.21486	1.80373	2.53866	3.44804	4.55287	5.85767	7.35077	9.00727	10.7892	12.6483	14.5355	16.4108	18.2461	20.0268	21.7553	23.4505	25.1447	26.881	28.711	30.6906	32.8744	35.3071	38.0129	40.9917	44.2313	47.7253	51.4757	55.4822	59.7364	64.2191	68.9032	73.7612	78.7692	83.9113	89.1935	94.6479	100.319	106.25	112.478	119.023	125.899
-0.0673755	-0.108914	-0.158159	-0.211566	-0.262258	-0.298974	-0.3051	-0.258125	-0.129758	0.112862	0.503993	1.07368	1.84007	2.80312	3.9464	5.24245	6.64948	8.10777	9.55025	10.911	12.1204	13.1068	13.8137	14.2169	14.3309	14.2014	13.8897	13.4599	12.9687	12.4595	11.9651	11.5194	11.1624	10.9291	10.8366	10.8892	11.0824	11.3974	11.8106	12.3106	12.8962	13.5605	14.2822	15.038	15.8233	16.6581	17.5763	18.6219	19.8442	21.2786
-0.0144186	-0.0224379	-0.0284346	-0.0319195	-0.0318468	-0.0265555	-0.0137341	0.00933499	0.0455425	0.0973289	0.166963	0.261785	0.400159	0.610635	0.928375	1.39096	2.03068	2.8683	3.90744	5.12354	6.46129	7.85523	9.25673	10.6425	12.0054	13.3358	14.6057	15.7795	16.8434	17.8119	18.7149	19.5899	20.4783	21.4218	22.4593	23.6251	24.9544	26.4896	28.2755	30.3477	32.7247	35.4025	38.3558	41.5483	44.951	48.5536	52.35	56.3075	60.3621	64.4441
-0.109412	-0.154013	-0.199992	-0.239887	-0.262123	-0.250306	-0.182947	-0.033959	0.225649	0.624284	1.18397	1.91467	2.81545	3.88386	5.12238	6.53282	8.10551	9.81287	11.6103	13.4442	15.2619	17.0161	18.6673	20.1876	21.5618	22.7843	23.8508	24.7586	25.519	26.1636	26.7338	27.2668	27.7885	28.317	28.8679	29.4506	30.0657	30.7199	31.4474	32.3144	33.4058	34.8061	36.5849	38.7887	41.4405	44.5436	48.0801	52.0095	56.2855	60.8816
-0.32274	-0.485749	-0.668623	-0.851726	-1.00147	-1.06689	-0.977003	-0.640234	0.0525532	1.21995	2.97377	5.39491	8.51214	12.2959	16.6685	21.5242	26.7487	32.2274	37.8449	43.4812	49.0065	54.2844	59.1926	63.6459	67.6068	71.0821	74.1134	76.766	79.1166	81.2419	83.2141	85.1077	87.0063	88.9964	91.1466	93.4883	96.0203	98.7309	101.61	104.644	107.806	111.078	114.465	117.992	121.685	125.572	129.687	134.077	138.778	143.803
1.55021	1.19734	0.863994	0.570134	0.329441	0.145905	0.0160122	-0.0674178	-0.112401	-0.125937	-0.112983	-0.0761193	-0.0157944	0.0688863	0.178886	0.313426	0.467685	0.63002	0.781909	0.903254	0.976374	0.986446	0.926968	0.807696	0.653283	0.491874	0.344277	0.221298	0.126152	0.0570865	0.00939884	-0.0230468	-0.0467551	-0.0678422	-0.0914802	-0.121398	-0.159337	-0.204396	-0.252235	-0.294176	-0.316304	-0.298758	-0.215495	-0.0349554	0.277836	0.757105	1.42935	2.30467	3.37346	4.61486
6.19203	4.62313	3.16047	1.90382	0.925371	0.277445	4.0421e-05	0.124845	0.678853	1.68211	3.13917	5.03276	7.3241	9.95865	12.8747	16.0095	19.295	22.6466	25.965	29.1575	32.1548	34.9069	37.3744	39.5315	41.3752	42.9293	44.2424	45.3808	46.4165	47.4202	48.4656	49.6352	51.0155	52.6876	54.7147	57.1321	59.9534	63.1943	66.8849	71.0602	75.7466	80.9492	86.6379	92.7319	99.0774	105.421	111.387	116.46	119.981	121.197
-0.00849811	-0.0562111	-0.125848	-0.21998	-0.338332	-0.4758	-0.620032	-0.748708	-0.826723	-0.80383	-0.613637	-0.174826	0.60406	1.81415	3.52875	5.78126	8.55286	11.7877	15.4244	19.41	23.6913	28.2083	32.8972	37.6933	42.5253	47.3094	51.9668	56.4547	60.7764	64.9543	68.996	72.8878	76.6126	80.166	83.5558	86.7945	89.8971	92.8812	95.7696	98.5961	101.409	104.269	107.239	110.383	113.765	117.44	121.458	125.857	130.674	135.95
-0.271421	-0.391754	-0.518417	-0.633905	-0.710008	-0.705704	-0.565956	-0.222548	0.402231	1.3876	2.80015	4.67941	7.03369	9.84649	13.0868	16.7176	20.6958	24.9645	29.4424	34.0224	38.5903	43.0518	47.3482	51.4616	55.4077	59.2093	62.8688	66.363	69.6632	72.7565	75.6451	78.323	80.7632	82.9301	84.7945	86.3329	87.5248	88.3731	88.932	89.3157	89.6717	90.1288	90.7572	91.5785	92.6015	93.8413	95.3151	97.0281	98.9633	101.092
0.0040621	-0.0100857	-0.0318129	-0.0625455	-0.10296	-0.152348	-0.207766	-0.263047	-0.307707	-0.325841	-0.2954	-0.188091	0.0298095	0.394691	0.940581	1.69128	2.64826	3.78146	5.03594	6.35118	7.67643	8.97472	10.2164	11.3663	12.3792	13.2149	13.8589	14.3274	14.6577	14.8976	15.0966	15.2993	15.541	15.8423	16.2067	16.6244	17.0797	17.5553	18.0355	18.5119	18.9803	19.4355	19.8804	20.3333	20.8175	21.3511	21.955	22.6633	23.5248	24.6015
-0.322611	-0.446919	-0.573145	-0.678512	-0.728526	-0.675083	-0.456031	0.00300634	0.783162	1.96225	3.60375	5.74992	8.41728	11.5925	15.2354	19.29	23.69	28.3539	33.1778	38.0348	42.7855	47.2972	51.465	55.2243	58.5497	61.4461	63.945	66.1034	67.9918	69.6849	71.2565	72.7758	74.3102	75.9215	77.6444	79.4756	81.3899	83.3541	85.337	87.3232	89.3168	91.3282	93.3653	95.4384	97.5722	99.818	102.25	104.945	107.959	111.332
-0.0718014	-0.125005	-0.191532	-0.268171	-0.347623	-0.416941	-0.45601	-0.43634	-0.320576	-0.0632959	0.386022	1.07697	2.05164	3.34357	4.98232	6.99659	9.41416	12.2625	15.5651	19.3266	23.5181	28.0711	32.8793	37.8099	42.7283	47.5262	52.1413	56.5594	60.7986	64.8957	68.8972	72.8508	76.8048	80.8158	84.9497	89.2759	93.8638	98.7831	104.103	109.884	116.168	122.979	130.333	138.226	146.62	155.43	164.53	173.756	182.917	191.817
1.25046	0.829062	0.419162	0.0472717	-0.267013	-0.505848	-0.646626	-0.657306	-0.493731	-0.0998421	0.588199	1.63289	3.0821	4.95699	7.24461	9.89259	12.8091	15.8752	18.965	21.9619	24.7733	27.341	29.6356	31.6409	33.3476	34.7529	35.8561	36.6605	37.1828	37.4537	37.5117	37.4079	37.2069	36.9729	36.7552	36.5865	36.4874	36.4694	36.537	36.6892	36.9302	37.2872	37.8069	38.5291	39.4772	40.6798	42.1912	44.0811	46.4082	49.1985
1.74468	1.21949	0.72169	0.285264	-0.0684545	-0.325184	-0.470272	-0.483532	-0.336347	0.00825896	0.592208	1.45447	2.61985	4.09026	5.84048	7.81807	9.94688	12.13	14.2583	16.2317	17.9766	19.4454	20.6145	21.4813	22.0494	22.3251	22.3289	22.095	21.6674	21.1085	20.4949	19.8923	19.3387	18.8466	18.4128	18.0286	17.6897	17.3989	17.1596	16.9691	16.8189	16.7006	16.6105	16.5515	16.535	16.5822	16.7243	17.001	17.4568	18.135
-0.0128477	-0.0336274	-0.0636925	-0.103141	-0.150643	-0.202611	-0.25228	-0.288646	-0.29559	-0.251311	-0.12829	0.105253	0.482525	1.03283	1.77435	2.71603	3.86914	5.24619	6.84243	8.6224	10.5214	12.456	14.3373	16.0834	17.6341	18.9621	20.0708	20.9828	21.734	22.369	22.9312	23.4569	23.9793	24.532	25.1442	25.8366	26.6243	27.5196	28.5319	29.6663	30.9237	32.3097	33.8477	35.5763	37.5314	39.7333	42.1856	44.8794	47.7998	50.9272
7.19514	5.41413	3.77043	2.37008	1.26211	0.44675	-0.105105	-0.435007	-0.584663	-0.588456	-0.470098	-0.24217	0.091352	0.531573	1.08452	1.76327	2.58449	3.55883	4.68806	5.97731	7.44721	9.12621	11.0297	13.15	15.4657	17.9556	20.5949	23.3491	26.186	29.0902	32.0535	35.0606	38.0939	41.1444	44.2079	47.2759	50.3354	53.3686	56.3532	59.2714	62.1176	64.8924	67.5924	70.2167	72.79	75.3731	78.042	80.8596	83.8657	87.0718
1.7738	1.07639	0.423793	-0.123331	-0.510556	-0.682908	-0.577043	-0.118497	0.77524	2.18438	4.17083	6.76457	9.95806	13.7048	17.9186	22.4818	27.2682	32.1659	37.0766	41.8952	46.4969	50.7442	54.5121	57.7136	60.3086	62.298	63.7184	64.6433	65.1715	65.3999	65.4078	65.2615	65.0194	64.7256	64.4056	64.0811	63.7849	63.5626	63.4641	63.5345	63.8033	64.2845	64.9832	65.8992	67.0311	68.3852	69.9807	71.8482	74.0223	76.5345
-0.158145	-0.243998	-0.341295	-0.441033	-0.527073	-0.574258	-0.546799	-0.39772	-0.0700338	0.499708	1.37349	2.60104	4.21122	6.20637	8.56133	11.232	14.1653	17.3048	20.5987	24.0038	27.4685	30.9083	34.2118	37.2693	39.9895	42.2922	44.1022	45.3475	45.9524	45.8305	44.8932	43.057	40.2499	36.4351	31.6514	26.082	20.128	14.35	9.24497	5.07191	1.86293	-0.487592	-2.15567	-3.33637	-4.20498	-4.89238	-5.46476	-5.90747	-6.11464	-5.88057
1.86451	1.3185	0.806704	0.367747	0.0258955	-0.203443	-0.306751	-0.267732	-0.0651845	0.326064	0.93691	1.80658	2.97422	4.4665	6.29436	8.45183	10.9171	13.6621	16.6513	19.8245	23.0944	26.3721	29.5921	32.7188	35.7391	38.6476	41.4344	44.0767	46.5376	48.7797	50.7801	52.5318	54.0417	55.3386	56.4694	57.485	58.4393	59.3975	60.4381	61.6491	63.1209	64.9323	67.147	69.8227	73.0107	76.7419	81.0229	85.8567	91.2611	97.2551
-0.291311	-0.436209	-0.594528	-0.748808	-0.869228	-0.910769	-0.811032	-0.490219	0.145832	1.19822	2.75991	4.89939	7.65497	11.0348	15.0141	19.5329	24.496	29.7783	35.2453	40.7766	46.276	51.6773	56.9417	62.0394	66.9315	71.5712	75.9169	79.942	83.6444	87.051	90.2078	93.1603	95.9462	98.6074	101.2	103.784	106.408	109.099	111.877	114.767	117.791	120.953	124.242	127.647	131.167	134.819	138.639	142.666	146.929	151.441
11.6565	11.7008	11.7741	11.9307	12.218	12.6668	13.3007	14.1592	15.3086	16.8371	18.8469	21.4515	24.7801	28.9763	34.1662	40.4097	47.6805	55.8858	64.8799	74.4464	84.2831	94.0064	103.154	111.164	117.358	120.953	121.142	117.214	108.724	95.7414	79.1691	60.8228	42.8619	26.9433	13.8978	3.92915	-3.10578	-7.4863	-9.47624	-9.22931	-6.74563	-1.87738	5.61705	15.9675	29.2322	45.0767	62.5123	79.8929	95.5093	108.322
-0.940463	12.8161	25.5714	36.5586	45.4006	52.074	56.7682	59.7657	61.3783	61.9081	61.6272	60.7754	59.5526	58.1044	56.5225	54.8642	53.1709	51.4682	49.7583	48.0234	46.2455	44.433	42.6315	40.9073	39.3159	37.8814	36.6038	35.477	34.4978	33.6646	32.9808	32.4652	32.1541	32.0863	32.2825	32.7387	33.4401	34.3805	35.5677	37.0109	38.7082	40.6493	42.8292	45.2571	47.9596	50.9819	54.3783	58.1873	62.4114	67.0254
-0.224372	-0.259199	-0.274831	-0.250995	-0.162116	0.0219839	0.333703	0.803563	1.45305	2.28658	3.29334	4.45895	5.77333	7.23562	8.8639	10.6977	12.7814	15.1414	17.7786	20.675	23.7975	27.0951	30.5069	33.9743	37.4429	40.8633	44.1965	47.4226	50.5503	53.6189	56.6822	59.7816	62.9309	66.1295	69.3865	72.7315	76.2135	79.8955	83.8378	88.0791	92.6389	97.5268	102.741	108.273	114.126	120.332	126.931	133.953	141.41	149.296
-0.679185	-0.741614	-0.689393	-0.462271	0.0125099	0.814607	2.01989	3.68242	5.81576	8.38479	11.3055	14.4525	17.682	20.8603	23.8836	26.6871	29.2406	31.5283	33.5287	35.2128	36.5613	37.5766	38.2715	38.656	38.7374	38.5267	38.0427	37.3163	36.3957	35.3453	34.2374	33.1382	32.0919	31.1175	30.2207	29.4145	28.7342	28.2383	27.9916	28.0385	28.3958	29.0696	30.0754	31.438	33.1747	35.2841	37.7518	40.562	43.7021	47.1658
-1.02154	-0.88111	-0.456677	0.359672	1.68116	3.60745	6.1964	9.42552	13.1637	17.196	21.2975	25.2933	29.0755	32.5908	35.8179	38.7515	41.399	43.7812	45.9248	47.8448	49.5256	50.9249	51.9996	52.7255	53.0986	53.1359	52.8775	52.3814	51.7126	50.9432	50.1609	49.469	48.9733	48.7693	48.9322	49.5013	50.4685	51.7834	53.3699	55.1457	57.0427	59.0243	61.0927	63.2846	65.6522	68.2453	71.1129	74.3187	77.9449	82.069
6.29572	12.9473	19.5047	25.8484	31.8878	37.5725	42.9184	48.0176	53.0172	58.0761	63.3258	68.8349	74.5896	80.5116	86.4988	92.4517	98.2988	104.023	109.667	115.321	121.097	127.103	133.424	140.088	147.053	154.216	161.448	168.605	175.55	182.163	188.351	194.039	199.183	203.768	207.803	211.299	214.266	216.715	218.678	220.227	221.465	222.513	223.49	224.496	225.595	226.819	228.187	229.742	231.555	233.717
-0.417916	-0.450313	-0.417134	-0.279828	0.00765941	0.495698	1.23234	2.2521	3.56028	5.11525	6.82151	8.55253	10.196	11.6847	12.9947	14.1308	15.1123	15.9649	16.726	17.4493	18.1947	19.013	19.9391	20.9891	22.165	23.4633	24.8756	26.3872	27.9773	29.615	31.253	32.8337	34.3015	35.6111	36.7406	37.7056	38.5559	39.3503	40.1362	40.949	41.821	42.782	43.8515	45.0353	46.3362	47.7702	49.3677	51.1566	53.1505	55.3508
-0.740548	-0.742398	-0.622014	-0.305951	0.290026	1.25335	2.66186	4.56888	6.99283	9.91571	13.2899	17.048	21.1082	25.3787	29.7693	34.2042	38.6207	42.9587	47.1579	51.1676	54.9607	58.5406	61.9354	65.1874	68.3478	71.4757	74.6308	77.8665	81.2223	84.7142	88.3324	92.0489	95.8213	99.5885	103.271	106.785	110.058	113.048	115.749	118.213	120.569	123.002	125.71	128.864	132.594	136.963	141.981	147.623	153.857	160.64
[truncated: 51 more columns]
