# Supplementary material for: Distributions of plantar loads are altered when walking in anxiety-inducing virtual settings but not under cognitive demand
Source: PLoS One. 2026 Apr 20;21(4):e0345075. doi: 10.1371/journal.pone.0345075 (PMC13094994; doi:10.1371/journal.pone.0345075)
Supplement: S1 File — Study data is available here. (ZIP) [file pone.0345075.s001.zip › S1 File. Dataset/ProcR_14STH.xlsx]

## Sheet: Sheet1
0.0595423	0.11181	0.166016	0.222066	0.279265	0.336266	0.391247	0.442203	0.487308	0.525279	0.555678	0.578997	0.596483	0.609864	0.621097	0.632126	0.644706	0.660296	0.680015	0.704606	0.734391	0.769217	0.808442	0.850987	0.895451	0.940216	0.983568	1.02383	1.0595	1.08933	1.11251	1.12861	1.13776	1.14047	1.13759	1.1302	1.11959	1.10714	1.09422	1.08203	1.07156	1.06351	1.0583	1.05614	1.05694	1.06044	1.06628	1.07404	1.08318	1.09313
0.0323327	0.07458	0.117509	0.160785	0.204146	0.247194	0.289297	0.329675	0.36761	0.402628	0.434586	0.463705	0.490617	0.516327	0.542021	0.568832	0.597651	0.629026	0.663126	0.699776	0.738533	0.778789	0.819872	0.861096	0.901807	0.941418	0.979408	1.01527	1.04847	1.07841	1.10445	1.12588	1.14208	1.15264	1.15748	1.15698	1.15195	1.14352	1.13299	1.12163	1.11059	1.10082	1.09302	1.08762	1.08472	1.08418	1.0857	1.08888	1.09324	1.09829
0.0384889	0.0770848	0.117696	0.16058	0.205802	0.253049	0.301557	0.350165	0.397475	0.442115	0.483005	0.519556	0.551756	0.580162	0.605798	0.629949	0.653907	0.678774	0.705377	0.73425	0.765633	0.79947	0.83537	0.872625	0.910299	0.947376	0.982883	1.01598	1.04598	1.07238	1.09471	1.11253	1.12542	1.13306	1.13532	1.13235	1.12465	1.11311	1.09887	1.08329	1.06784	1.05386	1.04249	1.03459	1.03064	1.03074	1.03467	1.04192	1.05181	1.06354
0.0705455	0.114301	0.158475	0.202574	0.245779	0.286918	0.324687	0.357995	0.386217	0.409317	0.427818	0.44266	0.454975	0.465896	0.476474	0.487676	0.500382	0.515336	0.533087	0.554007	0.578322	0.606115	0.637284	0.671509	0.708245	0.746743	0.786119	0.82544	0.863813	0.900436	0.934595	0.965652	0.993091	1.01653	1.0357	1.05039	1.06049	1.06604	1.06733	1.06486	1.05937	1.05177	1.04308	1.03439	1.02673	1.02106	1.01818	1.01874	1.02315	1.03156
0.0617138	0.112399	0.165639	0.221845	0.280868	0.341776	0.402887	0.462104	0.517472	0.56772	0.612556	0.652646	0.689315	0.724131	0.758534	0.793617	0.830036	0.867982	0.907174	0.946849	0.985835	1.02275	1.05627	1.08527	1.10894	1.12672	1.13837	1.14395	1.14387	1.13874	1.12935	1.11661	1.10158	1.08542	1.06931	1.05431	1.04133	1.03102	1.02378	1.0197	1.01869	1.02043	1.02445	1.03011	1.03663	1.04314	1.04882	1.053	1.05526	1.05544
0.0664678	0.123233	0.181941	0.242757	0.305093	0.367548	0.428206	0.485175	0.537109	0.583431	0.624237	0.660063	0.691713	0.720176	0.746554	0.771973	0.797472	0.823891	0.85172	0.881014	0.91141	0.942247	0.972716	1.00197	1.02918	1.05359	1.07455	1.09149	1.10394	1.11158	1.11436	1.11251	1.10659	1.09741	1.08596	1.07329	1.06044	1.04836	1.03781	1.02939	1.02354	1.02054	1.0205	1.02331	1.02866	1.03612	1.04521	1.05543	1.06627	1.07723
0.0599892	0.090903	0.124108	0.160065	0.199081	0.241085	0.285516	0.331305	0.376939	0.420739	0.461292	0.497792	0.530154	0.558901	0.584949	0.609407	0.633457	0.658243	0.684759	0.713757	0.745698	0.780737	0.818658	0.858835	0.900318	0.941986	0.98266	1.02116	1.05637	1.08731	1.11313	1.13312	1.14679	1.15392	1.15467	1.14961	1.13968	1.12611	1.11029	1.09364	1.07751	1.06311	1.05143	1.04314	1.03855	1.03766	1.04017	1.04558	1.05319	1.06219
0.0520202	0.0967914	0.14354	0.192438	0.243223	0.295044	0.346472	0.395767	0.441404	0.482594	0.519458	0.552834	0.583946	0.614116	0.64456	0.676277	0.71	0.74615	0.784753	0.825404	0.867333	0.909536	0.950897	0.990271	1.02656	1.05878	1.08609	1.10786	1.1237	1.13349	1.1374	1.13593	1.12992	1.12052	1.10912	1.09719	1.0861	1.07698	1.07063	1.06748	1.06759	1.07072	1.07636	1.08383	1.0924	1.1013	1.1098	1.11726	1.12318	1.12723
0.0471859	0.106205	0.16616	0.226656	0.286867	0.345418	0.400613	0.450898	0.495312	0.533725	0.566832	0.595926	0.622556	0.648215	0.674121	0.701105	0.729598	0.75972	0.791364	0.824234	0.857862	0.891631	0.924823	0.956668	0.986424	1.01342	1.03708	1.05694	1.0727	1.08425	1.09169	1.09529	1.09546	1.0927	1.08766	1.08112	1.07391	1.0669	1.06082	1.05614	1.05307	1.05156	1.05148	1.05263	1.05474	1.05756	1.06083	1.06435	1.068	1.07172
0.0587287	0.114553	0.170427	0.225463	0.278565	0.328433	0.37375	0.413479	0.447193	0.475282	0.498957	0.520041	0.540608	0.562609	0.587558	0.616359	0.649326	0.686267	0.726547	0.769157	0.812884	0.85649	0.898817	0.93884	0.975736	1.00893	1.03807	1.06295	1.08345	1.0995	1.11103	1.118	1.12044	1.11862	1.11302	1.10434	1.09342	1.08121	1.06856	1.05621	1.04474	1.03461	1.02626	1.02004	1.01621	1.01482	1.01569	1.0184	1.02247	1.02745
0.0299601	0.0774688	0.127461	0.180266	0.235855	0.293554	0.351932	0.408978	0.462503	0.510666	0.552467	0.588017	0.61845	0.645495	0.670979	0.696471	0.723107	0.751538	0.781946	0.814104	0.847474	0.881341	0.914886	0.947244	0.977546	1.00498	1.02883	1.04853	1.06366	1.07401	1.07961	1.08076	1.07802	1.07208	1.06369	1.0536	1.04257	1.03142	1.02099	1.01197	1.00489	1.00004	0.997502	0.997192	0.998876	1.0022	1.00674	1.01203	1.01766	1.02325
0.0708602	0.141034	0.211213	0.280438	0.347071	0.408989	0.464199	0.511524	0.550987	0.583725	0.611551	0.636472	0.660357	0.684791	0.71101	0.739869	0.771792	0.806722	0.844096	0.882945	0.922066	0.960147	0.995855	1.0279	1.05512	1.07662	1.09187	1.10072	1.10352	1.10097	1.09409	1.08408	1.07223	1.05977	1.04786	1.0375	1.02945	1.02418	1.02189	1.02248	1.02558	1.03065	1.03703	1.0441	1.05126	1.05801	1.064	1.069	1.07284	1.07546
0.0544319	0.0887337	0.125491	0.165186	0.207897	0.253141	0.299873	0.346601	0.391631	0.433462	0.471141	0.504397	0.533535	0.55922	0.582298	0.603691	0.624323	0.645041	0.66654	0.689349	0.713845	0.740298	0.76887	0.799563	0.832167	0.866262	0.901245	0.936384	0.970909	1.00406	1.0351	1.06333	1.08815	1.10908	1.1258	1.13819	1.14631	1.15039	1.15076	1.14789	1.14233	1.13474	1.12584	1.11642	1.10725	1.099	1.09216	1.08711	1.0841	1.08319
0.067201	0.102277	0.138795	0.176712	0.215983	0.256441	0.297671	0.338916	0.379097	0.416974	0.451453	0.481878	0.508183	0.530893	0.55098	0.569653	0.588216	0.607976	0.630149	0.655697	0.685219	0.718942	0.756778	0.798337	0.842907	0.889482	0.936816	0.98349	1.02799	1.06878	1.10434	1.13331	1.15469	1.16804	1.17347	1.17158	1.16332	1.14996	1.13301	1.11408	1.09477	1.07656	1.06082	1.04862	1.04066	1.03723	1.03822	1.04318	1.05148	1.0623
0.0446972	0.0863069	0.128942	0.172414	0.216425	0.260507	0.304046	0.346373	0.386936	0.425471	0.462109	0.49734	0.531886	0.566551	0.6021	0.639149	0.678084	0.719019	0.761786	0.805964	0.850921	0.895861	0.939872	0.981985	1.02125	1.05679	1.08792	1.11405	1.13475	1.1497	1.15877	1.16206	1.15991	1.15296	1.14218	1.12876	1.11405	1.09941	1.08608	1.07517	1.06755	1.0637	1.06373	1.06732	1.07385	1.08246	1.09215	1.10184	1.1105	1.11727
0.0406714	0.0752343	0.112003	0.15132	0.193336	0.237697	0.283322	0.32846	0.371108	0.409617	0.443205	0.472128	0.497507	0.520966	0.544289	0.569153	0.596953	0.628689	0.664927	0.705748	0.750716	0.798892	0.848937	0.899246	0.948115	0.993938	1.03536	1.07131	1.10097	1.12374	1.13932	1.14761	1.14885	1.14357	1.13266	1.11734	1.09913	1.07968	1.06057	1.04319	1.02868	1.01785	1.0112	1.00887	1.01075	1.01651	1.02558	1.03723	1.05058	1.06468
0.0624884	0.104312	0.147967	0.193558	0.240991	0.289772	0.33891	0.387038	0.432731	0.474906	0.5131	0.54751	0.57886	0.608186	0.636627	0.665257	0.694962	0.726395	0.759974	0.795862	0.833917	0.87365	0.914249	0.954659	0.993709	1.03026	1.06333	1.09215	1.11619	1.13511	1.14863	1.15661	1.15908	1.15636	1.14905	1.13801	1.12425	1.10896	1.09339	1.07874	1.06611	1.05632	1.04988	1.04701	1.04768	1.05164	1.05842	1.06735	1.07767	1.08856
0.0632086	0.125935	0.188752	0.250823	0.311085	0.36843	0.422116	0.472025	0.51865	0.562903	0.605906	0.648765	0.692363	0.737207	0.783357	0.830444	0.877743	0.924267	0.968871	1.01034	1.04754	1.07953	1.10565	1.12555	1.13911	1.14644	1.1479	1.14412	1.13607	1.12496	1.11215	1.09895	1.08652	1.07575	1.06729	1.06151	1.05854	1.05822	1.0602	1.06401	1.06906	1.07477	1.08054	1.08592	1.0906	1.09437	1.09711	1.09874	1.09924	1.09863
0.0581704	0.126515	0.194505	0.260883	0.32439	0.383716	0.437657	0.485403	0.526801	0.562487	0.59385	0.62279	0.651379	0.681536	0.714793	0.752112	0.793749	0.839167	0.887067	0.935622	0.982781	1.02651	1.06497	1.09667	1.12061	1.13633	1.14391	1.14398	1.13765	1.1264	1.11193	1.09601	1.08032	1.06632	1.0552	1.04773	1.04425	1.0446	1.04825	1.05436	1.0619	1.06986	1.07729	1.08342	1.08775	1.09003	1.09026	1.08862	1.08539	1.08093
0.0419288	0.0931783	0.146316	0.201355	0.257706	0.313976	0.368042	0.417496	0.460318	0.495491	0.523238	0.544839	0.562218	0.577526	0.592775	0.609582	0.629074	0.651904	0.678317	0.708179	0.741003	0.776019	0.812346	0.849135	0.885651	0.921282	0.955521	0.987929	1.01812	1.04573	1.07041	1.09178	1.10951	1.12335	1.13307	1.13855	1.13977	1.13693	1.1305	1.12119	1.10989	1.09763	1.0854	1.07409	1.06441	1.05694	1.05207	1.05001	1.05076	1.05402
0.0474993	0.11013	0.173737	0.237644	0.300961	0.362504	0.420836	0.474476	0.522254	0.563654	0.59899	0.629311	0.656119	0.681058	0.705704	0.731423	0.759246	0.789747	0.822986	0.858564	0.895734	0.933515	0.970815	1.00653	1.03965	1.06927	1.09467	1.11529	1.13079	1.14104	1.14618	1.14655	1.14262	1.13501	1.12444	1.11178	1.09793	1.08379	1.07018	1.05783	1.04733	1.03916	1.03363	1.03089	1.03092	1.0336	1.03869	1.04587	1.05469	1.06459
0.0452025	0.104558	0.16417	0.223355	0.281182	0.336492	0.38817	0.435537	0.478669	0.518519	0.556752	0.595305	0.635846	0.679403	0.726228	0.775867	0.827255	0.87886	0.928941	0.975845	1.01816	1.05471	1.08452	1.1069	1.12152	1.1285	1.12847	1.12255	1.11222	1.09922	1.08533	1.07217	1.06106	1.05295	1.04835	1.04737	1.04972	1.05489	1.06214	1.07067	1.07961	1.08825	1.09603	1.10264	1.10796	1.112	1.11487	1.11668	1.11755	1.11756
0.0340052	0.0843821	0.136118	0.189049	0.242952	0.297335	0.351325	0.403776	0.453491	0.499448	0.541019	0.578134	0.611268	0.64127	0.669165	0.696002	0.722747	0.750174	0.778812	0.808926	0.840514	0.873319	0.906871	0.940561	0.973678	1.00542	1.0349	1.06115	1.08327	1.10046	1.11215	1.11813	1.11857	1.11407	1.10552	1.09402	1.08074	1.06682	1.05333	1.04122	1.03123	1.02382	1.01912	1.01709	1.01758	1.02041	1.02521	1.03149	1.03859	1.04584
0.0470692	0.0962909	0.148176	0.203135	0.261337	0.322478	0.385649	0.449377	0.511822	0.571058	0.62542	0.673816	0.715886	0.752004	0.783149	0.810639	0.835846	0.86004	0.884278	0.909267	0.935268	0.962144	0.989485	1.01672	1.04318	1.06821	1.09121	1.11159	1.12877	1.14226	1.1517	1.15695	1.15812	1.15553	1.14978	1.14162	1.13188	1.12144	1.11116	1.10183	1.09412	1.08856	1.08554	1.0853	1.08781	1.09277	1.0996	1.1076	1.11606	1.12433
[truncated: 51 more columns]
