# Supplementary material for: Distributions of plantar loads are altered when walking in anxiety-inducing virtual settings but not under cognitive demand
Source: PLoS One. 2026 Apr 20;21(4):e0345075. doi: 10.1371/journal.pone.0345075 (PMC13094994; doi:10.1371/journal.pone.0345075)
Supplement: S1 File — Study data is available here. (ZIP) [file pone.0345075.s001.zip › S1 File. Dataset/ProcR_13STL.xlsx]

## Sheet: Sheet1
0.033132	0.0561721	0.0797907	0.103978	0.128762	0.154197	0.180349	0.207292	0.235112	0.263907	0.293809	0.324997	0.357684	0.392092	0.428443	0.466948	0.507729	0.550738	0.595707	0.642153	0.689432	0.73682	0.783542	0.828758	0.871585	0.911194	0.946934	0.978401	1.00542	1.02796	1.04602	1.05957	1.06866	1.07337	1.07387	1.07043	1.06349	1.05362	1.04153	1.02802	1.01381	0.999529	0.985594	0.972268	0.959678	0.947873	0.936895	0.926836	0.917827	0.910004
0.0126188	0.0576679	0.105138	0.155686	0.209879	0.268054	0.330274	0.396345	0.465828	0.53801	0.611853	0.686006	0.758887	0.828777	0.893973	0.952999	1.00477	1.04861	1.08418	1.11138	1.1304	1.14175	1.1462	1.14482	1.1388	1.12941	1.11783	1.10514	1.0922	1.07965	1.06794	1.05734	1.04798	1.03989	1.03302	1.02726	1.02249	1.01854	1.01522	1.01232	1.00962	1.00691	1.004	1.00074	0.997067	0.993002	0.988642	0.984143	0.979712	0.975594
0.0369575	0.0711093	0.107252	0.145846	0.187109	0.230926	0.276856	0.324212	0.372217	0.420205	0.467746	0.514677	0.561024	0.606912	0.652505	0.697951	0.743288	0.788359	0.832775	0.875924	0.917018	0.95517	0.989509	1.01934	1.04427	1.06428	1.07959	1.09052	1.09739	1.10046	1.09997	1.09617	1.0894	1.0801	1.06886	1.05628	1.04299	1.02953	1.01633	1.00373	0.991956	0.981106	0.97117	0.962055	0.953635	0.945801	0.938496	0.931736	0.925584	0.920131
0.0356517	0.0671316	0.100509	0.136252	0.174801	0.216506	0.26155	0.309863	0.361067	0.414457	0.469002	0.523389	0.576137	0.625799	0.671228	0.711787	0.747403	0.778473	0.805677	0.829794	0.85158	0.871708	0.890712	0.908945	0.926586	0.943675	0.960164	0.97597	0.990993	1.00511	1.0182	1.03015	1.04087	1.05027	1.05827	1.06482	1.06991	1.07356	1.07586	1.07691	1.07686	1.07586	1.07409	1.07176	1.06905	1.06617	1.0633	1.06057	1.05808	1.05589
0.0180491	0.0739216	0.133683	0.198102	0.267284	0.340575	0.41661	0.49342	0.568607	0.63962	0.704094	0.760205	0.806954	0.844329	0.873297	0.895601	0.913422	0.928972	0.944122	0.960133	0.977544	0.996226	1.01554	1.03458	1.05241	1.06827	1.08158	1.09206	1.0996	1.10429	1.10634	1.10599	1.10354	1.0992	1.09318	1.08568	1.07694	1.0673	1.05712	1.0468	1.03666	1.02701	1.01809	1.01009	1.00314	0.997307	0.992619	0.989069	0.986604	0.985137
0.0229597	0.0668194	0.113671	0.164397	0.219634	0.279514	0.343596	0.41096	0.480352	0.550309	0.619278	0.685763	0.748483	0.806514	0.85935	0.90683	0.948968	0.98581	1.01736	1.04354	1.06425	1.0794	1.08904	1.09338	1.09279	1.08783	1.07915	1.06752	1.05374	1.03862	1.0229	1.00726	0.992254	0.978396	0.966061	0.955461	0.946638	0.939495	0.933858	0.929529	0.926333	0.924136	0.922842	0.922362	0.922595	0.923409	0.924652	0.926149	0.92771	0.929149
0.036839	0.0617491	0.0892377	0.120394	0.156052	0.196615	0.242058	0.292028	0.34593	0.40297	0.462159	0.52235	0.582318	0.640917	0.697277	0.750938	0.8018	0.849936	0.895368	0.937922	0.977196	1.01263	1.04361	1.0696	1.09027	1.10555	1.11565	1.12104	1.12226	1.11986	1.11432	1.10603	1.09536	1.08266	1.06835	1.05294	1.03704	1.02127	1.00627	0.992578	0.980639	0.970713	0.962918	0.957244	0.95357	0.951704	0.951423	0.9525	0.954732	0.957958
0.0260577	0.0573047	0.090269	0.125217	0.162392	0.201848	0.243276	0.285963	0.328921	0.371116	0.411737	0.450406	0.487261	0.522902	0.55826	0.594419	0.632417	0.673002	0.716455	0.762527	0.810466	0.859073	0.906819	0.952042	0.9932	1.02911	1.05907	1.08288	1.10072	1.11305	1.12038	1.12322	1.12195	1.11694	1.10853	1.09712	1.08328	1.06773	1.05124	1.03459	1.01847	1.00348	0.990118	0.978726	0.969507	0.96253	0.957754	0.955042	0.954191	0.954957
0.0355892	0.0780642	0.120685	0.162839	0.203674	0.242247	0.277764	0.309778	0.338273	0.363622	0.386475	0.407619	0.427853	0.447884	0.468249	0.489279	0.511084	0.533564	0.556442	0.57934	0.601853	0.623628	0.644415	0.664102	0.682718	0.700435	0.717522	0.734294	0.75107	0.768152	0.785803	0.804209	0.823449	0.843489	0.864202	0.88537	0.906697	0.9278	0.948242	0.967568	0.985376	1.00136	1.01535	1.02731	1.0373	1.04548	1.0521	1.05744	1.06184	1.06556
0.0391694	0.07551	0.113475	0.153258	0.194854	0.237929	0.28181	0.325592	0.36833	0.409259	0.447961	0.484451	0.51915	0.552778	0.586243	0.620529	0.656536	0.694896	0.735851	0.779171	0.824128	0.869548	0.913996	0.956034	0.994463	1.02846	1.05759	1.08173	1.10093	1.11534	1.12508	1.13024	1.13092	1.12731	1.11973	1.10873	1.095	1.07937	1.06271	1.04593	1.02981	1.01501	1.00199	0.991061	0.982389	0.976037	0.971926	0.969838	0.969457	0.970435
0.022732	0.0718214	0.122265	0.17394	0.226571	0.279764	0.333087	0.386141	0.438619	0.490333	0.541217	0.591304	0.640698	0.689538	0.737944	0.785944	0.833379	0.879805	0.924461	0.966324	1.00428	1.03728	1.06454	1.08556	1.10025	1.10886	1.11195	1.11032	1.10487	1.09649	1.086	1.0741	1.06147	1.04866	1.03617	1.02437	1.0135	1.00371	0.995083	0.987634	0.981354	0.976241	0.972281	0.969414	0.967526	0.966486	0.966179	0.96651	0.967407	0.968821
0.0251544	0.0572525	0.0914377	0.128396	0.168823	0.213203	0.261692	0.314119	0.37003	0.428717	0.489228	0.550392	0.610875	0.66932	0.724588	0.776016	0.823489	0.867286	0.907797	0.94529	0.979799	1.01112	1.03887	1.06259	1.08186	1.0964	1.10605	1.11095	1.11141	1.10798	1.10127	1.09193	1.08062	1.06795	1.05442	1.04045	1.0264	1.0126	0.999329	0.986831	0.975242	0.964622	0.954977	0.946298	0.938577	0.931816	0.926023	0.921222	0.917447	0.914727
0.0458779	0.0686343	0.0929363	0.119403	0.148454	0.180252	0.214777	0.251952	0.291706	0.333975	0.378688	0.425778	0.475191	0.526879	0.580746	0.636548	0.693783	0.751641	0.809093	0.865004	0.918205	0.967528	1.01188	1.05033	1.08218	1.10709	1.12504	1.13637	1.14165	1.14168	1.13726	1.12924	1.11843	1.10563	1.09167	1.07733	1.06335	1.05035	1.03888	1.02929	1.02182	1.01648	1.0132	1.0118	1.0121	1.01389	1.01698	1.02117	1.02626	1.03201
0.0314847	0.0675094	0.104621	0.142904	0.182387	0.223066	0.264961	0.308161	0.352835	0.399202	0.447475	0.497782	0.550091	0.604136	0.659379	0.714986	0.769867	0.82278	0.872475	0.917833	0.957986	0.992403	1.0209	1.04356	1.06068	1.07262	1.07979	1.08253	1.08121	1.07624	1.06807	1.05726	1.04448	1.03054	1.01626	1.00244	0.98983	0.979061	0.970624	0.964802	0.961659	0.961065	0.962745	0.966319	0.971338	0.977309	0.983744	0.990202	0.996306	1.00177
0.0229633	0.0605138	0.101113	0.145793	0.195379	0.250244	0.310192	0.37451	0.44209	0.511542	0.581318	0.649887	0.7159	0.77828	0.836239	0.889249	0.936995	0.979323	1.0162	1.04763	1.07363	1.09424	1.10949	1.11954	1.12462	1.12506	1.12127	1.11375	1.10304	1.08974	1.07447	1.05778	1.04022	1.02228	1.00444	0.987074	0.970481	0.954849	0.9403	0.926912	0.914748	0.903863	0.89431	0.886153	0.879455	0.874254	0.870535	0.868198	0.867068	0.866922
0.0226661	0.0602073	0.0995567	0.141056	0.185005	0.231418	0.279888	0.329645	0.379787	0.42954	0.478441	0.526398	0.573658	0.620681	0.667955	0.715842	0.764504	0.813844	0.863427	0.912403	0.959525	1.00331	1.04231	1.07533	1.10162	1.12087	1.13326	1.13932	1.1398	1.13557	1.12746	1.11628	1.10275	1.08756	1.07132	1.05457	1.03773	1.02114	1.00506	0.989708	0.975272	0.96188	0.94965	0.938705	0.929174	0.921174	0.914772	0.909946	0.906581	0.904498
0.0367761	0.0595896	0.0843421	0.111787	0.142561	0.176991	0.215012	0.256249	0.300147	0.346102	0.393586	0.442234	0.491871	0.542462	0.59403	0.646556	0.699861	0.753476	0.806587	0.858099	0.906803	0.951568	0.991482	1.02595	1.05472	1.07783	1.09551	1.10816	1.11623	1.12009	1.12006	1.11635	1.10918	1.09877	1.08547	1.06974	1.05212	1.03324	1.01375	0.994228	0.975218	0.957175	0.940479	0.925404	0.912096	0.900586	0.890831	0.882753	0.876275	0.871346
0.0200232	0.0453757	0.0727925	0.103029	0.136952	0.17534	0.218698	0.267128	0.320259	0.377238	0.436813	0.497545	0.558109	0.617516	0.675126	0.730498	0.783236	0.832909	0.879061	0.921257	0.959128	0.992392	1.02085	1.04439	1.06295	1.07664	1.08565	1.09034	1.09112	1.08846	1.0829	1.0751	1.06578	1.05565	1.04542	1.03574	1.02716	1.02012	1.01491	1.01163	1.01024	1.01057	1.01244	1.01564	1.01994	1.02508	1.03075	1.03662	1.04236	1.04763
0.0156794	0.0732409	0.132903	0.194768	0.258745	0.324366	0.390691	0.456462	0.520389	0.581373	0.63858	0.691465	0.739788	0.783609	0.823202	0.858948	0.891227	0.920354	0.946551	0.969935	0.990524	1.00825	1.02302	1.03477	1.04352	1.04947	1.05295	1.05439	1.0543	1.05317	1.05148	1.04966	1.04804	1.04686	1.04628	1.0463	1.04683	1.04765	1.04849	1.04913	1.04937	1.04914	1.0484	1.04721	1.04565	1.04382	1.04182	1.03976	1.03778	1.03608
0.0309508	0.0817902	0.135381	0.192398	0.253081	0.31705	0.383375	0.450834	0.518197	0.584404	0.648647	0.71035	0.76907	0.824396	0.87594	0.923372	0.966409	1.00476	1.03815	1.06636	1.08928	1.10693	1.11944	1.12708	1.13025	1.12945	1.12532	1.1185	1.10959	1.09913	1.08747	1.07486	1.06149	1.04752	1.03312	1.01847	1.00376	0.989201	0.97498	0.961274	0.948263	0.936137	0.925074	0.915217	0.906686	0.899589	0.894018	0.890046	0.887718	0.887044
0.00686331	0.0408896	0.0761187	0.112774	0.151149	0.191439	0.23365	0.277651	0.323273	0.37038	0.418871	0.468644	0.51953	0.571204	0.623115	0.67453	0.724691	0.772964	0.818874	0.862066	0.902223	0.938991	0.971972	1.00079	1.02518	1.04503	1.0604	1.07154	1.07875	1.08239	1.08282	1.08038	1.07539	1.0682	1.05918	1.04873	1.03729	1.02526	1.01303	1.001	0.989525	0.978885	0.969271	0.960812	0.953593	0.947635	0.942865	0.939137	0.936269	0.934076
0.0249253	0.0519785	0.0817109	0.115084	0.15294	0.195722	0.243308	0.295004	0.349658	0.405854	0.462141	0.517191	0.569877	0.619379	0.665329	0.707888	0.747627	0.785282	0.821494	0.856618	0.890619	0.923085	0.953353	0.980715	1.0046	1.02471	1.04098	1.05356	1.06269	1.06862	1.07155	1.0716	1.06886	1.06344	1.05554	1.04548	1.03366	1.02058	1.00679	0.992871	0.979369	0.966717	0.955203	0.944967	0.936029	0.928348	0.92186	0.916498	0.912206	0.908944
0.0381944	0.0758679	0.11446	0.153726	0.193548	0.233896	0.274706	0.315774	0.356758	0.397271	0.436984	0.475688	0.513364	0.550203	0.58654	0.622752	0.65916	0.69598	0.733292	0.771038	0.809006	0.846841	0.884056	0.920037	0.95405	0.985283	1.01297	1.03653	1.05566	1.07033	1.08071	1.08712	1.08989	1.08938	1.0859	1.07976	1.07129	1.06094	1.04922	1.03677	1.0242	1.01211	1.00099	0.991222	0.983077	0.976751	0.97234	0.969834	0.969144	0.970127
0.0473887	0.0825277	0.118133	0.153824	0.189154	0.223675	0.257018	0.288948	0.319393	0.348436	0.376278	0.403181	0.429428	0.455264	0.480834	0.506161	0.531167	0.555719	0.57966	0.602871	0.625341	0.647205	0.668727	0.69025	0.712171	0.73494	0.75901	0.78474	0.812282	0.841541	0.872188	0.903686	0.935335	0.966339	0.995881	1.02318	1.04753	1.06834	1.08517	1.09778	1.10617	1.11053	1.11126	1.10894	1.10432	1.09821	1.09145	1.08481	1.07892	1.07426
0.0347182	0.0706978	0.108678	0.149319	0.193117	0.240145	0.289993	0.341954	0.39528	0.449312	0.503508	0.557409	0.610641	0.66296	0.714282	0.764627	0.813951	0.861965	0.908041	0.951243	0.990473	1.02469	1.0531	1.07522	1.09094	1.10048	1.10433	1.10322	1.09794	1.0893	1.0781	1.06502	1.05067	1.03558	1.02022	1.00503	0.990386	0.976586	0.963824	0.952211	0.941814	0.932681	0.924867	0.918446	0.913469	0.909904	0.907603	0.906328	0.905817	0.905874
0.0342136	0.0762117	0.12037	0.16705	0.216443	0.268418	0.322447	0.377651	0.432934	0.487174	0.539408	0.588946	0.635422	0.678815	0.719493	0.758177	0.795741	0.832914	0.870048	0.907019	0.943277	0.977989	1.01022	1.03908	1.06386	1.08408	1.09958	1.11044	1.11693	1.11947	1.11849	1.11443	1.1077	1.09877	1.0881	1.0762	1.06358	1.05071	1.03802	1.02588	1.01463	1.00456	0.995792	0.988354	0.982198	0.977271	0.973511	0.970843	0.969178	0.968445
0.041577	0.0745931	0.10854	0.143594	0.179894	0.217467	0.256297	0.296448	0.338151	0.381788	0.427807	0.476631	0.528562	0.583676	0.641727	0.702118	0.763902	0.825782	0.886159	0.94328	0.995427	1.04108	1.07908	1.10872	1.12981	1.14263	1.1479	1.14665	1.14015	1.12969	1.11648	1.10161	1.08595	1.07025	1.05511	1.04103	1.02839	1.01744	1.00829	1.00093	0.995282	0.991208	0.988524	0.987032	0.986555	0.986932	0.988021	0.989726	0.992024	0.994946
0.0303981	0.0689759	0.107736	0.146119	0.183565	0.219513	0.253478	0.285132	0.314354	0.341236	0.366041	0.389151	0.411002	0.432024	0.452596	0.473	0.493394	0.513807	0.534156	0.554299	0.574119	0.593616	0.61295	0.632416	0.6524	0.673316	0.695513	0.719178	0.744294	0.770654	0.797934	0.825767	0.85377	0.881543	0.90867	0.934736	0.959351	0.982165	1.00287	1.02118	1.03688	1.04976	1.05971	1.06673	1.07089	1.0724	1.07155	1.0687	1.06427	1.05876
0.0446041	0.0752739	0.105823	0.135702	0.164432	0.191663	0.217215	0.241104	0.263553	0.284959	0.305827	0.326712	0.348169	0.370712	0.394761	0.420629	0.448507	0.47848	0.510542	0.544616	0.580547	0.618075	0.656821	0.696313	0.736039	0.775508	0.814289	0.851991	0.888219	0.922534	0.954428	0.98334	1.00871	1.03009	1.04719	1.05994	1.0685	1.07321	1.07462	1.07345	1.07059	1.06696	1.06341	1.06061	1.05903	1.05892	1.06033	1.06315	1.06719	1.07224
0.0417376	0.0704395	0.101596	0.135881	0.173657	0.214798	0.258624	0.303963	0.349314	0.393063	0.433724	0.470137	0.501574	0.527762	0.548884	0.565541	0.578669	0.589417	0.599069	0.608953	0.620353	0.634421	0.652086	0.673953	0.700244	0.730763	0.764919	0.801758	0.84004	0.878391	0.915467	0.950051	0.981105	1.00779	1.02949	1.04574	1.05632	1.06126	1.06081	1.05548	1.04606	1.03353	1.01906	1.00386	0.989032	0.975538	0.964076	0.955089	0.948793	0.945236
0.0284546	0.0593661	0.0916611	0.125634	0.161486	0.199197	0.238488	0.278908	0.319983	0.361329	0.402732	0.444209	0.486023	0.528587	0.572301	0.617433	0.66404	0.711911	0.760505	0.808957	0.856173	0.900985	0.942295	0.979218	1.0112	1.03808	1.05997	1.07718	1.09008	1.09902	1.10429	1.10615	1.10482	1.10055	1.09362	1.08439	1.07337	1.06114	1.04832	1.03546	1.02301	1.0112	1.00015	0.989905	0.980506	0.972057	0.964705	0.958628	0.954013	0.951021
0.0318357	0.0781524	0.126836	0.178453	0.233365	0.291558	0.352616	0.415841	0.480401	0.545388	0.609758	0.672284	0.731671	0.786846	0.837196	0.882561	0.923026	0.958717	0.989691	1.01593	1.0374	1.05408	1.06604	1.0735	1.07685	1.07665	1.07356	1.06826	1.06136	1.05332	1.04451	1.03522	1.0257	1.01617	1.00681	0.997698	0.988881	0.980411	0.972386	0.964921	0.958103	0.95195	0.946433	0.941494	0.937081	0.933151	0.92968	0.92668	0.924206	0.92236
0.0273557	0.0622873	0.0990935	0.13818	0.179885	0.224307	0.27119	0.319927	0.369667	0.419456	0.468359	0.515586	0.56065	0.603497	0.644478	0.684178	0.723189	0.761941	0.800595	0.839028	0.876839	0.913362	0.947744	0.979085	1.0066	1.02972	1.04817	1.06197	1.07137	1.07676	1.07854	1.07705	1.07262	1.06563	1.05657	1.04603	1.03462	1.02299	1.01173	1.00144	0.992647	0.985801	0.981221	0.979064	0.979306	0.981757	0.986109	0.991971	0.998899	1.00643
0.0428784	0.0802865	0.119437	0.160537	0.203451	0.24771	0.2926	0.337271	0.380848	0.422538	0.461734	0.498094	0.531578	0.562387	0.590877	0.617489	0.642723	0.667087	0.691039	0.714928	0.738959	0.763177	0.7875	0.811771	0.835805	0.859396	0.882315	0.904302	0.925067	0.944313	0.961786	0.977331	0.990913	1.0026	1.01257	1.02104	1.02831	1.03465	1.0403	1.04544	1.05015	1.05442	1.0582	1.06142	1.06411	1.06626	1.06797	1.06935	1.07057	1.0717
[truncated: 51 more columns]
