# Supplementary material for: Distributions of plantar loads are altered when walking in anxiety-inducing virtual settings but not under cognitive demand
Source: PLoS One. 2026 Apr 20;21(4):e0345075. doi: 10.1371/journal.pone.0345075 (PMC13094994; doi:10.1371/journal.pone.0345075)
Supplement: S1 File — Study data is available here. (ZIP) [file pone.0345075.s001.zip › S1 File. Dataset/ProcRLat_28DTL.xlsx]

## Sheet: Sheet1
1.0138	3.55449	6.44782	9.85243	13.8881	18.6131	24.0134	30.0142	36.4974	43.3092	50.2747	57.2268	64.025	70.5575	76.7435	82.5402	87.9488	93.017	97.8259	102.465	107.012	111.524	116.038	120.569	125.104	129.609	134.039	138.359	142.552	146.598	150.448	154.018	157.206	159.936	162.185	163.989	165.433	166.634	167.742	168.92	170.327	172.086	174.273	176.931	180.091	183.79	188.057	192.899	198.298	204.223
-1.15203	-0.459381	0.531575	1.94638	3.89789	6.47017	9.70558	13.5868	18.0245	22.8719	27.9531	33.0832	38.0845	42.8111	47.1645	51.0899	54.5692	57.6222	60.3094	62.7256	64.9839	67.1907	69.4226	71.7237	74.1198	76.6206	79.2117	81.8671	84.5813	87.3795	90.2958	93.3539	96.5624	99.9163	103.402	107.001	110.694	114.466	118.311	122.228	126.204	130.213	134.213	138.148	141.954	145.569	148.959	152.124	155.103	157.966
-1.06136	-0.392368	0.503021	1.72765	3.38633	5.57672	8.36876	11.7809	15.7678	20.2227	24.9945	29.918	34.851	39.702	44.4431	49.0988	53.7251	58.4011	63.226	68.3008	73.7065	79.4976	85.7014	92.3107	99.2814	106.543	114.009	121.588	129.183	136.705	144.065	151.183	157.994	164.458	170.555	176.294	181.698	186.795	191.599	196.11	200.334	204.29	208	211.476	214.719	217.718	220.461	222.946	225.2	227.281
11.7296	19.2434	26.7498	34.1017	41.1931	47.9368	54.2488	60.0439	65.2324	69.7188	73.4121	76.2359	78.1318	79.0698	79.0716	78.228	76.6965	74.6844	72.419	70.1115	67.9327	66.0072	64.4114	63.1739	62.2839	61.7052	61.3905	61.2939	61.3783	61.6177	62.0004	62.531	63.223	64.0857	65.1228	66.3442	67.7803	69.4875	71.5445	74.0277	76.9796	80.3954	84.2319	88.4194	92.8733	97.5116	102.269	107.097	111.964	116.84
-0.634371	-0.649092	-0.549278	-0.274149	0.246818	1.08731	2.31233	3.96184	6.03703	8.49971	11.2884	14.3391	17.5928	20.987	24.4451	27.8814	31.2182	34.3938	37.3629	40.0996	42.5992	44.8692	46.9119	48.7129	50.2464	51.4911	52.4433	53.1156	53.5262	53.691	53.6287	53.3673	52.9454	52.4079	51.8003	51.163	50.5305	49.9395	49.4339	49.0632	48.8786	48.9289	49.2488	49.8459	50.695	51.7397	52.8966	54.0648	55.1492	56.0797
-1.12235	-0.835035	-0.276926	0.688974	2.20095	4.37631	7.28084	10.9068	15.1799	19.9886	25.2132	30.7471	36.5123	42.4622	48.5653	54.7852	61.072	67.3657	73.605	79.7363	85.7276	91.5769	97.3076	102.958	108.577	114.22	119.936	125.752	131.661	137.617	143.536	149.306	154.811	159.96	164.691	168.974	172.794	176.15	179.045	181.481	183.462	185.008	186.152	186.947	187.467	187.819	188.134	188.547	189.157	190.024
-0.786176	-0.0856656	0.882521	2.25136	4.13069	6.57784	9.57026	13.0092	16.7657	20.727	24.8085	28.9502	33.1099	37.2442	41.2963	45.2085	48.9358	52.4452	55.7104	58.7102	61.4312	63.8769	66.0792	68.101	70.0258	71.9415	73.9267	76.0415	78.3259	80.8004	83.4633	86.2879	89.2246	92.2113	95.1841	98.0767	100.817	103.33	105.553	107.447	108.998	110.213	111.123	111.785	112.281	112.703	113.141	113.675	114.367	115.269
-1.01887	0.499618	2.30379	4.55297	7.36344	10.7802	14.7657	19.2225	24.0285	29.0527	34.1627	39.2327	44.1444	48.7851	53.0543	56.8633	60.1107	62.6536	64.2927	64.7748	63.8115	61.1189	56.4875	49.8894	41.6147	32.3665	23.1222	14.7546	7.76661	2.31872	-1.63181	-4.21436	-5.56072	-5.7492	-4.7754	-2.54817	1.0889	6.30915	13.2244	21.7736	31.5769	41.8592	51.6583	60.2281	67.2397	72.7052	76.8386	79.9494	82.3676	84.3993
-0.663173	0.265333	1.33476	2.60856	4.15169	6.01496	8.21302	10.7155	13.4548	16.3375	19.2598	22.1236	24.8404	27.3268	29.5088	31.3376	32.8004	33.9181	34.7345	35.3	35.6535	35.8157	35.8031	35.6487	35.4035	35.1185	34.8332	34.5843	34.4096	34.3393	34.3904	34.5668	34.8584	35.2381	35.6637	36.0843	36.4477	36.7087	36.8392	36.8304	36.6916	36.4498	36.1491	35.8422	35.58	35.4091	35.3693	35.4891	35.7812	36.2373
-0.599022	1.08585	2.92929	5.0062	7.37532	10.0515	12.9931	16.1157	19.3218	22.5171	25.6144	28.5395	31.2345	33.659	35.7918	37.628	39.179	40.4762	41.569	42.5155	43.3697	44.1756	44.97	45.7863	46.6453	47.5489	48.4874	49.4525	50.438	51.4344	52.4372	53.4607	54.5403	55.7255	57.0797	58.6823	60.623	62.992	65.8827	69.401	73.6573	78.7485	84.7464	91.6882	99.5634	108.308	117.816	127.944	138.523	149.362
-0.834459	-0.796028	-0.629307	-0.247686	0.446408	1.55227	3.15714	5.32215	8.06708	11.3529	15.0808	19.1191	23.3311	27.5788	31.7245	35.6452	39.245	42.4592	45.2514	47.6047	49.5171	51.008	52.1264	52.9504	53.5742	54.0908	54.5783	55.0943	55.6798	56.3643	57.1683	58.1038	59.1698	60.3551	61.6516	63.063	64.607	66.3153	68.2262	70.3707	72.7636	75.4036	78.2763	81.3614	84.6399	88.0988	91.7344	95.5508	99.5502	103.726
-0.533934	0.64118	1.97397	3.53303	5.35561	7.44301	9.76529	12.2711	14.9036	17.6179	20.3963	23.2579	26.253	29.4419	32.8706	36.5547	40.467	44.5415	48.6912	52.8235	56.8487	60.6893	64.2882	67.6143	70.6611	73.445	76.0006	78.3726	80.6029	82.7173	84.7162	86.5831	88.3068	89.8924	91.3533	92.7	93.9359	95.0549	96.0426	96.8796	97.5472	98.0333	98.3355	98.4591	98.4087	98.1845	97.7916	97.2622	96.673	96.1376
1.89955	2.96681	4.21581	5.73667	7.57866	9.73094	12.1237	14.6546	17.2229	19.7494	22.1862	24.5268	26.8072	29.0943	31.4702	34.0153	36.7973	39.8761	43.3102	47.148	51.4109	56.0818	61.1068	66.4087	71.9043	77.5167	83.1801	88.8318	94.3978	99.7895	104.922	109.738	114.222	118.397	122.298	125.953	129.368	132.543	135.48	138.185	140.676	142.996	145.207	147.371	149.538	151.742	154.006	156.351	158.791	161.346
0.80425	2.25917	4.05561	6.35331	9.26639	12.834	17.0067	21.6571	26.6119	31.6886	36.7255	41.596	46.2161	50.5527	54.6265	58.5031	62.274	66.0414	69.9059	73.952	78.241	82.8093	87.6651	92.783	98.1025	103.532	108.96	114.278	119.39	124.218	128.698	132.787	136.456	139.69	142.482	144.823	146.688	148.03	148.798	148.949	148.462	147.352	145.675	143.533	141.081	138.509	136.02	133.794	131.961	130.602
-0.844589	-0.169542	0.703038	1.84695	3.33873	5.24253	7.59642	10.3987	13.6055	17.1468	20.9452	24.9229	29.0059	33.1239	37.2062	41.1746	44.9452	48.4432	51.6239	54.4832	57.0551	59.3994	61.5872	63.686	65.7533	67.8445	70.0255	72.3751	74.9699	77.8636	81.0665	84.5346	88.178	91.887	95.5617	99.1314	102.567	105.883	109.139	112.424	115.845	119.517	123.558	128.086	133.203	138.982	145.444	152.555	160.22	168.3
-0.820769	0.330126	1.64536	3.18233	4.99745	7.13688	9.62196	12.4348	15.5162	18.7774	22.1133	25.407	28.5375	31.3938	33.8843	35.9451	37.5527	38.7292	39.5311	40.0329	40.3149	40.4582	40.5348	40.5987	40.6889	40.8386	41.076	41.4196	41.877	42.444	43.098	43.793	44.4707	45.0799	45.5879	45.977	46.2363	46.353	46.3129	46.1057	45.7316	45.2064	44.5682	43.8792	43.2087	42.6076	42.0971	41.6809	41.3588	41.1245
-0.51681	1.54197	3.73814	6.14316	8.81051	11.7534	14.9378	18.3057	21.8043	25.3901	29.0246	32.6814	36.3476	40.0108	43.6452	47.2077	50.6454	53.901	56.9172	59.6463	62.0639	64.1783	66.0303	67.6817	69.199	70.644	72.0739	73.5436	75.1064	76.8056	78.6658	80.6919	82.8777	85.2184	87.7145	90.3632	93.1469	96.0331	98.9883	101.995	105.054	108.176	111.363	114.605	117.875	121.138	124.364	127.533	130.645	133.72
7.26783	9.42033	11.6135	13.8177	15.9898	18.0851	20.0639	21.8933	23.5538	25.0448	26.383	27.5931	28.7006	29.7304	30.7097	31.6723	32.6589	33.712	34.8635	36.1284	37.5058	38.9852	40.5542	42.202	43.9143	45.6654	47.414	49.1087	50.695	52.1215	53.3511	54.369	55.1768	55.7838	56.2076	56.4805	56.647	56.759	56.8718	57.0412	57.3202	57.7544	58.376	59.1987	60.2165	61.4057	62.7308	64.149	65.6106	67.0614
1.63217	3.1222	4.79709	6.73721	9.00557	11.6262	14.5762	17.7918	21.1829	24.6517	28.1126	31.5065	34.7966	37.9552	40.9581	43.7905	46.4518	48.953	51.315	53.5776	55.8059	58.0775	60.4618	63.0104	65.7595	68.7378	71.9714	75.4791	79.2684	83.3357	87.6617	92.2057	96.9048	101.688	106.497	111.295	116.073	120.84	125.602	130.356	135.087	139.774	144.395	148.927	153.358	157.669	161.831	165.813	169.606	173.233
1.58903	3.21972	5.03311	7.10015	9.45071	12.0679	14.8918	17.8336	20.8052	23.7448	26.6189	29.4049	32.0757	34.5942	36.9192	39.0206	40.8863	42.5157	43.9166	45.1091	46.1292	47.0315	47.8872	48.7723	49.7508	50.8635	52.1334	53.5783	55.2158	57.0553	59.0904	61.3002	63.6563	66.1297	68.6954	71.3361	74.0415	76.8042	79.6156	82.4644	85.3437	88.264	91.254	94.345	97.5637	100.938	104.493	108.248	112.209	116.373
-1.21276	-0.316093	0.883266	2.55335	4.83873	7.83144	11.5547	15.9711	21.0074	26.5748	32.5807	38.9329	45.542	52.3194	59.1787	66.0497	72.8969	79.7177	86.5219	93.314	100.082	106.787	113.357	119.692	125.684	131.239	136.29	140.799	144.761	148.21	151.225	153.934	156.522	159.198	162.164	165.568	169.494	173.959	178.921	184.302	189.991	195.864	201.791	207.653	213.35	218.797	223.922	228.672	233.008	236.914
-0.555941	-0.180559	0.285232	0.888191	1.67676	2.70207	4.01295	5.64683	7.6296	9.98009	12.7008	15.7604	19.0926	22.6133	26.2329	29.8598	33.4071	36.8037	39.997	42.9514	45.6443	48.0631	50.2143	52.1375	53.9045	55.5952	57.2748	58.9884	60.7633	62.6068	64.5021	66.4097	68.2833	70.0901	71.813	73.4378	74.9398	76.2818	77.4241	78.3343	78.9928	79.3999	79.5891	79.6252	79.5784	79.5	79.4142	79.3201	79.2003	79.0394
-0.937847	0.645485	2.478	4.65003	7.23413	10.2678	13.7373	17.5715	21.655	25.8565	30.0529	34.1384	38.0278	41.6587	44.9942	48.0201	50.7437	53.2021	55.4733	57.6735	59.9414	62.4187	65.2322	68.4772	72.2056	76.413	81.0325	85.9467	91.0021	96.0239	100.831	105.245	109.115	112.329	114.833	116.619	117.723	118.228	118.27	118.042	117.776	117.722	118.11	119.121	120.868	123.385	126.648	130.589	135.112	140.097
0.885177	0.938092	1.09758	1.42148	1.98218	2.86925	4.18276	6.0065	8.38122	11.3055	14.7544	18.6932	23.0876	27.9133	33.1584	38.8119	44.8448	51.206	57.8291	64.6416	71.5775	78.5894	85.6497	92.7532	99.9211	107.192	114.604	122.18	129.923	137.82	145.839	153.935	162.06	170.164	178.188	186.065	193.733	201.141	208.246	215.001	221.347	227.234	232.64	237.574	242.056	246.115	249.792	253.14	256.215	259.077
-0.627715	0.814076	2.39462	4.16514	6.18051	8.47827	11.0606	13.8972	16.9451	20.1631	23.5099	26.9427	30.4276	33.9468	37.4985	41.0998	44.7917	48.6423	52.7437	57.1943	62.0765	67.446	73.3302	79.7265	86.6053	93.9149	101.578	109.487	117.511	125.504	133.319	140.826	147.914	154.503	160.548	166.026	170.932	175.271	179.072	182.379	185.254	187.771	190.009	192.051	193.983	195.884	197.816	199.813	201.883	204.015
-0.788676	0.139326	1.27343	2.7092	4.52483	6.76928	9.44964	12.5302	15.9523	19.6579	23.5986	27.7332	32.0211	36.4186	40.8814	45.3632	49.8095	54.1636	58.3813	62.4311	66.2874	69.9309	73.3525	76.5583	79.5709	82.4217	85.1417	87.7557	90.2765	92.6993	95.0096	97.2003	99.2792	101.26	103.156	104.976	106.738	108.473	110.221	112.021	113.908	115.908	118.029	120.263	122.585	124.966	127.39	129.868	132.43	135.114
[truncated: 51 more columns]
