# Supplementary material for: Distributions of plantar loads are altered when walking in anxiety-inducing virtual settings but not under cognitive demand
Source: PLoS One. 2026 Apr 20;21(4):e0345075. doi: 10.1371/journal.pone.0345075 (PMC13094994; doi:10.1371/journal.pone.0345075)
Supplement: S1 File — Study data is available here. (ZIP) [file pone.0345075.s001.zip › S1 File. Dataset/ProcR_42STH.xlsx]

## Sheet: Sheet1
0.0471545	0.103714	0.160484	0.21662	0.270961	0.322138	0.368849	0.410173	0.445716	0.475592	0.500296	0.520575	0.537316	0.551436	0.563784	0.57509	0.585963	0.596907	0.608354	0.620704	0.634337	0.649591	0.666752	0.686036	0.707531	0.731149	0.756608	0.783428	0.810966	0.838444	0.864975	0.889621	0.911475	0.929784	0.944032	0.953983	0.959675	0.961388	0.959616	0.955048	0.948501	0.940839	0.9329	0.92544	0.919069	0.914192	0.910983	0.909422	0.909348	0.910494
0.0599061	0.109936	0.159476	0.207379	0.252463	0.293667	0.330216	0.361745	0.388335	0.410464	0.428874	0.444404	0.457829	0.469753	0.480546	0.490367	0.499229	0.507081	0.513864	0.519554	0.524208	0.527998	0.53123	0.534324	0.537769	0.542105	0.547888	0.555631	0.565735	0.578472	0.594005	0.612394	0.6336	0.657472	0.683734	0.711957	0.741564	0.771849	0.802004	0.831127	0.858254	0.882432	0.90281	0.918736	0.92983	0.936028	0.937566	0.934967	0.929029	0.920792
0.0342105	0.0770785	0.120281	0.163228	0.205332	0.24594	0.284329	0.319808	0.351866	0.380314	0.405306	0.427272	0.446819	0.464629	0.481351	0.497536	0.513593	0.529768	0.546098	0.562455	0.578655	0.594586	0.61028	0.625938	0.641916	0.658657	0.676573	0.695927	0.716767	0.738915	0.761993	0.785494	0.808861	0.831548	0.853055	0.872944	0.890843	0.906462	0.919581	0.930047	0.93776	0.942677	0.944836	0.944393	0.941645	0.937044	0.931187	0.924764	0.918459	0.91285
0.0258891	0.066744	0.108486	0.150921	0.193783	0.236646	0.278961	0.320167	0.35981	0.397614	0.433476	0.467417	0.499521	0.529904	0.558677	0.585947	0.611813	0.636402	0.659885	0.682443	0.704223	0.725325	0.745812	0.765705	0.784981	0.803585	0.821458	0.838537	0.854741	0.869934	0.883912	0.896434	0.907271	0.916226	0.923142	0.927918	0.930553	0.931176	0.930037	0.92748	0.923907	0.919729	0.915323	0.911008	0.907068	0.903766	0.901341	0.899975	0.89976	0.900695
0.0646324	0.0936044	0.122323	0.150192	0.176795	0.201943	0.225678	0.24824	0.270011	0.291446	0.313002	0.335077	0.357988	0.381984	0.407297	0.43415	0.462706	0.493005	0.524932	0.558227	0.592525	0.627418	0.662493	0.697341	0.731537	0.764633	0.796166	0.825656	0.852602	0.876469	0.896713	0.912878	0.924704	0.932198	0.935636	0.935519	0.932509	0.927373	0.920942	0.914043	0.907409	0.901599	0.896985	0.893783	0.89209	0.891911	0.893174	0.895752	0.899471	0.904083
0.0590865	0.131742	0.203167	0.271442	0.334963	0.392727	0.444448	0.490498	0.531771	0.569494	0.605022	0.639647	0.674462	0.710216	0.747181	0.785019	0.822778	0.859117	0.892666	0.922285	0.947152	0.966774	0.980959	0.98977	0.993509	0.992691	0.988021	0.980374	0.970755	0.96023	0.949829	0.940442	0.932755	0.927234	0.92412	0.923447	0.925063	0.928683	0.933939	0.94041	0.947644	0.955173	0.962574	0.969522	0.975795	0.981241	0.985716	0.989081	0.991237	0.992175
0.0489709	0.113283	0.176289	0.236186	0.291432	0.340995	0.384527	0.42234	0.455218	0.484164	0.510202	0.534293	0.557315	0.580055	0.603196	0.627297	0.652784	0.679939	0.708876	0.739501	0.771457	0.804098	0.836522	0.867687	0.896567	0.92227	0.944114	0.961658	0.974699	0.983246	0.987518	0.987942	0.985118	0.979733	0.972484	0.964029	0.954996	0.946007	0.937667	0.930522	0.924983	0.921289	0.919486	0.919449	0.920933	0.923634	0.927246	0.931478	0.936058	0.940728
0.0474899	0.111556	0.175562	0.238352	0.298688	0.355483	0.408017	0.456029	0.499699	0.539526	0.576175	0.610355	0.642751	0.673965	0.704487	0.734692	0.764814	0.7949	0.82477	0.85401	0.881985	0.907899	0.93089	0.950147	0.965014	0.975077	0.980215	0.980599	0.976645	0.968974	0.9584	0.945911	0.932614	0.91963	0.907952	0.898323	0.891191	0.886726	0.884875	0.885411	0.887992	0.892204	0.897595	0.903696	0.910049	0.916243	0.921925	0.926814	0.930736	0.933643
0.0513349	0.0929064	0.135092	0.177454	0.219366	0.260096	0.298948	0.335388	0.369116	0.400092	0.428504	0.454706	0.479166	0.502417	0.524997	0.547397	0.570061	0.593371	0.617625	0.643012	0.669597	0.697337	0.726091	0.755612	0.785513	0.815235	0.844043	0.871139	0.895815	0.917548	0.936005	0.951005	0.962483	0.970486	0.975186	0.976858	0.975867	0.972669	0.9678	0.961836	0.955341	0.948825	0.942728	0.937428	0.933231	0.930352	0.928914	0.928949	0.9304	0.933125
0.0647263	0.129641	0.192954	0.252712	0.307299	0.355667	0.397472	0.433047	0.463262	0.489317	0.512549	0.534284	0.555747	0.578007	0.601921	0.628072	0.656705	0.687727	0.720745	0.755099	0.789927	0.82425	0.857053	0.88737	0.914372	0.937428	0.956128	0.970296	0.979961	0.985334	0.986773	0.984757	0.979852	0.972715	0.964053	0.954583	0.944973	0.935795	0.927488	0.920374	0.914676	0.910519	0.907916	0.906759	0.906838	0.907877	0.909565	0.911594	0.913706	0.915747
0.0154951	0.0991343	0.180487	0.25696	0.325953	0.385432	0.434512	0.473649	0.504408	0.529031	0.549982	0.56958	0.589723	0.611724	0.636244	0.663323	0.692478	0.722887	0.75362	0.783836	0.812864	0.840182	0.865365	0.888062	0.907967	0.924798	0.938299	0.94828	0.954687	0.957664	0.95756	0.954893	0.950309	0.944534	0.938311	0.93232	0.927111	0.923054	0.920353	0.919087	0.919236	0.920675	0.923188	0.926497	0.930271	0.934139	0.93773	0.940735	0.942969	0.944388
0.0587325	0.105965	0.151323	0.192943	0.229627	0.261095	0.287922	0.311198	0.332122	0.351692	0.370521	0.388811	0.406445	0.423124	0.438494	0.452266	0.464311	0.474709	0.483732	0.491776	0.499288	0.506701	0.514405	0.522724	0.531927	0.54224	0.553858	0.566933	0.581566	0.59781	0.615694	0.63525	0.656511	0.679486	0.704129	0.730295	0.757696	0.785847	0.814041	0.841387	0.866903	0.889631	0.908733	0.923574	0.933811	0.939454	0.940906	0.93895	0.934651	0.929205
0.0309623	0.0995324	0.168753	0.237812	0.305409	0.369824	0.429205	0.482009	0.527385	0.565309	0.596455	0.621979	0.643293	0.661883	0.679186	0.696481	0.71478	0.73474	0.756615	0.780276	0.805274	0.830919	0.856363	0.880722	0.903215	0.923266	0.940507	0.95475	0.965931	0.974038	0.979073	0.981079	0.980196	0.976681	0.970946	0.963587	0.955378	0.947183	0.939839	0.934053	0.930322	0.928903	0.929797	0.932774	0.937443	0.943328	0.94991	0.956665	0.963114	0.968888
0.0538304	0.0818534	0.109531	0.136293	0.161716	0.185591	0.207975	0.229186	0.249733	0.270187	0.291065	0.312753	0.335463	0.359231	0.383965	0.409514	0.435756	0.462653	0.490272	0.518755	0.54826	0.57892	0.610791	0.643788	0.677629	0.711835	0.745778	0.778746	0.810018	0.838911	0.864811	0.887188	0.905623	0.919832	0.929685	0.935243	0.936806	0.934929	0.930392	0.924113	0.917056	0.910113	0.904028	0.899359	0.89645	0.895414	0.896164	0.898474	0.902033	0.906495
0.0510633	0.0786136	0.106666	0.135058	0.163451	0.191314	0.218046	0.243141	0.266295	0.287438	0.306736	0.324587	0.341575	0.358372	0.375632	0.393926	0.413706	0.435263	0.45871	0.484005	0.510993	0.539456	0.569157	0.599869	0.631388	0.663517	0.696043	0.72872	0.761238	0.79318	0.824001	0.853042	0.879592	0.90298	0.92263	0.938075	0.948988	0.955227	0.956868	0.954223	0.947842	0.938492	0.927065	0.914493	0.901693	0.889522	0.878728	0.869889	0.863391	0.859427
0.061141	0.0822221	0.104122	0.127081	0.151272	0.176803	0.203774	0.232348	0.262748	0.295196	0.329835	0.366665	0.40549	0.445928	0.487433	0.529321	0.57082	0.611171	0.649722	0.686003	0.719754	0.750924	0.779625	0.806084	0.830557	0.853247	0.874258	0.89358	0.911073	0.926456	0.939378	0.949528	0.956695	0.960797	0.961877	0.960113	0.955812	0.949412	0.941455	0.932548	0.923318	0.914375	0.906273	0.899478	0.894365	0.891209	0.890149	0.891174	0.894138	0.898794
0.0495647	0.0866418	0.123581	0.159797	0.194636	0.227446	0.257767	0.285489	0.310891	0.334536	0.357116	0.37931	0.401691	0.424659	0.448407	0.472962	0.498223	0.524005	0.550076	0.576231	0.602343	0.628385	0.65442	0.680581	0.70702	0.733875	0.761204	0.788899	0.816617	0.84379	0.869689	0.89352	0.914563	0.93229	0.946377	0.956647	0.963045	0.965686	0.964909	0.961253	0.955389	0.948052	0.940004	0.93199	0.924685	0.918658	0.914329	0.911946	0.91157	0.913083
0.0387512	0.0885516	0.137804	0.185414	0.230194	0.271022	0.307097	0.338129	0.364337	0.386336	0.404961	0.421104	0.435585	0.44907	0.462046	0.474781	0.487341	0.499641	0.511537	0.522915	0.533788	0.544345	0.554927	0.565958	0.577877	0.591126	0.606144	0.623349	0.643081	0.665517	0.690595	0.717987	0.747093	0.777077	0.806941	0.835642	0.86223	0.885937	0.906212	0.922712	0.935308	0.944075	0.949233	0.951093	0.950047	0.946601	0.941385	0.935108	0.928487	0.922178
0.0570252	0.0852073	0.114001	0.143322	0.172938	0.202409	0.231164	0.258687	0.284694	0.309223	0.332567	0.355153	0.377432	0.39983	0.422696	0.446255	0.470572	0.495555	0.520987	0.54657	0.571941	0.59669	0.620431	0.642881	0.66391	0.683545	0.701949	0.719407	0.736284	0.752955	0.769751	0.786913	0.804539	0.822551	0.840708	0.858665	0.876022	0.892347	0.907199	0.92016	0.930868	0.939055	0.944573	0.947418	0.947737	0.945813	0.942053	0.93696	0.931084	0.924948
0.042337	0.0645761	0.0876696	0.111706	0.136718	0.16249	0.188516	0.214078	0.238401	0.260789	0.28077	0.298185	0.313211	0.326279	0.337976	0.34895	0.359844	0.371215	0.38348	0.39691	0.411623	0.427584	0.444606	0.462398	0.480602	0.498825	0.516673	0.533799	0.549953	0.565015	0.578993	0.592005	0.604263	0.616054	0.627712	0.63958	0.651981	0.665202	0.679489	0.695021	0.711903	0.730168	0.749784	0.770651	0.7926	0.815379	0.838633	0.861903	0.884634	0.906202
0.0497491	0.0824543	0.116529	0.152107	0.189048	0.226795	0.264395	0.300686	0.334552	0.36513	0.391961	0.415086	0.435046	0.452782	0.469476	0.486385	0.504687	0.525355	0.549062	0.576136	0.606558	0.639996	0.675847	0.713271	0.751256	0.788721	0.824606	0.85793	0.887833	0.913593	0.934669	0.950741	0.961742	0.967836	0.96939	0.966958	0.96125	0.953084	0.943341	0.932933	0.922751	0.913597	0.906147	0.90092	0.898242	0.898196	0.900613	0.905107	0.911145	0.91811
0.0587486	0.132988	0.205315	0.273348	0.334961	0.388626	0.43366	0.47026	0.499337	0.522283	0.540757	0.556477	0.57109	0.586072	0.60265	0.621752	0.643956	0.669437	0.697923	0.728751	0.760996	0.793614	0.825544	0.855788	0.883485	0.907956	0.928719	0.945473	0.958084	0.966547	0.970949	0.971501	0.968586	0.962793	0.954912	0.945883	0.936691	0.928273	0.921415	0.916661	0.914278	0.914275	0.916449	0.920444	0.925802	0.932015	0.938576	0.945047	0.951087	0.956437
0.0455479	0.0865248	0.128046	0.169661	0.210749	0.250552	0.288276	0.323224	0.354946	0.383347	0.408699	0.431556	0.452622	0.47265	0.492372	0.51243	0.533306	0.555296	0.578524	0.602989	0.628608	0.65525	0.682744	0.710875	0.739399	0.768038	0.796472	0.824311	0.851091	0.876309	0.899488	0.920211	0.938109	0.952838	0.964099	0.971689	0.975545	0.975789	0.972776	0.967103	0.959563	0.951044	0.942418	0.934446	0.927717	0.922619	0.91933	0.917841	0.917994	0.919527
0.0673365	0.132971	0.197378	0.258846	0.315821	0.367162	0.412382	0.451757	0.486232	0.51721	0.546286	0.574998	0.604624	0.636065	0.669792	0.705847	0.74384	0.782943	0.821995	0.859697	0.89482	0.926305	0.953321	0.97532	0.992067	1.0036	1.0102	1.01232	1.01056	1.00553	0.99789	0.988293	0.977408	0.96589	0.954405	0.943613	0.934097	0.926286	0.920431	0.916626	0.914828	0.914875	0.916498	0.919379	0.923221	0.927799	0.93297	0.938659	0.944798	0.951265
0.0366876	0.115207	0.191099	0.261634	0.324947	0.380448	0.428867	0.471908	0.511728	0.550444	0.589789	0.630892	0.674187	0.719383	0.76553	0.81119	0.85467	0.894277	0.928557	0.956471	0.977428	0.991263	0.998209	0.998881	0.994242	0.985533	0.974171	0.961628	0.949327	0.93853	0.930234	0.925092	0.923403	0.925153	0.930066	0.937625	0.947062	0.957413	0.967647	0.976838	0.984302	0.989644	0.992738	0.993691	0.99277	0.990316	0.986695	0.982276	0.977415	0.972438
0.0626054	0.0915474	0.120835	0.150122	0.178947	0.206734	0.23286	0.256737	0.27794	0.296295	0.311904	0.325087	0.336295	0.346025	0.354791	0.363096	0.371402	0.380075	0.389336	0.399241	0.409716	0.42059	0.431616	0.44251	0.453035	0.463064	0.472629	0.481928	0.491319	0.501264	0.51228	0.52492	0.539752	0.55729	0.577906	0.601765	0.628788	0.658646	0.690771	0.724401	0.758672	0.792716	0.825726	0.856979	0.885823	0.911661	0.933955	0.952285	0.966405	0.976263
0.0543685	0.141213	0.22776	0.312133	0.392551	0.467676	0.536787	0.599697	0.656579	0.707845	0.754074	0.795906	0.833913	0.868514	0.899926	0.928131	0.952882	0.973756	0.990264	1.00197	1.00861	1.01015	1.00682	0.999086	0.9876	0.973102	0.956408	0.9384	0.919975	0.901964	0.885095	0.86998	0.857112	0.846818	0.839236	0.834324	0.831884	0.831588	0.833027	0.835776	0.839447	0.843727	0.848389	0.853315	0.858477	0.863884	0.869521	0.875322	0.881175	0.886938
[truncated: 51 more columns]
