# Supplementary material for: Distributions of plantar loads are altered when walking in anxiety-inducing virtual settings but not under cognitive demand
Source: PLoS One. 2026 Apr 20;21(4):e0345075. doi: 10.1371/journal.pone.0345075 (PMC13094994; doi:10.1371/journal.pone.0345075)
Supplement: S1 File — Study data is available here. (ZIP) [file pone.0345075.s001.zip › S1 File. Dataset/ProcLLat_12DTL.xlsx]

## Sheet: Sheet1
1.51202	1.24678	1.2125	1.51763	2.24449	3.4386	5.09605	7.15187	9.47684	11.8954	14.2294	16.3444	18.1716	19.7038	20.9809	22.0752	23.0756	24.0737	25.162	26.4364	27.9854	29.8721	32.1206	34.7148	37.6093	40.7428	44.0442	47.4355	50.8295	54.1308	57.2454	60.094	62.6219	64.7934	66.5824	67.9755	68.9854	69.6557	70.0533	70.2612	70.3778	70.5117	70.7683	71.2418	72.0164	73.1699	74.768	76.8533	79.4494	82.5727
-1.66774	-1.11547	-0.11884	1.52523	4.0148	7.50752	12.0771	17.6788	24.1491	31.2461	38.7128	46.3384	53.994	61.6303	69.2451	76.847	84.4263	91.9398	99.3057	106.404	113.079	119.155	124.464	128.876	132.309	134.729	136.143	136.605	136.21	135.099	133.459	131.507	129.445	127.428	125.55	123.852	122.358	121.085	120.047	119.253	118.707	118.417	118.389	118.64	119.199	120.11	121.439	123.264	125.652	128.647
-1.73669	0.252961	2.8837	6.42833	11.0915	16.9517	23.9214	31.7494	40.0717	48.4991	56.7026	64.4542	71.6222	78.1542	84.0583	89.3651	94.0846	98.1989	101.688	104.545	106.781	108.428	109.543	110.208	110.525	110.607	110.572	110.537	110.62	110.937	111.594	112.668	114.205	116.23	118.754	121.775	125.271	129.201	133.508	138.124	142.973	147.978	153.055	158.121	163.105	167.981	172.788	177.614	182.571	187.768
-0.474001	0.465972	1.56578	2.88654	4.4619	6.29235	8.34798	10.5747	12.9083	15.294	17.6956	20.0905	22.4599	24.7829	27.0425	29.243	31.4163	33.6195	35.9322	38.4483	41.2643	44.4785	48.1954	52.5193	57.5339	63.2843	69.7716	76.9426	84.6758	92.7797	101.004	109.054	116.625	123.445	129.314	134.119	137.846	140.566	142.411	143.546	144.167	144.502	144.79	145.248	146.056	147.343	149.201	151.697	154.883	158.787
-1.11102	-1.02849	-0.699632	-0.0079688	1.17355	2.9666	5.46106	8.68224	12.5682	16.9741	21.7065	26.5759	31.441	36.2142	40.8315	45.2186	49.2871	52.9591	56.1972	59.0159	61.4737	63.6631	65.6982	67.6846	69.6841	71.7062	73.7284	75.7226	77.6664	79.5498	81.3903	83.2533	85.2566	87.5529	90.3065	93.6743	97.7871	102.731	108.53	115.134	122.432	130.259	138.405	146.644	154.771	162.637	170.161	177.344	184.264	191.047
0.427267	2.56724	5.29271	8.83262	13.3605	18.9479	25.5224	32.8581	40.6219	48.4705	56.1407	63.4692	70.3494	76.6912	82.4097	87.4282	91.6921	95.1961	98.0006	100.232	102.067	103.709	105.345	107.131	109.165	111.474	114.011	116.684	119.404	122.105	124.749	127.317	129.807	132.234	134.649	137.147	139.862	142.936	146.51	150.715	155.657	161.383	167.867	175.007	182.655	190.645	198.824	207.057	215.236	223.292
-1.53802	-0.35957	1.40843	4.00325	7.62293	12.3717	18.2021	24.8899	32.0758	39.3638	46.4192	53.0234	59.0808	64.588	69.5901	74.1518	78.3529	82.2885	86.0632	89.7802	93.5272	97.3679	101.341	105.452	109.656	113.869	117.995	121.933	125.59	128.878	131.735	134.133	136.079	137.621	138.846	139.855	140.762	141.681	142.725	144	145.596	147.581	149.989	152.827	156.09	159.767	163.832	168.244	172.944	177.869
14.0061	14.561	15.2573	16.1846	17.4624	19.2069	21.5005	24.381	27.839	31.8173	36.2175	40.9168	45.7862	50.7015	55.543	60.1923	64.5387	68.4994	72.0343	75.1398	77.8371	80.1725	82.2141	84.0343	85.6874	87.1986	88.5667	89.7675	90.7556	91.4748	91.877	91.9361	91.6533	91.0567	90.2011	89.1589	88.0062	86.8169	85.6648	84.6266	83.785	83.2287	83.0498	83.3365	84.1633	85.5868	87.6444	90.3548	93.7266	97.7669
-1.89402	-0.590495	1.44887	4.50309	8.80896	14.4966	21.5174	29.5971	38.2583	46.9383	55.1559	62.6218	69.2365	75.0225	80.0598	84.4462	88.285	91.6986	94.8386	97.8745	100.966	104.234	107.747	111.528	115.562	119.811	124.224	128.761	133.416	138.241	143.333	148.806	154.758	161.237	168.23	175.691	183.573	191.835	200.453	209.417	218.733	228.402	238.404	248.694	259.206	269.864	280.604	291.375	302.127	312.806
-1.32011	-1.06442	-0.494529	0.534993	2.17504	4.55823	7.76894	11.808	16.5543	21.7559	27.0806	32.2007	36.862	40.9185	44.3258	47.1034	49.2952	50.9538	52.1378	52.9111	53.3417	53.4986	53.4472	53.245	52.9428	52.5877	52.2248	51.8877	51.5874	51.3086	51.0169	50.6777	50.282	49.8648	49.5022	49.2912	49.3258	49.6797	50.4001	51.5031	52.977	54.797	56.9394	59.3865	62.1322	65.1909	68.5929	72.3676	76.5353	81.1099
-2.22518	-1.3135	0.359872	3.08402	7.1285	12.6835	19.7789	28.2089	37.5233	47.1289	56.4698	65.1808	73.1207	80.2986	86.7794	92.6284	97.889	102.578	106.695	110.243	113.247	115.761	117.87	119.679	121.285	122.763	124.154	125.462	126.662	127.709	128.575	129.271	129.863	130.459	131.192	132.194	133.579	135.446	137.883	140.974	144.797	149.424	154.911	161.291	168.562	176.686	185.578	195.11	205.101	215.343
-0.301946	-0.455177	-0.629097	-0.805152	-0.951587	-1.02015	-0.943551	-0.634729	0.0106392	1.10898	2.78591	5.17015	8.3634	12.39	17.1683	22.5249	28.2362	34.0778	39.8715	45.5031	50.9099	56.0669	60.9778	65.6546	70.0949	74.2839	78.2181	81.9282	85.4883	89.0121	92.6442	96.5447	100.866	105.726	111.197	117.291	123.965	131.121	138.629	146.342	154.119	161.843	169.435	176.856	184.103	191.191	198.133	204.933	211.598	218.155
-1.03075	0.129007	1.39737	2.81333	4.46933	6.4889	8.98953	12.0451	15.6603	19.758	24.1818	28.7224	33.165	37.3356	41.134	44.5401	47.5895	50.3386	52.8433	55.1592	57.3489	59.4854	61.6457	63.9	66.3033	68.8967	71.7102	74.7644	78.0783	81.679	85.5987	89.8727	94.5407	99.6435	105.213	111.257	117.742	124.607	131.78	139.178	146.706	154.243	161.633	168.692	175.247	181.189	186.501	191.241	195.51	199.427
-2.57739	-0.265395	2.76725	6.78617	12.0377	18.7129	26.8833	36.4307	47.034	58.2532	69.6708	81.0006	92.1049	102.939	113.483	123.704	133.557	143.005	152.047	160.721	169.098	177.25	185.229	193.048	200.675	208.045	215.08	221.713	227.896	233.602	238.833	243.629	248.073	252.275	256.361	260.438	264.582	268.833	273.201	277.673	282.228	286.861	291.578	296.392	301.308	306.317	311.401	316.541	321.734	326.998
-2.35429	-1.56998	-0.262159	1.82557	4.94906	9.33008	15.1185	22.3486	30.904	40.5216	50.851	61.5398	72.3014	82.9385	93.3216	103.36	112.994	122.201	130.989	139.389	147.441	155.176	162.609	169.736	176.53	182.94	188.891	194.304	199.13	203.362	207.04	210.243	213.087	215.708	218.243	220.819	223.549	226.519	229.783	233.374	237.311	241.601	246.239	251.202	256.459	261.988	267.776	273.804	280.043	286.453
-0.653757	0.969846	2.68723	4.51905	6.4898	8.62227	10.9382	13.4534	16.1652	19.0444	22.0375	25.0768	28.0918	31.0162	33.7939	36.3778	38.7235	40.7866	42.5279	43.9197	44.9554	45.6579	46.078	46.2851	46.3575	46.3786	46.437	46.6299	47.0627	47.8448	49.078	50.8409	53.1751	56.0841	59.5445	63.5311	68.0594	73.2191	79.1743	86.1374	94.334	103.972	115.223	128.201	142.949	159.413	177.432	196.769	217.129	238.184
-1.11807	-0.853983	-0.375363	0.44316	1.73085	3.60406	6.14821	9.40165	13.334	17.8192	22.6321	27.4873	32.1078	36.2912	39.9425	43.0618	45.7064	47.9613	49.9263	51.7126	53.4302	55.1724	57.006	58.9687	61.0679	63.29	65.6149	68.026	70.5099	73.0558	75.6554	78.2999	80.9806	83.6971	86.4578	89.2736	92.1554	95.1178	98.1761	101.343	104.63	108.05	111.618	115.351	119.277	123.423	127.816	132.472	137.407	142.63
-1.95027	0.1707	2.86105	6.36217	10.8899	16.5788	23.43	31.2896	39.8798	48.8714	57.9713	66.9926	75.8731	84.6361	93.3332	102.01	110.701	119.437	128.248	137.154	146.168	155.29	164.511	173.794	183.068	192.238	201.207	209.883	218.202	226.129	233.667	240.85	247.734	254.391	260.892	267.294	273.633	279.927	286.185	292.405	298.578	304.694	310.75	316.754	322.71	328.619	334.481	340.297	346.079	351.858
-1.6358	-0.372885	1.4583	4.09129	7.72203	12.4626	18.2921	25.0281	32.3511	39.8797	47.2676	54.2814	60.814	66.8397	72.3632	77.4026	81.9986	86.228	90.2049	94.0699	97.9702	102.035	106.354	110.979	115.929	121.178	126.653	132.238	137.798	143.199	148.332	153.113	157.478	161.397	164.883	167.989	170.803	173.441	176.027	178.671	181.461	184.469	187.746	191.305	195.128	199.193	203.497	208.051	212.879	218.009
-0.775818	0.247687	1.43886	2.8868	4.67362	6.85646	9.45011	12.4323	15.7666	19.415	23.329	27.4386	31.6555	35.8967	40.1153	44.3218	48.5857	53.0202	57.762	62.9493	68.6952	75.0625	82.0363	89.5062	97.2676	105.043	112.526	119.428	125.536	130.753	135.12	138.788	141.974	144.925	147.898	151.128	154.803	159.031	163.85	169.247	175.164	181.497	188.104	194.826	201.502	207.98	214.131	219.858	225.106	229.875
-1.46914	-1.36936	-0.980443	-0.148307	1.29666	3.52018	6.65307	10.7556	15.7896	21.6076	27.9733	34.6228	41.335	47.9648	54.4275	60.6629	66.6173	72.2524	77.5661	82.6007	87.4388	92.1883	96.9671	101.889	107.047	112.498	118.258	124.301	130.577	137.028	143.603	150.259	156.97	163.731	170.542	177.387	184.222	190.969	197.51	203.698	209.378	214.413	218.718	222.271	225.115	227.363	229.18	230.77	232.336	234.058
0.0461199	3.72332	8.00547	13.1505	19.337	26.6068	34.837	43.7726	53.1184	62.6401	72.2061	81.7496	91.2015	100.452	109.355	117.756	125.521	132.566	138.851	144.378	149.176	153.296	156.809	159.809	162.396	164.646	166.593	168.246	169.629	170.801	171.864	172.943	174.186	175.747	177.774	180.396	183.715	187.807	192.71	198.428	204.936	212.171	220.018	228.311	236.839	245.375	253.706	261.657	269.119	276.062
-1.91195	-0.0514125	2.30074	5.33366	9.24419	14.1977	20.2633	27.3617	35.2679	43.6707	52.2578	60.7887	69.1298	77.2428	85.1446	92.8644	100.418	107.798	114.969	121.878	128.47	134.7	140.538	145.971	150.996	155.613	159.822	163.632	167.067	170.177	173.038	175.743	178.391	181.086	183.937	187.046	190.493	194.325	198.569	203.241	208.35	213.895	219.858	226.209	232.902	239.882	247.096	254.501	262.066	269.768
2.22043	2.88872	3.53081	4.14415	4.74133	5.35007	6.0072	6.75915	7.66682	8.79947	10.2192	11.9737	14.1051	16.6612	19.6998	23.2918	27.5263	32.5111	38.3664	45.2233	53.2352	62.5796	73.434	85.9387	100.167	116.109	133.672	152.667	172.807	193.698	214.866	235.786	255.934	274.833	292.101	307.475	320.837	332.201	341.683	349.465	355.77	360.858	365	368.458	371.474	374.265	377.025	379.912	383.038	386.473
-2.63169	20.0678	41.2502	59.8235	75.4307	88.2845	98.895	107.889	115.89	123.416	130.829	138.34	146.031	153.894	161.871	169.885	177.865	185.747	193.466	200.966	208.203	215.153	221.8	228.143	234.197	239.998	245.581	250.994	256.305	261.598	266.943	272.387	277.952	283.635	289.405	295.21	300.994	306.696	312.262	317.655	322.873	327.947	332.938	337.922	342.97	348.112	353.336	358.592	363.811	368.919
0.811059	2.83702	5.12126	7.74929	10.7983	14.3226	18.3355	22.7913	27.5847	32.5706	37.5949	42.5266	47.2777	51.7997	56.0644	60.0576	63.7891	67.2989	70.6486	73.9023	77.1067	80.2808	83.4185	86.4991	89.4934	92.361	95.0457	97.4739	99.5612	101.236	102.474	103.311	103.836	104.174	104.46	104.82	105.369	106.215	107.445	109.117	111.25	113.833	116.834	120.212	123.935	127.998	132.411	137.205	142.427	148.143
-1.73143	-1.24489	-0.34909	1.16472	3.50537	6.84871	11.2953	16.8409	23.3824	30.7507	38.7523	47.2047	55.9557	64.8765	73.8487	82.7573	91.4906	99.9446	108.035	115.718	122.99	129.89	136.492	142.899	149.227	155.584	162.046	168.642	175.357	182.146	188.96	195.753	202.499	209.189	215.832	222.431	228.971	235.426	241.776	248.009	254.112	260.051	265.772	271.22	276.348	281.109	285.47	289.421	292.997	296.275
-0.627124	-0.768756	-0.861623	-0.854707	-0.680055	-0.253701	0.519763	1.73722	3.47971	5.78676	8.62994	11.9086	15.4826	19.2187	23.015	26.8065	30.5662	34.299	38.0254	41.7665	45.5371	49.342	53.1771	57.0397	60.9448	64.9285	69.0327	73.2831	77.6739	82.173	86.7429	91.3599	96.0218	100.747	105.561	110.488	115.546	120.762	126.173	131.816	137.705	143.834	150.19	156.756	163.512	170.432	177.484	184.618	191.778	198.922
-2.6959	-2.51354	-1.78136	-0.217683	2.48709	6.63408	12.4574	20.0568	29.3572	40.1242	52.035	64.7698	78.0795	91.8065	105.871	120.245	134.911	149.83	164.92	180.063	195.123	209.977	224.533	238.714	252.437	265.606	278.107	289.825	300.644	310.472	319.256	327.004	333.778	339.683	344.848	349.408	353.496	357.216	360.643	363.831	366.821	369.647	372.344	374.942	377.473	379.967	382.454	384.978	387.594	390.357
-1.11913	-0.964525	-0.523161	0.326911	1.71409	3.75379	6.51785	9.99723	14.077	18.548	23.1548	27.6556	31.8684	35.6931	39.107	42.1455	44.8827	47.4084	49.8038	52.1327	54.4512	56.814	59.263	61.8117	64.44	67.097	69.7124	72.2151	74.5513	76.6874	78.6051	80.3004	81.7883	83.1039	84.2983	85.4285	86.5502	87.7193	88.9911	90.4111	92.0073	93.7967	95.8038	98.0713	100.65	103.576	106.862	110.494	114.436	118.64
-1.7002	-0.704331	0.836775	3.15822	6.46832	10.9002	16.4619	23.009	30.2632	37.8836	45.5657	53.1182	60.4734	67.6413	74.6509	81.5156	88.2244	94.751	101.072	107.175	113.058	118.721	124.163	129.383	134.355	139.035	143.377	147.349	150.944	154.195	157.176	159.982	162.702	165.414	168.194	171.118	174.257	177.688	181.499	185.783	190.61	196.014	201.998	208.532	215.545	222.933	230.575	238.359	246.196	254.038
-0.870956	-0.705262	-0.303354	0.433793	1.60777	3.30593	5.57601	8.40047	11.6931	15.3264	19.1608	23.0547	26.8673	30.4669	33.7448	36.6224	39.0486	41.0051	42.5266	43.7095	44.6966	45.6522	46.7314	48.0423	49.6143	51.3961	53.2791	55.1269	56.8115	58.2403	59.3652	60.1842	60.7458	61.1402	61.477	61.8672	62.4136	63.2014	64.2854	65.6805	67.3672	69.3154	71.5113	73.969	76.7273	79.8325	83.3234	87.237	91.6237	96.547
-2.2986	-0.86478	1.25839	4.37245	8.74317	14.5458	21.8109	30.3894	39.9588	50.0833	60.315	70.2994	79.8306	88.832	97.2908	105.203	112.559	119.354	125.615	131.409	136.838	142.012	147.036	151.997	156.952	161.912	166.841	171.659	176.253	180.508	184.332	187.669	190.499	192.829	194.685	196.13	197.266	198.23	199.169	200.233	201.573	203.329	205.624	208.552	212.173	216.509	221.547	227.238	233.509	240.27
-1.9912	0.184689	2.92287	6.43958	10.9386	16.5627	23.336	31.1233	39.6292	48.4565	57.2204	65.6527	73.6313	81.1417	88.218	94.9038	101.243	107.283	113.088	118.74	124.343	130.012	135.855	141.946	148.295	154.841	161.473	168.066	174.506	180.704	186.614	192.254	197.707	203.102	208.586	214.313	220.431	227.066	234.303	242.175	250.655	259.668	269.118	278.899	288.907	299.025	309.133	319.112	328.868	338.342
38.3308	54.0481	70.412	87.3846	104.805	122.376	139.699	156.286	171.557	184.858	195.582	203.33	208.019	209.891	209.431	207.251	203.976	200.158	196.231	192.513	189.211	186.452	184.3	182.784	181.909	181.658	181.983	182.81	184.042	185.567	187.265	189.021	190.73	192.295	193.637	194.691	195.399	195.707	195.563	194.922	193.763	192.096	189.962	187.42	184.536	181.378	178.024	174.555	171.039	167.528
-1.96388	-0.428859	1.82057	5.06321	9.5315	15.3535	22.4912	30.7025	39.5663	48.5856	57.3215	65.4909	72.9959	79.8922	86.3336	92.5302	98.7166	105.12	111.94	119.346	127.469	136.392	146.14	156.692	167.988	179.924	192.348	205.073	217.894	230.621	243.095	255.203	266.868	278.036	288.678	298.787	308.375	317.468	326.101	334.319	342.162	349.673	356.897	363.889	370.714	377.438	384.134	390.872	397.716	404.715
0.592893	-0.21693	-0.797305	-0.954306	-0.478234	0.854704	3.27794	7.01697	12.2547	19.0899	27.5011	37.3217	48.2438	59.8654	71.764	83.5581	94.934	105.647	115.514	124.413	132.287	139.15	145.08	150.194	154.635	158.562	162.142	165.527	168.843	172.192	175.668	179.356	183.317	187.577	192.129	196.927	201.899	206.965	212.06	217.146	222.22	227.31	232.465	237.745	243.217	248.961	255.047	261.527	268.426	275.731
[truncated: 51 more columns]
