# Supplementary material for: Distributions of plantar loads are altered when walking in anxiety-inducing virtual settings but not under cognitive demand
Source: PLoS One. 2026 Apr 20;21(4):e0345075. doi: 10.1371/journal.pone.0345075 (PMC13094994; doi:10.1371/journal.pone.0345075)
Supplement: S1 File — Study data is available here. (ZIP) [file pone.0345075.s001.zip › S1 File. Dataset/ProcLHeel_12DTH.xlsx]

## Sheet: Sheet1
44.5681	81.3405	118.722	156.302	193.453	229.267	262.616	292.342	317.492	337.554	352.603	363.307	370.801	376.471	381.722	387.77	395.488	405.343	417.411	431.437	446.944	463.347	480.036	496.439	512.073	526.571	539.678	551.213	561.016	568.915	574.693	578.084	578.813	576.672	571.581	563.622	553.03	540.177	525.531	509.617	492.986	476.17	459.649	443.814	428.931	415.125	402.377	390.56	379.476	368.892
25.4206	48.6784	73.1148	98.8331	125.796	153.751	182.202	210.426	237.559	262.737	285.268	304.78	321.327	335.388	347.779	359.473	371.404	384.308	398.62	414.417	431.412	449.023	466.497	483.062	498.058	511.001	521.6	529.741	535.426	538.699	539.594	538.127	534.323	528.237	519.965	509.66	497.533	483.851	468.926	453.102	436.733	420.16	403.687	387.576	372.029	357.184	343.114	329.847	317.368	305.62
25.111	69.2522	113.565	157.32	199.385	238.404	273.141	302.753	326.893	345.709	359.74	369.765	376.637	381.173	384.105	386.047	387.506	388.897	390.556	392.712	395.44	398.634	402.033	405.292	408.069	410.071	411.075	410.912	409.449	406.573	402.174	396.132	388.342	378.753	367.417	354.514	340.361	325.373	309.994	294.645	279.691	265.43	252.074	239.742	228.466	218.226	208.972	200.647	193.188	186.537
6.839	8.25138	9.81916	11.5947	13.6243	15.9254	18.4792	21.2288	24.0694	26.8369	29.3131	31.2644	32.5146	33.0193	32.8891	32.3469	31.6621	31.1073	30.9524	31.4819	33.0135	35.8995	40.5116	47.2233	56.3848	68.2756	83.0411	100.641	120.83	143.171	167.089	191.938	217.079	241.912	265.893	288.541	309.466	328.39	345.156	359.7	372.015	382.119	390.051	395.85	399.536	401.118	400.617	398.11	393.753	387.791
32.6725	50.3214	68.1978	86.1456	104.187	122.483	141.259	160.711	180.917	201.771	222.973	244.082	264.579	283.94	301.713	317.592	331.46	343.394	353.626	362.501	370.417	377.769	384.898	392.061	399.401	406.937	414.567	422.09	429.232	435.673	441.082	445.158	447.652	448.387	447.283	444.369	439.769	433.665	426.271	417.812	408.511	398.58	388.229	377.654	367.036	356.528	346.241	336.214	326.389	316.616
20.9424	57.9387	95.6835	133.795	171.727	208.758	244.023	276.595	305.658	330.713	351.719	369.103	383.657	396.367	408.209	419.975	432.163	444.929	458.116	471.309	483.905	495.202	504.522	511.321	515.277	516.32	514.608	510.471	504.342	496.664	487.795	477.96	467.24	455.604	442.977	429.32	414.686	399.227	383.175	366.817	350.469	334.447	319.023	304.396	290.681	277.908	266.031	254.931	244.444	234.381
0.890962	105.54	200.644	279.404	338.815	379.335	403.422	414.282	415.282	409.603	399.912	388.229	376.004	364.225	353.467	343.969	335.738	328.641	322.482	317.054	312.164	307.638	303.323	299.096	294.871	290.591	286.221	281.729	277.076	272.21	267.078	261.633	255.846	249.708	243.231	236.437	229.342	221.944	214.233	206.212	197.906	189.358	180.612	171.69	162.604	153.362	143.983	134.509	125.008	115.572
46.4199	86.8297	127.508	167.785	206.905	244.006	278.157	308.459	334.211	355.093	371.287	383.486	392.764	400.364	407.475	415.028	423.565	433.185	443.584	454.146	464.086	472.593	478.965	482.716	483.635	481.813	477.589	471.442	463.874	455.335	446.166	436.584	426.685	416.481	405.945	395.048	383.796	372.242	360.481	348.646	336.886	325.327	314.045	303.074	292.419	282.07	272.007	262.203	252.63	243.256
35.4888	50.286	65.7994	82.2333	99.8793	119.1	140.293	163.814	189.893	218.556	249.589	282.53	316.683	351.146	384.888	416.86	446.106	471.873	493.705	511.492	525.435	535.958	543.608	548.964	552.555	554.804	556.01	556.348	555.899	554.711	552.873	550.559	548.017	545.525	543.341	541.671	540.647	540.304	540.568	541.254	542.088	542.768	543.027	542.669	541.545	539.511	536.405	532.018	526.104	518.414
18.0689	56.7817	95.8072	134.393	171.943	208.03	242.278	274.209	303.196	328.57	349.809	366.73	379.61	389.188	396.556	402.949	409.499	417.043	426.004	436.386	447.838	459.779	471.534	482.464	492.068	500.043	506.28	510.82	513.786	515.313	515.48	514.289	511.681	507.575	501.906	494.651	485.848	475.607	464.116	451.633	438.473	424.958	411.386	397.999	384.969	372.379	360.231	348.47	336.999	325.692
39.0981	81.5168	124.922	168.829	212.523	254.974	294.822	330.487	360.426	383.485	399.219	408.044	411.173	410.325	407.36	403.939	401.309	400.195	400.786	402.814	405.704	408.764	411.351	412.973	413.317	412.25	409.784	406.019	401.07	395.019	387.896	379.706	370.463	360.22	349.093	337.282	325.057	312.715	300.524	288.692	277.359	266.606	256.478	246.996	238.166	229.969	222.355	215.236	208.498	202.004
28.254	58.5607	89.8404	122.044	154.744	187.129	218.17	246.843	272.321	294.088	312.013	326.358	337.716	346.893	354.753	362.088	369.514	377.414	385.892	394.77	403.625	411.874	418.882	424.072	427.012	427.474	425.472	421.24	415.177	407.747	399.375	390.359	380.842	370.828	360.247	349.032	337.17	324.716	311.792	298.573	285.263	272.076	259.207	246.811	234.993	223.803	213.243	203.268	193.804	184.771
35.1272	70.7043	107.34	144.744	182.421	219.631	255.379	288.468	317.653	341.875	360.525	373.641	381.948	386.716	389.447	391.561	394.166	397.929	403.031	409.211	415.876	422.262	427.59	431.193	432.618	431.672	428.407	423.059	415.949	407.398	397.672	386.959	375.389	363.056	350.027	336.357	322.107	307.382	292.356	277.272	262.423	248.117	234.644	222.234	211.034	201.092	192.363	184.727	178.013	172.013
44.0673	83.3061	122.274	159.954	195.579	228.604	258.588	285.078	307.615	325.844	339.674	349.384	355.642	359.41	361.758	363.677	365.93	369.001	373.076	378.041	383.502	388.867	393.475	396.739	398.266	397.911	395.757	392.032	387.016	380.956	374.008	366.214	357.517	347.796	336.911	324.767	311.357	296.787	281.265	265.057	248.454	231.737	215.151	198.903	183.165	168.086	153.79	140.371	127.9	116.422
35.5093	66.1034	97.404	129.12	160.909	192.317	222.739	251.429	277.598	300.585	320.04	336.051	349.141	360.155	370.063	379.762	389.92	400.865	412.559	424.639	436.53	447.582	457.195	464.896	470.393	473.584	474.538	473.424	470.444	465.769	459.507	451.696	442.326	431.379	418.877	404.916	389.683	373.45	356.553	339.378	322.324	305.743	289.889	274.911	260.859	247.712	235.405	223.854	212.966	202.646
14.5575	26.4977	38.8516	51.7193	65.3188	79.9523	95.9577	113.654	133.275	154.923	178.534	203.878	230.565	258.063	285.714	312.741	338.298	361.571	381.919	398.985	412.737	423.399	431.314	436.795	440.001	440.904	439.332	435.065	427.941	417.944	405.258	390.273	373.536	355.678	337.343	319.134	301.578	285.1	270.02	256.576	244.96	235.337	227.835	222.514	219.327	218.08	218.419	219.827	221.648	223.148
45.5737	98.6219	151.599	203.374	252.646	298.003	338.036	371.515	397.625	416.189	427.788	433.683	435.56	435.202	434.223	433.889	435.032	438.026	442.841	449.15	456.471	464.283	472.109	479.575	486.437	492.556	497.837	502.155	505.319	507.066	507.101	505.148	501.001	494.561	485.861	475.058	462.401	448.204	432.812	416.577	399.825	382.83	365.795	348.871	332.189	315.888	300.146	285.179	271.227	258.516
45.9517	83.2434	120.817	158.05	194.372	229.211	261.943	291.884	318.367	340.867	359.177	373.555	384.757	393.902	402.226	410.811	420.373	431.169	443.02	455.405	467.577	478.721	488.091	495.132	499.54	501.288	500.591	497.808	493.314	487.389	480.182	471.729	461.997	450.93	438.495	424.713	409.678	393.567	376.637	359.199	341.582	324.085	306.946	290.348	274.423	259.254	244.872	231.246	218.309	205.975
38.7697	66.2716	94.3888	122.861	151.303	179.251	206.23	231.78	255.455	276.875	295.826	312.34	326.721	339.524	351.455	363.23	375.442	388.441	402.279	416.683	431.112	444.863	457.199	467.472	475.194	480.08	482.061	481.272	478.001	472.611	465.46	456.858	447.044	436.198	424.475	412.022	399.005	385.604	372.006	358.389	344.91	331.694	318.825	306.342	294.264	282.62	271.451	260.81	250.746	241.29
33.911	50.845	67.5509	83.6059	98.5755	112.065	123.784	133.593	141.516	147.724	152.501	156.195	159.176	161.821	164.5	167.553	171.27	175.881	181.559	188.429	196.58	206.063	216.889	229.005	242.298	256.581	271.576	286.892	302.031	316.405	329.381	340.337	348.723	354.103	356.189	354.869	350.225	342.528	332.201	319.761	305.759	290.732	275.166	259.499	244.122	229.366	215.483	202.618	190.828	180.114
38.308	72.1638	106.36	140.36	173.531	205.225	234.838	261.835	285.784	306.421	323.705	337.824	349.174	358.314	365.888	372.52	378.715	384.803	390.921	397.025	402.91	408.253	412.67	415.786	417.288	416.973	414.765	410.714	404.958	397.672	389.026	379.177	368.267	356.439	343.843	330.648	317.047	303.257	289.51	276.036	263.036	250.665	239.006	228.067	217.8	208.128	198.957	190.185	181.71	173.433
35.2971	76.8589	119.593	163.238	207.187	250.38	291.345	328.421	360.138	385.611	404.797	418.51	428.175	435.445	441.818	448.365	455.603	463.495	471.552	479.002	484.975	488.676	489.515	487.179	481.641	473.112	461.979	448.737	433.931	418.099	401.738	385.265	369.011	353.215	338.02	323.464	309.519	296.137	283.285	270.984	259.325	248.45	238.526	229.723	222.185	215.993	211.147	207.564	205.075	203.422
15.2393	50.8068	87.806	126.172	165.514	205.108	243.954	280.869	314.619	344.107	368.594	387.901	402.512	413.504	422.299	430.358	438.892	448.678	459.985	472.597	485.907	499.067	511.156	521.357	529.088	534.05	536.21	535.744	532.953	528.187	521.783	514.023	505.12	495.232	484.485	472.994	460.86	448.17	434.982	421.331	407.235	392.699	377.738	362.4	346.787	331.048	315.356	299.873	284.728	270.009
25.8331	36.296	46.6293	56.7165	66.6438	76.7318	87.5154	99.6697	113.906	130.865	151.022	174.598	201.512	231.365	263.481	296.957	330.743	363.727	394.846	423.194	448.109	469.217	486.424	499.881	509.904	516.892	521.251	523.342	523.449	521.781	518.508	513.8	507.85	500.878	493.115	484.786	476.093	467.206	458.269	449.408	440.746	432.392	424.417	416.83	409.593	402.621	395.779	388.878	381.694	373.993
16.0972	47.1726	79.6473	113.501	148.546	184.387	220.386	255.642	289.041	319.407	345.688	367.11	383.324	394.501	401.331	404.874	406.326	406.795	407.137	407.855	409.055	410.465	411.535	411.58	409.942	406.145	399.988	391.558	381.167	369.244	356.232	342.51	328.362	313.985	299.501	284.984	270.488	256.066	241.771	227.656	213.785	200.234	187.097	174.463	162.402	150.954	140.131	129.923	120.328	111.351
7.99114	50.0922	93.9951	139.629	186.584	234.065	280.884	325.525	366.301	401.61	430.251	451.697	466.226	474.826	478.927	480.049	479.497	478.157	476.43	474.27	471.305	467.014	460.909	452.669	442.185	429.55	415.025	398.995	381.932	364.324	346.618	329.178	312.277	296.106	280.782	266.371	252.916	240.463	229.041	218.635	209.156	200.443	192.305	184.563	177.069	169.719	162.45	155.237	148.09	141.043
38.4341	68.6264	99.4166	130.546	161.631	192.163	221.562	249.253	274.731	297.629	317.776	335.274	350.542	364.272	377.276	390.281	403.777	417.929	432.556	447.163	461.03	473.338	483.306	490.318	494.004	494.276	491.305	485.466	477.262	467.228	455.843	443.486	430.421	416.802	402.697	388.123	373.097	357.688	342.028	326.299	310.694	295.381	280.494	266.137	252.403	239.375	227.115	215.643	204.942	194.97
29.1147	37.7067	45.7947	53.0231	59.1632	64.1538	68.1143	71.3339	74.2344	77.3124	81.0749	85.9752	92.3609	100.442	110.274	121.76	134.671	148.702	163.538	178.928	194.735	210.959	227.723	245.203	263.538	282.739	302.628	322.813	342.689	361.469	378.265	392.205	402.555	408.827	410.848	408.786	403.098	394.444	383.592	371.317	358.329	345.202	332.345	320.015	308.362	297.461	287.335	277.947	269.191	260.904
27.6786	68.9052	110.669	152.33	193.225	232.615	269.634	303.309	332.654	356.876	375.597	389.023	397.964	403.696	407.719	411.475	416.136	422.483	430.862	441.187	453.002	465.578	478.054	489.596	499.523	507.392	513.035	516.532	518.128	518.139	516.859	514.508	511.228	507.114	502.228	496.62	490.336	483.425	475.947	467.97	459.555	450.737	441.521	431.886	421.788	411.188	400.065	388.434	376.336	363.841
29.8163	62.6888	96.9493	132.534	169.229	206.559	243.705	279.505	312.635	341.922	366.651	386.753	402.822	415.948	427.425	438.426	449.768	461.791	474.344	486.865	498.535	508.451	515.796	519.974	520.697	518.007	512.233	503.907	493.657	482.109	469.809	457.175	444.467	431.79	419.117	406.342	393.337	380.012	366.342	352.371	338.189	323.899	309.602	295.388	281.351	267.588	254.205	241.313	228.995	217.265
31.1027	57.5294	84.3917	111.397	138.182	164.364	189.601	213.601	236.121	256.978	276.089	293.508	309.451	324.272	338.392	352.22	366.07	380.099	394.271	408.359	421.973	434.605	445.694	454.71	461.243	465.072	466.192	464.793	461.206	455.819	448.994	441.015	432.058	422.202	411.477	399.916	387.581	374.566	361.003	347.06	332.917	318.74	304.662	290.799	277.249	264.094	251.394	239.206	227.581	216.549
30.5676	56.7714	83.1683	109.336	134.931	159.713	183.526	206.243	227.709	247.722	266.064	282.538	297.01	309.427	319.831	328.37	335.285	340.891	345.538	349.561	353.247	356.791	360.265	363.607	366.633	369.075	370.63	371.028	370.102	367.833	364.37	360.004	355.107	350.041	345.086	340.402	336.024	331.883	327.83	323.68	319.245	314.365	308.927	302.863	296.145	288.767	280.752	272.155	263.078	253.674
31.4245	77.6745	124.577	171.498	217.407	260.971	300.74	335.373	363.886	385.887	401.685	412.222	418.836	422.971	425.922	428.656	431.724	435.253	439.01	442.501	445.097	446.175	445.236	442.003	436.446	428.773	419.373	408.739	397.369	385.68	373.954	362.333	350.827	339.36	327.816	316.098	304.157	292.002	279.698	267.352	255.093	243.049	231.33	220.028	209.215	198.933	189.191	179.959	171.176	162.764
34.3824	74.4332	115.196	156.202	196.75	235.908	272.592	305.699	334.262	357.635	375.685	388.9	398.33	405.364	411.426	417.694	424.922	433.357	442.781	452.601	461.998	470.088	476.084	479.407	479.772	477.207	472.023	464.709	455.819	445.873	435.287	424.339	413.159	401.765	390.122	378.193	365.982	353.554	341.048	328.639	316.508	304.822	293.719	283.294	273.59	264.616	256.359	248.775	241.771	235.194
43.3804	70.5405	98.2239	126.073	153.838	181.32	208.27	234.272	258.711	280.859	300.081	316.055	328.903	339.18	347.778	355.76	364.159	373.768	384.989	397.763	411.599	425.686	439.069	450.83	460.236	466.843	470.525	471.434	469.929	466.493	461.635	455.812	449.376	442.569	435.537	428.357	421.065	413.671	406.175	398.587	390.925	383.206	375.431	367.585	359.651	351.62	343.504	335.335	327.166	319.078
27.0065	43.7534	60.2219	75.9038	90.3618	103.218	114.132	122.813	129.077	132.953	134.762	135.107	134.785	134.675	135.615	138.31	143.257	150.714	160.702	173.05	187.44	203.451	220.611	238.45	256.542	274.511	292.007	308.67	324.106	337.878	349.518	358.556	364.567	367.234	366.415	362.191	354.874	344.969	333.098	319.916	306.014	291.874	277.853	264.18	250.955	238.163	225.705	213.453	201.31	189.236
26.0718	57.121	88.26	118.951	148.641	176.876	203.408	228.19	251.278	272.717	292.489	310.507	326.686	341.035	353.721	365.041	375.34	384.927	394.008	402.644	410.744	418.074	424.313	429.114	432.179	433.316	432.474	429.729	425.224	419.107	411.492	402.44	391.962	380.057	366.759	352.18	336.524	320.077	303.158	286.1	269.212	252.77	236.996	222.051	208.013	194.888	182.628	171.162	160.408	150.286
[truncated: 51 more columns]
