# Supplementary material for: Distributions of plantar loads are altered when walking in anxiety-inducing virtual settings but not under cognitive demand
Source: PLoS One. 2026 Apr 20;21(4):e0345075. doi: 10.1371/journal.pone.0345075 (PMC13094994; doi:10.1371/journal.pone.0345075)
Supplement: S1 File — Study data is available here. (ZIP) [file pone.0345075.s001.zip › S1 File. Dataset/ProcL_21DTL.xlsx]

## Sheet: Sheet1
0.0660236	0.127676	0.189399	0.250315	0.309519	0.366156	0.419604	0.469648	0.516523	0.560779	0.603062	0.643946	0.683918	0.723445	0.762998	0.802941	0.843381	0.884083	0.924488	0.963798	1.00112	1.0356	1.06651	1.09326	1.11539	1.13266	1.14504	1.15269	1.15596	1.15527	1.15114	1.14417	1.135	1.12429	1.11266	1.10072	1.08899	1.07791	1.06775	1.0586	1.05044	1.04317	1.03668	1.03084	1.02551	1.02054	1.01581	1.0112	1.00669	1.00222
-0.00840979	0.143575	0.286343	0.412673	0.519705	0.607976	0.679945	0.738896	0.788139	0.830509	0.868171	0.902594	0.934631	0.964668	0.992745	1.01868	1.04214	1.06278	1.08026	1.09442	1.10527	1.11296	1.11772	1.11981	1.11953	1.11719	1.1131	1.10752	1.10069	1.09283	1.08424	1.07524	1.06618	1.05737	1.04905	1.04142	1.03458	1.02866	1.02376	1.01997	1.0173	1.01566	1.01491	1.01493	1.01567	1.01717	1.01954	1.02292	1.02745	1.03327
0.088672	0.163189	0.235078	0.30165	0.360801	0.411357	0.453207	0.487167	0.514687	0.537491	0.557305	0.575716	0.594147	0.613847	0.635847	0.660904	0.68943	0.721469	0.75671	0.794562	0.83428	0.875063	0.916093	0.956556	0.995654	1.03259	1.06659	1.09687	1.12273	1.14357	1.15893	1.16851	1.17224	1.17042	1.16371	1.15315	1.13995	1.12537	1.11052	1.09638	1.08376	1.07332	1.06554	1.06064	1.05857	1.059	1.06146	1.06543	1.07047	1.07627
0.0472405	0.0887055	0.130546	0.172299	0.213569	0.254027	0.293418	0.331587	0.368529	0.404404	0.439507	0.474236	0.509081	0.544522	0.580883	0.618224	0.656354	0.694899	0.73337	0.77123	0.807966	0.843134	0.876351	0.907266	0.93558	0.961099	0.983756	1.00359	1.02068	1.03517	1.04723	1.05697	1.06447	1.06976	1.07287	1.07382	1.0727	1.06972	1.06521	1.05959	1.05329	1.04677	1.04038	1.03441	1.02905	1.0244	1.02059	1.01772	1.01592	1.0153
0.0542175	0.0942697	0.135841	0.179007	0.223827	0.270228	0.317929	0.366423	0.414991	0.462754	0.508812	0.552455	0.593327	0.631461	0.667226	0.701229	0.734152	0.76658	0.798903	0.831307	0.863772	0.8961	0.927967	0.959018	0.988921	1.01738	1.0441	1.06884	1.09133	1.11128	1.12835	1.14218	1.15244	1.15891	1.16144	1.16011	1.15524	1.14734	1.1371	1.12527	1.1126	1.09977	1.08737	1.07587	1.06563	1.05687	1.04967	1.04408	1.04013	1.03786
0.0617609	0.101288	0.141834	0.183308	0.225582	0.268363	0.311182	0.353494	0.394752	0.43445	0.472188	0.50778	0.54132	0.57319	0.603994	0.634477	0.665413	0.697435	0.730878	0.765703	0.801514	0.837633	0.8732	0.90731	0.939196	0.968356	0.994549	1.01769	1.03774	1.05467	1.06837	1.07874	1.08566	1.08911	1.08916	1.08607	1.08023	1.07221	1.06264	1.05217	1.04137	1.03072	1.02065	1.01151	1.00361	0.997195	0.992438	0.989465	0.988351	0.989142
0.0683801	0.129745	0.190635	0.249855	0.306338	0.359153	0.407618	0.451442	0.490766	0.526073	0.558035	0.587345	0.614612	0.640343	0.66498	0.688924	0.712533	0.736115	0.759916	0.784129	0.808928	0.8345	0.860999	0.88847	0.916814	0.945792	0.975007	1.00393	1.03192	1.05835	1.08259	1.10408	1.1223	1.13684	1.14739	1.15377	1.15605	1.15444	1.14938	1.14147	1.13142	1.12002	1.10807	1.09629	1.08525	1.07545	1.06726	1.06096	1.05675	1.05475
0.0673092	0.123021	0.179594	0.236579	0.293393	0.349197	0.40291	0.453421	0.499909	0.542051	0.580026	0.614413	0.646059	0.675952	0.705055	0.734178	0.763897	0.794511	0.826024	0.858156	0.890375	0.92197	0.952165	0.980234	1.00556	1.02771	1.04642	1.0617	1.07369	1.08265	1.08876	1.09219	1.0931	1.09172	1.08835	1.08337	1.07725	1.07048	1.06352	1.05673	1.05048	1.04507	1.04082	1.03791	1.03639	1.0362	1.03723	1.03937	1.0425	1.04651
0.0383764	0.0932113	0.149056	0.205475	0.261933	0.317742	0.372067	0.424036	0.472905	0.51817	0.559639	0.59754	0.63258	0.665814	0.698431	0.731548	0.766015	0.802251	0.840167	0.879194	0.918398	0.956626	0.992698	1.02558	1.05449	1.07894	1.09877	1.11407	1.12516	1.13247	1.13647	1.13758	1.13626	1.13292	1.12794	1.12166	1.11436	1.10634	1.09789	1.08929	1.08084	1.07282	1.06551	1.05915	1.05394	1.05001	1.04746	1.04634	1.04666	1.04843
0.0576298	0.110742	0.164486	0.218348	0.271718	0.323871	0.374049	0.421613	0.466177	0.507637	0.546177	0.582293	0.616779	0.650617	0.684823	0.720281	0.757582	0.796894	0.837905	0.879873	0.921769	0.962443	1.00075	1.03568	1.06644	1.09254	1.11385	1.13058	1.14313	1.15194	1.15747	1.16006	1.16	1.15756	1.15302	1.14667	1.13882	1.12983	1.12008	1.11001	1.1	1.09048	1.08185	1.07436	1.0682	1.06343	1.06002	1.05792	1.05704	1.0573
0.0492239	0.0993948	0.150395	0.201738	0.252832	0.302909	0.351045	0.396276	0.437736	0.474775	0.507049	0.534645	0.558151	0.5786	0.597311	0.615738	0.635316	0.657308	0.682656	0.711864	0.744983	0.781667	0.821282	0.862998	0.905879	0.948967	0.991316	1.03201	1.07018	1.10501	1.1358	1.16198	1.18313	1.19896	1.20931	1.21422	1.21396	1.20907	1.20032	1.18857	1.17471	1.15967	1.14428	1.12932	1.11539	1.10293	1.09219	1.08326	1.07616	1.07079
0.0774895	0.124409	0.171565	0.218238	0.263709	0.307266	0.348265	0.38621	0.420828	0.452152	0.480579	0.506829	0.531806	0.556436	0.581579	0.607981	0.636212	0.666612	0.699237	0.733842	0.769906	0.806721	0.843522	0.879587	0.914301	0.947215	0.978072	1.00674	1.03307	1.05685	1.07781	1.09564	1.11006	1.12081	1.12771	1.13072	1.12991	1.12549	1.11778	1.1072	1.09432	1.07978	1.06425	1.04845	1.03303	1.01858	1.00563	0.994608	0.98589	0.979691
0.0746615	0.113081	0.152494	0.192879	0.234153	0.276084	0.31831	0.360451	0.402236	0.443568	0.484509	0.525261	0.566128	0.607397	0.649215	0.691546	0.734184	0.776801	0.819019	0.860449	0.900692	0.939309	0.975819	1.00972	1.04053	1.06783	1.09134	1.11088	1.12647	1.13826	1.14655	1.15165	1.15385	1.15342	1.1506	1.14569	1.13907	1.13123	1.12267	1.11385	1.10513	1.09674	1.08884	1.08152	1.07481	1.06871	1.06325	1.05852	1.05468	1.05195
0.0811445	0.103154	0.125452	0.147847	0.170344	0.193066	0.21616	0.239714	0.263699	0.287949	0.312213	0.336264	0.35998	0.383362	0.40651	0.429599	0.452873	0.476634	0.501224	0.527012	0.554361	0.583575	0.614853	0.648317	0.684034	0.722025	0.762233	0.804471	0.848358	0.893237	0.938107	0.98164	1.02231	1.05859	1.08918	1.11317	1.13019	1.1404	1.14443	1.14327	1.13815	1.13047	1.12162	1.11287	1.10524	1.0994	1.0957	1.09412	1.09437	1.09585
0.0281461	0.0821175	0.137197	0.192943	0.248911	0.304559	0.359179	0.411904	0.461823	0.508107	0.550169	0.587865	0.621596	0.652232	0.680896	0.708721	0.736638	0.765249	0.794809	0.825255	0.856287	0.887444	0.918156	0.947793	0.975731	1.00144	1.02453	1.04482	1.06224	1.07681	1.08854	1.09744	1.10352	1.1069	1.10783	1.10667	1.10381	1.09966	1.09456	1.0888	1.0827	1.07654	1.0706	1.06512	1.06033	1.05644	1.05364	1.05204	1.05166	1.05247
0.0608075	0.10996	0.159519	0.208837	0.257345	0.304562	0.350128	0.393836	0.435628	0.475621	0.514134	0.551624	0.588561	0.625319	0.66214	0.699161	0.736427	0.77389	0.81136	0.848464	0.884646	0.919258	0.951695	0.981516	1.00852	1.03277	1.05448	1.07387	1.09113	1.10631	1.11938	1.13021	1.13862	1.14445	1.14766	1.14828	1.14647	1.14242	1.13643	1.12881	1.11992	1.11015	1.09989	1.08958	1.07962	1.07038	1.06214	1.05512	1.04939	1.04498
0.0494013	0.0909758	0.134579	0.180383	0.228422	0.278441	0.329787	0.38139	0.431868	0.479774	0.523948	0.563793	0.599381	0.631373	0.660829	0.688987	0.717015	0.745795	0.775832	0.807299	0.840098	0.8739	0.908195	0.942335	0.975585	1.00716	1.0363	1.06241	1.08506	1.10407	1.11938	1.13101	1.13901	1.14345	1.14454	1.14261	1.1381	1.13153	1.12338	1.11409	1.10408	1.09377	1.08356	1.07387	1.06505	1.05739	1.05107	1.04616	1.0427	1.04068
0.0766314	0.122463	0.168329	0.213506	0.257247	0.298922	0.33818	0.375034	0.409838	0.443229	0.476042	0.509195	0.543517	0.579591	0.617655	0.657632	0.699223	0.741993	0.785411	0.828865	0.871699	0.913287	0.953092	0.990685	1.02574	1.05803	1.08736	1.1135	1.13614	1.15496	1.16972	1.1803	1.18669	1.18893	1.18719	1.18185	1.17346	1.16281	1.15082	1.13847	1.12663	1.11601	1.10703	1.09993	1.09479	1.0916	1.09028	1.09072	1.09271	1.09593
0.0517936	0.096764	0.14111	0.183783	0.223847	0.260586	0.293597	0.322845	0.348707	0.371919	0.393458	0.414402	0.435836	0.458777	0.484093	0.512413	0.544058	0.579034	0.617073	0.657663	0.700066	0.743354	0.786515	0.828582	0.86876	0.90649	0.94145	0.973515	1.0027	1.02908	1.05277	1.07386	1.09243	1.10847	1.12191	1.13264	1.14056	1.14564	1.14796	1.1477	1.14515	1.14075	1.13498	1.12836	1.12138	1.11452	1.10819	1.10275	1.09845	1.09544
0.0706309	0.117567	0.164981	0.212416	0.2594	0.305461	0.350208	0.393424	0.435083	0.475273	0.514107	0.551729	0.58836	0.624303	0.659923	0.695608	0.731665	0.76819	0.805023	0.841807	0.878087	0.913359	0.947121	0.978909	1.00833	1.03505	1.05883	1.07948	1.09691	1.11112	1.12219	1.13027	1.13553	1.13816	1.13841	1.13653	1.13281	1.12752	1.1209	1.1132	1.1047	1.09575	1.08675	1.07817	1.0705	1.06424	1.05976	1.05732	1.057	1.05879
0.0556396	0.110072	0.166684	0.225542	0.286272	0.347976	0.409303	0.468641	0.524377	0.5752	0.62041	0.660094	0.695085	0.726727	0.756571	0.786108	0.816508	0.848409	0.881831	0.916253	0.950802	0.984471	1.0163	1.04551	1.07149	1.09389	1.11262	1.12778	1.13962	1.14837	1.15427	1.15749	1.15822	1.15667	1.15306	1.14765	1.14072	1.13255	1.12343	1.11367	1.10366	1.09385	1.08469	1.07662	1.07002	1.06519	1.06228	1.06132	1.06222	1.06483
0.0844049	0.134383	0.185599	0.237973	0.291021	0.343821	0.395181	0.443987	0.489556	0.531818	0.571271	0.608795	0.645408	0.682034	0.719351	0.757712	0.797123	0.837276	0.877607	0.917384	0.955776	0.991948	1.02518	1.05497	1.08101	1.10313	1.12124	1.13528	1.1452	1.151	1.15279	1.15084	1.14565	1.13788	1.12826	1.11748	1.10611	1.09458	1.08313	1.07195	1.06129	1.05149	1.04293	1.03595	1.0308	1.02764	1.02658	1.02766	1.03084	1.03601
0.0858522	0.138929	0.191341	0.241965	0.289905	0.334533	0.375563	0.413121	0.447734	0.480217	0.511493	0.542378	0.573439	0.604975	0.637077	0.669727	0.702879	0.736465	0.770335	0.804191	0.83762	0.870179	0.901457	0.931118	0.95895	0.984902	1.00907	1.03163	1.05265	1.07203	1.08943	1.10441	1.11652	1.12542	1.1309	1.13295	1.13174	1.12763	1.12111	1.11268	1.1029	1.09226	1.08121	1.0702	1.0597	1.05016	1.04199	1.03554	1.031	1.02843
0.057989	0.103073	0.151152	0.20279	0.258375	0.317871	0.380646	0.445414	0.51032	0.57322	0.632095	0.685473	0.732676	0.773844	0.809746	0.841523	0.870439	0.897666	0.924129	0.950397	0.976641	1.00268	1.02808	1.05232	1.07485	1.09518	1.11293	1.12784	1.1398	1.14877	1.15477	1.15789	1.15837	1.15649	1.15259	1.14701	1.14009	1.13213	1.12349	1.11451	1.10553	1.09684	1.08869	1.08133	1.07498	1.06983	1.06603	1.06362	1.06258	1.06278
0.0753827	0.127854	0.181788	0.236892	0.292689	0.348366	0.402765	0.454514	0.502297	0.545191	0.582913	0.615833	0.644845	0.671183	0.696205	0.721202	0.747274	0.77524	0.805552	0.838256	0.872999	0.90908	0.945559	0.981428	1.01577	1.04783	1.07702	1.10283	1.12488	1.1429	1.15679	1.1666	1.17248	1.17469	1.17354	1.16945	1.16285	1.15415	1.14379	1.13224	1.12004	1.10785	1.09635	1.08621	1.07796	1.07199	1.06845	1.0673	1.06837	1.07139
0.0718425	0.115017	0.159303	0.204452	0.250045	0.295461	0.339937	0.382663	0.422875	0.460016	0.493904	0.524761	0.553095	0.579532	0.604691	0.629133	0.653348	0.677741	0.702617	0.728175	0.754525	0.781721	0.809819	0.838901	0.869066	0.900369	0.932726	0.96584	0.999156	1.03189	1.06309	1.09179	1.11708	1.1381	1.15414	1.16477	1.16994	1.17	1.16566	1.15784	1.14752	1.13567	1.12316	1.11072	1.09895	1.0884	1.07952	1.07269	1.0681	1.0657
0.052857	0.0954095	0.138709	0.182374	0.226004	0.269166	0.311433	0.352405	0.391716	0.429052	0.46423	0.497274	0.528426	0.558089	0.586725	0.614762	0.642526	0.670262	0.69818	0.726506	0.755496	0.785368	0.816136	0.847555	0.879231	0.910739	0.941688	0.971731	1.00054	1.02776	1.05296	1.0756	1.09514	1.11107	1.12297	1.13055	1.13364	1.13237	1.12714	1.11863	1.10771	1.09532	1.08234	1.06959	1.05777	1.04739	1.03882	1.0322	1.02754	1.02476
0.0601981	0.0984378	0.137669	0.177773	0.218627	0.260075	0.301912	0.343884	0.385687	0.42695	0.467286	0.506387	0.544072	0.580269	0.614982	0.648308	0.680456	0.711731	0.742481	0.773008	0.803513	0.834066	0.86461	0.894985	0.924951	0.954209	0.982442	1.00935	1.03466	1.05815	1.07962	1.09879	1.11532	1.12883	1.13897	1.14547	1.14827	1.14749	1.14348	1.13674	1.12788	1.11756	1.10642	1.09506	1.08409	1.074	1.06527	1.05826	1.05325	1.05038
[truncated: 51 more columns]
