# Supplementary material for: Distributions of plantar loads are altered when walking in anxiety-inducing virtual settings but not under cognitive demand
Source: PLoS One. 2026 Apr 20;21(4):e0345075. doi: 10.1371/journal.pone.0345075 (PMC13094994; doi:10.1371/journal.pone.0345075)
Supplement: S1 File — Study data is available here. (ZIP) [file pone.0345075.s001.zip › S1 File. Dataset/ProcRLat_40STH.xlsx]

## Sheet: Sheet1
-0.316536	-0.420891	-0.509952	-0.561257	-0.5421	-0.408829	-0.107541	0.422214	1.24055	2.39539	3.90598	5.75707	7.91022	10.3124	12.8966	15.5863	18.3017	20.9656	23.5102	25.882	28.0516	30.021	31.8103	33.4388	34.9166	36.2423	37.4031	38.3882	39.2028	39.8686	40.4115	40.8475	41.1754	41.3809	41.4472	41.3662	41.15	40.8328	40.4637	40.0973	39.7837	39.5616	39.4591	39.4983	39.7016	40.1022	40.747	41.6802	42.9246	44.4741
-1.23801	-0.910117	-0.293926	0.759805	2.40139	4.75824	7.90425	11.8387	16.4885	21.7308	27.4199	33.4073	39.5568	45.7595	51.9455	58.086	64.1829	70.2484	76.2878	82.2893	88.2203	94.0342	99.6793	105.103	110.251	115.075	119.538	123.634	127.383	130.827	134.019	137.025	139.928	142.828	145.848	149.128	152.813	157.027	161.837	167.243	173.183	179.547	186.189	192.944	199.647	206.167	212.424	218.394	224.104	229.632
15.0149	18.7567	22.2483	25.3199	27.8403	29.7353	31.0072	31.7477	32.1286	32.3732	32.7127	33.342	34.3824	35.8619	37.7249	39.8646	42.1592	44.4959	46.7804	48.9403	50.9293	52.7321	54.3612	55.8443	57.2073	58.4633	59.6104	60.6364	61.5335	62.3109	62.9964	63.6322	64.2745	64.9874	65.8313	66.8464	68.0372	69.3629	70.7463	72.0956	73.3291	74.3934	75.2709	75.9797	76.5733	77.1352	77.7644	78.5599	79.6107	80.9837
-1.1636	-0.877411	-0.293316	0.725638	2.31746	4.59871	7.63336	11.4054	15.8174	20.7213	25.9573	31.3785	36.8554	42.2771	47.5666	52.7062	57.7483	62.795	67.9533	73.2885	78.7972	84.4092	90.0191	95.5241	100.836	105.868	110.536	114.785	118.599	122	125.045	127.819	130.416	132.929	135.456	138.098	140.949	144.081	147.54	151.352	155.532	160.094	165.046	170.381	176.071	182.065	188.289	194.659	201.084	207.492
-0.823686	-0.978403	-1.05436	-0.982348	-0.672646	-0.0176809	1.10039	2.79455	5.14816	8.18721	11.8646	16.067	20.641	25.4197	30.235	34.9252	39.352	43.4222	47.099	50.4009	53.3919	56.1622	58.811	61.4317	64.0981	66.8547	69.7168	72.6779	75.7226	78.8391	82.0197	85.2565	88.5453	91.8928	95.3193	98.8606	102.571	106.518	110.762	115.341	120.258	125.471	130.902	136.459	142.071	147.703	153.353	159.047	164.833	170.767
-0.942856	-0.178322	0.84824	2.25814	4.15241	6.59227	9.58735	13.0966	17.0506	21.3838	26.049	31.0148	36.2645	41.7914	47.5938	53.6863	60.1223	66.996	74.4162	82.4801	91.2563	100.771	110.997	121.847	133.167	144.738	156.297	167.549	178.196	187.984	196.749	204.452	211.17	217.049	222.238	226.84	230.889	234.352	237.139	239.126	240.193	240.275	239.401	237.712	235.455	232.965	230.635	228.86	227.967	228.138
-0.377215	1.60019	3.55036	5.44035	7.2582	9.01321	10.7293	12.4415	14.1928	16.0167	17.9157	19.8528	21.7648	23.5911	25.2931	26.848	28.235	29.44	30.4719	31.3694	32.2026	33.0702	34.0898	35.3832	37.0629	39.2156	41.8876	45.0796	48.7502	52.8235	57.1994	61.7751	66.4688	71.2227	75.9874	80.7039	85.2984	89.6952	93.8341	97.6675	101.142	104.194	106.772	108.864	110.516	111.83	112.964	114.112	115.467	117.185
-0.416636	-0.661102	-0.946015	-1.24865	-1.5264	-1.71087	-1.70279	-1.36933	-0.545731	0.956117	3.3278	6.73703	11.3036	17.079	24.0292	32.0315	40.8922	50.3752	60.2285	70.2013	80.0599	89.6099	98.7072	107.238	115.086	122.134	128.279	133.451	137.617	140.782	143.007	144.412	145.168	145.479	145.56	145.608	145.79	146.237	147.029	148.184	149.655	151.36	153.201	155.077	156.902	158.616	160.179	161.577	162.823	163.973
1.33341	0.563026	-0.0127691	-0.256043	-0.0276605	0.811189	2.39308	4.8264	8.17071	12.4193	17.4991	23.2796	29.5828	36.2014	42.9302	49.5944	56.061	62.2443	68.1084	73.6587	78.9255	83.9511	88.7784	93.4391	97.9562	102.361	106.694	110.981	115.219	119.382	123.447	127.4	131.239	134.975	138.636	142.252	145.848	149.431	152.989	156.492	159.89	163.116	166.1	168.79	171.164	173.224	174.98	176.456	177.69	178.747
-1.01236	-0.306742	0.738984	2.27209	4.41854	7.25133	10.7604	14.8421	19.3215	23.9987	28.694	33.2771	37.6822	41.9008	45.9515	49.8536	53.6162	57.2346	60.6894	63.9491	66.9782	69.7504	72.2547	74.49	76.4555	78.1461	79.5514	80.6625	81.4811	82.0194	82.2907	82.305	82.0831	81.6674	81.1133	80.4784	79.8265	79.2324	78.7713	78.4985	78.4347	78.5743	78.9008	79.3854	79.9827	80.6459	81.3427	82.0488	82.7412	83.4078
-0.293553	-0.432765	-0.586612	-0.736399	-0.851238	-0.885182	-0.775357	-0.441974	0.208475	1.27514	2.84829	4.98984	7.71782	11.0046	14.7869	18.9788	23.4839	28.2004	33.0216	37.8427	42.575	47.1513	51.5221	55.6574	59.5497	63.2123	66.6787	70.0044	73.2748	76.6141	80.1811	84.1476	88.671	93.8691	99.8061	106.495	113.901	121.925	130.413	139.179	148.05	156.874	165.516	173.839	181.715	189.042	195.757	201.824	207.207	211.865
-0.367613	-0.480808	-0.582281	-0.643764	-0.625332	-0.474359	-0.126671	0.489522	1.4458	2.79928	4.57771	6.77455	9.35036	12.2316	15.3144	18.4815	21.6236	24.6569	27.5331	30.2341	32.757	35.1096	37.3173	39.4214	41.4655	43.4781	45.4599	47.3791	49.1857	50.8364	52.3119	53.6182	54.7842	55.8608	56.9131	58.0028	59.172	60.4456	61.8548	63.4588	65.3465	67.6181	70.3707	73.6927	77.6601	82.3361	87.7737	94.0062	101.027	108.779
0.611484	0.0999116	-0.156624	-0.00893418	0.694222	2.09789	4.32464	7.44631	11.4525	16.2334	21.596	27.3148	33.186	39.0558	44.822	50.4258	55.8423	61.0747	66.1498	71.1095	75.9958	80.8354	85.6253	90.3234	94.8491	99.096	102.956	106.344	109.206	111.507	113.229	114.377	114.994	115.169	115.031	114.71	114.318	113.944	113.65	113.475	113.433	113.523	113.748	114.115	114.634	115.313	116.169	117.228	118.528	120.119
-0.986698	-0.976322	-0.768248	-0.265723	0.640929	2.06221	4.0894	6.7657	10.0573	13.8476	17.9633	22.2141	26.4293	30.4832	34.3019	37.8611	41.1902	44.3678	47.4995	50.6958	54.0614	57.6809	61.5995	65.8169	70.2969	74.9816	79.8069	84.712	89.6372	94.5176	99.282	103.861	108.195	112.251	116.014	119.484	122.661	125.548	128.162	130.539	132.721	134.743	136.629	138.411	140.134	141.842	143.577	145.384	147.328	149.495
-1.00062	-1.13213	-1.13826	-0.930431	-0.398585	0.58321	2.14405	4.39491	7.40134	11.1613	15.6014	20.5932	25.9752	31.5717	37.2106	42.7403	48.0361	52.9917	57.5156	61.5434	65.0508	68.0487	70.5658	72.6383	74.307	75.6133	76.5961	77.2869	77.7036	77.8554	77.7573	77.4308	76.8997	76.2008	75.3958	74.5595	73.7584	73.0405	72.4319	71.9399	71.559	71.2745	71.0651	70.9085	70.7868	70.6888	70.6136	70.5721	70.5888	70.7021
-1.61174	-1.1252	-0.190166	1.39104	3.81266	7.22992	11.7113	17.1978	23.4968	30.3173	37.3221	44.1805	50.6163	56.4478	61.6034	66.1158	70.1046	73.7457	77.2186	80.6515	84.081	87.4407	90.5884	93.3583	95.5993	97.192	98.0628	98.2019	97.6697	96.5917	95.1442	93.5239	91.9131	90.4588	89.2637	88.3886	87.8603	87.686	87.8698	88.4241	89.3747	90.7701	92.6895	95.234	98.5109	102.616	107.616	113.53	120.333	127.966
3.62139	2.98061	2.67442	2.89057	3.76443	5.37171	7.73059	10.8027	14.4992	18.6939	23.2375	27.9764	32.7783	37.5544	42.2669	46.9207	51.5433	56.1647	60.8042	65.4634	70.1281	74.7771	79.3949	83.9793	88.5381	93.0835	97.6265	102.165	106.673	111.106	115.423	119.597	123.612	127.466	131.168	134.74	138.208	141.607	144.972	148.329	151.696	155.083	158.51	162.011	165.637	169.432	173.421	177.618	182.025	186.637
0.741679	0.0763699	-0.229871	0.0281109	1.05849	3.05997	6.19769	10.5642	16.1446	22.8078	30.3324	38.4593	46.9475	55.6043	64.2908	72.9179	81.438	89.8288	98.0746	106.157	114.054	121.744	129.194	136.365	143.22	149.728	155.865	161.611	166.963	171.933	176.534	180.773	184.668	188.264	191.631	194.848	198	201.163	204.39	207.707	211.117	214.607	218.153	221.721	225.273	228.764	232.146	235.371	238.392	241.183
-0.127465	-0.202778	-0.291074	-0.385414	-0.472741	-0.53205	-0.532747	-0.433734	-0.183852	0.275581	1.00476	2.05504	3.45298	5.17782	7.1433	9.20781	11.2179	13.0563	14.6665	16.0565	17.291	18.4746	19.7275	21.159	22.8458	24.822	27.086	29.612	32.3526	35.2396	38.198	41.1666	44.1034	46.9796	49.7848	52.547	55.3436	58.2894	61.5109	65.1188	69.1855	73.7347	78.7426	84.143	89.8341	95.6935	101.602	107.461	113.209	118.823
-1.69568	-1.76689	-1.55703	-0.904301	0.380743	2.4994	5.63571	9.91441	15.3576	21.8624	29.2193	37.1659	45.4425	53.8219	62.1168	70.1846	77.9279	85.2908	92.2499	98.8006	104.942	110.664	115.956	120.816	125.263	129.323	133.006	136.309	139.242	141.831	144.122	146.177	148.06	149.82	151.476	153.011	154.397	155.621	156.683	157.595	158.369	159.021	159.575	160.059	160.498	160.924	161.394	161.981	162.766	163.832
-0.632019	-0.85702	-1.07599	-1.24295	-1.29003	-1.12466	-0.629773	0.331452	1.90376	4.21785	7.36263	11.3643	16.1829	21.7305	27.9018	34.5952	41.7097	49.1332	56.7409	64.4112	72.0529	79.6222	87.1095	94.5126	101.825	109.035	116.112	122.996	129.611	135.898	141.821	147.357	152.493	157.223	161.553	165.498	169.075	172.296	175.172	177.719	179.97	181.965	183.752	185.379	186.91	188.428	190.024	191.788	193.807	196.165
-0.647983	-0.774689	-0.841446	-0.793916	-0.561427	-0.058695	0.808277	2.13046	3.97736	6.37505	9.29083	12.6343	16.2755	20.073	23.8983	27.6427	31.2135	34.5389	37.5807	40.3332	42.8101	45.0388	47.0615	48.9328	50.7149	52.4667	54.2233	55.9785	57.685	59.2736	60.6783	61.8526	62.7783	63.4728	63.9905	64.4103	64.8116	65.2442	65.718	66.2132	66.6846	67.0538	67.2001	66.9536	66.0962	64.38	61.5527	57.3929	51.7641	44.695
-0.730262	0.116035	1.23639	2.76136	4.79069	7.36321	10.4339	13.8793	17.528	21.1898	24.6794	27.8479	30.6099	32.9485	34.8979	36.522	37.9014	39.121	40.2486	41.3172	42.3256	43.2576	44.103	44.8661	45.5566	46.1788	46.7311	47.2178	47.6612	48.1031	48.598	49.2018	49.9541	50.8543	51.8537	52.8801	53.8708	54.7825	55.5792	56.2257	56.693	56.9653	57.0429	56.9473	56.7248	56.4422	56.1759	55.9955	55.9436	56.0265
-0.860641	-1.15477	-1.42927	-1.62151	-1.63997	-1.3611	-0.630275	0.730635	2.9095	6.08798	10.4257	16.043	23.0022	31.2947	40.8358	51.4651	62.9644	75.1006	87.6713	100.522	113.539	126.623	139.667	152.531	165.039	176.993	188.207	198.513	207.758	215.816	222.606	228.103	232.351	235.443	237.505	238.689	239.165	239.102	238.649	237.937	237.076	236.15	235.201	234.235	233.232	232.164	230.988	229.659	228.146	226.451
3.40718	2.17209	1.16455	0.542412	0.443363	0.987075	2.27695	4.38817	7.34597	11.1096	15.5748	20.5919	25.9887	31.5983	37.2798	42.9237	48.4537	53.845	59.1332	64.3867	69.662	74.9771	80.306	85.5911	90.7643	95.7612	100.521	104.986	109.105	112.842	116.194	119.186	121.869	124.298	126.534	128.644	130.692	132.733	134.801	136.908	139.049	141.219	143.418	145.669	148.014	150.507	153.197	156.113	159.254	162.595
0.00844527	-0.0127062	0.308912	1.15809	2.71016	5.10738	8.43264	12.6889	17.791	23.5826	29.8834	36.5393	43.4404	50.5209	57.7601	65.1752	72.7944	80.6257	88.646	96.8084	105.051	113.306	121.51	129.622	137.616	145.476	153.195	160.762	168.155	175.329	182.214	188.727	194.796	200.385	205.485	210.105	214.277	218.064	221.558	224.861	228.064	231.234	234.415	237.633	240.888	244.168	247.457	250.753	254.06	257.379
-0.770384	-0.950263	-1.07409	-1.079	-0.881098	-0.376015	0.555562	2.03574	4.16918	7.015	10.5653	14.7515	19.4721	24.6101	30.0341	35.6016	41.1743	46.637	51.9119	56.9602	61.7711	66.3497	70.7135	74.8911	78.9155	82.819	86.6286	90.3569	93.9936	97.5126	100.89	104.121	107.228	110.245	113.209	116.146	119.073	122.004	124.949	127.919	130.922	133.953	136.997	140.041	143.087	146.161	149.316	152.609	156.092	159.815
3.5701	3.0232	2.85496	3.27885	4.45193	6.4596	9.31311	12.9536	17.262	22.0781	27.2285	32.5505	37.9055	43.1881	48.3273	53.2701	57.9674	62.3785	66.477	70.2472	73.6824	76.7898	79.594	82.1347	84.4566	86.6013	88.61	90.5275	92.4018	94.2799	96.2039	98.2046	100.297	102.473	104.697	106.915	109.059	111.064	112.882	114.485	115.866	117.047	118.066	118.974	119.828	120.697	121.669	122.836	124.261	125.973
-1.02415	0.522821	2.34851	4.61417	7.42933	10.8233	14.7503	19.1304	23.891	28.9787	34.3462	39.9357	45.6721	51.4656	57.2205	62.8515	68.2948	73.5138	78.5044	83.2945	87.9338	92.4755	96.9504	101.347	105.616	109.691	113.488	116.91	119.867	122.293	124.166	125.499	126.339	126.755	126.824	126.624	126.229	125.714	125.146	124.582	124.062	123.626	123.313	123.154	123.171	123.387	123.838	124.55	125.532	126.764
-0.873436	-1.09179	-1.25981	-1.30671	-1.13678	-0.629216	0.356633	1.96914	4.34385	7.57997	11.7302	16.7998	22.7321	29.39	36.5614	43.9892	51.4117	58.596	65.3533	71.5428	77.0721	81.8908	85.9914	89.425	92.3094	94.8023	97.0552	99.176	101.223	103.218	105.156	107.011	108.749	110.344	111.796	113.135	114.405	115.656	116.928	118.24	119.591	120.976	122.396	123.855	125.345	126.837	128.305	129.749	131.206	132.735
2.60345	1.54388	0.679114	0.159458	0.142667	0.784543	2.23138	4.60355	7.96606	12.2999	17.4898	23.3308	29.5556	35.8767	42.0224	47.7639	52.9439	57.5037	61.4828	64.9885	68.1546	71.1115	73.9718	76.8256	79.7374	82.744	85.8584	89.0793	92.399	95.8075	99.2967	102.861	106.496	110.198	113.959	117.763	121.596	125.461	129.379	133.378	137.488	141.747	146.188	150.825	155.658	160.665	165.815	171.079	176.449	181.934
[truncated: 51 more columns]
