# Supplementary material for: Distributions of plantar loads are altered when walking in anxiety-inducing virtual settings but not under cognitive demand
Source: PLoS One. 2026 Apr 20;21(4):e0345075. doi: 10.1371/journal.pone.0345075 (PMC13094994; doi:10.1371/journal.pone.0345075)
Supplement: S1 File — Study data is available here. (ZIP) [file pone.0345075.s001.zip › S1 File. Dataset/ProcRMed_21STH.xlsx]

## Sheet: Sheet1
-0.369201	-0.523392	-0.68429	-0.826991	-0.912527	-0.885321	-0.671972	-0.182639	0.683332	2.02615	3.92834	6.43723	9.55705	13.2515	17.4498	22.0578	26.9717	32.0913	37.3336	42.6436	47.9902	53.3525	58.7116	64.0452	69.3236	74.5101	79.5616	84.427	89.0518	93.3928	97.433	101.186	104.694	108.022	111.238	114.393	117.511	120.592	123.636	126.658	129.687	132.751	135.861	139.026	142.27	145.643	149.198	152.985	157.052	161.466
-0.815646	-0.982186	-1.07854	-1.03643	-0.766586	-0.160438	0.902774	2.54183	4.85068	7.86904	11.5624	15.8287	20.5224	25.48	30.5473	35.6092	40.6013	45.5007	50.3099	55.0434	59.7144	64.3252	68.859	73.2712	77.4891	81.4284	85.0161	88.2035	90.971	93.3302	95.3252	97.0312	98.5455	99.9684	101.389	102.886	104.532	106.379	108.444	110.71	113.14	115.694	118.327	121.002	123.697	126.407	129.132	131.868	134.614	137.376
-1.09053	-1.22442	-1.22783	-1.00243	-0.42678	0.637687	2.33298	4.78361	8.07112	12.21	17.1422	22.7627	28.9495	35.5712	42.4858	49.5548	56.651	63.65	70.4277	76.8723	82.8971	88.4475	93.4979	98.0391	102.066	105.575	108.568	111.054	113.05	114.576	115.662	116.353	116.718	116.847	116.839	116.803	116.854	117.115	117.711	118.765	120.393	122.702	125.784	129.708	134.499	140.124	146.505	153.524	161.034	168.87
-0.915504	-1.08281	-1.15854	-1.06529	-0.703282	0.0466423	1.31404	3.22154	5.85781	9.24514	13.3171	17.9258	22.8777	27.9751	33.0495	37.9918	42.7726	47.4325	52.0506	56.7134	61.4933	66.4349	71.5491	76.8153	82.1878	87.6071	93.0104	98.3466	103.589	108.726	113.752	118.668	123.488	128.231	132.912	137.54	142.126	146.685	151.241	155.832	160.496	165.261	170.133	175.107	180.166	185.299	190.499	195.776	201.149	206.643
-0.790501	-0.946713	-1.02642	-0.964002	-0.673929	-0.052981	1.01255	2.63239	4.8918	7.83119	11.4329	15.6221	20.2851	25.2965	30.5425	35.9361	41.4239	46.981	52.6007	58.289	64.0611	69.9293	75.8866	81.8944	87.8791	93.7371	99.3506	104.605	109.405	113.682	117.404	120.585	123.289	125.619	127.703	129.665	131.604	133.588	135.665	137.856	140.165	142.592	145.138	147.818	150.66	153.687	156.907	160.305	163.861	167.565
-0.435508	-0.546437	-0.631256	-0.655123	-0.570694	-0.318078	0.172651	0.975385	2.15676	3.75899	5.78486	8.19837	10.939	13.9308	17.0843	20.3064	23.5224	26.6902	29.7999	32.8639	35.9063	38.9521	42.0194	45.1167	48.2521	51.445	54.7232	58.1076	61.6047	65.2124	68.9287	72.7534	76.6791	80.6791	84.7062	88.7032	92.6152	96.3995	100.032	103.507	106.822	109.973	112.961	115.793	118.488	121.081	123.62	126.168	128.79	131.542
-0.384666	-0.487279	-0.573605	-0.612467	-0.561274	-0.365501	0.0393471	0.723053	1.7514	3.17154	5.00219	7.23543	9.84226	12.779	15.9944	19.4307	23.0273	26.7339	30.521	34.3806	38.3224	42.3675	46.5412	50.8643	55.3477	59.9973	64.8213	69.8292	75.0193	80.3723	85.8587	91.445	97.0874	102.733	108.327	113.815	119.134	124.234	129.101	133.744	138.194	142.494	146.698	150.853	155	159.18	163.443	167.846	172.436	177.241
-0.705796	-0.839974	-0.905352	-0.842661	-0.575134	-0.010598	0.951867	2.40906	4.43605	7.06986	10.2995	14.0634	18.2595	22.7674	27.4729	32.2809	37.1199	41.9436	46.728	51.4582	56.1174	60.6894	65.1617	69.5233	73.7695	77.9066	81.9532	85.9407	89.9071	93.8798	97.8611	101.832	105.767	109.639	113.415	117.066	120.574	123.925	127.105	130.107	132.949	135.676	138.352	141.05	143.85	146.84	150.108	153.723	157.73	162.138
-0.492578	-0.57147	-0.591251	-0.509996	-0.274522	0.177257	0.9108	1.98446	3.43493	5.26478	7.43893	9.89569	12.569	15.4042	18.3608	21.4128	24.5467	27.7558	31.0377	34.3987	37.8588	41.4492	45.1998	49.1222	53.1992	57.3794	61.5824	65.7211	69.7201	73.5201	77.0834	80.4064	83.5208	86.484	89.3679	92.2468	95.1807	98.2101	101.361	104.649	108.088	111.701	115.525	119.606	123.99	128.715	133.815	139.308	145.186	151.394
-0.929309	-1.11561	-1.21668	-1.15537	-0.830857	-0.121081	1.1091	2.99129	5.62707	9.05894	13.252	18.0954	23.4258	29.0634	34.8455	40.6454	46.3798	52.0062	57.5108	62.8977	68.1822	73.3907	78.558	83.7187	88.9009	94.1284	99.4283	104.836	110.39	116.122	122.039	128.117	134.31	140.563	146.829	153.072	159.251	165.32	171.241	176.992	182.564	187.962	193.209	198.348	203.424	208.472	213.512	218.559	223.63	228.746
-0.9834	-1.16437	-1.24523	-1.14332	-0.751914	0.0563655	1.42001	3.46973	6.30038	9.94549	14.3678	19.4642	25.0746	30.9989	37.0258	42.97	48.6964	54.1261	59.2318	64.0273	68.5574	72.8926	77.123	81.3416	85.6307	90.0623	94.7003	99.5858	104.713	110.023	115.411	120.749	125.898	130.75	135.241	139.352	143.085	146.461	149.513	152.285	154.819	157.152	159.317	161.352	163.301	165.215	167.132	169.086	171.112	173.242
-0.481015	-0.644545	-0.79609	-0.900886	-0.90803	-0.748868	-0.337497	0.424843	1.63999	3.39582	5.73934	8.64947	12.033	15.7496	19.647	23.5887	27.4693	31.2195	34.8043	38.2222	41.4932	44.6381	47.6649	50.5668	53.3233	55.9105	58.3178	60.5559	62.6577	64.6818	66.7085	68.8198	71.0749	73.4981	76.0804	78.7966	81.625	84.5577	87.6056	90.7972	94.1665	97.7384	101.532	105.57	109.881	114.489	119.409	124.642	130.173	135.974
-0.281092	-0.358886	-0.425728	-0.45924	-0.428517	-0.293692	-0.00715042	0.483187	1.22719	2.26213	3.60342	5.23972	7.1339	9.23501	11.4957	13.8809	16.3645	18.9226	21.5275	24.1485	26.7517	29.3004	31.7621	34.1176	36.3625	38.5144	40.6212	42.7516	44.9707	47.3254	49.8435	52.534	55.3914	58.4113	61.6028	64.984	68.5695	72.3704	76.3944	80.637	85.0678	89.6266	94.2291	98.7823	103.204	107.44	111.464	115.272	118.877	122.302
-0.86378	-1.06228	-1.19608	-1.19484	-0.964736	-0.389408	0.663808	2.33019	4.72442	7.90918	11.8684	16.5045	21.6654	27.1827	32.9076	38.7404	44.6425	50.6227	56.7094	62.9276	69.2781	75.7249	82.2061	88.6618	95.0455	101.315	107.43	113.369	119.145	124.792	130.332	135.759	141.048	146.164	151.076	155.785	160.322	164.741	169.106	173.474	177.882	182.334	186.82	191.334	195.881	200.47	205.108	209.804	214.58	219.471
-0.504341	-0.600945	-0.653656	-0.620184	-0.445334	-0.0627174	0.600926	1.6173	3.04085	4.89287	7.15795	9.79	12.7185	15.8606	19.1401	22.4957	25.8723	29.2129	32.4614	35.5658	38.4803	41.1716	43.6218	45.8202	47.7561	49.4171	50.7905	51.8705	52.6757	53.2563	53.6801	54.0146	54.3242	54.6752	55.1341	55.759	56.5893	57.6429	58.9228	60.4285	62.1663	64.1572	66.4311	69.0137	71.9221	75.1649	78.7365	82.6193	86.7902	91.2174
-0.483135	-0.576501	-0.618042	-0.567886	-0.374263	0.0248586	0.697077	1.70619	3.10078	4.90773	7.13279	9.76575	12.7885	16.1771	19.8911	23.8666	28.023	32.2776	36.5558	40.8019	44.9863	49.1049	53.1755	57.2314	61.3084	65.4288	69.5929	73.7791	77.9522	82.0751	86.113	90.0323	93.7989	97.3734	100.71	103.772	106.537	109.001	111.173	113.084	114.785	116.348	117.86	119.416	121.106	123.003	125.172	127.663	130.507	133.717
-0.800842	-0.856829	-0.789171	-0.52297	0.0309616	0.969549	2.38457	4.34366	6.87084	9.93643	13.4643	17.3522	21.4911	25.7735	30.0986	34.3833	38.5707	42.6303	46.5506	50.3316	53.9793	57.5033	60.9114	64.1993	67.3449	70.3229	73.1308	75.7997	78.3916	80.9942	83.7028	86.5837	89.6528	92.8831	96.2206	99.594	102.931	106.179	109.314	112.338	115.278	118.184	121.119	124.145	127.323	130.696	134.281	138.073	142.049	146.166
-0.926242	-1.13089	-1.26228	-1.24468	-0.977582	-0.337159	0.816718	2.62534	5.2057	8.62152	12.8659	17.8593	23.4499	29.42	35.5155	41.4951	47.1719	52.4362	57.2618	61.6952	65.8299	69.7753	73.6289	77.4609	81.3138	85.2046	89.1181	93.0111	96.8404	100.589	104.266	107.891	111.484	115.068	118.675	122.342	126.106	130.001	134.044	138.235	142.558	146.969	151.404	155.779	160.007	164.011	167.728	171.126	174.196	176.96
-0.566039	-0.626527	-0.612468	-0.472267	-0.142945	0.446169	1.36569	2.67591	4.41961	6.61957	9.27378	12.3508	15.7981	19.5547	23.5498	27.6974	31.9074	36.1021	40.2176	44.1939	47.9709	51.5003	54.7666	57.7902	60.6101	63.2675	65.8038	68.258	70.6551	72.9966	75.269	77.4643	79.5976	81.711	83.8658	86.1333	88.586	91.288	94.2949	97.655	101.398	105.527	110.028	114.878	120.046	125.471	131.082	136.808	142.601	148.429
-0.42514	-0.555404	-0.669806	-0.735923	-0.707932	-0.525672	-0.116001	0.602432	1.71007	3.27437	5.34269	7.94746	11.117	14.8774	19.2439	24.2126	29.7551	35.8168	42.3196	49.1668	56.2474	63.4471	70.6616	77.7983	84.7665	91.477	97.8577	103.868	109.502	114.781	119.734	124.398	128.816	133.041	137.126	141.111	145.027	148.895	152.731	156.552	160.38	164.25	168.2	172.268	176.487	180.888	185.492	190.308	195.306	200.424
-0.808904	-0.96951	-1.05519	-0.998703	-0.712255	-0.089744	0.986107	2.62917	4.92687	7.91542	11.5632	15.7663	20.3604	25.1562	29.9837	34.718	39.2812	43.642	47.8196	51.8765	55.9046	60.0106	64.292	68.801	73.5195	78.3705	83.2524	88.0651	92.7119	97.098	101.148	104.823	108.122	111.069	113.708	116.093	118.273	120.29	122.188	124.015	125.826	127.678	129.636	131.768	134.143	136.828	139.891	143.392	147.376	151.852
-0.356482	-0.432542	-0.479246	-0.467344	-0.358171	-0.104396	0.347226	1.04994	2.04682	3.35873	4.97527	6.85237	8.91868	11.0882	13.2706	15.3778	17.331	19.0705	20.563	21.8079	22.8348	23.6945	24.4517	25.1816	25.9602	26.85	27.8943	29.121	30.5487	32.1891	34.0394	36.0659	38.2036	40.3766	42.5224	44.606	46.6258	48.609	50.5999	52.6459	54.7867	57.0522	59.4664	62.0525	64.834	67.8322	71.0586	74.505	78.1432	81.9357
-0.794358	-0.841912	-0.760508	-0.475684	0.100692	1.06353	2.50124	4.47429	6.98799	9.97263	13.2914	16.7789	20.2883	23.7218	27.0357	30.2239	33.3035	36.3095	39.287	42.2721	45.2788	48.292	51.2623	54.1171	56.7893	59.2364	61.4398	63.4066	65.1705	66.7828	68.3068	69.8196	71.404	73.1291	75.0344	77.1274	79.3852	81.7548	84.1611	86.5223	88.7615	90.8127	92.6305	94.2068	95.5859	96.8607	98.1513	99.5873	101.297	103.395
-0.471204	-0.637591	-0.799187	-0.921688	-0.954552	-0.828894	-0.457649	0.260796	1.43362	3.15793	5.50202	8.49027	12.0988	16.2663	20.9154	25.9641	31.3235	36.8985	42.6007	48.3636	54.1546	59.9727	65.8244	71.7002	77.5813	83.4591	89.3359	95.2108	101.07	106.883	112.596	118.147	123.469	128.487	133.13	137.341	141.088	144.365	147.189	149.604	151.682	153.51	155.172	156.725	158.215	159.694	161.237	162.931	164.857	167.07
-0.689826	-0.82144	-0.886297	-0.826475	-0.566891	-0.0173439	0.920978	2.34272	4.31915	6.87714	9.98622	13.5633	17.4962	21.6718	25.989	30.3583	34.7027	38.9621	43.0945	47.0841	50.953	54.7576	58.5601	62.4012	66.2939	70.2339	74.2044	78.1841	82.1629	86.1484	90.1613	94.2352	98.4143	102.738	107.232	111.9	116.717	121.635	126.591	131.528	136.41	141.218	145.95	150.615	155.219	159.748	164.167	168.43	172.501	176.361
-0.920236	-1.08084	-1.15743	-1.07021	-0.717048	0.0236693	1.28417	3.19338	5.86125	9.3641	13.7346	18.9573	24.9743	31.7106	39.1081	47.133	55.7551	64.9242	74.5539	84.5115	94.6199	104.672	114.45	123.747	132.395	140.277	147.334	153.554	158.972	163.664	167.738	171.331	174.577	177.599	180.502	183.377	186.289	189.266	192.296	195.348	198.397	201.429	204.423	207.333	210.099	212.657	214.944	216.904	218.501	219.746
-0.918089	-1.09206	-1.18112	-1.10741	-0.770215	-0.0484286	1.19079	3.07532	5.70189	9.10492	13.239	17.9879	23.1858	28.639	34.1528	39.5654	44.7747	49.7517	54.5356	59.2107	63.8781	68.6329	73.5396	78.6089	83.8008	89.052	94.2998	99.4899	104.586	109.581	114.503	119.412	124.37	129.425	134.607	139.932	145.402	150.998	156.671	162.346	167.948	173.429	178.797	184.092	189.365	194.661	200.029	205.516	211.152	216.934
-0.737224	-0.809724	-0.777352	-0.573021	-0.115228	0.686631	1.92148	3.66009	5.9374	8.7436	12.0257	15.6919	19.6201	23.6814	27.7669	31.8002	35.7401	39.5857	43.3751	47.1696	51.0342	55.0245	59.1803	63.5228	68.0604	72.7963	77.7272	82.8338	88.0768	93.4072	98.781	104.162	109.515	114.796	119.953	124.936	129.715	134.289	138.687	142.939	147.073	151.112	155.084	159.008	162.886	166.71	170.461	174.115	177.646	181.033
-0.686542	-0.794797	-0.823173	-0.712594	-0.388295	0.237041	1.25549	2.74954	4.7723	7.33012	10.3772	13.8262	17.5719	21.5114	25.5491	29.5953	33.5738	37.4305	41.129	44.6481	47.9853	51.1556	54.1827	57.0931	59.9134	62.6574	65.3078	67.8089	70.0844	72.0622	73.6833	74.9033	75.6985	76.0784	76.0953	75.8414	75.4257	74.9402	74.4465	73.9951	73.6514	73.4971	73.616	74.0868	74.9799	76.3455	78.1979	80.5108	83.2294	86.2911
-0.312734	-0.43582	-0.5633	-0.673348	-0.73256	-0.693982	-0.496371	-0.0656582	0.679926	1.81987	3.41588	5.49451	8.03896	10.993	14.2698	17.7667	21.3832	25.0344	28.6592	32.2223	35.7048	39.0979	42.4005	45.6125	48.7302	51.755	54.7039	57.6085	60.5089	63.4487	66.4653	69.5772	72.7836	76.0768	79.4484	82.883	86.3558	89.8407	93.3145	96.752	100.115	103.351	106.416	109.297	112.015	114.614	117.144	119.664	122.228	124.871
-0.381943	-0.432692	-0.431068	-0.343892	-0.129918	0.257884	0.867378	1.73841	2.89206	4.32352	6.00017	7.8641	9.84054	11.8522	13.8347	15.7469	17.5733	19.3255	21.0393	22.7607	24.528	26.3597	28.2585	30.2238	32.2556	34.3451	36.4742	38.6265	40.8	43.0127	45.2972	47.6873	50.2058	52.8666	55.6875	58.6959	61.9214	65.3825	69.073	72.9567	76.9702	81.0326	85.061	88.9837	92.7534	96.3561	99.8015	103.106	106.29	109.38
-0.698771	-0.857027	-0.96114	-0.95415	-0.760248	-0.285735	0.575818	1.93221	3.87406	6.45546	9.68633	13.5369	17.9407	22.796	27.9799	33.3697	38.8558	44.3552	49.8287	55.2834	60.7511	66.2606	71.8198	77.4131	83.0087	88.564	94.0249	99.3316	104.435	109.306	113.94	118.347	122.542	126.544	130.374	134.061	137.635	141.134	144.616	148.151	151.803	155.615	159.601	163.746	168.017	172.372	176.765	181.167	185.585	190.056
[truncated: 51 more columns]
