# Supplementary material for: Distributions of plantar loads are altered when walking in anxiety-inducing virtual settings but not under cognitive demand
Source: PLoS One. 2026 Apr 20;21(4):e0345075. doi: 10.1371/journal.pone.0345075 (PMC13094994; doi:10.1371/journal.pone.0345075)
Supplement: S1 File — Study data is available here. (ZIP) [file pone.0345075.s001.zip › S1 File. Dataset/ProcLMed_28STL.xlsx]

## Sheet: Sheet1
-2.37901	16.2774	34.1143	50.4166	64.8878	77.5322	88.5176	98.0816	106.467	113.889	120.52	126.479	131.835	136.607	140.793	144.397	147.448	150.007	152.152	153.961	155.516	156.904	158.22	159.548	160.948	162.443	164.023	165.637	167.204	168.631	169.826	170.705	171.212	171.335	171.096	170.533	169.699	168.67	167.542	166.428	165.446	164.693	164.241	164.136	164.415	165.1	166.202	167.729	169.693	172.121
-1.03701	21.826	42.6433	60.0163	73.4184	82.9981	89.27	92.9086	94.614	95.0195	94.6523	93.9215	93.1177	92.4269	91.9467	91.7032	91.6811	91.8547	92.2019	92.7032	93.3405	94.0985	94.9631	95.9209	96.9651	98.0982	99.3265	100.66	102.121	103.74	105.549	107.574	109.853	112.437	115.384	118.745	122.562	126.856	131.62	136.816	142.378	148.224	154.264	160.406	166.561	172.645	178.594	184.363	189.927	195.294
1.51731	1.15292	0.927381	0.920355	1.2033	1.82788	2.81781	4.16478	5.8341	7.77843	9.94886	12.2962	14.7675	17.3116	19.8928	22.4979	25.1333	27.817	30.5699	33.4112	36.3622	39.4588	42.7604	46.342	50.2726	54.5944	59.3094	64.3782	69.7238	75.2398	80.7986	86.2517	91.4285	96.1556	100.291	103.741	106.463	108.471	109.827	110.63	110.995	111.054	110.944	110.798	110.738	110.876	111.311	112.134	113.422	115.24
-0.868863	0.154325	1.42635	3.08176	5.22182	7.88959	11.0622	14.6662	18.5972	22.728	26.9122	30.992	34.8143	38.2598	41.2732	43.8714	46.1232	48.1237	49.9808	51.8042	53.6937	55.7326	57.9821	60.4712	63.1968	66.1376	69.2652	72.5517	75.969	79.4801	83.0314	86.5493	89.9421	93.1164	96.0045	98.5765	100.827	102.759	104.382	105.722	106.821	107.735	108.525	109.245	109.936	110.632	111.356	112.119	112.922	113.762
-0.623652	-0.309291	0.105112	0.680985	1.49239	2.60663	4.07386	5.92122	8.1498	10.7342	13.6232	16.7454	20.0182	23.3455	26.6144	29.7103	32.5403	35.0443	37.1907	38.9689	40.3861	41.4653	42.2471	42.7899	43.1606	43.4219	43.6246	43.804	43.9848	44.1832	44.4077	44.6679	44.9858	45.3854	45.8775	46.4685	47.1809	48.0616	49.1715	50.5688	52.3015	54.4004	56.8685	59.6759	62.7708	66.0955	69.5977	73.2383	76.9993	80.8837
-0.88881	0.329014	1.84815	3.82101	6.35655	9.48724	13.1567	17.2413	21.585	26.0229	30.3923	34.5398	38.3271	41.6486	44.4513	46.7392	48.5597	49.9882	51.1211	52.0736	52.968	53.9158	55.0088	56.3217	57.9155	59.8374	62.1208	64.7838	67.8257	71.2292	74.967	79.0069	83.3069	87.8092	92.4417	97.1296	101.811	106.441	110.989	115.431	119.75	123.938	127.979	131.85	135.518	138.96	142.167	145.153	147.955	150.635
1.32106	1.55428	1.95902	2.6228	3.62353	5.02666	6.8793	9.20338	11.9884	15.189	18.7319	22.5204	26.4317	30.3222	34.0456	37.4765	40.5316	43.1788	45.4366	47.3683	49.0727	50.6693	52.2797	54.0061	55.9128	58.0169	60.2923	62.6869	65.1403	67.593	69.992	72.2948	74.4654	76.4684	78.2724	79.8599	81.2357	82.4301	83.4974	84.5088	85.5377	86.6462	87.8854	89.3021	90.9396	92.8289	94.9811	97.387	100.02	102.846
-1.37044	-0.232736	1.13145	2.82637	4.9792	7.71721	11.1465	15.3286	20.2589	25.8689	32.043	38.6324	45.4698	52.3859	59.2222	65.8394	72.1264	78.0064	83.4352	88.3978	92.9051	96.9841	100.664	103.968	106.921	109.545	111.854	113.861	115.586	117.072	118.375	119.566	120.737	121.989	123.416	125.098	127.099	129.465	132.216	135.345	138.833	142.675	146.89	151.516	156.587	162.14	168.216	174.86	182.109	189.969
4.20848	3.62817	3.25464	3.20689	3.58123	4.44484	5.82515	7.70292	10.0164	12.6708	15.5517	18.5395	21.5163	24.3671	26.9893	29.3028	31.2584	32.8403	34.0638	34.9724	35.6349	36.1431	36.6072	37.1476	37.8841	38.9228	40.3424	42.1807	44.4243	47.0084	49.8285	52.7608	55.6824	58.4873	61.0947	63.4605	65.5854	67.5108	69.3015	71.0248	72.735	74.4703	76.2629	78.1488	80.167	82.3503	84.7231	87.3043	90.11	93.1509
1.27424	2.66607	4.32528	6.36599	8.86047	11.8198	15.1929	18.8786	22.7413	26.6327	30.4197	34.0032	37.3175	40.3176	42.9731	45.2773	47.2509	48.9281	50.3429	51.5348	52.5593	53.4857	54.3802	55.2912	56.2431	57.2371	58.2549	59.2677	60.2497	61.1835	62.0575	62.8654	63.6092	64.3014	64.9666	65.6428	66.3848	67.263	68.3534	69.7297	71.4542	73.5667	76.0809	78.9883	82.2611	85.8532	89.7048	93.7505	97.9271	102.176
2.25119	1.71948	1.23234	0.825097	0.522389	0.333751	0.256464	0.279562	0.385513	0.550867	0.749485	0.956599	1.1491	1.30627	1.41338	1.46264	1.45152	1.38171	1.26001	1.10157	0.934355	0.799567	0.74323	0.803552	1.0033	1.34935	1.83886	2.46718	3.22733	4.10088	5.05272	6.03645	7.0037	7.91436	8.74981	9.51819	10.2455	10.9662	11.7211	12.5559	13.515	14.6385	15.9647	17.5386	19.4172	21.6662	24.3557	27.558	31.3356	35.7221
1.49515	2.21533	3.09244	4.21139	5.63651	7.40055	9.50687	11.9394	14.6697	17.6614	20.8749	24.2683	27.7958	31.4149	35.0965	38.8281	42.6151	46.4804	50.4579	54.582	58.8829	63.3936	68.1547	73.2035	78.5517	84.1761	90.0307	96.0646	102.232	108.495	114.814	121.161	127.519	133.882	140.246	146.608	152.966	159.319	165.653	171.942	178.154	184.267	190.272	196.169	201.961	207.663	213.29	218.853	224.356	229.788
0.518716	0.378772	0.417157	0.727524	1.41289	2.5681	4.26096	6.51656	9.30738	12.5566	16.1513	19.957	23.8307	27.6365	31.2613	34.6234	37.6696	40.3715	42.7224	44.7361	46.4475	47.9096	49.1832	50.3317	51.4238	52.5276	53.7073	55.0291	56.5606	58.3658	60.5026	63.0133	65.9153	69.2011	72.8507	76.8443	81.1676	85.8073	90.7483	95.9752	101.474	107.229	113.225	119.447	125.879	132.506	139.309	146.27	153.358	160.549
1.37354	0.997874	0.827339	1.00259	1.64608	2.8551	4.69721	7.21058	10.4061	14.2695	18.7648	23.8341	29.3986	35.3647	41.6298	48.0872	54.6368	61.1957	67.6981	74.0947	80.3578	86.4842	92.4827	98.3569	104.1	109.701	115.131	120.345	125.299	129.965	134.338	138.439	142.316	146.056	149.771	153.577	157.571	161.82	166.367	171.232	176.412	181.885	187.623	193.607	199.822	206.263	212.928	219.818	226.932	234.251
1.74478	1.64487	1.73458	2.13348	2.92544	4.15507	5.83666	7.96893	10.5457	13.5572	16.9857	20.8041	24.9807	29.4781	34.2433	39.2025	44.2701	49.3626	54.4054	59.3314	64.0734	68.5648	72.7495	76.5965	80.1114	83.3323	86.3156	89.134	91.8808	94.6663	97.6048	100.806	104.368	108.369	112.856	117.84	123.291	129.147	135.325	141.741	148.319	154.995	161.727	168.49	175.27	182.068	188.91	195.854	202.964	210.31
-0.882669	-0.460156	0.157112	1.07499	2.39292	4.18829	6.50479	9.34751	12.6834	16.4492	20.5649	24.9389	29.4699	34.0565	38.6035	43.0146	47.1933	51.0486	54.5	57.4878	59.991	62.0364	63.6902	65.0488	66.2284	67.3552	68.5513	69.9213	71.5485	73.5009	75.8296	78.5612	81.6981	85.2243	89.109	93.3073	97.7642	102.424	107.246	112.206	117.283	122.443	127.642	132.84	138.007	143.103	148.065	152.811	157.263	161.352
3.06391	3.36183	3.73211	4.26293	5.09401	6.42001	8.47585	11.5113	15.7637	21.4328	28.6605	37.5165	47.9885	59.973	73.2732	87.6147	102.669	118.077	133.476	148.531	162.957	176.532	189.096	200.553	210.879	220.139	228.484	236.109	243.223	250.013	256.622	263.131	269.573	275.953	282.26	288.478	294.58	300.54	306.333	311.933	317.32	322.481	327.415	332.143	336.691	341.083	345.336	349.465	353.494	357.45
-1.13422	0.334454	2.07888	4.24035	6.93271	10.2163	14.0919	18.5112	23.393	28.6409	34.1608	39.8677	45.6755	51.4854	57.19	62.6879	67.8947	72.7434	77.1852	81.1902	84.7404	87.8228	90.4328	92.5854	94.3186	95.689	96.7654	97.6257	98.3505	99.0086	99.6419	100.26	100.849	101.382	101.828	102.158	102.357	102.422	102.372	102.249	102.113	102.03	102.051	102.218	102.569	103.132	103.931	104.993	106.349	108.042
1.20231	1.57562	2.22122	3.31302	5.00111	7.38665	10.5055	14.3409	18.8559	24.0122	29.7621	36.039	42.7688	49.8886	57.351	65.1163	73.138	81.3408	89.601	97.7495	105.606	113.018	119.883	126.149	131.819	136.939	141.592	145.89	149.953	153.89	157.786	161.687	165.594	169.47	173.256	176.881	180.274	183.38	186.177	188.677	190.935	193.038	195.1	197.246	199.602	202.268	205.306	208.736	212.558	216.768
38.746	48.8432	58.8484	68.5314	77.73	86.328	94.2355	101.382	107.721	113.247	118.001	122.07	125.56	128.573	131.198	133.5	135.53	137.336	138.978	140.536	142.106	143.785	145.654	147.765	150.132	152.72	155.438	158.134	160.609	162.654	164.085	164.782	164.704	163.883	162.405	160.405	158.045	155.491	152.908	150.439	148.208	146.305	144.782	143.656	142.93	142.612	142.726	143.3	144.347	145.841
0.549022	1.32713	2.35175	3.74508	5.6226	8.08239	11.1891	14.9574	19.3494	24.2863	29.6697	35.4037	41.4061	47.6067	53.943	60.3565	66.7929	73.2	79.5265	85.7306	91.7904	97.7063	103.505	109.241	114.974	120.753	126.614	132.572	138.623	144.729	150.822	156.777	162.382	167.319	171.161	173.358	173.243	170.062	163.07	151.68	135.652	115.378	92.2035	68.3721	46.22	27.2924	12.1716	0.794259	-7.22055	-12.3287
4.08008	10.9499	17.8324	24.6425	31.3308	37.8531	44.1499	50.1555	55.8252	61.1553	66.1828	70.9703	75.5905	80.1195	84.6299	89.1764	93.7785	98.4128	103.022	107.533	111.874	115.979	119.789	123.254	126.329	128.993	131.262	133.186	134.822	136.225	137.458	138.597	139.71	140.844	142.008	143.174	144.287	145.286	146.124	146.771	147.218	147.472	147.552	147.502	147.387	147.291	147.303	147.51	147.992	148.805
-0.408123	-0.143739	0.280685	0.929167	1.85733	3.09808	4.64411	6.43892	8.38776	10.3805	12.3147	14.1165	15.7531	17.2333	18.6033	19.9423	21.3548	22.958	24.8645	27.1711	29.9502	33.2391	37.0325	41.2804	45.8941	50.7649	55.7894	60.8882	66.0101	71.13	76.245	81.3693	86.5251	91.7336	97.0144	102.388	107.872	113.478	119.212	125.073	131.047	137.117	143.267	149.485	155.765	162.099	168.479	174.891	181.328	187.797
1.41058	1.88513	2.60887	3.72119	5.32471	7.46478	10.1269	13.2548	16.7616	20.5314	24.4311	28.334	32.1411	35.7936	39.276	42.6135	45.8651	49.117	52.4707	56.0213	59.8374	63.9534	68.3608	73.0025	77.7762	82.5509	87.196	91.6083	95.7188	99.481	102.859	105.831	108.396	110.575	112.397	113.885	115.069	116.002	116.755	117.414	118.056	118.74	119.495	120.328	121.236	122.212	123.249	124.344	125.504	126.744
-1.55013	-0.593752	0.730465	2.6091	5.2105	8.65853	13.0131	18.258	24.296	30.9607	38.0496	45.3633	52.7263	59.9894	67.0221	73.7104	79.9683	85.7528	91.0605	95.912	100.331	104.337	107.943	111.168	114.037	116.578	118.823	120.805	122.562	124.135	125.569	126.912	128.212	129.501	130.795	132.101	133.44	134.86	136.426	138.203	140.243	142.571	145.188	148.071	151.193	154.535	158.087	161.829	165.73	169.755
6.65311	6.99827	7.56407	8.46385	9.74476	11.3866	13.3188	15.4449	17.6668	19.8959	22.0536	24.0745	25.9166	27.5667	29.0349	30.3426	31.5178	32.5972	33.6265	34.6528	35.7189	36.8667	38.1441	39.6037	41.29	43.2259	45.4064	47.7989	50.3447	52.9587	55.5366	57.9706	60.1707	62.0826	63.6951	65.0355	66.1576	67.1277	68.0082	68.8489	69.694	70.5912	71.5908	72.7416	74.0835	75.6422	77.428	79.4352	81.6424	84.0197
[truncated: 51 more columns]
