# Supplementary material for: Distributions of plantar loads are altered when walking in anxiety-inducing virtual settings but not under cognitive demand
Source: PLoS One. 2026 Apr 20;21(4):e0345075. doi: 10.1371/journal.pone.0345075 (PMC13094994; doi:10.1371/journal.pone.0345075)
Supplement: S1 File — Study data is available here. (ZIP) [file pone.0345075.s001.zip › S1 File. Dataset/ProcR_09DTH.xlsx]

## Sheet: Sheet1
0.0454305	0.0868645	0.129126	0.172022	0.215092	0.257584	0.298592	0.337307	0.373234	0.40624	0.436476	0.464277	0.490065	0.514265	0.537271	0.55946	0.581231	0.603046	0.625462	0.64911	0.674597	0.702376	0.732647	0.765351	0.800221	0.836842	0.874687	0.913138	0.951527	0.989197	1.02551	1.05984	1.09166	1.12053	1.14613	1.1682	1.18647	1.20078	1.21104	1.21729	1.2197	1.21857	1.21433	1.20754	1.19888	1.1891	1.17896	1.1692	1.16041	1.15309
0.04609	0.0870875	0.129971	0.175144	0.222396	0.270828	0.31905	0.365614	0.409461	0.450179	0.487977	0.523511	0.557709	0.591621	0.626253	0.662379	0.700418	0.740407	0.782026	0.824656	0.867466	0.909524	0.949933	0.987938	1.02302	1.05496	1.08379	1.10969	1.13286	1.15342	1.17136	1.1865	1.19858	1.20733	1.21261	1.21453	1.21338	1.20971	1.20419	1.19752	1.1904	1.18342	1.17707	1.17174	1.1677	1.16512	1.1641	1.16468	1.16681	1.17038
0.0301149	0.0973597	0.164883	0.231595	0.296099	0.356844	0.412408	0.461753	0.504346	0.540153	0.569613	0.593579	0.613185	0.62972	0.644588	0.659291	0.675338	0.694082	0.716543	0.743298	0.774448	0.809629	0.84806	0.888648	0.930119	0.971165	1.01063	1.0476	1.08142	1.11164	1.13796	1.16027	1.17861	1.19304	1.20366	1.21054	1.21386	1.21388	1.211	1.20571	1.19859	1.19029	1.18147	1.17271	1.16448	1.1572	1.15118	1.1467	1.14393	1.14296
0.0325999	0.0514708	0.0718896	0.0944256	0.119744	0.148433	0.180853	0.217057	0.256795	0.299587	0.344841	0.39191	0.440118	0.488779	0.537243	0.584934	0.631348	0.676051	0.718711	0.759147	0.797341	0.833401	0.867515	0.899946	0.931002	0.960947	0.989928	1.01798	1.04508	1.0711	1.09582	1.11896	1.14022	1.1593	1.17591	1.18981	1.20083	1.20887	1.21391	1.21602	1.21547	1.21273	1.20844	1.2033	1.19797	1.19303	1.18892	1.18597	1.18438	1.18431
0.0444111	0.0992244	0.15367	0.20675	0.257257	0.303932	0.345814	0.382546	0.414477	0.442549	0.468044	0.492313	0.516572	0.54179	0.568676	0.597687	0.629032	0.662693	0.698473	0.736048	0.774961	0.814619	0.854325	0.893356	0.931024	0.966715	0.999932	1.03034	1.05776	1.08217	1.1036	1.1221	1.13773	1.15051	1.16047	1.1677	1.17239	1.17481	1.17528	1.17424	1.17212	1.16944	1.16667	1.16419	1.16221	1.16073	1.15963	1.15864	1.15753	1.1561
0.0251521	0.105953	0.185613	0.262231	0.333832	0.398692	0.455779	0.504999	0.547118	0.583455	0.615527	0.644767	0.672349	0.699118	0.725594	0.752014	0.778415	0.80472	0.830841	0.856723	0.882347	0.907729	0.9329	0.957837	0.982391	1.0063	1.02927	1.05104	1.07139	1.09018	1.10725	1.12247	1.13572	1.14688	1.15589	1.16268	1.16731	1.1699	1.17068	1.1699	1.1678	1.16462	1.16057	1.1559	1.15093	1.14601	1.14151	1.13777	1.1351	1.13368
0.0455681	0.127412	0.208836	0.288422	0.364239	0.434289	0.49716	0.552483	0.600985	0.644183	0.683888	0.721737	0.758828	0.795573	0.831796	0.867003	0.900668	0.932417	0.962092	0.989735	1.01551	1.03957	1.06199	1.0827	1.10162	1.1187	1.13394	1.14735	1.15892	1.16858	1.17624	1.18186	1.18548	1.18718	1.18709	1.18544	1.18248	1.17851	1.1738	1.16866	1.16341	1.15846	1.15421	1.15103	1.14905	1.14815	1.14793	1.14795	1.14787	1.14752
0.0216932	0.0705076	0.118641	0.165011	0.208389	0.247596	0.281813	0.310846	0.335224	0.356093	0.374966	0.393433	0.412952	0.434734	0.459689	0.488431	0.521336	0.55862	0.600354	0.646368	0.696133	0.748712	0.802808	0.856868	0.909268	0.958556	1.00364	1.04388	1.07904	1.10922	1.13481	1.15641	1.17468	1.19029	1.20369	1.21511	1.22457	1.23191	1.23695	1.23955	1.2397	1.23758	1.2335	1.22785	1.22114	1.21393	1.20675	1.20004	1.19409	1.18907
0.0270248	0.0687553	0.109844	0.14941	0.186525	0.220368	0.250458	0.276846	0.300204	0.321735	0.342946	0.365388	0.390429	0.419054	0.451747	0.488531	0.52907	0.572761	0.618827	0.666404	0.714587	0.762459	0.80914	0.853867	0.896053	0.935293	0.971328	1.00403	1.0334	1.05954	1.08269	1.10314	1.12127	1.13743	1.15187	1.16469	1.17592	1.18543	1.19302	1.19841	1.2014	1.20194	1.20018	1.19646	1.19126	1.18517	1.17881	1.17281	1.16776	1.16414
0.0368566	0.0688883	0.100701	0.131715	0.161475	0.189684	0.216248	0.241317	0.265253	0.288552	0.311763	0.335391	0.3598	0.385175	0.411563	0.438942	0.467255	0.496436	0.526424	0.557181	0.588724	0.621137	0.654542	0.68902	0.724536	0.760882	0.797727	0.834724	0.871579	0.908031	0.943776	0.97842	1.01153	1.04274	1.07184	1.09867	1.12308	1.14485	1.16369	1.17925	1.19117	1.19917	1.20311	1.20307	1.1993	1.1922	1.18236	1.17049	1.15748	1.14423
0.0183605	0.0854125	0.153364	0.2216	0.289038	0.35439	0.416565	0.474986	0.529688	0.581209	0.630307	0.677626	0.723515	0.768013	0.810927	0.851959	0.890817	0.927284	0.961193	0.992401	1.02081	1.04642	1.06931	1.08958	1.10729	1.12253	1.1354	1.14605	1.15463	1.16128	1.16603	1.16883	1.16958	1.16827	1.165	1.15999	1.15357	1.14615	1.13816	1.13008	1.12241	1.11561	1.11005	1.10595	1.10343	1.10249	1.10303	1.10487	1.10785	1.11181
0.0190683	0.0863644	0.153478	0.219095	0.281687	0.339774	0.392242	0.438519	0.478619	0.51309	0.542892	0.569208	0.593267	0.616198	0.638935	0.662163	0.686312	0.711623	0.738229	0.766216	0.795602	0.826288	0.85805	0.890586	0.923527	0.956406	0.988668	1.01973	1.04906	1.07621	1.10085	1.12273	1.14163	1.15739	1.16988	1.17909	1.18514	1.18833	1.1891	1.18788	1.1851	1.18116	1.17647	1.17141	1.16635	1.16168	1.15766	1.15443	1.15202	1.15037
0.0333525	0.0805929	0.128617	0.17718	0.225565	0.272643	0.317175	0.358228	0.395491	0.429367	0.460794	0.490933	0.520853	0.551339	0.582853	0.615605	0.649669	0.685067	0.721782	0.759739	0.7988	0.838755	0.879244	0.919699	0.959347	0.997299	1.03267	1.06469	1.09276	1.11658	1.13615	1.15178	1.16401	1.17351	1.18094	1.18685	1.19168	1.19568	1.19895	1.20142	1.20298	1.20354	1.20304	1.20148	1.19892	1.1955	1.19137	1.18663	1.1813	1.17546
0.0480537	0.103479	0.158963	0.213601	0.266148	0.315135	0.359194	0.397408	0.429482	0.455728	0.476938	0.49425	0.508984	0.522493	0.536038	0.550702	0.567297	0.586349	0.60817	0.632942	0.660765	0.691677	0.725644	0.762524	0.802029	0.843682	0.886803	0.930487	0.9736	1.01487	1.05301	1.08689	1.11569	1.13898	1.15678	1.16942	1.17751	1.18177	1.183	1.182	1.17947	1.17602	1.17206	1.16792	1.16381	1.15985	1.1561	1.15262	1.14937	1.14628
0.0275688	0.10332	0.181458	0.262039	0.34394	0.425003	0.502681	0.574774	0.63987	0.697402	0.747514	0.790871	0.828454	0.861359	0.890652	0.917317	0.942226	0.966103	0.989464	1.01256	1.03537	1.05759	1.07871	1.09814	1.11533	1.12989	1.14164	1.15056	1.15674	1.16035	1.16167	1.16101	1.15878	1.15535	1.15108	1.14625	1.14103	1.13558	1.13001	1.1244	1.11878	1.1132	1.10775	1.10261	1.098	1.09416	1.09125	1.08938	1.08859	1.08888
0.0264899	0.0865379	0.149136	0.21452	0.2823	0.351333	0.419799	0.485565	0.546741	0.60217	0.651607	0.695581	0.735095	0.77132	0.805366	0.838133	0.870287	0.902257	0.934215	0.966068	0.997493	1.02801	1.05711	1.08433	1.10936	1.13204	1.15239	1.17053	1.18663	1.20077	1.21285	1.22262	1.22985	1.2344	1.23624	1.23549	1.23231	1.227	1.21997	1.21172	1.20278	1.19365	1.1847	1.17621	1.16833	1.16112	1.1546	1.14877	1.14358	1.13902
0.0496404	0.122997	0.19443	0.261747	0.323023	0.376886	0.422781	0.461057	0.492819	0.519649	0.54331	0.565556	0.58799	0.611902	0.638194	0.667405	0.699755	0.735134	0.773068	0.812762	0.853238	0.893501	0.932653	0.969937	1.00475	1.03663	1.0653	1.09061	1.11255	1.13124	1.14681	1.15951	1.16958	1.17726	1.18272	1.18606	1.18733	1.18666	1.18423	1.1803	1.17515	1.16908	1.16243	1.15552	1.14866	1.14216	1.13624	1.13104	1.12668	1.12327
0.0151075	0.0553099	0.0954908	0.135065	0.173357	0.209624	0.243195	0.273656	0.300985	0.325541	0.347956	0.368991	0.389432	0.409997	0.431291	0.453799	0.477887	0.503803	0.531736	0.561858	0.594331	0.629292	0.666828	0.706896	0.749248	0.793382	0.838559	0.883853	0.92823	0.970672	1.01031	1.04651	1.0789	1.10728	1.13164	1.15206	1.16867	1.18161	1.19098	1.19689	1.19945	1.19884	1.19526	1.18906	1.1807	1.17077	1.15994	1.14894	1.13847	1.12913
0.0437119	0.0934295	0.143081	0.192017	0.239253	0.283634	0.324209	0.36063	0.393357	0.423548	0.45271	0.482319	0.513606	0.547517	0.584746	0.625762	0.670745	0.71949	0.771317	0.825085	0.879277	0.932182	0.982139	1.02775	1.068	1.1023	1.13048	1.1528	1.1698	1.18217	1.19066	1.19594	1.1986	1.19909	1.19778	1.19497	1.19091	1.18584	1.18	1.17365	1.16713	1.16074	1.15478	1.14953	1.14521	1.14197	1.13989	1.13896	1.13906	1.13999
0.0363726	0.0775948	0.121197	0.167578	0.216943	0.269033	0.322919	0.377067	0.429763	0.479683	0.52634	0.570169	0.612291	0.654156	0.697156	0.742253	0.789677	0.838846	0.888533	0.937218	0.983439	1.02599	1.06403	1.09713	1.12521	1.14842	1.16701	1.1813	1.19164	1.1984	1.2019	1.20246	1.20041	1.19612	1.18998	1.18243	1.17401	1.16534	1.15709	1.14996	1.14456	1.14129	1.14036	1.14181	1.14548	1.15104	1.15803	1.16592	1.17415	1.18219
0.0437127	0.0974879	0.151523	0.205198	0.257698	0.308023	0.355185	0.398504	0.43784	0.473599	0.50654	0.537533	0.56741	0.596885	0.626499	0.656597	0.687349	0.718791	0.75088	0.783554	0.816761	0.850467	0.884659	0.919313	0.954338	0.989505	1.02443	1.0586	1.09142	1.12226	1.15056	1.17579	1.19752	1.21539	1.22922	1.23899	1.24486	1.24718	1.2465	1.24343	1.23854	1.23227	1.225	1.21711	1.20892	1.20073	1.19278	1.18528	1.17848	1.17266
0.0259564	0.0670832	0.108896	0.151185	0.193378	0.234563	0.273702	0.309963	0.343029	0.373242	0.401535	0.429195	0.457536	0.487627	0.520181	0.555567	0.593855	0.634865	0.678247	0.723553	0.770232	0.817615	0.86493	0.911371	0.956178	0.998707	1.03843	1.07492	1.10779	1.13672	1.16147	1.18198	1.19842	1.21117	1.22072	1.22757	1.23216	1.23486	1.23594	1.23569	1.23431	1.23187	1.22832	1.22364	1.21787	1.21113	1.20362	1.19558	1.18726	1.17892
0.0299597	0.0802742	0.131432	0.18308	0.234445	0.284519	0.332387	0.377469	0.41963	0.4591	0.496308	0.531747	0.56591	0.59927	0.632306	0.665504	0.69928	0.733857	0.769175	0.804906	0.840578	0.875694	0.909796	0.942501	0.973552	1.00284	1.03038	1.05623	1.08042	1.10294	1.12363	1.14227	1.1586	1.17239	1.18347	1.19178	1.1973	1.20012	1.20044	1.19858	1.19491	1.18985	1.18384	1.17724	1.17036	1.16347	1.15675	1.15034	1.14437	1.13896
0.0552016	0.102248	0.150392	0.199545	0.249142	0.298075	0.344903	0.388288	0.427499	0.462686	0.494773	0.525089	0.555005	0.585728	0.618201	0.653062	0.69061	0.730795	0.773226	0.8172	0.861761	0.905804	0.948199	0.987941	1.0243	1.05685	1.08543	1.11008	1.13093	1.14816	1.16202	1.17275	1.18066	1.18606	1.18928	1.19059	1.19024	1.18846	1.18552	1.18171	1.17736	1.17279	1.16833	1.16418	1.16049	1.15726	1.15444	1.152	1.14998	1.1485
0.0293983	0.0698516	0.111068	0.152786	0.194418	0.235124	0.274021	0.310419	0.343991	0.37487	0.40361	0.431028	0.457975	0.485183	0.513195	0.542366	0.572848	0.604589	0.637391	0.671026	0.705343	0.74028	0.7758	0.811792	0.848005	0.884074	0.919578	0.954128	0.987406	1.01919	1.04931	1.07758	1.10386	1.12804	1.15009	1.16999	1.18779	1.20354	1.21722	1.22873	1.23778	1.24406	1.24735	1.24767	1.24518	1.2402	1.2331	1.22436	1.21447	1.2039
0.021467	0.053682	0.0859363	0.117798	0.148942	0.179124	0.2082	0.236176	0.263269	0.289947	0.316905	0.344975	0.374941	0.407323	0.442243	0.479431	0.518356	0.558371	0.598815	0.639095	0.678733	0.717385	0.754863	0.791103	0.826115	0.859923	0.892505	0.923776	0.953633	0.982029	1.00896	1.03445	1.05848	1.08102	1.10202	1.12138	1.13899	1.15477	1.16864	1.18048	1.19015	1.19749	1.20236	1.20471	1.20455	1.20206	1.19761	1.19172	1.18507	1.17837
0.0457473	0.0886682	0.133071	0.179071	0.226493	0.27472	0.322743	0.369424	0.413818	0.455438	0.494332	0.530944	0.56592	0.599977	0.633819	0.668059	0.70318	0.739495	0.777101	0.815844	0.85534	0.895033	0.93426	0.972279	1.00833	1.04176	1.07211	1.09914	1.12271	1.14275	1.15921	1.17212	1.18159	1.18786	1.19126	1.19228	1.19141	1.18911	1.1857	1.1813	1.17593	1.16964	1.1626	1.1551	1.14753	1.14031	1.13392	1.12876	1.12516	1.12327
0.0280694	0.0700567	0.114122	0.160575	0.209452	0.260342	0.31231	0.36405	0.414271	0.462109	0.507299	0.550077	0.590958	0.630535	0.669363	0.707907	0.746502	0.785327	0.82441	0.863638	0.90273	0.941232	0.978582	1.01421	1.0476	1.07827	1.10582	1.12994	1.15044	1.16726	1.18047	1.1902	1.1967	1.20025	1.20111	1.19955	1.19585	1.19032	1.18331	1.17517	1.1662	1.15672	1.14711	1.13783	1.12939	1.12225	1.11669	1.11286	1.11069	1.11
0.0442918	0.0840694	0.125598	0.169	0.214403	0.261709	0.310404	0.35954	0.407982	0.454808	0.499609	0.542478	0.583759	0.623809	0.662865	0.701012	0.738219	0.774423	0.809639	0.844022	0.877844	0.911381	0.944785	0.977999	1.01073	1.0425	1.07266	1.10052	1.12551	1.14728	1.16573	1.18093	1.19303	1.20221	1.20865	1.21254	1.21405	1.21339	1.21083	1.2067	1.20136	1.19523	1.18866	1.18199	1.17555	1.16964	1.16455	1.16047	1.15749	1.1556
0.0281802	0.0653483	0.104682	0.146594	0.191205	0.238196	0.286739	0.3356	0.383468	0.429357	0.472875	0.514257	0.55417	0.593431	0.632796	0.672821	0.713769	0.755599	0.798056	0.840775	0.883304	0.925071	0.965391	1.00357	1.039	1.07128	1.10013	1.12538	1.14692	1.1647	1.17881	1.18949	1.19708	1.20191	1.20426	1.20437	1.2025	1.19885	1.19358	1.1869	1.17911	1.17067	1.16217	1.15428	1.14774	1.14322	1.14121	1.14191	1.14518	1.15054
0.0325033	0.072949	0.113727	0.154484	0.194759	0.234057	0.272043	0.308689	0.344293	0.379388	0.414628	0.450635	0.487854	0.526457	0.566321	0.607067	0.64812	0.688814	0.728507	0.766705	0.803151	0.837821	0.870883	0.902629	0.933368	0.963308	0.992497	1.02085	1.04822	1.07443	1.09933	1.1227	1.14432	1.16392	1.1812	1.19579	1.20733	1.21559	1.22044	1.222	1.22053	1.21645	1.21022	1.20237	1.19342	1.18388	1.17418	1.16476	1.15601	1.14831
[truncated: 51 more columns]
