# Supplementary material for: Distributions of plantar loads are altered when walking in anxiety-inducing virtual settings but not under cognitive demand
Source: PLoS One. 2026 Apr 20;21(4):e0345075. doi: 10.1371/journal.pone.0345075 (PMC13094994; doi:10.1371/journal.pone.0345075)
Supplement: S1 File — Study data is available here. (ZIP) [file pone.0345075.s001.zip › S1 File. Dataset/ProcR_19DTH.xlsx]

## Sheet: Sheet1
0.0569917	0.0955512	0.135539	0.176964	0.21952	0.262463	0.304646	0.344735	0.381565	0.414496	0.443552	0.469338	0.492845	0.515253	0.53777	0.561472	0.58716	0.615288	0.645986	0.679105	0.714235	0.75074	0.787819	0.824616	0.860322	0.894246	0.925838	0.954671	0.980396	1.00272	1.02143	1.03644	1.04773	1.05543	1.0597	1.0608	1.05904	1.05483	1.04873	1.04134	1.03326	1.02502	1.01702	1.00962	1.00307	0.997566	0.993236	0.99013	0.988259	0.987622
0.0337598	0.0586373	0.0863116	0.117742	0.15384	0.195276	0.242299	0.294577	0.351076	0.41011	0.469597	0.527409	0.581719	0.631255	0.675409	0.714193	0.748153	0.778223	0.805506	0.831035	0.855623	0.879825	0.90396	0.92813	0.952238	0.975987	0.9989	1.02038	1.03981	1.05667	1.07058	1.08133	1.0889	1.09349	1.09549	1.09543	1.09382	1.09115	1.08772	1.08372	1.0792	1.07418	1.06871	1.06286	1.05667	1.05025	1.04377	1.03736	1.03111	1.02509
0.0328721	0.0636648	0.0978243	0.136493	0.180678	0.230931	0.28706	0.348026	0.412018	0.476696	0.53955	0.598336	0.651466	0.698245	0.738874	0.774263	0.805755	0.834813	0.862711	0.89037	0.918318	0.946721	0.975437	1.00407	1.032	1.05845	1.08256	1.10347	1.12044	1.13291	1.14056	1.14339	1.14169	1.13597	1.12691	1.11532	1.10211	1.0882	1.07438	1.06127	1.04925	1.03852	1.02914	1.02108	1.01436	1.00899	1.00503	1.00262	1.00191	1.00306
0.0484809	0.083095	0.120015	0.159672	0.202118	0.246887	0.29297	0.338926	0.38317	0.424376	0.461799	0.49539	0.525745	0.553938	0.581325	0.609332	0.639261	0.67213	0.708551	0.748655	0.792036	0.837776	0.884573	0.930923	0.975319	1.01645	1.05332	1.08528	1.11192	1.13304	1.14858	1.15856	1.16314	1.16257	1.15727	1.14777	1.13477	1.11907	1.1016	1.08329	1.06502	1.04758	1.03157	1.01745	1.00558	0.996192	0.989484	0.985567	0.98444	0.985948
0.0387721	0.0653776	0.092874	0.121467	0.15139	0.182802	0.215768	0.250333	0.286554	0.324452	0.36396	0.4049	0.446996	0.489896	0.533152	0.576229	0.618576	0.659778	0.699646	0.73823	0.775739	0.812405	0.848352	0.88354	0.917774	0.950721	0.981934	1.01088	1.03699	1.05968	1.07848	1.09301	1.10307	1.10869	1.11013	1.10785	1.10252	1.09484	1.08554	1.0753	1.06471	1.0543	1.04447	1.03552	1.02763	1.02086	1.01522	1.01069	1.00724	1.0049
0.0455695	0.0902528	0.137877	0.189064	0.244117	0.302715	0.363772	0.425546	0.485947	0.542935	0.594945	0.641169	0.681565	0.716697	0.747569	0.775464	0.801729	0.827534	0.853708	0.880675	0.908445	0.936673	0.964717	0.991736	1.01683	1.03917	1.05804	1.07294	1.0836	1.09001	1.09243	1.09122	1.08683	1.07975	1.07056	1.05992	1.0485	1.03693	1.02581	1.01567	1.00698	1.00012	0.995309	0.992631	0.992056	0.99349	0.996791	1.00178	1.00824	1.01589
0.0402142	0.0838071	0.131234	0.18354	0.241118	0.303372	0.368609	0.434252	0.497335	0.555137	0.605772	0.64852	0.683828	0.713052	0.738073	0.760885	0.783253	0.80651	0.831507	0.858652	0.887959	0.919076	0.951342	0.983891	1.01576	1.04595	1.07347	1.09739	1.11689	1.13134	1.14033	1.14379	1.14201	1.13561	1.12552	1.11278	1.09848	1.08371	1.06937	1.05621	1.04475	1.03536	1.02833	1.02382	1.02187	1.02243	1.02541	1.03061	1.03771	1.04642
0.0183408	0.0569953	0.0986298	0.143912	0.193445	0.24749	0.305698	0.366966	0.429441	0.490692	0.548068	0.599174	0.642331	0.676919	0.70344	0.723315	0.73853	0.751267	0.76358	0.77715	0.793136	0.812118	0.834132	0.858786	0.885409	0.913188	0.941257	0.968776	0.994989	1.01926	1.04108	1.05999	1.07557	1.08742	1.09524	1.09902	1.09899	1.09563	1.08963	1.08177	1.07285	1.0636	1.05455	1.04614	1.03872	1.03253	1.0277	1.02423	1.022	1.02083
0.0454969	0.0774775	0.111541	0.148246	0.187931	0.230546	0.27562	0.322344	0.369641	0.416225	0.460724	0.50189	0.538787	0.570919	0.598286	0.621378	0.641121	0.658747	0.675609	0.692985	0.711936	0.733212	0.757233	0.784087	0.813542	0.845063	0.87788	0.911061	0.943597	0.9745	1.0029	1.02812	1.04968	1.06733	1.08098	1.09072	1.09679	1.09959	1.09962	1.09745	1.09356	1.08837	1.08221	1.07544	1.06843	1.06152	1.05495	1.04884	1.04327	1.03839
0.0151352	0.0483687	0.0838758	0.122153	0.163637	0.208453	0.25622	0.305996	0.356345	0.405502	0.451657	0.493314	0.529574	0.560248	0.5858	0.607201	0.625759	0.642951	0.66024	0.678912	0.699937	0.723913	0.751058	0.781247	0.814055	0.848846	0.884852	0.921213	0.95704	0.991478	1.02374	1.05312	1.07901	1.1009	1.11843	1.13133	1.13946	1.14284	1.14169	1.13643	1.12771	1.11631	1.10308	1.08887	1.07454	1.06087	1.04853	1.038	1.02956	1.02334
0.0506115	0.0929391	0.137832	0.185866	0.237242	0.2916	0.348	0.405099	0.461486	0.516048	0.568136	0.617499	0.664097	0.707983	0.749292	0.788291	0.82536	0.860868	0.895061	0.928032	0.959716	0.989887	1.01816	1.04403	1.06687	1.08604	1.10098	1.11128	1.11667	1.11709	1.11273	1.10408	1.09186	1.07695	1.06024	1.04259	1.02472	1.00726	0.990668	0.975275	0.961305	0.948898	0.938125	0.928979	0.921378	0.915191	0.910314	0.906709	0.904363	0.903212
0.0361686	0.0648493	0.095856	0.129983	0.16791	0.21004	0.256424	0.306752	0.360347	0.416138	0.472698	0.528409	0.581748	0.63155	0.677188	0.718613	0.756257	0.790858	0.8233	0.854443	0.884952	0.91518	0.94516	0.97467	1.00328	1.03039	1.05532	1.07738	1.09603	1.11087	1.12169	1.12847	1.13141	1.13088	1.12734	1.12133	1.11341	1.10412	1.09394	1.0833	1.07257	1.06202	1.05192	1.04251	1.03405	1.02672	1.02065	1.01589	1.01242	1.01019
0.0498171	0.0869781	0.127183	0.171171	0.219336	0.271561	0.327135	0.384739	0.44261	0.498873	0.551938	0.600756	0.644862	0.684287	0.719447	0.751044	0.779939	0.80698	0.83285	0.857982	0.882548	0.90652	0.929743	0.951988	0.972977	0.992403	1.00997	1.02542	1.03854	1.04914	1.05708	1.06229	1.06492	1.0653	1.06392	1.06138	1.05827	1.0551	1.0522	1.04974	1.04769	1.04592	1.04425	1.04251	1.04057	1.03838	1.03601	1.03361	1.03139	1.02954
0.0124039	0.0432244	0.0765273	0.113041	0.153607	0.198845	0.248857	0.303086	0.360285	0.418599	0.475765	0.529459	0.577729	0.619347	0.653973	0.682143	0.705099	0.724491	0.74204	0.759259	0.777294	0.796869	0.818266	0.84133	0.865566	0.890282	0.914686	0.937977	0.959463	0.978649	0.995206	1.00891	1.0196	1.02719	1.03164	1.03299	1.03136	1.02692	1.01993	1.01077	0.999949	0.98808	0.975837	0.963866	0.952732	0.942894	0.934682	0.928287	0.923781	0.921163
0.0492856	0.0881227	0.129652	0.174477	0.222782	0.274218	0.327934	0.38268	0.436965	0.489283	0.538387	0.583503	0.624405	0.661357	0.694984	0.726126	0.75567	0.78441	0.81297	0.841752	0.870876	0.900178	0.929298	0.957772	0.985063	1.01058	1.0337	1.05391	1.0708	1.08416	1.09391	1.10015	1.10313	1.10322	1.10085	1.09647	1.09047	1.08323	1.07507	1.06625	1.05703	1.04767	1.03846	1.02964	1.02148	1.01426	1.00824	1.00363	1.00049	0.998792
0.0504011	0.0998214	0.152467	0.208912	0.269268	0.332861	0.398134	0.462804	0.524263	0.580078	0.628426	0.668381	0.700002	0.724198	0.742464	0.756632	0.768653	0.780354	0.793215	0.808255	0.826009	0.846562	0.869608	0.894539	0.920531	0.946625	0.971811	0.995122	1.01575	1.03314	1.04696	1.05705	1.06336	1.06598	1.06513	1.06117	1.05457	1.04591	1.03577	1.0248	1.01359	1.00271	0.992625	0.983647	0.975947	0.96958	0.96453	0.960739	0.958149	0.956749
0.0470489	0.0766886	0.108996	0.14478	0.184579	0.228476	0.276041	0.326348	0.378049	0.429477	0.478823	0.524392	0.564871	0.599544	0.628364	0.651912	0.671265	0.687819	0.70307	0.718433	0.735146	0.754213	0.776326	0.801806	0.830621	0.862401	0.896459	0.93183	0.967359	1.00181	1.03402	1.06299	1.08793	1.10827	1.12361	1.13371	1.13855	1.13833	1.1335	1.12475	1.113	1.09938	1.08509	1.07124	1.05872	1.04813	1.03977	1.03371	1.02986	1.02802
0.0314143	0.062193	0.0948025	0.129858	0.167834	0.208983	0.253336	0.300767	0.350991	0.403475	0.457377	0.511649	0.565255	0.617394	0.667599	0.715683	0.761644	0.805563	0.847535	0.887605	0.925724	0.96169	0.995118	1.02546	1.05208	1.07439	1.09189	1.10427	1.11141	1.11343	1.11062	1.1035	1.09279	1.07934	1.06404	1.04776	1.03127	1.01521	1.00009	0.986305	0.974147	0.963803	0.955339	0.94871	0.943793	0.940416	0.938382	0.937488	0.937547	0.93842
0.0285046	0.0645247	0.103258	0.145521	0.191872	0.242366	0.296459	0.353076	0.410796	0.468021	0.523169	0.574908	0.622356	0.665204	0.703683	0.738411	0.770226	0.800028	0.828622	0.856583	0.884233	0.911676	0.93883	0.965446	0.991145	1.0155	1.03813	1.05871	1.07698	1.09265	1.10545	1.11515	1.1216	1.12477	1.1248	1.12198	1.11677	1.10969	1.10132	1.09228	1.0831	1.07424	1.06605	1.05876	1.05245	1.04706	1.04246	1.03852	1.03514	1.03223
0.0213911	0.0509235	0.0824864	0.1166	0.15369	0.193862	0.236785	0.281719	0.327677	0.373663	0.418913	0.463005	0.505834	0.547501	0.588219	0.628279	0.668041	0.707858	0.74796	0.788394	0.829008	0.86947	0.909274	0.947753	0.984118	1.01754	1.04723	1.07251	1.09286	1.10796	1.11777	1.12246	1.12242	1.11816	1.11029	1.09948	1.08638	1.07167	1.05607	1.04032	1.0251	1.011	0.998467	0.987847	0.979396	0.973244	0.969365	0.967588	0.96766	0.96931
0.0510244	0.0969206	0.142801	0.187694	0.230824	0.27162	0.309634	0.344444	0.375658	0.403033	0.426569	0.446538	0.463446	0.477991	0.490993	0.503323	0.515826	0.529268	0.544291	0.561418	0.581093	0.603716	0.629639	0.659094	0.69209	0.72836	0.767369	0.808392	0.850557	0.892857	0.934203	0.973526	1.00984	1.04222	1.06987	1.09214	1.10864	1.11925	1.12411	1.1236	1.11834	1.10916	1.09704	1.08301	1.06804	1.05298	1.03847	1.02496	1.01275	1.00204
0.0131338	0.0562377	0.102401	0.152423	0.206932	0.2661	0.32948	0.396021	0.464203	0.53226	0.598494	0.661549	0.72054	0.774992	0.824694	0.86962	0.909918	0.945902	0.977974	1.00652	1.03183	1.05404	1.07311	1.08888	1.10111	1.10949	1.11379	1.11392	1.10995	1.10211	1.09078	1.07651	1.06004	1.04227	1.02413	1.00655	0.9904	0.97645	0.965317	0.957414	0.952893	0.951622	0.953194	0.957002	0.962343	0.968517	0.974889	0.980933	0.986262	0.990676
0.0272072	0.0564826	0.0889045	0.125495	0.167133	0.214227	0.266498	0.322912	0.381734	0.440693	0.497324	0.549423	0.595484	0.634935	0.668125	0.696136	0.720517	0.742974	0.765105	0.78822	0.81325	0.840683	0.870528	0.902333	0.935294	0.968416	1.00066	1.03102	1.05864	1.08288	1.1033	1.11968	1.13191	1.14002	1.1441	1.14435	1.1411	1.13474	1.12576	1.1147	1.10213	1.08859	1.07454	1.06044	1.04672	1.03383	1.02221	1.01231	1.00452	0.999161
0.0294946	0.0787107	0.129972	0.183429	0.238802	0.295239	0.351346	0.405435	0.455913	0.501632	0.542089	0.577401	0.608159	0.635278	0.659841	0.682958	0.705647	0.728791	0.753091	0.779003	0.806701	0.836083	0.866795	0.898269	0.92981	0.960667	0.990075	1.01728	1.04158	1.06233	1.07901	1.09123	1.09878	1.10169	1.10023	1.09491	1.08636	1.07533	1.06273	1.04946	1.0364	1.02428	1.01362	1.00475	0.997871	0.993064	0.990336	0.989599	0.990684	0.993333
[truncated: 51 more columns]
