# Supplementary material for: Distributions of plantar loads are altered when walking in anxiety-inducing virtual settings but not under cognitive demand
Source: PLoS One. 2026 Apr 20;21(4):e0345075. doi: 10.1371/journal.pone.0345075 (PMC13094994; doi:10.1371/journal.pone.0345075)
Supplement: S1 File — Study data is available here. (ZIP) [file pone.0345075.s001.zip › S1 File. Dataset/ProcR_20STH.xlsx]

## Sheet: Sheet1
0.0329055	0.0696709	0.106824	0.143945	0.180726	0.216932	0.252396	0.28701	0.320728	0.353616	0.385887	0.417879	0.449995	0.482662	0.516276	0.551105	0.58722	0.624465	0.662465	0.700647	0.738317	0.774769	0.809381	0.841694	0.871461	0.898644	0.923338	0.945658	0.965706	0.983591	0.999443	1.01338	1.02547	1.03565	1.04383	1.04988	1.05369	1.05518	1.05432	1.05118	1.04596	1.03903	1.0309	1.02217	1.01354	1.00571	0.999299	0.994846	0.992712	0.993043
0.0309389	0.0677385	0.104787	0.141546	0.17756	0.21247	0.246006	0.277977	0.308247	0.336721	0.363362	0.38822	0.411478	0.433494	0.454783	0.475923	0.497465	0.51987	0.5435	0.568602	0.595303	0.623593	0.653316	0.684181	0.715791	0.747664	0.779284	0.810175	0.83995	0.868317	0.895055	0.919992	0.942981	0.963877	0.982513	0.998714	1.01233	1.02325	1.03143	1.03688	1.03971	1.04015	1.03847	1.03496	1.02995	1.02374	1.01663	1.00892	1.00097	0.99314
0.0451816	0.120363	0.194463	0.2656	0.331791	0.391269	0.442855	0.486184	0.521728	0.550669	0.574668	0.595577	0.61516	0.634892	0.655834	0.67859	0.703332	0.729886	0.757865	0.786808	0.816252	0.845736	0.874764	0.902784	0.929214	0.953478	0.975056	0.993522	1.00857	1.02002	1.02784	1.03219	1.03341	1.03202	1.02869	1.02413	1.01905	1.01407	1.00971	1.00638	1.00431	1.00358	1.00418	1.00601	1.00889	1.01256	1.01671	1.02096	1.02488	1.0279
0.0401926	0.0836517	0.126059	0.166196	0.203009	0.23573	0.264027	0.288087	0.308577	0.326516	0.343097	0.35952	0.376865	0.39602	0.417635	0.442083	0.469428	0.499419	0.531544	0.565118	0.599392	0.633653	0.667269	0.699718	0.7306	0.759646	0.786692	0.811625	0.834349	0.854803	0.873002	0.889102	0.903393	0.91623	0.927957	0.938845	0.949042	0.958556	0.967274	0.975021	0.981619	0.986941	0.990939	0.993675	0.995325	0.996185	0.996632	0.997084	0.997937	0.999479
0.0325138	0.0679917	0.103835	0.139676	0.175003	0.209174	0.241552	0.271671	0.299342	0.324667	0.347984	0.369777	0.390585	0.410938	0.431304	0.452071	0.473556	0.496011	0.519603	0.544371	0.570213	0.596916	0.624199	0.651745	0.679213	0.706258	0.732552	0.757818	0.781843	0.804467	0.82558	0.845113	0.863029	0.879317	0.893979	0.907003	0.918351	0.927956	0.935743	0.941647	0.945638	0.947759	0.948154	0.947069	0.944803	0.941663	0.937966	0.934036	0.930177	0.92665
0.0279855	0.0620116	0.0975377	0.134769	0.173648	0.213685	0.253939	0.293198	0.330291	0.364362	0.394992	0.42217	0.44622	0.467732	0.487488	0.506353	0.525154	0.544597	0.565247	0.587572	0.611939	0.638573	0.667489	0.698449	0.730952	0.764265	0.797471	0.829558	0.859552	0.886656	0.910331	0.930314	0.946575	0.959248	0.968572	0.974869	0.978512	0.97989	0.979366	0.977268	0.97391	0.96958	0.964535	0.959008	0.953245	0.947517	0.942123	0.937361	0.933498	0.930718
-0.00553218	0.172935	0.338886	0.482986	0.601559	0.695245	0.767077	0.821112	0.861514	0.891996	0.915553	0.934386	0.949989	0.963274	0.974687	0.984352	0.99221	0.99813	1.00201	1.00384	1.00367	1.00165	0.99797	0.992866	0.986592	0.979423	0.971668	0.963661	0.955724	0.94815	0.941204	0.935102	0.929993	0.925968	0.923094	0.92143	0.920995	0.921716	0.923441	0.925975	0.929107	0.932604	0.936222	0.939745	0.943029	0.945993	0.948593	0.950792	0.952576	0.954001
0.028343	0.0689233	0.110309	0.152209	0.194192	0.235653	0.275871	0.314155	0.349994	0.383177	0.413809	0.442265	0.4691	0.494956	0.520473	0.546216	0.572636	0.600034	0.628539	0.658096	0.688489	0.719382	0.750364	0.780972	0.810693	0.838977	0.86526	0.889006	0.909789	0.927347	0.941594	0.952608	0.960618	0.965965	0.969033	0.970177	0.969705	0.967902	0.965071	0.961533	0.957618	0.953645	0.949913	0.946695	0.94423	0.942704	0.942221	0.942785	0.944301	0.946586
0.0401313	0.0989094	0.15559	0.208076	0.254781	0.294817	0.328057	0.355066	0.376911	0.394928	0.410543	0.425132	0.439914	0.455858	0.473666	0.493773	0.516357	0.541335	0.56837	0.596917	0.626307	0.655846	0.684914	0.713034	0.739905	0.765393	0.789501	0.812297	0.833867	0.854298	0.873665	0.892003	0.909319	0.925603	0.94083	0.954945	0.96787	0.979529	0.989865	0.998837	1.00639	1.01244	1.01693	1.01979	1.02097	1.02043	1.01815	1.01421	1.00888	1.00256
0.0328976	0.0766777	0.121113	0.165751	0.210135	0.253773	0.296129	0.336656	0.374899	0.410591	0.443721	0.474532	0.503447	0.530963	0.557577	0.583737	0.609805	0.636034	0.662568	0.689437	0.716562	0.743776	0.770846	0.797476	0.823322	0.848019	0.8712	0.892523	0.911687	0.928422	0.942505	0.953809	0.962336	0.968183	0.971492	0.972426	0.971177	0.967986	0.963159	0.957062	0.950099	0.942692	0.935291	0.928362	0.922354	0.917643	0.914473	0.912905	0.912828	0.914027
0.0565007	0.118891	0.180462	0.239876	0.295863	0.347272	0.393212	0.433289	0.467773	0.497556	0.523928	0.548323	0.572103	0.596394	0.622019	0.649469	0.67892	0.710278	0.743247	0.777383	0.812113	0.846752	0.880524	0.912635	0.94235	0.969029	0.992126	1.01121	1.02598	1.03629	1.04216	1.04379	1.0416	1.03616	1.02818	1.01837	1.00747	0.996071	0.984652	0.973576	0.963128	0.953533	0.944952	0.937507	0.931291	0.926379	0.922858	0.920831	0.920386	0.921544
0.0207157	0.0804011	0.141891	0.204875	0.268698	0.332259	0.394022	0.452196	0.505067	0.551372	0.590573	0.622947	0.649496	0.671704	0.691222	0.70958	0.728003	0.747363	0.7682	0.79074	0.814896	0.840274	0.866214	0.891887	0.916428	0.939074	0.959245	0.97656	0.990835	1.00209	1.01051	1.01639	1.01999	1.02159	1.02137	1.01954	1.01625	1.01167	1.00596	0.999246	0.991693	0.983513	0.975013	0.966592	0.958689	0.951722	0.94605	0.941955	0.939596	0.938995
0.0470804	0.0836436	0.122597	0.164513	0.209598	0.257559	0.307587	0.358504	0.408999	0.457854	0.504114	0.54715	0.586678	0.622765	0.655796	0.686382	0.715256	0.743158	0.770719	0.798386	0.826371	0.854631	0.882881	0.910608	0.937106	0.961533	0.983019	1.00083	1.0145	1.02393	1.02936	1.03127	1.03024	1.02686	1.0217	1.0153	1.00811	1.00058	0.99308	0.985988	0.979656	0.974413	0.970545	0.968276	0.967732	0.968896	0.971622	0.975664	0.980695	0.986343
0.0451094	0.0696103	0.0941703	0.118454	0.142139	0.164981	0.186899	0.207999	0.228541	0.248884	0.269444	0.29064	0.312857	0.336425	0.361607	0.388582	0.41744	0.448181	0.480721	0.514916	0.550551	0.587313	0.624801	0.662568	0.700176	0.737215	0.773275	0.807922	0.840717	0.871271	0.89926	0.924428	0.94659	0.965629	0.981506	0.994235	1.00387	1.01048	1.01416	1.01509	1.0135	1.00972	1.00412	0.997076	0.988965	0.980129	0.970881	0.96153	0.952397	0.943807
0.0313235	0.0816528	0.133597	0.186998	0.241482	0.296382	0.35075	0.403442	0.453309	0.499459	0.541475	0.579431	0.613731	0.644943	0.673704	0.700691	0.726591	0.752054	0.777619	0.803649	0.830269	0.857335	0.884438	0.91095	0.936136	0.959277	0.979763	0.997142	1.01114	1.02163	1.02862	1.03223	1.03271	1.03044	1.02591	1.01965	1.01213	1.00381	0.995091	0.986343	0.977894	0.970046	0.963095	0.957336	0.953019	0.950307	0.949254	0.949797	0.951758	0.954872
0.0568531	0.0928293	0.129346	0.16621	0.20308	0.239403	0.274504	0.307821	0.339132	0.368677	0.397163	0.42562	0.455186	0.486887	0.521472	0.559318	0.600375	0.644159	0.689781	0.736037	0.781551	0.824922	0.864858	0.900306	0.930548	0.955249	0.974442	0.98848	0.997961	1.00363	1.00625	1.00655	1.00516	1.00257	0.999176	0.995241	0.990999	0.986674	0.98251	0.978782	0.975748	0.973577	0.972319	0.971954	0.972422	0.973635	0.975484	0.977836	0.980545	0.983479
0.05744	0.103056	0.149371	0.195959	0.242129	0.286933	0.329312	0.368344	0.403468	0.434634	0.462328	0.487471	0.511235	0.534855	0.559469	0.585991	0.615025	0.646805	0.681184	0.717667	0.755512	0.793852	0.831793	0.868459	0.903032	0.934801	0.963211	0.987885	1.00862	1.02535	1.03808	1.04684	1.0517	1.05283	1.05046	1.04499	1.03687	1.02668	1.01503	1.00262	0.990129	0.978211	0.967443	0.958315	0.951218	0.946402	0.943919	0.943607	0.945124	0.948021
0.0270599	0.0750167	0.124921	0.176714	0.230117	0.284448	0.338513	0.390654	0.439007	0.481883	0.518131	0.547352	0.569916	0.58684	0.599585	0.609838	0.619291	0.629472	0.64163	0.656669	0.675141	0.697274	0.723003	0.751996	0.783676	0.817256	0.851801	0.88632	0.919834	0.951438	0.980336	1.00586	1.02752	1.045	1.05817	1.06706	1.07178	1.07257	1.06976	1.06384	1.05535	1.04491	1.03309	1.02042	1.00735	0.99426	0.981488	0.969314	0.958	0.947803
0.0187104	0.0738624	0.131149	0.190436	0.251407	0.313438	0.375478	0.436008	0.493209	0.545294	0.590905	0.62944	0.661175	0.687153	0.708896	0.728069	0.746183	0.764414	0.783539	0.803978	0.82587	0.849144	0.873551	0.89868	0.923943	0.948587	0.971741	0.992511	1.01011	1.02398	1.0339	1.03994	1.04235	1.04155	1.03803	1.03234	1.02505	1.01669	1.00776	0.998708	0.98996	0.981907	0.974901	0.96923	0.965113	0.962706	0.962093	0.963251	0.966037	0.970224
0.0510567	0.0595183	0.0683022	0.0774718	0.087111	0.0973033	0.108131	0.119669	0.131972	0.145092	0.159071	0.173932	0.189652	0.206155	0.223336	0.241096	0.259378	0.278183	0.297561	0.317565	0.338241	0.359648	0.381898	0.405141	0.429538	0.455217	0.482242	0.510606	0.540227	0.570943	0.602508	0.63461	0.666902	0.69907	0.730892	0.762227	0.792962	0.822959	0.85202	0.879876	0.90619	0.930594	0.95271	0.972189	0.988744	1.00217	1.01232	1.01918	1.02285	1.02356
0.0456619	0.0887521	0.133278	0.179172	0.226098	0.273311	0.319659	0.363759	0.404286	0.440226	0.471074	0.496953	0.518598	0.537193	0.554155	0.570929	0.588791	0.608705	0.631241	0.656572	0.68454	0.714738	0.746573	0.779313	0.812142	0.84422	0.874755	0.903073	0.928676	0.951252	0.970635	0.986789	0.9998	1.00983	1.01709	1.02179	1.02412	1.02427	1.02239	1.01865	1.01317	1.00609	0.997597	0.987965	0.97759	0.966927	0.956466	0.946714	0.938137	0.931111
0.0407939	0.0925578	0.145643	0.19966	0.254162	0.308598	0.362231	0.414113	0.463157	0.508322	0.54879	0.584094	0.614187	0.639504	0.660926	0.679632	0.696888	0.713853	0.73145	0.750323	0.770815	0.792996	0.816713	0.841615	0.86717	0.892724	0.91759	0.941113	0.96271	0.9819	0.99832	1.01172	1.02198	1.02914	1.0334	1.03505	1.03436	1.0316	1.027	1.02086	1.01347	1.00519	0.996415	0.987562	0.979044	0.971201	0.964266	0.958365	0.953538	0.949772
0.0205179	0.0664581	0.11572	0.168925	0.226308	0.287404	0.350841	0.414388	0.475314	0.530925	0.579108	0.618727	0.649758	0.673144	0.690487	0.703728	0.714845	0.725611	0.737429	0.75125	0.767563	0.786446	0.807687	0.830923	0.855724	0.881603	0.908028	0.934442	0.960288	0.984999	1.00799	1.02873	1.04673	1.06166	1.07322	1.08121	1.0855	1.08603	1.08287	1.07619	1.06636	1.05388	1.03939	1.02365	1.00745	0.991553	0.976627	0.963236	0.951845	0.942812
0.0266364	0.0835418	0.142798	0.204488	0.268003	0.332	0.394593	0.453683	0.507326	0.554046	0.593053	0.624362	0.648766	0.667666	0.682835	0.696187	0.709545	0.72442	0.741871	0.762455	0.786233	0.812847	0.841647	0.871824	0.9025	0.93277	0.961735	0.98855	1.01247	1.03287	1.04931	1.06153	1.06949	1.07337	1.07349	1.07032	1.06442	1.05639	1.04684	1.03632	1.02533	1.0143	1.00359	0.99351	0.984377	0.976515	0.970213	0.965673	0.963013	0.962282
0.0248317	0.0678694	0.113265	0.161375	0.212251	0.265409	0.319739	0.373648	0.425375	0.473382	0.516661	0.554874	0.588317	0.617738	0.644137	0.668578	0.692046	0.715332	0.738979	0.763281	0.788317	0.813999	0.840125	0.866412	0.892512	0.917983	0.942272	0.964736	0.984724	1.00169	1.01528	1.02536	1.03198	1.03535	1.03582	1.03369	1.0293	1.02292	1.01484	1.00536	0.994745	0.983269	0.971221	0.958963	0.946932	0.935608	0.925465	0.916927	0.910309	0.905801
0.0266979	0.0808358	0.136585	0.193643	0.251484	0.309258	0.365762	0.419515	0.468959	0.512721	0.5499	0.580305	0.604503	0.623676	0.639367	0.653216	0.666746	0.681219	0.697575	0.716417	0.738027	0.762402	0.789291	0.818224	0.84855	0.879464	0.910059	0.939401	0.9666	0.990862	1.01155	1.02829	1.04097	1.04974	1.05486	1.05666	1.05549	1.05168	1.04556	1.03749	1.02785	1.01705	1.00557	0.993886	0.982454	0.97164	0.961742	0.953015	0.945671	0.939873
0.0375646	0.0889127	0.14229	0.197602	0.254604	0.312768	0.371144	0.428333	0.482645	0.532449	0.576541	0.61439	0.646197	0.672792	0.695426	0.715505	0.734348	0.753006	0.772201	0.792357	0.813641	0.836022	0.859302	0.883138	0.907061	0.930495	0.952806	0.973361	0.991562	1.00688	1.01893	1.02752	1.03267	1.03458	1.03356	1.02997	1.02425	1.01681	1.00808	0.998416	0.98815	0.977546	0.966854	0.956355	0.946365	0.937205	0.929158	0.92248	0.91742	0.914203
0.0187023	0.0764427	0.13701	0.200649	0.267428	0.336963	0.408207	0.479457	0.54852	0.613002	0.670681	0.719899	0.759829	0.790541	0.812908	0.828395	0.83879	0.845916	0.851389	0.856487	0.862125	0.868875	0.877027	0.886669	0.897764	0.910181	0.923677	0.937895	0.952377	0.966586	0.979954	0.99193	1.00205	1.01001	1.01566	1.01901	1.02024	1.01962	1.01746	1.01407	1.00966	1.00441	0.99848	0.992027	0.985232	0.978289	0.971393	0.964736	0.958495	0.952819
0.0312358	0.0780865	0.126146	0.175274	0.225152	0.275247	0.324875	0.373346	0.420143	0.46504	0.508107	0.549624	0.589977	0.629589	0.668876	0.708178	0.747693	0.787398	0.826981	0.865848	0.903233	0.938344	0.970443	0.998881	1.02311	1.04269	1.05736	1.06703	1.07187	1.07224	1.06867	1.06185	1.05257	1.04171	1.03007	1.01837	1.00722	0.997148	0.988607	0.981969	0.977528	0.975472	0.975827	0.978401	0.982791	0.988449	0.994774	1.00119	1.0072	1.01235
0.0138196	0.0705206	0.129258	0.1899	0.251966	0.314496	0.376016	0.434664	0.488534	0.536071	0.576394	0.609461	0.636048	0.657533	0.675579	0.691835	0.707706	0.724262	0.742207	0.761901	0.783428	0.806676	0.831387	0.857162	0.883497	0.909804	0.935428	0.959667	0.981825	1.00126	1.01747	1.0301	1.03897	1.04405	1.04548	1.04351	1.03849	1.03086	1.02108	1.00962	0.996986	0.983628	0.969974	0.956399	0.943248	0.930852	0.919531	0.909594	0.901319	0.894909
0.0493371	0.10547	0.164004	0.22493	0.287931	0.35221	0.416389	0.478571	0.536587	0.588401	0.632532	0.668344	0.696093	0.716796	0.731981	0.743405	0.752794	0.761655	0.771181	0.782228	0.795308	0.810615	0.828084	0.847435	0.868201	0.88978	0.911488	0.932616	0.952482	0.970486	0.986164	0.999228	1.00961	1.01745	1.02302	1.02665	1.0286	1.02908	1.02819	1.026	1.02259	1.01803	1.01249	1.00616	0.999246	0.991947	0.984454	0.976998	0.96986	0.963334
0.0334097	0.0912643	0.1516	0.214512	0.279889	0.347178	0.415267	0.482543	0.547094	0.606982	0.660522	0.706509	0.744396	0.774347	0.797146	0.814026	0.826454	0.835922	0.843797	0.851229	0.859135	0.868189	0.8788	0.891113	0.905029	0.920246	0.936278	0.952498	0.968197	0.982658	0.995222	1.00534	1.01262	1.0169	1.01824	1.01689	1.01325	1.00777	1.00094	0.993215	0.985024	0.976723	0.968569	0.960697	0.95314	0.945889	0.938958	0.932408	0.926343	0.920906
0.0264223	0.0805824	0.137258	0.19651	0.258048	0.321142	0.384639	0.447015	0.506507	0.561416	0.610492	0.653151	0.689464	0.719994	0.745626	0.767419	0.786492	0.803917	0.820619	0.837319	0.854518	0.872479	0.891209	0.910464	0.929821	0.948737	0.966576	0.982676	0.996446	1.00749	1.01566	1.02109	1.02403	1.02482	1.02381	1.02137	1.01789	1.01374	1.00931	1.00493	1.0009	0.997438	0.994698	0.992775	0.991733	0.991604	0.992363	0.993922	0.996141	0.998843
0.0488613	0.0883153	0.128761	0.170036	0.211924	0.25407	0.295965	0.337022	0.376665	0.414406	0.449914	0.483081	0.514015	0.542966	0.570234	0.596136	0.620999	0.645149	0.668894	0.69253	0.716312	0.740412	0.764899	0.789751	0.814879	0.84009	0.865059	0.889342	0.91241	0.933693	0.952657	0.968887	0.982136	0.992328	0.999536	1.00394	1.00578	1.00536	1.00303	0.99916	0.994114	0.988242	0.981886	0.975395	0.969136	0.963468	0.958684	0.954967	0.952386	0.950924
0.0360919	0.0866457	0.138797	0.192354	0.246907	0.301728	0.355752	0.407662	0.456085	0.49982	0.538055	0.570504	0.597456	0.619729	0.638539	0.655277	0.67131	0.687818	0.705704	0.725547	0.747594	0.771774	0.797759	0.825037	0.852996	0.880967	0.908257	0.934183	0.958122	0.979543	0.99801	1.0132	1.02492	1.03314	1.03796	1.03959	1.03834	1.0346	1.02879	1.02133	1.01265	1.00313	0.993121	0.982931	0.972818	0.963033	0.953833	0.945477	0.938211	0.932253
0.0377511	0.086118	0.136092	0.187337	0.239502	0.292168	0.344728	0.39625	0.445503	0.491192	0.532279	0.568217	0.599043	0.625348	0.64813	0.668584	0.687907	0.707178	0.727289	0.748905	0.772423	0.79796	0.82537	0.85428	0.884105	0.914086	0.943357	0.971027	0.996263	1.01834	1.03671	1.05099	1.06105	1.06696	1.06899	1.06752	1.06297	1.05582	1.04658	1.03577	1.02388	1.01136	0.998645	0.986169	0.974338	0.963522	0.954059	0.946241	0.94029	0.936337
0.0499933	0.0874767	0.127008	0.168901	0.213229	0.25964	0.307279	0.354874	0.400921	0.443925	0.482639	0.516261	0.544523	0.567667	0.586347	0.601503	0.614246	0.625726	0.637002	0.648956	0.662268	0.67742	0.694696	0.71417	0.735698	0.758963	0.783562	0.809067	0.835039	0.861024	0.886564	0.911214	0.934556	0.956214	0.975887	0.993378	1.00858	1.02148	1.03213	1.04067	1.04726	1.05201	1.05498	1.0561	1.05532	1.05261	1.04805	1.04178	1.03402	1.02504
[truncated: 51 more columns]
