# Supplementary material for: Distributions of plantar loads are altered when walking in anxiety-inducing virtual settings but not under cognitive demand
Source: PLoS One. 2026 Apr 20;21(4):e0345075. doi: 10.1371/journal.pone.0345075 (PMC13094994; doi:10.1371/journal.pone.0345075)
Supplement: S1 File — Study data is available here. (ZIP) [file pone.0345075.s001.zip › S1 File. Dataset/ProcRHeel_40STL.xlsx]

## Sheet: Sheet1
19.0654	14.9868	11.1238	7.68406	4.82306	2.60756	1.01661	-0.0304762	-0.641701	-0.928959	-0.994086	-0.921558	-0.776276	-0.604436	-0.436076	-0.288454	-0.169492	-0.0808044	-0.0201545	0.0166907	0.0346424	0.0384585	0.0323135	0.0196733	0.00338913	-0.0140665	-0.0302884	-0.0426015	-0.0477438	-0.0416522	-0.0193837	0.0247288	0.0965079	0.200973	0.340754	0.513808	0.710585	0.910336	1.08106	1.19014	1.22078	1.18179	1.10466	1.02869	0.982727	0.975269	0.99876	1.04336	1.10465	1.18178
21.4576	16.8611	12.5326	8.7046	5.52866	3.06026	1.27282	0.0823915	-0.625111	-0.970248	-1.06439	-1.00103	-0.852689	-0.671704	-0.49271	-0.336122	-0.211796	-0.122247	-0.0652107	-0.0355381	-0.0264431	-0.0301863	-0.0383513	-0.0418666	-0.0308975	0.00509923	0.077012	0.195274	0.36814	0.599137	0.883392	1.20295	1.52719	1.82367	2.07092	2.26149	2.39766	2.48731	2.54103	2.57007	2.58508	2.59538	2.60861	2.63035	2.66382	2.70941	2.76391	2.81956	2.86309	2.87475
32.3092	26.4074	20.738	15.5356	10.9791	7.18429	4.19538	1.98297	0.461893	-0.486558	-0.995388	-1.19222	-1.18642	-1.06461	-0.88958	-0.702001	-0.524119	-0.363443	-0.21633	-0.0715011	0.086851	0.275933	0.510601	0.799466	1.13975	1.51172	1.88058	2.20732	2.45978	2.62272	2.70637	2.74203	2.76582	2.80816	2.89219	3.03263	3.23377	3.48648	3.76554	4.03547	4.26479	4.43662	4.54964	4.6144	4.65122	4.68756	4.74699	4.83392	4.93194	5.01607
-2.82881e-08	-4.092e-08	-5.46729e-08	-6.77245e-08	-7.71029e-08	-7.84424e-08	-6.58307e-08	-3.18434e-08	3.21108e-08	1.3498e-07	2.8462e-07	4.85538e-07	7.35674e-07	1.02218e-06	1.31624e-06	1.56735e-06	1.69761e-06	1.59721e-06	1.12288e-06	1.01521e-07	-1.65796e-06	-4.34099e-06	-8.08814e-06	-1.29369e-05	-1.87418e-05	-2.50739e-05	-3.11017e-05	-3.54666e-05	-3.61696e-05	-3.04997e-05	-1.50482e-05	1.41353e-05	6.11747e-05	0.000129706	0.000221842	0.000336703	0.000468476	0.00060404	0.000720328	0.000781689	0.000737818	0.000522979	5.7636e-05	-0.000746164	-0.00197401	-0.00369123	-0.00591618	-0.00858377	-0.011499	-0.0142827
8.70719	6.67614	4.78669	3.15475	1.84639	0.872562	0.203765	-0.211426	-0.431619	-0.512805	-0.50334	-0.441787	-0.356533	-0.266861	-0.1846	-0.115841	-0.0626278	-0.0244347	0.000701099	0.0153745	0.0222715	0.023835	0.0220931	0.0186046	0.0144793	0.01044	0.00690232	0.00405557	0.00193578	0.000485465	-0.000400913	-0.000845129	-0.00096515	-0.000864494	-0.00062859	-0.000326006	-1.27162e-05	0.000262091	0.000449904	0.000497583	0.000343955	-8.05546e-05	-0.00084993	-0.00203281	-0.00367545	-0.00577627	-0.00825104	-0.0108894	-0.0133045	-0.0148818
5.28489e-08	-2.18528e-06	-5.5837e-06	-1.03138e-05	-1.64147e-05	-2.36928e-05	-3.15947e-05	-3.90591e-05	-4.43609e-05	-4.49714e-05	-3.74727e-05	-1.75813e-05	1.9648e-05	7.93491e-05	0.000166002	0.000282124	0.000426407	0.000591274	0.000759912	0.000902953	0.000975223	0.000913191	0.000634112	3.82144e-05	-0.000984338	-0.00253968	-0.00470747	-0.00750717	-0.0108519	-0.0144916	-0.0179545	-0.020478	-0.0209175	-0.0177144	-0.00893683	0.00769784	0.0345883	0.0737863	0.126569	0.192509	0.268213	0.346316	0.413538	0.451695	0.448855	0.411503	0.360377	0.31585	0.290926	0.291792
1.63062	1.2875	0.959435	0.664	0.416881	0.225363	0.0878462	-0.00266289	-0.0554891	-0.0803238	-0.0859628	-0.0797091	-0.0671807	-0.0523652	-0.037857	-0.0251428	-0.014888	-0.00721172	-0.00190272	0.00142499	0.00321857	0.00391126	0.00387987	0.00342609	0.00277398	0.00207723	0.00143128	0.000887091	0.000464273	0.000162369	-3.01752e-05	-0.000129508	-0.000152126	-0.000112596	-2.29228e-05	0.000106739	0.000266299	0.000443089	0.000618626	0.000765064	0.000841777	0.000792686	0.000545235	1.21895e-05	-0.000902196	-0.00228989	-0.00421877	-0.00670253	-0.00965973	-0.0128621
26.3706	21.6193	17.036	12.7878	9.02419	5.86098	3.36199	1.52179	0.272285	-0.491337	-0.885158	-1.01888	-0.986031	-0.860387	-0.695928	-0.528793	-0.380528	-0.261501	-0.173861	-0.114031	-0.0745736	-0.0454409	-0.0150077	0.0292526	0.100173	0.20948	0.366358	0.575249	0.832077	1.12632	1.45005	1.79838	2.15926	2.51068	2.82821	3.09504	3.31117	3.49038	3.64171	3.75838	3.82994	3.86085	3.87293	3.88849	3.91107	3.92325	3.90407	3.84734	3.76022	3.65016
22.5121	18.3063	14.2832	10.6103	7.4134	4.76533	2.69279	1.17726	0.156454	-0.460176	-0.771017	-0.867952	-0.828815	-0.71446	-0.569036	-0.42195	-0.290604	-0.18343	-0.102625	-0.0463109	-0.0102409	0.0109967	0.0231618	0.0318536	0.0422641	0.0588782	0.0851583	0.123322	0.17359	0.233333	0.296388	0.351315	0.383175	0.384775	0.366887	0.352885	0.365151	0.418221	0.518531	0.663439	0.838458	1.01994	1.18615	1.32278	1.41577	1.45082	1.42634	1.35612	1.25536	1.1347
6.12586	4.65147	3.29023	2.12898	1.21062	0.536601	0.0811971	-0.195107	-0.335613	-0.380731	-0.364833	-0.314956	-0.250691	-0.185137	-0.126133	-0.0775082	-0.0403319	-0.0139549	0.00321452	0.0131546	0.0178515	0.0190687	0.0182286	0.0163718	0.0141642	0.0119288	0.00968941	0.00721721	0.00408102	-0.00029611	-0.00656432	-0.0153475	-0.027104	-0.0419432	-0.0593918	-0.0780796	-0.0953799	-0.107082	-0.107035	-0.086917	-0.0364392	0.0561892	0.203187	0.414824	0.696422	1.04392	1.43772	1.84228	2.21575	2.52109
9.05567	6.92774	4.94773	3.23759	1.86571	0.842873	0.138487	-0.299493	-0.528995	-0.603666	-0.567676	-0.453664	-0.283041	-0.0682459	0.183792	0.46716	0.771572	1.07862	1.36617	1.62097	1.84285	2.03119	2.17732	2.27926	2.35462	2.43257	2.54134	2.70449	2.93902	3.25097	3.63277	4.06804	4.54179	5.04437	5.56458	6.07903	6.54592	6.91254	7.13996	7.22488	7.19843	7.11005	7.01046	6.93673	6.90768	6.92845	6.98954	7.06564	7.12657	7.14889
-0.000126724	-0.000143017	-0.000143623	-0.000117385	-5.0392e-05	7.33189e-05	0.000270178	0.000554289	0.000933118	0.0014014	0.00193317	0.00247217	0.00292112	0.0031314	0.00289513	0.00194286	-4.85121e-05	-0.00343223	-0.00854576	-0.0156357	-0.0247506	-0.0356035	-0.0473763	-0.0584806	-0.0663656	-0.0673092	-0.056224	-0.0267932	0.0282573	0.116592	0.244765	0.416487	0.629866	0.874093	1.13339	1.39648	1.65579	1.89922	2.11295	2.29082	2.4354	2.55386	2.65506	2.74708	2.83462	2.91734	2.98795	3.03076	3.02839	2.97566
0.000933932	0.000722063	0.00022398	-0.000667188	-0.00205889	-0.00403916	-0.00664625	-0.00982631	-0.0133846	-0.0169353	-0.0198208	-0.0210132	-0.019098	-0.0122742	0.00166941	0.0251032	0.0601775	0.108499	0.170199	0.242829	0.320494	0.391813	0.441107	0.459918	0.459041	0.463692	0.497702	0.575026	0.698583	0.859174	1.04064	1.23582	1.46022	1.74674	2.12179	2.58128	3.08494	3.56939	3.97121	4.25398	4.42369	4.51303	4.55217	4.56248	4.56801	4.59167	4.63917	4.69743	4.74853	4.77952
-3.33872e-08	-4.97369e-08	-6.81502e-08	-8.65831e-08	-1.0155e-07	-1.07769e-07	-9.79022e-08	-6.2503e-08	9.67806e-09	1.30823e-07	3.12392e-07	5.62438e-07	8.81677e-07	1.25819e-06	1.66082e-06	2.03146e-06	2.27726e-06	2.26367e-06	1.81071e-06	6.95148e-07	-1.33755e-06	-4.54692e-06	-9.15176e-06	-1.52599e-05	-2.27695e-05	-3.12413e-05	-3.97438e-05	-4.66842e-05	-4.96454e-05	-4.52645e-05	-2.92058e-05	3.70055e-06	5.90641e-05	0.000142178	0.000256794	0.00040332	0.000576393	0.000761837	0.000933147	0.00104785	0.00104433	0.000840033	0.000332459	-0.000595475	-0.00206344	-0.00417278	-0.00697441	-0.0104236	-0.0143213	-0.018243
-0.000118758	7.35364e-06	0.000220828	0.00054262	0.000987864	0.00155891	0.00223587	0.00296476	0.00364372	0.00410871	0.00412084	0.00335907	0.00142338	-0.00214494	-0.00781741	-0.0159979	-0.0268996	-0.0403783	-0.0557133	-0.0713204	-0.0844491	-0.0909014	-0.084762	-0.058336	-0.00241739	0.093137	0.238089	0.439626	0.699374	1.00888	1.34648	1.68287	1.99374	2.26669	2.49788	2.68635	2.82908	2.91809	2.9476	2.92726	2.88254	2.84108	2.82357	2.84325	2.90604	3.0102	3.14506	3.28925	3.41745	3.51239
21.6146	17.4504	13.4727	9.84945	6.71219	4.14659	2.1818	0.785459	-0.121622	-0.640509	-0.873866	-0.913768	-0.83586	-0.697732	-0.539954	-0.38864	-0.258513	-0.155917	-0.081499	-0.0323575	-0.00361915	0.010476	0.0159208	0.0185736	0.0239781	0.0372673	0.0629454	0.104604	0.164335	0.241773	0.332949	0.428588	0.516876	0.594534	0.672671	0.76632	0.879901	1.00492	1.13003	1.24845	1.35574	1.44767	1.51818	1.55797	1.56287	1.53874	1.49151	1.42092	1.32247	1.18802
7.69321e-05	0.00027351	0.00055651	0.000933023	0.00139738	0.00192322	0.00245401	0.00289241	0.00309019	0.00284043	0.00187557	-0.000124496	-0.00350858	-0.00860825	-0.0156627	-0.0247154	-0.0354766	-0.047117	-0.058043	-0.0657186	-0.0664179	-0.0550752	-0.0254476	0.0297088	0.117944	0.245609	0.41633	0.62795	0.87022	1.1313	1.40648	1.69405	1.98755	2.28041	2.5734	2.8722	3.18059	3.49939	3.83386	4.19625	4.58867	4.98649	5.35112	5.65476	5.88589	6.0449	6.14219	6.18684	6.17177	6.07815
-0.0139692	-0.0199169	-0.025592	-0.0302081	-0.0324529	-0.030434	-0.021585	-0.00275689	0.029467	0.0784944	0.146917	0.235304	0.341114	0.456425	0.568144	0.666257	0.751106	0.830521	0.917012	1.0284	1.17914	1.36761	1.57794	1.7932	2.00313	2.20252	2.38732	2.54999	2.67739	2.76	2.80686	2.8456	2.90768	3.01756	3.19023	3.42912	3.72187	4.04057	4.35163	4.62916	4.85962	5.03759	5.16052	5.2255	5.22632	5.15322	5.00299	4.79517	4.57351	4.38417
37.0606	31.176	25.4395	20.0493	15.1841	10.9735	7.48506	4.72122	2.63033	1.12786	0.117544	-0.497217	-0.809838	-0.90541	-0.854343	-0.709657	-0.507577	-0.270114	-0.00904864	0.269246	0.558344	0.846042	1.11234	1.33664	1.509	1.63474	1.73197	1.82377	1.92504	2.03659	2.15211	2.26639	2.37803	2.48966	2.60645	2.73379	2.87468	3.02705	3.18081	3.31922	3.42814	3.50206	3.54255	3.5569	3.55706	3.5592	3.58149	3.63288	3.70223	3.76148
-2.09884e-06	-6.11988e-06	-1.1809e-05	-1.926e-05	-2.82981e-05	-3.83245e-05	-4.81307e-05	-5.57001e-05	-5.8021e-05	-5.09589e-05	-2.92508e-05	1.32896e-05	8.3247e-05	0.000186635	0.000327352	0.000504953	0.000711675	0.000928764	0.0011223	0.00123895	0.00120246	0.00091198	0.000243897	-0.0009407	-0.00278042	-0.00538703	-0.00880536	-0.0129577	-0.0175721	-0.022105	-0.0256596	-0.0268836	-0.0239022	-0.0143359	0.00464757	0.036071	0.0826799	0.146367	0.227037	0.321309	0.420918	0.510974	0.575025	0.607511	0.616918	0.613339	0.596207	0.555268	0.48392	0.390479
-0.0164333	-0.0241488	-0.0319475	-0.0389407	-0.0435769	-0.043541	-0.035614	-0.015741	0.0206624	0.0784327	0.161736	0.27264	0.409736	0.565341	0.725125	0.876016	1.0128	1.13418	1.23896	1.32602	1.38993	1.42091	1.41525	1.37739	1.30816	1.20087	1.05391	0.879622	0.696365	0.515082	0.333215	0.139051	-0.073987	-0.295442	-0.504082	-0.683467	-0.827563	-0.937391	-1.01793	-1.07598	-1.11807	-1.14939	-1.17283	-1.1882	-1.19177	-1.17604	-1.12963	-1.03781	-0.88377	-0.650382
6.3581	5.03644	3.77818	2.64614	1.68936	0.933454	0.377398	-0.000463264	-0.231705	-0.349408	-0.383034	-0.355499	-0.282304	-0.171961	-0.0273479	0.151822	0.366052	0.612132	0.880159	1.15752	1.43414	1.69894	1.93743	2.13958	2.30577	2.44452	2.56868	2.69251	2.82883	2.98624	3.1662	3.35966	3.54356	3.68318	3.74579	3.71732	3.60989	3.45653	3.2952	3.15291	3.04038	2.95419	2.87922	2.7906	2.65629	2.44751	2.15551	1.79797	1.4112	1.03826
-0.0164635	-0.0227422	-0.0288157	-0.0335812	-0.0353423	-0.0317322	-0.0196916	0.0044072	0.0444499	0.104077	0.185771	0.289562	0.411349	0.540686	0.661016	0.756797	0.823597	0.869493	0.903713	0.924008	0.918523	0.883802	0.841342	0.834631	0.909915	1.09969	1.41621	1.84685	2.35589	2.90442	3.46996	4.03854	4.58306	5.05934	5.42367	5.65601	5.7729	5.81923	5.84573	5.89086	5.97465	6.09754	6.2425	6.38721	6.5218	6.65178	6.78291	6.9109	7.02115	7.08875
2.4478	1.81856	1.24225	0.757791	0.381594	0.112634	-0.0591204	-0.14715	-0.164753	-0.122695	-0.0289057	0.110514	0.289829	0.500388	0.728158	0.959006	1.18565	1.40358	1.60429	1.77991	1.93082	2.065	2.19443	2.33246	2.49064	2.6759	2.88694	3.112	3.3364	3.55252	3.75594	3.93825	4.09483	4.23253	4.35832	4.46577	4.54011	4.5715	4.55999	4.51534	4.45534	4.39553	4.33614	4.2655	4.17601	4.0671	3.93281	3.75939	3.54141	3.29355
-7.4955e-08	-8.97793e-08	-9.79905e-08	-9.33752e-08	-6.77825e-08	-1.13074e-08	8.70625e-08	2.38136e-07	4.5032e-07	7.26341e-07	1.05872e-06	1.424e-06	1.776e-06	2.03853e-06	2.09877e-06	1.80292e-06	9.56521e-07	-6.672e-07	-3.30703e-06	-7.1769e-06	-1.24077e-05	-1.89642e-05	-2.65345e-05	-3.43946e-05	-4.12563e-05	-4.51139e-05	-4.31207e-05	-3.15373e-05	-5.81339e-06	3.91191e-05	0.000108248	0.000205478	0.000332124	0.000484845	0.000652994	0.000815505	0.00093755	0.00096748	0.000834777	0.000450177	-0.000290584	-0.00149753	-0.0032696	-0.00566806	-0.0086784	-0.0121597	-0.0157823	-0.018958	-0.0207692	-0.0199117
-7.16258e-08	-8.99432e-08	-1.04075e-07	-1.08392e-07	-9.51674e-08	-5.45652e-08	2.49738e-08	1.55751e-07	3.48999e-07	6.11991e-07	9.43881e-07	1.33014e-06	1.73571e-06	2.09715e-06	2.31478e-06	2.24609e-06	1.70258e-06	4.53269e-07	-1.76138e-06	-5.2003e-06	-1.00722e-05	-1.64605e-05	-2.42196e-05	-3.28411e-05	-4.1295e-05	-4.7858e-05	-4.99532e-05	-4.40385e-05	-2.55993e-05	1.06783e-05	7.04608e-05	0.000158941	0.000279515	0.00043188	0.000609478	0.000796351	0.000963542	0.00106546	0.0010368	0.000791112	0.000222301	-0.000789054	-0.00236239	-0.00459452	-0.00752527	-0.0110899	-0.0150577	-0.018959	-0.0220064	-0.0230201
1.99709e-06	1.54178e-06	4.73271e-07	-1.43713e-06	-4.41922e-06	-8.66105e-06	-1.42439e-05	-2.10514e-05	-2.86531e-05	-3.61646e-05	-4.20962e-05	-4.42096e-05	-3.94163e-05	-2.37654e-05	7.41312e-06	5.91279e-05	0.000136013	0.000241187	0.000374588	0.000530755	0.000696059	0.000845544	0.000939694	0.000921688	0.000716006	0.000229615	-0.000642702	-0.00200693	-0.00395027	-0.0065113	-0.00963851	-0.0131366	-0.0166042	-0.0193739	-0.0204455	-0.0184152	-0.0114855	0.00246226	0.0257518	0.0605308	0.108256	0.169048	0.240504	0.316574	0.386077	0.431678	0.436692	0.398742	0.332658	0.258246
4.29282	3.27427	2.32957	1.51776	0.87037	0.390929	0.0636286	-0.137342	-0.240552	-0.272601	-0.255799	-0.207194	-0.138753	-0.0583128	0.02919	0.119871	0.209144	0.290077	0.351102	0.378845	0.370098	0.339784	0.313225	0.313333	0.355703	0.449082	0.594276	0.781811	0.995771	1.22353	1.45699	1.68412	1.88856	2.05864	2.19061	2.28511	2.34442	2.37163	2.37099	2.34924	2.31603	2.28447	2.27011	2.28078	2.30203	2.3001	2.24822	2.15107	2.04175	1.95593
-0.0119019	-0.0235907	-0.0383036	-0.0557976	-0.0750147	-0.0937266	-0.108121	-0.112479	-0.0989517	-0.0574645	0.0237994	0.157405	0.354935	0.623818	0.963284	1.35851	1.77502	2.16723	2.50221	2.77063	2.97356	3.11348	3.20222	3.26294	3.31598	3.37136	3.43856	3.53259	3.66239	3.81998	3.98835	4.15796	4.32854	4.49444	4.63649	4.73077	4.7586	4.70785	4.5723	4.35288	4.06055	3.71964	3.36422	3.02526	2.72097	2.45832	2.23907	2.06543	1.94331	1.87529
171.29	157.968	144.607	131.418	118.567	106.178	94.3563	83.2021	72.8003	63.2142	54.4929	46.6692	39.748	33.701	28.473	23.9957	20.2023	17.0302	14.4158	12.2998	10.6317	9.35913	8.417	7.73619	7.25982	6.95073	6.7865	6.7523	6.83927	7.03931	7.32929	7.66294	7.98694	8.26172	8.46238	8.56942	8.56605	8.43966	8.18843	7.83112	7.40426	6.95078	6.51507	6.13838	5.84791	5.64997	5.53195	5.46686	5.4219	5.37184
-7.87552e-08	-8.92086e-08	-9.00809e-08	-7.44635e-08	-3.37158e-08	4.21121e-08	1.63313e-07	3.38807e-07	5.73487e-07	8.64449e-07	1.19606e-06	1.53396e-06	1.81843e-06	1.95784e-06	1.82364e-06	1.24872e-06	3.208e-08	-2.04694e-06	-5.20055e-06	-9.58626e-06	-1.52385e-05	-2.19756e-05	-2.92817e-05	-3.61702e-05	-4.10393e-05	-4.15431e-05	-3.45136e-05	-1.59835e-05	1.86231e-05	7.40501e-05	0.000154427	0.000262054	0.000395672	0.000548206	0.000704007	0.000835791	0.000901634	0.000842624	0.000582091	2.76706e-05	-0.000922211	-0.00236553	-0.00437552	-0.00696939	-0.0100656	-0.0134297	-0.0166116	-0.018879	-0.0191575	-0.0159947
[truncated: 51 more columns]
