# Supplementary material for: Distributions of plantar loads are altered when walking in anxiety-inducing virtual settings but not under cognitive demand
Source: PLoS One. 2026 Apr 20;21(4):e0345075. doi: 10.1371/journal.pone.0345075 (PMC13094994; doi:10.1371/journal.pone.0345075)
Supplement: S1 File — Study data is available here. (ZIP) [file pone.0345075.s001.zip › S1 File. Dataset/ProcRMed_20DTL.xlsx]

## Sheet: Sheet1
-0.427797	-0.581486	-0.731198	-0.846182	-0.88077	-0.772511	-0.442121	0.20342	1.26296	2.8265	4.95308	7.64673	10.844	14.4247	18.2451	22.1863	26.1953	30.2963	34.5659	39.0917	43.9419	49.1529	54.7265	60.6332	66.8274	73.2662	79.923	86.7929	93.8871	101.22	108.8	116.616	124.631	132.774	140.946	149.033	156.919	164.507	171.71	178.459	184.709	190.453	195.718	200.57	205.094	209.387	213.542	217.652	221.799	226.052
-0.702906	-0.89631	-1.05175	-1.11463	-1.00939	-0.638994	0.111927	1.368	3.24577	5.82607	9.12369	13.0729	17.5388	22.3468	27.3148	32.2797	37.1191	41.7636	46.1993	50.4623	54.622	58.7543	62.9205	67.1557	71.4645	75.8262	80.2012	84.5366	88.7734	92.8524	96.7229	100.349	103.713	106.813	109.674	112.351	114.918	117.46	120.053	122.766	125.659	128.78	132.152	135.779	139.654	143.775	148.147	152.783	157.705	162.928
-0.699097	-0.784653	-0.779234	-0.620524	-0.231604	0.474941	1.5878	3.1812	5.29495	7.91926	10.9915	14.4018	18.0077	21.6626	25.2435	28.6603	31.8522	34.7855	37.4545	39.883	42.1191	44.2264	46.2748	48.332	50.4576	52.6954	55.0659	57.5572	60.1204	62.6828	65.1788	67.5762	69.88	72.1205	74.3422	76.5944	78.9309	81.4173	84.1321	87.1551	90.5515	94.364	98.6103	103.287	108.374	113.844	119.653	125.756	132.118	138.738
-0.828321	-0.774199	-0.576298	-0.147821	0.607449	1.78501	3.46456	5.69438	8.47892	11.7731	15.4905	19.5248	23.7718	28.1507	32.6193	37.1668	41.7962	46.5228	51.3819	56.4238	61.7027	67.2732	73.1844	79.4606	86.0828	92.9858	100.067	107.204	114.272	121.162	127.78	134.055	139.939	145.406	150.452	155.087	159.32	163.159	166.619	169.727	172.512	175.007	177.268	179.37	181.407	183.494	185.752	188.289	191.186	194.5
-1.0747	-0.252274	0.951205	2.69315	5.10491	8.25774	12.1305	16.5939	21.423	26.343	31.095	35.4975	39.482	43.0966	46.4782	49.8035	53.2437	56.9387	60.991	65.4635	70.3694	75.6594	81.221	86.8965	92.5222	97.9606	103.107	107.883	112.242	116.155	119.607	122.574	125.028	126.958	128.387	129.386	130.07	130.571	131.026	131.56	132.263	133.19	134.364	135.781	137.415	139.233	141.198	143.282	145.468	147.752
-1.05875	-1.22745	-1.29053	-1.15486	-0.702565	0.204731	1.71488	3.96914	7.08712	11.1581	16.2434	22.3859	29.6135	37.9278	47.2899	57.6257	68.8477	80.872	93.6182	106.997	120.89	135.136	149.527	163.816	177.736	191.03	203.484	214.938	225.296	234.514	242.595	249.593	255.618	260.834	265.433	269.609	273.53	277.334	281.131	284.995	288.966	293.057	297.253	301.508	305.742	309.845	313.686	317.125	320.029	322.274
-0.703235	-0.699306	-0.554465	-0.199638	0.443507	1.45428	2.89844	4.80695	7.156	9.86414	12.8098	15.8537	18.8627	21.7386	24.4411	26.9876	29.4342	31.8595	34.3563	37.0248	39.9566	43.2238	46.876	50.933	55.3739	60.1413	65.1608	70.3642	75.7037	81.1511	86.6896	92.3089	97.9945	103.707	109.354	114.775	119.734	123.926	126.968	128.385	127.628	124.117	117.325	106.927	93.007	76.3329	58.4545	41.2351	26.0787	13.5993
-0.791935	-0.814027	-0.695085	-0.35896	0.282618	1.32197	2.84095	4.88989	7.46609	10.502	13.8702	17.4068	20.9522	24.3922	27.6814	30.836	33.909	36.9746	40.12	43.4277	46.9524	50.7074	54.6615	58.7427	62.8502	66.8726	70.7084	74.2722	77.4921	80.3174	82.7321	84.7546	86.4319	87.839	89.0783	90.2702	91.535	92.9811	94.6973	96.7434	99.1411	101.877	104.919	108.229	111.769	115.493	119.357	123.329	127.404	131.601
-1.3004	-1.46762	-1.47509	-1.20738	-0.521268	0.747146	2.76632	5.68056	9.56669	14.3906	19.9942	26.1261	32.4964	38.8268	44.89	50.542	55.7367	60.5107	64.9569	69.2097	73.4326	77.7924	82.4248	87.4138	92.7854	98.5139	104.532	110.738	117.009	123.215	129.225	134.921	140.19	144.939	149.106	152.662	155.611	157.979	159.801	161.109	161.949	162.398	162.577	162.637	162.743	163.055	163.719	164.863	166.587	168.963
-0.468829	-0.403444	-0.234108	0.0912593	0.627899	1.42662	2.5225	3.92522	5.61993	7.57611	9.7539	12.1059	14.5788	17.1201	19.6905	22.2663	24.8298	27.3688	29.8837	32.3867	34.896	37.4287	39.9961	42.6042	45.2525	47.9351	50.6459	53.3809	56.1371	58.9168	61.7238	64.5505	67.3768	70.1875	72.9875	75.809	78.7071	81.7465	84.9856	88.4726	92.2563	96.3884	100.91	105.843	111.189	116.925	123.003	129.362	135.929	142.613
-1.48932	-1.40921	-1.0328	-0.207138	1.23731	3.46737	6.6164	10.7454	15.8077	21.6331	27.9458	34.4183	40.7437	46.6989	52.1719	57.1524	61.7039	65.9315	69.9531	73.8796	77.8001	81.7634	85.7676	89.7673	93.683	97.412	100.852	103.92	106.558	108.737	110.461	111.767	112.718	113.399	113.913	114.366	114.85	115.444	116.209	117.206	118.502	120.154	122.198	124.639	127.462	130.642	134.148	137.938	141.959	146.149
-0.904871	-0.896692	-0.706936	-0.246305	0.586242	1.89269	3.75726	6.21995	9.25372	12.7651	16.626	20.7193	24.9752	29.3808	33.9673	38.7823	43.8631	49.2229	54.8494	60.7139	66.7847	73.0274	79.3887	85.7867	92.1125	98.2328	103.999	109.27	113.932	117.917	121.215	123.88	126.027	127.825	129.483	131.206	133.182	135.575	138.521	142.11	146.386	151.348	156.955	163.149	169.861	177.036	184.643	192.677	201.147	210.055
-1.33202	-1.28937	-0.994075	-0.311882	0.907866	2.81623	5.53902	9.14632	13.6296	18.8884	24.7268	30.8836	37.0913	43.1286	48.8466	54.18	59.1418	63.8015	68.2589	72.6292	77.037	81.6013	86.4142	91.5285	96.9578	102.681	108.659	114.853	121.221	127.71	134.256	140.806	147.335	153.845	160.351	166.856	173.346	179.794	186.157	192.381	198.409	204.196	209.717	214.966	219.953	224.703	229.248	233.619	237.845	241.958
-1.37305	-1.35867	-1.07898	-0.397159	0.841656	2.79426	5.59157	9.30252	13.9046	19.2714	25.1799	31.3473	37.4927	43.3911	48.9041	53.9913	58.6987	63.1269	67.3981	71.6352	75.9498	80.4317	85.1486	90.1554	95.5011	101.224	107.34	113.837	120.662	127.729	134.928	142.133	149.217	156.068	162.597	168.732	174.421	179.643	184.413	188.768	192.765	196.469	199.95	203.274	206.507	209.716	212.963	216.298	219.756	223.361
-0.722083	0.162463	1.29949	2.80954	4.78169	7.24904	10.1804	13.496	17.0991	20.9062	24.8635	28.9491	33.1694	37.5475	42.1029	46.8325	51.7008	56.6462	61.5954	66.4699	71.1891	75.6801	79.8899	83.7896	87.3767	90.6772	93.7412	96.6365	99.4498	102.28	105.221	108.34	111.667	115.183	118.815	122.444	125.928	129.126	131.916	134.215	135.996	137.309	138.272	139.046	139.817	140.78	142.137	144.094	146.841	150.522
-1.33129	-1.24281	-0.855731	-0.0324683	1.37756	3.51886	6.49859	10.3457	14.9794	20.2121	25.7884	31.439	36.9372	42.1372	46.9749	51.4515	55.6245	59.595	63.4793	67.3847	71.4028	75.6017	80.0135	84.6243	89.3742	94.169	98.9003	103.466	107.782	111.776	115.382	118.541	121.198	123.301	124.81	125.701	125.968	125.619	124.686	123.232	121.363	119.213	116.926	114.641	112.497	110.63	109.151	108.132	107.608	107.591
-1.27261	-0.99926	-0.414718	0.628574	2.28159	4.675	7.88614	11.9082	16.6393	21.9039	27.4965	33.2236	38.9242	44.4881	49.8815	55.1585	60.4414	65.8856	71.65	77.8704	84.6346	91.9688	99.8377	108.159	116.828	125.734	134.752	143.725	152.447	160.651	167.99	174.023	178.206	179.899	178.384	172.92	162.846	147.778	127.892	104.338	79.3599	55.5664	34.8525	18.0179	5.05427	-4.48976	-11.2328	-15.7499	-18.4273	-19.3622
-1.10385	-0.964773	-0.57956	0.171554	1.41629	3.27307	5.82516	9.09126	13.006	17.431	22.1999	27.1648	32.2122	37.2641	42.2891	47.317	52.4311	57.741	63.3572	69.3774	75.8828	82.9439	90.6186	98.9327	107.856	117.292	127.087	137.064	147.056	156.934	166.614	176.053	185.243	194.2	202.948	211.511	219.896	228.103	236.125	243.954	251.586	259.02	266.25	273.273	280.098	286.738	293.205	299.506	305.662	311.724
-1.47524	-1.00666	-0.155581	1.25678	3.40598	6.43307	10.407	15.2945	20.9522	27.149	33.6187	40.1236	46.5044	52.6974	58.7233	64.6521	70.5574	76.4914	82.4876	88.5744	94.7738	101.088	107.493	113.939	120.36	126.674	132.793	138.628	144.102	149.164	153.795	157.988	161.738	165.045	167.921	170.399	172.535	174.406	176.105	177.735	179.398	181.192	183.212	185.537	188.224	191.304	194.794	198.694	202.986	207.649
1.76482	2.32766	2.95537	3.69778	4.60821	5.739	7.14163	8.86514	10.9556	13.4579	16.4126	19.8452	23.7529	28.1017	32.838	37.9053	43.2523	48.8332	54.5999	60.4953	66.4553	72.4174	78.3383	84.204	90.0228	95.813	101.604	107.446	113.417	119.62	126.165	133.146	140.635	148.673	157.268	166.381	175.927	185.799	195.879	206.056	216.228	226.308	236.225	245.916	255.322	264.399	273.126	281.508	289.576	297.378
-1.54643	-1.02857	-0.112763	1.38744	3.65402	6.83293	10.997	16.1174	22.0632	28.631	35.5935	42.7503	49.9597	57.1452	64.2918	71.4373	78.6548	86.0308	93.6453	101.566	109.851	118.557	127.726	137.381	147.501	158.007	168.764	179.594	190.308	200.733	210.72	220.166	229.011	237.244	244.903	252.063	258.822	265.262	271.442	277.393	283.123	288.635	293.954	299.15	304.325	309.586	315.032	320.75	326.811	333.254
-0.995728	-0.831807	-0.431696	0.315579	1.52609	3.30395	5.71647	8.7676	12.3831	16.4173	20.6741	24.9314	28.975	32.6406	35.8444	38.5892	40.946	43.0247	44.9523	46.8555	48.8395	50.9736	53.2913	55.7914	58.4365	61.1683	63.9308	66.6796	69.3823	72.0261	74.6269	77.2265	79.8827	82.6644	85.65	88.9158	92.5235	96.5182	100.927	105.753	110.972	116.543	122.408	128.491	134.703	140.943	147.104	153.095	158.856	164.369
-1.23699	-0.785771	0.0665718	1.47695	3.5945	6.52913	10.3088	14.8395	19.8974	25.1736	30.3547	35.1975	39.5684	43.4416	46.8731	49.9778	52.906	55.8238	58.9016	62.3011	66.1508	70.5316	75.484	81.0204	87.1227	93.7285	100.727	107.976	115.318	122.596	129.664	136.409	142.77	148.745	154.373	159.722	164.881	169.947	175.019	180.181	185.484	190.949	196.569	202.322	208.181	214.119	220.122	226.181	232.3	238.493
-1.52696	-0.196999	1.70117	4.40588	8.11051	12.9095	18.7492	25.4111	32.5459	39.7494	46.6571	53.0192	58.7256	63.7905	68.3244	72.5032	76.529	80.5885	84.8235	89.32	94.1051	99.1459	104.354	109.6	114.742	119.647	124.197	128.306	131.926	135.047	137.705	139.968	141.938	143.737	145.497	147.342	149.371	151.64	154.15	156.854	159.679	162.558	165.44	168.306	171.165	174.051	177.004	180.062	183.265	186.652
-1.99582	-0.15632	2.37301	5.89392	10.6466	16.7448	24.1293	32.5645	41.6834	51.0726	60.3664	69.3105	77.7801	85.7617	93.3187	100.557	107.596	114.537	121.451	128.372	135.306	142.238	149.137	155.96	162.652	169.136	175.316	181.088	186.361	191.084	195.261	198.947	202.242	205.283	208.236	211.27	214.54	218.182	222.309	227.02	232.389	238.447	245.177	252.509	260.327	268.487	276.835	285.235	293.583	301.806
-1.59983	-1.46204	-0.994048	-0.0271521	1.62243	4.13121	7.6342	12.1873	17.7438	24.1545	31.191	38.5912	46.106	53.5281	60.7133	67.5954	74.1826	80.5411	86.7776	93.0175	99.3806	105.956	112.787	119.86	127.109	134.419	141.644	148.634	155.252	161.39	166.987	172.045	176.625	180.828	184.753	188.489	192.096	195.61	199.045	202.405	205.677	208.834	211.843	214.676	217.304	219.68	221.741	223.427	224.694	225.531
-1.5596	-0.462454	1.23007	3.74634	7.2794	11.9352	17.6765	24.287	31.3897	38.5256	45.259	51.2628	56.358	60.5083	63.7847	66.3258	68.3075	69.9192	71.3402	72.7191	74.1593	75.7135	77.3903	79.1713	81.0289	82.9346	84.857	86.7581	88.593	90.3209	91.9286	93.4402	94.9007	96.3545	97.8419	99.402	101.069	102.865	104.804	106.898	109.161	111.601	114.221	117.02	119.991	123.128	126.43	129.905	133.584	137.502
-2.02728	-1.5178	-0.495433	1.27799	4.04241	8.00044	13.2644	19.8072	27.4426	35.8451	44.6067	53.3232	61.6814	69.5093	76.7796	83.5827	90.0767	96.4316	102.794	109.282	115.987	122.972	130.271	137.89	145.805	153.956	162.253	170.582	178.817	186.83	194.5	201.727	208.449	214.645	220.337	225.56	230.36	234.796	238.928	242.8	246.433	249.839	253.036	256.05	258.924	261.713	264.477	267.251	270.043	272.847
-0.675977	7.84017	16.2607	24.3813	32.0301	39.0823	45.4609	51.1353	56.1269	60.5132	64.4204	68	71.3966	74.7275	78.0765	81.4982	85.0215	88.6384	92.2897	95.8739	99.2804	102.416	105.208	107.605	109.562	111.052	112.07	112.65	112.862	112.797	112.548	112.208	111.865	111.59	111.434	111.435	111.649	112.148	113.024	114.381	116.33	118.981	122.411	126.616	131.489	136.821	142.342	147.775	152.871	157.414
-1.03243	-0.671321	-0.0190028	1.05479	2.67591	4.94164	7.88988	11.4733	15.5518	19.9137	24.3225	28.5712	32.5248	36.1382	39.4431	42.5207	45.4751	48.4124	51.4238	54.5757	57.9138	61.4665	65.2398	69.2141	73.349	77.5843	81.8355	85.9964	89.9469	93.5731	96.7936	99.5699	101.894	103.769	105.204	106.216	106.852	107.184	107.31	107.342	107.395	107.571	107.943	108.562	109.455	110.638	112.121	113.929	116.101	118.674
-0.935624	-0.672366	-0.120695	0.831425	2.29403	4.35388	7.04389	10.31	13.995	17.8587	21.6309	25.0709	28.014	30.3954	32.2492	33.6846	34.8534	35.918	37.032	38.3318	39.9311	41.9119	44.318	47.155	50.3963	53.9955	57.8941	62.0308	66.3519	70.8171	75.3917	80.0408	84.7351	89.4626	94.2315	99.0667	104.005	109.086	114.349	119.832	125.564	131.568	137.863	144.472	151.408	158.664	166.205	173.975	181.907	189.932
-1.18716	-1.11521	-0.809144	-0.145904	1.01049	2.7935	5.30937	8.60733	12.6531	17.3148	22.3708	27.5421	32.5405	37.1197	41.116	44.4668	47.2017	49.4125	51.2196	52.7549	54.1547	55.5444	57.0148	58.6136	60.354	62.2239	64.1903	66.2109	68.2422	70.2385	72.1537	73.9467	75.5878	77.0635	78.3796	79.5559	80.6205	81.6153	82.604	83.6661	84.8827	86.3275	88.0575	90.1008	92.4599	95.1307	98.1164	101.426	105.062	109.005
-1.09817	-1.08697	-0.853398	-0.289263	0.727897	2.32151	4.59296	7.58792	11.262	15.4703	19.9952	24.5975	29.06	33.2177	36.979	40.3395	43.3761	46.2189	49.0202	51.9351	55.108	58.6532	62.6383	67.0831	71.9667	77.2332	82.7953	88.547	94.3866	100.242	106.078	111.887	117.663	123.392	129.067	134.696	140.302	145.913	151.56	157.269	163.056	168.913	174.826	180.79	186.817	192.931	199.147	205.462	211.852	218.279
-0.843654	0.471243	2.10195	4.18879	6.82409	10.023	13.7164	17.77	22.0231	26.3358	30.6284	34.896	39.1953	43.6166	48.2566	53.203	58.5239	64.2633	70.4552	77.1394	84.3546	92.1205	100.423	109.212	118.391	127.818	137.309	146.652	155.634	164.067	171.824	178.85	185.158	190.817	195.933	200.625	205.011	209.203	213.302	217.388	221.529	225.773	230.158	234.723	239.511	244.542	249.798	255.209	260.668	266.055
-1.07874	-0.537787	0.329772	1.66648	3.60249	6.22784	9.56221	13.5344	17.9868	22.7165	27.5386	32.3357	37.0724	41.7874	46.5724	51.5434	56.8132	62.474	68.5915	75.2019	82.3051	89.8697	97.8568	106.24	115.006	124.138	133.602	143.34	153.272	163.308	173.351	183.297	193.052	202.538	211.698	220.509	228.988	237.192	245.201	253.101	260.961	268.812	276.646	284.43	292.125	299.71	307.184	314.579	321.947	329.349
-1.47068	-1.27317	-0.700875	0.406653	2.21849	4.88707	8.50825	13.0741	18.4458	24.3697	30.533	36.6367	42.4573	47.8779	52.8892	57.5647	62.0244	66.4078	70.8547	75.4815	80.3601	85.5106	90.9074	96.4873	102.153	107.778	113.216	118.327	122.993	127.121	130.655	133.588	135.965	137.866	139.394	140.664	141.787	142.873	144.034	145.376	146.99	148.948	151.306	154.106	157.371	161.104	165.283	169.869	174.812	180.061
-0.986858	-0.44057	0.376688	1.59708	3.34015	5.68699	8.65817	12.2057	16.215	20.5135	24.8855	29.099	32.9436	36.2709	39.0146	41.1843	42.8497	44.1193	45.1169	45.9681	46.7947	47.7078	48.7922	50.0859	51.5727	53.2019	54.9193	56.6826	58.4591	60.2218	61.945	63.5997	65.152	66.5728	67.8552	69.0265	70.1428	71.2768	72.5058	73.8996	75.5088	77.3593	79.4542	81.7819	84.333	87.1121	90.1361	93.4248	96.9949	100.859
[truncated: 51 more columns]
