# Supplementary material for: Distributions of plantar loads are altered when walking in anxiety-inducing virtual settings but not under cognitive demand
Source: PLoS One. 2026 Apr 20;21(4):e0345075. doi: 10.1371/journal.pone.0345075 (PMC13094994; doi:10.1371/journal.pone.0345075)
Supplement: S1 File — Study data is available here. (ZIP) [file pone.0345075.s001.zip › S1 File. Dataset/ProcRHeel_24DTL.xlsx]

## Sheet: Sheet1
185.97	165.737	145.648	126.13	107.55	90.2053	74.3271	60.0665	47.4952	36.6141	27.3745	19.6958	13.4721	8.57678	4.86862	2.19439	0.390366	-0.713199	-1.28478	-1.48076	-1.43473	-1.25205	-1.00958	-0.75864	-0.529484	-0.336209	-0.181388	-0.06009	0.0368001	0.119926	0.199299	0.282429	0.372571	0.466875	0.554794	0.621652	0.662712	0.696583	0.759697	0.887449	1.10081	1.40094	1.76605	2.15625	2.53336	2.88038	3.19904	3.49726	3.78684	4.07932
9.11855	7.17325	5.3353	3.70082	2.33907	1.28045	0.516408	0.0104277	-0.287692	-0.430565	-0.466365	-0.435283	-0.368355	-0.287787	-0.208142	-0.137884	-0.0809752	-0.0383182	-0.00895234	0.00903467	0.017865	0.0196664	0.0162632	0.0091184	-0.000609286	-0.0119269	-0.0238117	-0.0349881	-0.0436922	-0.0474513	-0.0429214	-0.0258429	0.00881514	0.0664182	0.151884	0.268346	0.415859	0.594703	0.812706	1.08333	1.4113	1.77959	2.14875	2.47299	2.72192	2.88365	2.95181	2.92126	2.79578	2.58937
0.00109603	0.00139516	0.00163991	0.00174554	0.0015941	0.00103339	-0.000118156	-0.00205774	-0.00497173	-0.00899262	-0.014136	-0.0202154	-0.0267352	-0.0327674	-0.0368286	-0.036771	-0.0297229	-0.0121181	0.0201196	0.0711631	0.144532	0.241987	0.361886	0.497968	0.642261	0.790775	0.945316	1.11023	1.28448	1.45598	1.61333	1.76425	1.93299	2.14216	2.40089	2.70455	3.04092	3.39703	3.76444	4.13518	4.48984	4.79682	5.0229	5.14235	5.14507	5.03905	4.84202	4.57417	4.25602	3.9036
48.7566	42.4814	36.2239	30.1052	24.2542	18.814	13.9294	9.72119	6.2625	3.56678	1.59206	0.251601	-0.570796	-1.00097	-1.15695	-1.13857	-1.02315	-0.86503	-0.697427	-0.535427	-0.379366	-0.218253	-0.0331783	0.199073	0.50186	0.89353	1.38078	1.95088	2.56848	3.1859	3.76313	4.27965	4.73251	5.1299	5.48477	5.80924	6.11513	6.41587	6.71907	7.0199	7.31097	7.59788	7.89812	8.22278	8.56391	8.89588	9.18466	9.40126	9.53046	9.57062
133.633	118.22	102.976	88.2698	74.4182	61.6747	50.2134	40.1266	31.4363	24.1102	18.0713	13.1975	9.32973	6.29819	3.95275	2.1779	0.886729	0.00328115	-0.549181	-0.846772	-0.956706	-0.930407	-0.800627	-0.581665	-0.271942	0.141352	0.675579	1.34373	2.14294	3.04183	3.97688	4.87278	5.67803	6.38332	7.00816	7.57672	8.10678	8.60826	9.0787	9.5033	9.87102	10.1922	10.4954	10.8096	11.1518	11.5204	11.8968	12.2572	12.582	12.8564
364.688	343.887	321.507	297.249	270.935	242.641	212.792	182.201	151.993	123.409	97.562	75.2299	56.7597	42.0734	30.7641	22.2477	15.912	11.2123	7.70924	5.07606	3.09739	1.65438	0.690968	0.174076	0.0690047	0.334987	0.925871	1.78498	2.83638	3.98339	5.12223	6.16335	7.04629	7.74692	8.27801	8.67749	8.99041	9.25736	9.50921	9.76378	10.0286	10.3121	10.6252	10.9644	11.3059	11.6144	11.85	11.9718	11.9535	11.7975
119.026	105	90.993	77.3104	64.2546	52.0975	41.0504	31.2606	22.8242	15.7838	10.1217	5.76333	2.5882	0.438235	-0.874068	-1.54799	-1.77159	-1.70552	-1.47645	-1.17699	-0.869481	-0.59156	-0.362215	-0.18743	-0.0649602	0.0119544	0.0519319	0.0637279	0.055297	0.0334596	0.00400792	-0.0278933	-0.0571383	-0.0780642	-0.0839014	-0.066416	-0.0158809	0.0784522	0.227177	0.438625	0.715645	1.05105	1.42233	1.79087	2.11202	2.35315	2.50613	2.58342	2.60507	2.59073
75.9977	65.2426	54.7623	44.8951	35.8752	27.8402	20.8691	15.0022	10.2282	6.47714	3.64062	1.59721	0.22146	-0.617172	-1.05018	-1.19937	-1.16752	-1.03409	-0.855015	-0.664934	-0.480613	-0.304768	-0.129916	0.0578408	0.274969	0.536369	0.850531	1.21486	1.61689	2.04437	2.49415	2.97025	3.47506	4.00049	4.52687	5.03096	5.49371	5.90426	6.26176	6.57205	6.84035	7.06691	7.25015	7.39274	7.50245	7.58941	7.66091	7.71019	7.71066	7.63327
5.85483	4.69343	3.58444	2.57594	1.70937	1.0123	0.490481	0.129184	-0.0983879	-0.223181	-0.275145	-0.28028	-0.259262	-0.22712	-0.193522	-0.163356	-0.137386	-0.112886	-0.0842161	-0.043408	0.019139	0.113694	0.249753	0.433957	0.667026	0.941778	1.24669	1.57075	1.90374	2.23789	2.57168	2.90767	3.24731	3.59176	3.94553	4.31476	4.70043	5.09229	5.46857	5.80024	6.05817	6.2246	6.29733	6.28284	6.19546	6.0597	5.8995	5.72495	5.53555	5.33368
71.8734	61.8792	52.0747	42.7462	34.1097	26.3143	19.4703	13.6608	8.92591	5.24332	2.53046	0.662354	-0.510246	-1.14631	-1.39874	-1.40056	-1.258	-1.04921	-0.82649	-0.620168	-0.442977	-0.294293	-0.163889	-0.035179	0.111859	0.297768	0.540288	0.850241	1.22628	1.65166	2.09947	2.54299	2.96096	3.34257	3.69712	4.05185	4.43058	4.837	5.25863	5.67642	6.0693	6.42261	6.73526	7.01172	7.25142	7.45119	7.61031	7.72926	7.8062	7.83454
204.467	178.117	152.304	127.788	105.199	84.9883	67.4061	52.499	40.1311	30.0368	21.8996	15.4193	10.3391	6.44107	3.53352	1.44845	0.0461246	-0.791273	-1.17029	-1.18426	-0.906186	-0.387494	0.336679	1.237	2.27484	3.38717	4.48509	5.47277	6.27471	6.85399	7.21571	7.39982	7.46426	7.46195	7.42793	7.38471	7.34891	7.32561	7.30361	7.2673	7.21679	7.17585	7.18003	7.2576	7.41813	7.64921	7.91867	8.18144	8.38897	8.50318
80.5697	69.8684	59.4134	49.5293	40.4441	32.2965	25.1611	19.0663	13.9959	9.88504	6.62725	4.10195	2.20156	0.836795	-0.07708	-0.630664	-0.915406	-1.01265	-0.986554	-0.881367	-0.721442	-0.513198	-0.248415	0.0912801	0.528645	1.0834	1.76282	2.55356	3.42118	4.31779	5.19563	6.02163	6.78065	7.4684	8.08613	8.63503	9.11173	9.51342	9.84618	10.1252	10.3687	10.5918	10.8015	10.9929	11.1557	11.2874	11.3954	11.4832	11.5415	11.5521
18.176	14.6561	11.3164	8.29841	5.69841	3.57213	1.93445	0.758585	-0.0161429	-0.469045	-0.682533	-0.731625	-0.678644	-0.571533	-0.444475	-0.319805	-0.210444	-0.1224	-0.057002	-0.0127519	0.0132793	0.024483	0.0241264	0.0150811	-0.000200159	-0.0195174	-0.040624	-0.0608412	-0.076642	-0.083263	-0.0744227	-0.0422498	0.0224448	0.129389	0.287374	0.501901	0.771765	1.08462	1.41554	1.73507	2.02226	2.27012	2.48223	2.6674	2.8351	2.99138	3.13581	3.26407	3.37508	3.47068
281.909	254.183	226.3	198.738	171.993	146.547	122.845	101.264	82.076	65.4071	51.2275	39.3807	29.633	21.7207	15.3863	10.3976	6.54801	3.65424	1.56091	0.134983	-0.749695	-1.21701	-1.37896	-1.32548	-1.11999	-0.799809	-0.380042	0.139845	0.767218	1.50515	2.34015	3.2335	4.12193	4.9332	5.61459	6.15381	6.57698	6.92814	7.24254	7.53297	7.79869	8.04344	8.28358	8.53893	8.81699	9.10539	9.378	9.60892	9.78164	9.88853
129.759	112.922	96.4897	81.0028	66.8455	54.2348	43.252	33.8818	26.0448	19.6246	14.4774	10.4252	7.26116	4.78703	2.85578	1.38239	0.316064	-0.391861	-0.794891	-0.941466	-0.865921	-0.585021	-0.0993815	0.600595	1.52434	2.66622	3.98871	5.41286	6.82749	8.1183	9.19913	10.0294	10.6154	10.9957	11.2221	11.347	11.4192	11.4781	11.5476	11.6388	11.7626	11.9271	12.122	12.3182	12.4911	12.6362	12.7625	12.8791	12.9894	13.0883
305.624	281.565	256.474	230.34	203.354	175.937	148.713	122.452	97.9478	75.8869	56.7462	40.7415	27.8454	17.8496	10.4244	5.16596	1.64376	-0.553414	-1.78289	-2.33436	-2.4351	-2.25913	-1.9314	-1.5309	-1.09672	-0.636017	-0.133119	0.440561	1.11557	1.91193	2.82486	3.81584	4.82203	5.78375	6.66796	7.46715	8.18693	8.84204	9.44875	10.012	10.5248	10.9751	11.353	11.658	11.8967	12.0781	12.2204	12.3515	12.4966	12.6692
149.866	130.275	110.978	92.5016	75.3447	59.9064	46.4361	35.0179	25.5972	18.0299	12.1223	7.64798	4.35816	2.01088	0.403632	-0.6215	-1.19474	-1.42842	-1.41296	-1.21152	-0.859583	-0.368711	0.266169	1.05629	2.00591	3.10025	4.2989	5.53713	6.73975	7.84438	8.81587	9.64659	10.3519	10.9588	11.4891	11.9512	12.3458	12.6755	12.9449	13.1574	13.3184	13.4407	13.546	13.6579	13.79	13.9393	14.0918	14.2279	14.3201	14.3338
103.677	90.7098	77.7087	64.9538	52.7771	41.508	31.4198	22.7023	15.46	9.7056	5.35601	2.25088	0.187863	-1.04747	-1.66403	-1.85195	-1.77104	-1.54508	-1.26203	-0.977883	-0.722035	-0.50297	-0.313575	-0.13583	0.0550147	0.286419	0.584211	0.967419	1.44171	1.99221	2.58259	3.16902	3.72275	4.24271	4.74843	5.26114	5.79077	6.33549	6.88839	7.44292	7.98775	8.50241	8.9686	9.37896	9.73063	10.0204	10.2464	10.4069	10.4954	10.4997
92.8672	82.4911	72.3255	62.657	53.6781	45.4786	38.0644	31.3902	25.3966	20.0498	15.3566	11.341	8.00762	5.32392	3.22801	1.64781	0.513465	-0.245028	-0.700677	-0.923238	-0.970281	-0.881839	-0.678968	-0.365384	0.0683	0.637837	1.35602	2.22044	3.19893	4.22274	5.20369	6.06782	6.77526	7.31607	7.69756	7.93805	8.0688	8.13074	8.16207	8.18895	8.22301	8.26139	8.29218	8.30482	8.29723	8.27596	8.25062	8.22954	8.22337	8.24476
43.2772	37.2532	31.318	25.6436	20.41	15.7618	11.7764	8.46095	5.77112	3.63986	2.00223	0.800674	-0.0245234	-0.540252	-0.814359	-0.906065	-0.859449	-0.700994	-0.440292	-0.073298	0.412107	1.02825	1.77727	2.63886	3.56353	4.4835	5.33979	6.10396	6.77962	7.39015	7.96438	8.52719	9.09773	9.68624	10.2864	10.8765	11.4308	11.9255	12.3384	12.6513	12.8569	12.9618	12.9789	12.9164	12.7726	12.5404	12.2173	11.8174	11.3659	10.8825
245.776	241.111	235.275	227.751	218.154	206.267	192.061	175.705	157.569	138.216	118.355	98.759	80.1746	63.2368	48.3953	35.8748	25.689	17.6926	11.6369	7.21622	4.10148	1.97474	0.567073	-0.322314	-0.836899	-1.08499	-1.15234	-1.10324	-0.978998	-0.798558	-0.560905	-0.248914	0.165445	0.714261	1.42454	2.30706	3.34784	4.50748	5.72486	6.92396	8.03457	9.02076	9.88649	10.6517	11.3239	11.891	12.336	12.6534	12.8573	12.9778
107.765	98.8157	89.6871	80.4422	71.201	62.1159	53.3536	45.0727	37.3943	30.3935	24.1192	18.6116	13.8957	9.96546	6.77858	4.26783	2.35653	0.968062	0.0232719	-0.564747	-0.885107	-1.01798	-1.02695	-0.95556	-0.826601	-0.643388	-0.39241	-0.0473399	0.425384	1.0589	1.87557	2.87329	4.01005	5.19853	6.32794	7.30714	8.09673	8.71153	9.20013	9.61362	9.98418	10.3245	10.631	10.8888	11.0908	11.2507	11.3917	11.5309	11.6823	11.8597
[truncated: 51 more columns]
