# Supplementary material for: Distributions of plantar loads are altered when walking in anxiety-inducing virtual settings but not under cognitive demand
Source: PLoS One. 2026 Apr 20;21(4):e0345075. doi: 10.1371/journal.pone.0345075 (PMC13094994; doi:10.1371/journal.pone.0345075)
Supplement: S1 File — Study data is available here. (ZIP) [file pone.0345075.s001.zip › S1 File. Dataset/ProcRLat_41DTL.xlsx]

## Sheet: Sheet1
35.526	48.8476	62.8929	77.7878	93.6783	110.673	128.789	147.9	167.702	187.7	207.289	225.892	243.083	258.654	272.601	285.07	296.306	306.614	316.336	325.818	335.378	345.274	355.68	366.665	378.21	390.213	402.514	414.889	427.06	438.707	449.483	459.042	467.057	473.24	477.368	479.306	479.016	476.545	472.001	465.547	457.402	447.828	437.118	425.584	413.534	401.244	388.935	376.757	364.788	353.032
41.7818	68.6655	96.0774	123.85	151.755	179.504	206.774	233.268	258.766	283.153	306.421	328.657	350.028	370.76	391.097	411.238	431.266	451.107	470.526	489.169	506.607	522.394	536.128	547.496	556.305	562.469	565.994	566.941	565.405	561.51	555.401	547.244	537.227	525.586	512.6	498.582	483.858	468.74	453.508	438.385	423.518	408.971	394.734	380.755	366.976	353.363	339.913	326.642	313.561	300.671
40.294	65.6823	91.5446	117.671	143.833	169.793	195.335	220.272	244.43	267.64	289.734	310.563	330.013	348.058	364.8	380.456	395.304	409.597	423.484	436.981	449.974	462.247	473.526	483.522	491.966	498.638	503.377	506.091	506.762	505.445	502.262	497.363	490.887	482.959	473.703	463.258	451.782	439.45	426.463	413.027	399.322	385.477	371.557	357.581	343.534	329.387	315.114	300.702	286.153	271.487
26.5716	53.8263	82.1343	111.498	141.831	172.925	204.456	235.969	266.877	296.495	324.125	349.184	371.299	390.358	406.473	419.896	430.925	439.847	446.902	452.257	455.999	458.144	458.661	457.507	454.645	450.051	443.733	435.755	426.255	415.431	403.519	390.768	377.409	363.652	349.684	335.673	321.78	308.154	294.923	282.173	269.952	258.27	247.107	236.424	226.17	216.306	206.805	197.645	188.797	180.231
22.6261	53.8718	85.4396	116.921	147.879	177.871	206.482	233.357	258.22	280.871	301.17	319.051	334.578	347.984	359.639	369.97	379.368	388.116	396.342	404.021	411.004	417.06	421.909	425.262	426.857	426.497	424.073	419.582	413.13	404.924	395.246	384.406	372.697	360.373	347.647	334.689	321.642	308.628	295.752	283.109	270.78	258.826	247.276	236.131	225.378	214.993	204.943	195.19	185.695	176.428
38.0658	78.333	118.697	158.533	197.107	233.631	267.407	297.971	325.154	349.051	369.951	388.271	404.511	419.187	432.767	445.588	457.796	469.341	480.03	489.595	497.742	504.184	508.674	511.032	511.172	509.108	504.957	498.929	491.31	482.424	472.589	462.08	451.121	439.891	428.529	417.154	405.86	394.727	383.824	373.211	362.942	353.064	343.598	334.521	325.757	317.184	308.659	300.038	291.196	282.023
34.3987	70.7721	107.987	145.813	183.89	221.683	258.516	293.667	326.492	356.529	383.558	407.599	428.892	447.834	464.868	480.369	494.576	507.571	519.295	529.583	538.212	544.929	549.485	551.664	551.333	548.469	543.17	535.63	526.115	514.927	502.377	488.787	474.488	459.82	445.11	430.653	416.706	403.489	391.171	379.848	369.52	360.091	351.386	343.186	335.252	327.35	319.257	310.786	301.806	292.249
38.8503	74.5962	110.471	145.849	180.103	212.639	242.914	270.464	294.964	316.276	334.477	349.85	362.832	373.954	383.778	392.854	401.678	410.656	420.072	430.064	440.612	451.536	462.534	473.22	483.166	491.967	499.296	504.934	508.768	510.774	510.995	509.508	506.389	501.694	495.484	487.853	478.961	469.031	458.319	447.081	435.548	423.92	412.35	400.935	389.718	378.701	367.859	357.131	346.441	335.711
39.7169	71.9486	105.162	139.271	174.028	208.979	243.498	276.882	308.446	337.623	364.032	387.534	408.225	426.382	442.375	456.581	469.311	480.762	491.017	500.063	507.816	514.158	518.964	522.121	523.536	523.132	520.869	516.772	510.934	503.511	494.705	484.757	473.924	462.454	450.566	438.43	426.169	413.858	401.532	389.202	376.874	364.559	352.257	339.957	327.632	315.253	302.803	290.283	277.705	265.095
35.7624	69.5704	104.533	140.607	177.575	215.034	252.427	289.103	324.406	357.763	388.735	417.042	442.589	465.468	485.895	504.106	520.256	534.395	546.488	556.469	564.27	569.833	573.118	574.127	572.93	569.666	564.522	557.723	549.515	540.149	529.863	518.87	507.354	495.477	483.387	471.22	459.109	447.189	435.584	424.38	413.616	403.301	393.416	383.915	374.72	365.718	356.786	347.807	338.68	329.319
44.622	101.568	159.097	216.356	272.199	325.281	374.247	417.916	455.423	486.306	510.517	528.385	540.513	547.666	550.649	550.236	547.103	541.809	534.804	526.457	517.084	506.976	496.435	485.785	475.362	465.491	456.459	448.494	441.727	436.169	431.698	428.071	424.975	422.082	419.087	415.729	411.795	407.12	401.596	395.168	387.813	379.52	370.276	360.067	348.876	336.697	323.545	309.474	294.593	279.074
24.6756	54.0661	84.3793	115.527	147.324	179.45	211.441	242.718	272.663	300.713	326.451	349.654	370.293	388.51	404.571	418.804	431.54	443.077	453.664	463.493	472.714	481.412	489.587	497.133	503.863	509.557	514.003	517.024	518.484	518.302	516.454	512.952	507.832	501.156	493.008	483.486	472.721	460.885	448.181	434.812	420.967	406.823	392.535	378.23	364.016	349.977	336.171	322.618	309.31	296.225
30.717	66.1762	103.015	141.273	180.815	221.264	262.015	302.29	341.226	377.953	411.679	441.736	467.663	489.3	506.826	520.682	531.429	539.64	545.822	550.376	553.566	555.527	556.286	555.8	553.988	550.768	546.078	539.894	532.238	523.171	512.793	501.249	488.725	475.432	461.581	447.377	433.006	418.63	404.379	390.353	376.626	363.256	350.289	337.754	325.67	314.054	302.936	292.363	282.378	273.009
28.3654	59.7383	92.4698	126.692	162.286	198.828	235.634	271.885	306.738	339.426	369.329	396.055	419.496	439.819	457.399	472.693	486.117	497.955	508.335	517.24	524.554	530.122	533.793	535.449	535.027	532.549	528.126	521.932	514.183	505.119	494.996	484.067	472.583	460.78	448.876	437.068	425.512	414.315	403.53	393.153	383.12	373.299	363.507	353.542	343.224	332.429	321.091	309.199	296.803	284.011
32.9343	61.673	91.1838	121.344	152.01	183	214.087	244.987	275.362	304.832	333.013	359.569	384.254	406.944	427.639	446.446	463.523	479.025	493.069	505.716	516.958	526.705	534.799	541.07	545.379	547.633	547.791	545.874	541.956	536.15	528.588	519.431	508.871	497.137	484.482	471.175	457.46	443.545	429.601	415.792	402.279	389.22	376.766	365.046	354.145	344.07	334.748	326.032	317.711	309.536
34.9494	68.0786	101.395	134.451	166.767	197.891	227.506	255.486	281.874	306.799	330.393	352.722	373.787	393.55	411.988	429.125	445.023	459.74	473.273	485.538	496.386	505.64	513.127	518.688	522.201	523.616	522.971	520.386	516.029	510.084	502.723	494.093	484.322	473.526	461.838	449.409	436.406	423.004	409.39	395.743	382.214	368.905	355.865	343.1	330.601	318.347	306.322	294.501	282.851	271.331
22.249	53.0176	84.6715	117.153	150.204	183.355	215.992	247.49	277.353	305.294	331.23	355.215	377.363	397.807	416.702	434.222	450.536	465.772	479.99	493.156	505.132	515.69	524.549	531.418	536.032	538.178	537.715	534.596	528.853	520.588	509.954	497.152	482.421	466.032	448.305	429.604	410.326	390.865	371.566	352.696	334.443	316.934	300.248	284.404	269.359	255.013	241.243	227.934	214.999	202.39
39.4962	68.005	97.2686	127.157	157.398	187.566	217.134	245.554	272.313	296.964	319.146	338.618	355.295	369.251	380.674	389.813	396.94	402.322	406.22	408.872	410.489	411.232	411.198	410.42	408.89	406.586	403.476	399.517	394.656	388.827	381.963	374.009	364.958	354.87	343.88	332.178	319.965	307.422	294.706	281.945	269.237	256.64	244.182	231.875	219.751	207.863	196.279	185.055	174.209	163.733
33.4156	60.8676	88.642	116.44	143.986	171.001	197.2	222.318	246.127	268.427	289.031	307.782	324.599	339.512	352.653	364.211	374.39	383.385	391.365	398.458	404.743	410.238	414.907	418.668	421.416	423.059	423.54	422.841	420.963	417.91	413.677	408.251	401.613	393.755	384.69	374.485	363.284	351.306	338.809	326.053	313.266	300.637	288.307	276.367	264.851	253.738	242.967	232.462	222.147	211.957
24.829	58.5292	93.2832	129.018	165.427	201.95	237.853	272.351	304.729	334.43	361.124	384.761	405.568	423.962	440.423	455.34	468.935	481.244	492.156	501.44	508.794	513.903	516.499	516.396	513.519	507.921	499.768	489.332	476.955	463.006	447.856	431.86	415.355	398.66	382.074	365.869	350.275	335.472	321.585	308.696	296.837	285.987	276.066	266.951	258.498	250.555	242.969	235.601	228.347	221.152
29.435	57.7094	87.1154	117.69	149.284	181.499	213.719	245.199	275.148	302.827	327.631	349.177	367.371	382.442	394.905	405.455	414.817	423.611	432.28	441.05	449.931	458.753	467.232	475.031	481.83	487.372	491.49	494.111	495.233	494.884	493.091	489.857	485.156	478.956	471.264	462.158	451.789	440.371	428.153	415.392	402.328	389.172	376.086	363.172	350.478	338.015	325.768	313.703	301.776	289.928
35.5399	74.7086	115.373	157.512	200.778	244.447	287.483	328.685	366.85	400.934	430.179	454.215	473.106	487.32	497.624	504.929	510.133	514.016	517.186	520.05	522.825	525.575	528.252	530.753	532.951	534.713	535.905	536.413	536.146	535.044	533.062	530.157	526.296	521.467	515.681	508.968	501.373	492.953	483.754	473.801	463.118	451.744	439.762	427.303	414.536	401.637	388.761	376.022	363.499	351.26
32.6392	71.5663	111.678	152.836	194.602	236.203	276.608	314.689	349.435	380.122	406.418	428.418	446.587	461.63	474.325	485.366	495.266	504.337	512.704	520.342	527.1	532.754	537.068	539.834	540.895	540.164	537.614	533.258	527.143	519.361	510.053	499.416	487.693	475.155	462.071	448.691	435.224	421.82	408.571	395.525	382.695	370.081	357.69	345.531	333.602	321.867	310.262	298.706	287.123	275.459
38.7277	80.3765	122.28	163.802	204.168	242.537	278.118	310.298	338.725	363.325	384.276	401.932	416.767	429.34	440.235	449.995	459.039	467.623	475.845	483.669	490.957	497.496	503.035	507.307	510.052	511.029	510.049	506.998	501.859	494.692	485.613	474.775	462.361	448.572	433.628	417.771	401.257	384.338	367.244	350.198	333.411	317.078	301.341	286.273	271.873	258.086	244.829	232.035	219.674	207.757
35.6947	81.9164	128.322	174.158	218.455	260.129	298.173	331.839	360.782	385.118	405.373	422.303	436.692	449.18	460.182	469.882	478.281	485.268	490.683	494.362	496.162	495.984	493.79	489.613	483.554	475.777	466.513	456.06	444.76	432.957	420.973	409.105	397.618	386.723	376.563	367.193	358.585	350.642	343.224	336.166	329.304	322.492	315.617	308.609	301.427	294.048	286.455	278.641	270.603	262.345
21.1093	50.2603	80.9653	113.417	147.6	183.226	219.722	256.264	291.863	325.51	356.344	383.788	407.595	427.828	444.81	459.018	470.959	481.07	489.668	496.951	503.007	507.841	511.401	513.593	514.297	513.378	510.721	506.269	500.04	492.119	482.647	471.808	459.816	446.914	433.347	419.341	405.088	390.743	376.428	362.231	348.215	334.43	320.923	307.736	294.9	282.439	270.378	258.736	247.527	236.751
39.4025	72.4437	106.004	139.792	173.397	206.311	238.024	268.117	296.322	322.499	346.582	368.545	388.428	406.37	422.601	437.384	450.937	463.383	474.736	484.922	493.815	501.264	507.13	511.299	513.692	514.271	513.062	510.151	505.679	499.815	492.735	484.601	475.563	465.781	455.437	444.732	433.88	423.104	412.61	402.563	393.066	384.173	375.901	368.24	361.159	354.619	348.561	342.909	337.578	332.5
[truncated: 51 more columns]
