# Supplementary material for: Distributions of plantar loads are altered when walking in anxiety-inducing virtual settings but not under cognitive demand
Source: PLoS One. 2026 Apr 20;21(4):e0345075. doi: 10.1371/journal.pone.0345075 (PMC13094994; doi:10.1371/journal.pone.0345075)
Supplement: S1 File — Study data is available here. (ZIP) [file pone.0345075.s001.zip › S1 File. Dataset/ProcL_09DTH.xlsx]

## Sheet: Sheet1
0.0325197	0.0826433	0.134714	0.188843	0.244749	0.301567	0.357816	0.411654	0.461329	0.505559	0.543694	0.57572	0.602162	0.623979	0.642469	0.659162	0.675683	0.693632	0.714475	0.739444	0.76941	0.804763	0.845297	0.890128	0.937706	0.985997	1.0328	1.07608	1.1143	1.14654	1.17242	1.19204	1.2058	1.2143	1.21826	1.21844	1.21559	1.21036	1.20332	1.19504	1.18608	1.17705	1.16853	1.16095	1.1546	1.14966	1.14614	1.144	1.14307	1.14316
0.0477612	0.120265	0.193084	0.26514	0.334999	0.401113	0.462194	0.51748	0.566827	0.610611	0.64954	0.684475	0.716335	0.746058	0.774576	0.802765	0.831376	0.860949	0.891754	0.923758	0.95661	0.989643	1.02195	1.05256	1.08059	1.10535	1.12643	1.14362	1.15696	1.16661	1.17285	1.176	1.17646	1.17463	1.17099	1.16606	1.16041	1.1546	1.14909	1.14426	1.1404	1.13776	1.13654	1.13688	1.13881	1.1422	1.14676	1.1521	1.15775	1.16333
0.0475999	0.0871596	0.126905	0.166443	0.205064	0.241834	0.275866	0.306655	0.334312	0.359579	0.383681	0.408089	0.4343	0.463647	0.497152	0.535442	0.578713	0.62672	0.678787	0.733892	0.790755	0.847927	0.903882	0.957119	1.00628	1.05028	1.08837	1.12025	1.14601	1.16607	1.181	1.19145	1.19808	1.2015	1.20226	1.20084	1.19766	1.19312	1.18754	1.18127	1.17466	1.16807	1.16191	1.15658	1.1524	1.14959	1.14827	1.14834	1.14962	1.15182
0.0488331	0.106126	0.162464	0.21648	0.267054	0.313462	0.355522	0.393626	0.428649	0.461775	0.494286	0.527355	0.561893	0.598454	0.637185	0.677821	0.719754	0.762136	0.804012	0.844437	0.882625	0.918056	0.950493	0.97992	1.00646	1.03032	1.05171	1.07086	1.08796	1.10318	1.11666	1.12848	1.13868	1.1473	1.15442	1.16024	1.16497	1.16887	1.17215	1.17501	1.17752	1.17968	1.1814	1.18261	1.18326	1.18334	1.18293	1.18218	1.18127	1.18041
0.0264505	0.0956339	0.16298	0.226261	0.283676	0.334136	0.377361	0.413785	0.444342	0.470234	0.49274	0.513111	0.532548	0.552165	0.572945	0.595669	0.620831	0.648541	0.678481	0.709956	0.742052	0.773855	0.804658	0.834124	0.862345	0.889776	0.917037	0.94467	0.972936	1.00171	1.03049	1.05846	1.0847	1.1084	1.12897	1.14614	1.15991	1.17053	1.17841	1.184	1.18764	1.18957	1.18994	1.18882	1.1863	1.18251	1.17769	1.17215	1.16625	1.16035
0.0434803	0.103667	0.163405	0.221411	0.276639	0.328467	0.376812	0.422054	0.464813	0.50572	0.545273	0.58379	0.621447	0.658357	0.694627	0.730386	0.765773	0.800899	0.835827	0.870516	0.904756	0.938123	0.970051	0.999925	1.0272	1.05151	1.07267	1.09069	1.10564	1.11771	1.12719	1.13443	1.13981	1.14371	1.14648	1.1484	1.14962	1.15019	1.15013	1.14945	1.14817	1.14633	1.14395	1.141	1.1375	1.13349	1.12909	1.12448	1.11986	1.1154
0.0527597	0.115343	0.176435	0.234287	0.287561	0.335481	0.377876	0.415156	0.44825	0.478411	0.506947	0.534999	0.563446	0.592903	0.623767	0.656244	0.690365	0.726019	0.762993	0.800978	0.839542	0.878113	0.91599	0.952394	0.986535	1.01771	1.04541	1.06941	1.08972	1.10657	1.12026	1.13107	1.13923	1.1449	1.14827	1.14955	1.14903	1.14699	1.14374	1.13951	1.13449	1.12885	1.12274	1.11633	1.10979	1.10329	1.09704	1.09126	1.08614	1.08182
0.051194	0.107372	0.164165	0.220985	0.276902	0.330781	0.38159	0.428692	0.471944	0.511667	0.548521	0.583357	0.617091	0.650619	0.68474	0.720091	0.757082	0.795834	0.836122	0.877372	0.918754	0.959328	0.998182	1.03453	1.06775	1.09738	1.12305	1.14447	1.16151	1.17423	1.18284	1.18761	1.18892	1.18721	1.183	1.17684	1.16936	1.16119	1.15294	1.14513	1.13818	1.13236	1.12786	1.12476	1.12307	1.12272	1.12355	1.12536	1.12791	1.13095
0.049005	0.110634	0.17164	0.230704	0.286858	0.339585	0.388822	0.434901	0.478442	0.520172	0.560693	0.600345	0.639251	0.677457	0.715045	0.752155	0.78893	0.825449	0.861685	0.897473	0.932482	0.966226	0.99813	1.02761	1.05421	1.07764	1.09784	1.11489	1.12897	1.14028	1.14902	1.15545	1.15986	1.16259	1.16398	1.16432	1.16383	1.1627	1.16111	1.1593	1.15759	1.15633	1.15586	1.15641	1.15799	1.1604	1.16334	1.16642	1.16932	1.1718
0.0343625	0.0766154	0.119738	0.163537	0.20761	0.251415	0.294429	0.336294	0.376917	0.416505	0.455511	0.494491	0.533904	0.573945	0.614502	0.655235	0.695713	0.735501	0.774226	0.81162	0.847508	0.881754	0.914235	0.944846	0.973473	0.999961	1.02415	1.04591	1.06521	1.08206	1.09651	1.10867	1.11873	1.12691	1.13348	1.1387	1.14291	1.14642	1.14945	1.15208	1.15427	1.15586	1.15668	1.15657	1.15545	1.15326	1.15006	1.14599	1.14125	1.13607
0.0337188	0.0679907	0.103621	0.14076	0.179293	0.218722	0.258182	0.29665	0.333223	0.367349	0.398893	0.428045	0.455166	0.480673	0.505005	0.528624	0.552053	0.575907	0.600891	0.627748	0.657163	0.689643	0.725416	0.764367	0.806024	0.849581	0.893967	0.937974	0.980392	1.02012	1.05626	1.08817	1.1155	1.13815	1.15627	1.1702	1.18039	1.18742	1.19188	1.19432	1.19522	1.19498	1.19386	1.19196	1.18935	1.18605	1.18212	1.17765	1.17274	1.16747
0.0302881	0.0883793	0.14745	0.207135	0.266624	0.324647	0.379733	0.430622	0.47662	0.517705	0.554423	0.58769	0.618624	0.648389	0.678061	0.708549	0.740553	0.774517	0.810586	0.848587	0.888047	0.928242	0.968247	1.00699	1.04335	1.07635	1.10524	1.12957	1.14916	1.16413	1.17481	1.18168	1.18527	1.18607	1.18454	1.18111	1.17619	1.17022	1.16358	1.15665	1.14976	1.1432	1.13723	1.13205	1.12775	1.12442	1.12207	1.12072	1.12032	1.12079
0.0367143	0.120289	0.203804	0.285804	0.364448	0.437889	0.504764	0.564507	0.617342	0.664065	0.705743	0.743502	0.778438	0.811569	0.843765	0.87568	0.907689	0.939856	0.971918	1.00332	1.03335	1.06125	1.08636	1.10817	1.12637	1.14086	1.15182	1.15963	1.16486	1.16814	1.17011	1.17133	1.1722	1.1729	1.17348	1.17385	1.17389	1.17352	1.17269	1.1714	1.16968	1.16758	1.16514	1.16241	1.15943	1.15628	1.15302	1.14974	1.14657	1.14362
0.0418181	0.0738992	0.106284	0.138518	0.170406	0.202016	0.233566	0.265237	0.297062	0.328913	0.360579	0.391895	0.422874	0.453767	0.485007	0.517031	0.550099	0.584245	0.619343	0.655229	0.691781	0.728938	0.766692	0.805061	0.844057	0.883601	0.923413	0.962938	1.0014	1.03794	1.0717	1.10195	1.12805	1.14956	1.16624	1.17806	1.18518	1.18795	1.18697	1.18303	1.17704	1.16993	1.1625	1.1554	1.14904	1.14362	1.13914	1.1354	1.13211	1.12903
0.0582812	0.123009	0.18578	0.244701	0.297807	0.343518	0.381142	0.411157	0.435156	0.455509	0.47491	0.495995	0.521019	0.551628	0.588732	0.632481	0.682317	0.737082	0.795171	0.85473	0.913864	0.970819	1.02411	1.07262	1.11559	1.15253	1.18317	1.20749	1.2257	1.23822	1.24565	1.24868	1.24809	1.24473	1.23945	1.23302	1.22607	1.21909	1.21241	1.20624	1.20061	1.1955	1.19077	1.1863	1.18189	1.17738	1.17258	1.16734	1.16161	1.1554
0.0374239	0.0966855	0.159614	0.22722	0.299403	0.374731	0.450773	0.524808	0.594484	0.65821	0.715256	0.765641	0.809924	0.848992	0.883854	0.915455	0.944574	0.971816	0.99761	1.02217	1.04546	1.0673	1.08738	1.10542	1.12116	1.1344	1.14503	1.15307	1.15872	1.16239	1.16453	1.16549	1.16546	1.16455	1.16281	1.16028	1.15707	1.15338	1.14948	1.14569	1.14233	1.13969	1.13795	1.13717	1.13725	1.13802	1.13925	1.14069	1.14212	1.14337
0.0238618	0.0896689	0.157242	0.226521	0.296689	0.366316	0.433829	0.498004	0.558193	0.614269	0.666448	0.715083	0.760522	0.803053	0.842925	0.880381	0.91567	0.949013	0.980535	1.01021	1.03785	1.06311	1.08557	1.10481	1.1205	1.13248	1.14084	1.14593	1.14831	1.14867	1.14774	1.14628	1.14493	1.14418	1.14433	1.14557	1.14798	1.15155	1.15609	1.16121	1.16638	1.17108	1.17486	1.17742	1.17854	1.17817	1.17639	1.17348	1.1698	1.16578
0.0436425	0.113834	0.183592	0.251562	0.316272	0.376511	0.431719	0.482112	0.528519	0.57203	0.613595	0.653743	0.692547	0.729803	0.765245	0.7987	0.83017	0.859832	0.88795	0.914775	0.940471	0.965068	0.988428	1.01026	1.0302	1.04793	1.06328	1.07623	1.08686	1.09527	1.10161	1.1061	1.10903	1.11081	1.11184	1.11248	1.11303	1.11369	1.11459	1.11578	1.11725	1.11894	1.12079	1.12278	1.12495	1.12732	1.12994	1.13285	1.13603	1.13946
0.0289742	0.0674876	0.107126	0.147925	0.189669	0.231868	0.273844	0.314944	0.354814	0.393602	0.431935	0.470706	0.510851	0.553175	0.598169	0.645865	0.695804	0.747149	0.798827	0.849671	0.898528	0.944355	0.986278	1.02363	1.05598	1.0831	1.10499	1.12186	1.13415	1.14248	1.1476	1.15029	1.15124	1.15105	1.15021	1.14897	1.14747	1.14573	1.14367	1.14119	1.1382	1.1347	1.13082	1.12679	1.12292	1.11949	1.11668	1.11464	1.11347	1.11327
0.046264	0.121634	0.198647	0.27698	0.355517	0.43249	0.506014	0.574648	0.637687	0.695146	0.747561	0.795734	0.840496	0.882534	0.922336	0.960192	0.996183	1.03016	1.06176	1.09044	1.11565	1.13689	1.15387	1.16653	1.17502	1.17965	1.18093	1.17944	1.17584	1.17079	1.16496	1.15895	1.15324	1.14819	1.14403	1.14089	1.13875	1.13755	1.13715	1.13739	1.13813	1.13923	1.14051	1.14181	1.14297	1.14394	1.14476	1.1455	1.14628	1.14724
0.0306463	0.114208	0.198446	0.282244	0.364175	0.442708	0.51652	0.58473	0.647006	0.703523	0.754818	0.801613	0.84467	0.884688	0.92223	0.957654	0.991057	1.02228	1.05099	1.07675	1.09913	1.11782	1.13268	1.1438	1.15146	1.15612	1.15835	1.15882	1.15815	1.15688	1.15545	1.15419	1.1533	1.15288	1.1529	1.15326	1.15383	1.15445	1.15497	1.1553	1.15541	1.15534	1.15521	1.15518	1.15536	1.15579	1.15648	1.15739	1.15853	1.15991
0.0273135	0.0638645	0.0999975	0.135042	0.168469	0.200038	0.229918	0.258717	0.287386	0.317032	0.348699	0.383185	0.420943	0.462098	0.506506	0.553817	0.603487	0.654754	0.706614	0.757882	0.807369	0.854093	0.89738	0.936849	0.972359	1.00397	1.03189	1.05643	1.0779	1.09656	1.11265	1.12631	1.13764	1.14662	1.15325	1.15748	1.15933	1.15889	1.15639	1.1522	1.14675	1.14045	1.13371	1.1269	1.12038	1.11444	1.10931	1.10515	1.10211	1.10027
0.034183	0.0925651	0.151283	0.209619	0.266715	0.321738	0.374122	0.423723	0.470795	0.515865	0.55953	0.602269	0.644351	0.685885	0.726913	0.767464	0.807568	0.84721	0.88626	0.924427	0.961268	0.996226	1.02869	1.05807	1.08384	1.10561	1.12321	1.13666	1.14619	1.15216	1.15499	1.15514	1.15309	1.14931	1.14421	1.13821	1.13173	1.12513	1.11875	1.1129	1.10785	1.10378	1.10077	1.09884	1.09792	1.09794	1.09886	1.10063	1.10321	1.10655
0.0441861	0.0948377	0.14484	0.193061	0.238633	0.281128	0.320627	0.357663	0.39309	0.427918	0.463164	0.499753	0.538456	0.579809	0.62405	0.671074	0.720425	0.771359	0.822941	0.874137	0.923855	0.970975	1.01441	1.0532	1.08659	1.11412	1.13563	1.15137	1.16187	1.16789	1.17029	1.16991	1.16749	1.1637	1.15906	1.15401	1.14886	1.14385	1.13909	1.13469	1.13069	1.12713	1.12401	1.12131	1.11901	1.1171	1.11561	1.11459	1.11417	1.11444
0.0288889	0.0815697	0.134508	0.187029	0.238253	0.287326	0.333678	0.377186	0.418203	0.457439	0.495751	0.533964	0.57279	0.612778	0.654251	0.697273	0.74166	0.78702	0.832821	0.87843	0.923142	0.966197	1.00678	1.04408	1.07734	1.10597	1.12965	1.14834	1.16228	1.17192	1.17786	1.18075	1.18118	1.17968	1.17674	1.17279	1.16821	1.1633	1.15827	1.15326	1.14833	1.14356	1.13901	1.13485	1.13125	1.12841	1.12645	1.12536	1.12507	1.12545
0.0329924	0.129623	0.226513	0.32198	0.413987	0.500567	0.580276	0.652378	0.716747	0.773632	0.823452	0.866701	0.903939	0.935788	0.96293	0.986081	1.00597	1.02329	1.03864	1.05247	1.06511	1.07672	1.08743	1.09727	1.10622	1.11421	1.1212	1.12714	1.13207	1.13607	1.13926	1.14178	1.14372	1.14511	1.14594	1.14619	1.14586	1.14503	1.14383	1.14245	1.14107	1.1399	1.1391	1.13879	1.13904	1.13982	1.14103	1.14254	1.14419	1.14587
0.0195802	0.054834	0.089983	0.124499	0.158008	0.190208	0.220846	0.249803	0.277192	0.303428	0.329244	0.355644	0.383772	0.414762	0.449596	0.488939	0.532964	0.581224	0.632667	0.685795	0.738932	0.790509	0.839279	0.884417	0.925496	0.96241	0.995276	1.02432	1.0498	1.07193	1.09088	1.10678	1.11975	1.12994	1.13758	1.14301	1.14671	1.14919	1.15095	1.15237	1.15374	1.15521	1.15681	1.15851	1.16023	1.16189	1.16346	1.16489	1.16617	1.16728
0.0446	0.0847038	0.126172	0.168844	0.212732	0.257903	0.304269	0.3514	0.398533	0.444823	0.489644	0.532779	0.574417	0.615001	0.655021	0.694847	0.734648	0.774386	0.813836	0.852626	0.890296	0.926386	0.960487	0.992253	1.02138	1.04762	1.07082	1.09093	1.108	1.12216	1.1336	1.1425	1.14912	1.15371	1.15662	1.1582	1.15878	1.15865	1.15807	1.15724	1.15631	1.15536	1.15434	1.15315	1.15172	1.15	1.14806	1.14592	1.14366	1.14135
0.0314129	0.0929357	0.154416	0.214883	0.273127	0.327959	0.378569	0.424761	0.46699	0.506193	0.543514	0.580043	0.616678	0.654117	0.692885	0.733327	0.77555	0.819391	0.864402	0.909845	0.95474	0.997991	1.0385	1.07525	1.10737	1.13429	1.15582	1.17211	1.18359	1.1908	1.19432	1.19477	1.1927	1.18863	1.18301	1.17622	1.1686	1.16038	1.15175	1.14286	1.13389	1.12506	1.11667	1.10903	1.10247	1.09728	1.09364	1.09161	1.0911	1.09187
0.0243318	0.0651899	0.108474	0.154732	0.20426	0.25696	0.312266	0.369227	0.426686	0.483463	0.538459	0.59073	0.639557	0.68451	0.725508	0.762847	0.797131	0.82912	0.859593	0.889243	0.91861	0.948013	0.977489	1.00676	1.03527	1.06226	1.08699	1.10879	1.1272	1.14198	1.15313	1.16092	1.16577	1.16826	1.16897	1.16848	1.16725	1.16558	1.16366	1.16158	1.15936	1.15702	1.1546	1.15216	1.1498	1.14767	1.14596	1.14491	1.14475	1.14557
0.0329449	0.0954932	0.158336	0.22063	0.281294	0.33929	0.393947	0.44514	0.493242	0.538924	0.582907	0.625796	0.667997	0.709691	0.750838	0.791231	0.830577	0.868575	0.904965	0.939521	0.972015	1.00223	1.02996	1.05506	1.07741	1.09695	1.11368	1.1277	1.13914	1.1482	1.15507	1.1599	1.16285	1.16404	1.16368	1.16199	1.15923	1.15565	1.15153	1.1471	1.14257	1.13813	1.13399	1.13038	1.12746	1.12535	1.12409	1.12364	1.12392	1.12479
[truncated: 51 more columns]
