# Supplementary material for: Distributions of plantar loads are altered when walking in anxiety-inducing virtual settings but not under cognitive demand
Source: PLoS One. 2026 Apr 20;21(4):e0345075. doi: 10.1371/journal.pone.0345075 (PMC13094994; doi:10.1371/journal.pone.0345075)
Supplement: S1 File — Study data is available here. (ZIP) [file pone.0345075.s001.zip › S1 File. Dataset/ProcL_19DTH.xlsx]

## Sheet: Sheet1
0.0385203	0.0656098	0.0940149	0.124024	0.155864	0.18961	0.225184	0.262383	0.3009	0.340361	0.380385	0.420616	0.46075	0.500582	0.540034	0.579131	0.617915	0.656334	0.694185	0.731137	0.766824	0.800953	0.833328	0.863806	0.89226	0.918592	0.942749	0.964719	0.98448	1.00198	1.01713	1.02983	1.03996	1.04737	1.052	1.05389	1.05322	1.05022	1.04518	1.03845	1.03041	1.02149	1.01208	1.00247	0.992948	0.983761	0.975182	0.967462	0.960811	0.955422
0.0417153	0.0894339	0.138692	0.189381	0.241376	0.294481	0.348366	0.402524	0.456327	0.509143	0.560461	0.609969	0.657575	0.70333	0.747336	0.789676	0.830374	0.869329	0.906274	0.940772	0.972264	1.00015	1.02388	1.04302	1.05729	1.06664	1.07121	1.07137	1.0676	1.06043	1.05047	1.03835	1.02468	1.01006	0.995023	0.980045	0.965524	0.951767	0.939026	0.927534	0.917507	0.909086	0.902334	0.897261	0.893866	0.892147	0.892122	0.893836	0.897365	0.902789
0.0446899	0.0815673	0.119816	0.159378	0.200255	0.242396	0.285552	0.329181	0.372489	0.414588	0.454675	0.492143	0.526662	0.55821	0.587019	0.613496	0.63816	0.661606	0.684468	0.707369	0.730846	0.755294	0.780926	0.807746	0.835524	0.863823	0.892081	0.91971	0.946168	0.970985	0.993763	1.01416	1.03189	1.04673	1.05854	1.06726	1.07296	1.07583	1.07612	1.07423	1.07056	1.06554	1.05955	1.05295	1.04602	1.03904	1.03233	1.02617	1.02083	1.01655
0.0239716	0.072048	0.121223	0.171119	0.221087	0.270212	0.317424	0.361656	0.40204	0.438137	0.470107	0.498734	0.525271	0.551173	0.577824	0.6063	0.637239	0.67086	0.707069	0.745534	0.785695	0.826767	0.867791	0.907746	0.945634	0.980511	1.01153	1.038	1.05953	1.07598	1.08756	1.09464	1.09775	1.09748	1.0945	1.08948	1.08308	1.07597	1.06873	1.06184	1.05567	1.05048	1.0464	1.04352	1.04186	1.04139	1.04205	1.04373	1.04626	1.04943
0.037249	0.0605254	0.085805	0.113679	0.144656	0.179028	0.216783	0.257539	0.300519	0.344635	0.388701	0.431729	0.473156	0.512909	0.551283	0.588741	0.625717	0.662492	0.69914	0.735555	0.771497	0.806635	0.840579	0.872907	0.903191	0.931051	0.956198	0.978466	0.997799	1.01422	1.02779	1.03861	1.04672	1.05211	1.05468	1.05438	1.0512	1.04528	1.03691	1.02653	1.01471	1.00208	0.989282	0.976895	0.96546	0.955451	0.947204	0.940897	0.936583	0.934233
0.0450653	0.0739858	0.104435	0.136732	0.171094	0.207544	0.245875	0.285665	0.326355	0.367366	0.408226	0.448632	0.488472	0.527828	0.566937	0.606114	0.645685	0.685933	0.727029	0.768951	0.811425	0.853928	0.895718	0.935887	0.97346	1.00752	1.03734	1.06244	1.08266	1.0981	1.10908	1.1161	1.1197	1.12039	1.11867	1.11499	1.10969	1.10305	1.09532	1.08671	1.07744	1.06773	1.05788	1.04823	1.03916	1.03106	1.02425	1.01896	1.01529	1.01326
0.0471114	0.0826624	0.120741	0.161897	0.206143	0.252871	0.300955	0.34894	0.395277	0.438633	0.478193	0.513825	0.546054	0.575883	0.604527	0.633165	0.662755	0.693912	0.726867	0.761488	0.797336	0.833737	0.869854	0.904762	0.937534	0.967322	0.993394	1.01515	1.03216	1.04415	1.05103	1.0529	1.05008	1.04309	1.03262	1.01956	1.0049	0.989714	0.974997	0.961626	0.950293	0.941503	0.935556	0.932541	0.932372	0.934875	0.939866	0.947212	0.95683	0.968632
0.0368885	0.0827467	0.130284	0.179456	0.230203	0.282379	0.335661	0.38948	0.443015	0.495305	0.545377	0.592324	0.635379	0.674	0.707949	0.737345	0.762649	0.784578	0.804005	0.821851	0.838986	0.85611	0.873666	0.891799	0.910395	0.929135	0.94758	0.965262	0.981779	0.996836	1.01026	1.02193	1.03175	1.03956	1.04518	1.04841	1.04915	1.04746	1.04356	1.03782	1.03074	1.02287	1.01476	1.00698	1.00003	0.994367	0.990313	0.988073	0.987735	0.989275
0.0527405	0.0869774	0.123136	0.161487	0.202121	0.244859	0.289246	0.334554	0.379825	0.424057	0.466481	0.50674	0.544927	0.581483	0.61706	0.652354	0.687944	0.72416	0.761041	0.798348	0.835624	0.872291	0.907729	0.941307	0.972426	1.00057	1.02532	1.0464	1.06359	1.07677	1.08587	1.09096	1.09222	1.08998	1.08467	1.0768	1.06692	1.05558	1.0433	1.0306	1.01797	1.0059	0.994835	0.985201	0.977365	0.971621	0.968163	0.967054	0.968225	0.971471
0.0350163	0.0777279	0.123738	0.173826	0.228318	0.28689	0.348537	0.411646	0.47415	0.533803	0.588564	0.637002	0.678571	0.713598	0.743059	0.768258	0.790581	0.811325	0.831558	0.852015	0.873057	0.894708	0.916734	0.938718	0.96015	0.980539	0.999477	1.01664	1.03173	1.04445	1.05448	1.06149	1.06533	1.06602	1.0638	1.05902	1.05218	1.04379	1.03446	1.02484	1.01556	1.00718	1.00008	0.994425	0.990155	0.987101	0.985092	0.984008	0.983801	0.984507
0.0374933	0.0717128	0.106706	0.142233	0.178089	0.214047	0.249803	0.284957	0.318995	0.351311	0.381318	0.4086	0.433052	0.454976	0.47509	0.494434	0.514198	0.535568	0.559568	0.586942	0.618089	0.653015	0.691302	0.732138	0.774428	0.81694	0.858493	0.898116	0.935122	0.969075	0.999706	1.02684	1.05036	1.07019	1.08627	1.09854	1.10695	1.11147	1.11214	1.10915	1.10279	1.09347	1.08166	1.06788	1.0527	1.0367	1.02047	1.00455	0.989427	0.975506
0.0274894	0.0769902	0.129723	0.186237	0.246739	0.310947	0.37804	0.446634	0.514854	0.580592	0.641897	0.697377	0.746445	0.789287	0.826625	0.859443	0.888754	0.915406	0.939977	0.962773	0.983918	1.00341	1.02114	1.03686	1.05024	1.06092	1.06858	1.07306	1.07435	1.07265	1.06829	1.06178	1.0537	1.04467	1.0352	1.02572	1.01651	1.00776	0.999614	0.992176	0.985559	0.979911	0.975432	0.972355	0.970924	0.971366	0.97384	0.978405	0.984982	0.993348
0.0521561	0.0857544	0.120931	0.15794	0.196883	0.23767	0.280065	0.323714	0.368133	0.41273	0.456865	0.499957	0.541604	0.581664	0.620252	0.657676	0.694351	0.730704	0.767075	0.803625	0.840293	0.876823	0.912777	0.947542	0.980363	1.01043	1.03699	1.0595	1.07762	1.09123	1.10042	1.10545	1.10668	1.10454	1.09953	1.09215	1.08289	1.07218	1.06038	1.04781	1.03484	1.02188	1.00936	0.997713	0.98729	0.978347	0.971013	0.965279	0.961047	0.958204
0.047576	0.0814127	0.116265	0.152019	0.188445	0.225149	0.261579	0.297078	0.330988	0.362783	0.392217	0.419423	0.444952	0.469719	0.494869	0.521608	0.551023	0.583951	0.62091	0.662037	0.707046	0.755225	0.80548	0.856406	0.906405	0.953858	0.997318	1.03569	1.06827	1.09476	1.11515	1.12968	1.13872	1.14274	1.14227	1.13787	1.13019	1.11991	1.10775	1.0944	1.08054	1.0668	1.05375	1.0418	1.03126	1.02229	1.01502	1.00946	1.00557	1.00322
0.0449496	0.103477	0.164361	0.227674	0.293254	0.360585	0.428728	0.496374	0.56205	0.624427	0.682567	0.736013	0.784735	0.82899	0.869178	0.905739	0.939099	0.969629	0.997599	1.02312	1.04612	1.06638	1.0836	1.09745	1.10758	1.11366	1.11554	1.11324	1.10705	1.09752	1.08546	1.0718	1.05749	1.04342	1.03028	1.01854	1.00841	0.999844	0.992653	0.986574	0.981353	0.976797	0.97281	0.969385	0.966576	0.964466	0.963173	0.96284	0.963632	0.965705
0.034365	0.0857159	0.13953	0.195943	0.254668	0.314895	0.375283	0.434064	0.489317	0.539388	0.583286	0.620893	0.652897	0.680566	0.705441	0.729064	0.752778	0.777591	0.804098	0.832483	0.862583	0.893943	0.92586	0.957451	0.987745	1.01578	1.04068	1.06176	1.07861	1.0911	1.09937	1.10373	1.10464	1.10268	1.09839	1.09232	1.08491	1.0765	1.06732	1.05752	1.04721	1.03656	1.02575	1.01502	1.00467	0.995006	0.986296	0.97877	0.972582	0.967828
0.0134525	0.0563239	0.102035	0.151257	0.204447	0.261636	0.322336	0.38554	0.449744	0.513033	0.573327	0.628779	0.678155	0.721067	0.757972	0.789968	0.81849	0.844999	0.870708	0.896406	0.922398	0.948524	0.974255	0.998877	1.02167	1.04208	1.05972	1.07442	1.08607	1.09458	1.0999	1.10198	1.10084	1.09665	1.08965	1.08024	1.06885	1.05599	1.04222	1.02815	1.01434	1.00133	0.989655	0.979773	0.972051	0.966742	0.963993	0.963845	0.966247	0.971113
0.0532122	0.098672	0.145694	0.194534	0.244789	0.295292	0.344426	0.390695	0.433218	0.471937	0.507554	0.541312	0.574736	0.609372	0.646531	0.687075	0.73128	0.778839	0.828953	0.880458	0.931963	0.981973	1.029	1.07168	1.10895	1.14014	1.16502	1.18375	1.19678	1.20469	1.20815	1.20779	1.20428	1.19823	1.19013	1.18034	1.16909	1.15655	1.14287	1.12826	1.11298	1.09737	1.08183	1.0668	1.05266	1.03978	1.02843	1.01882	1.01109	1.00534
0.0529224	0.110784	0.170975	0.233493	0.29801	0.363733	0.429365	0.493191	0.553354	0.608214	0.656652	0.698264	0.733403	0.763055	0.788593	0.811507	0.833175	0.854692	0.87676	0.89965	0.923252	0.94716	0.970795	0.993484	1.01452	1.03325	1.04911	1.06174	1.07094	1.07668	1.07909	1.07847	1.07522	1.06985	1.06283	1.05464	1.04569	1.03639	1.02713	1.01826	1.01007	1.00276	0.996516	0.991397	0.987382	0.984378	0.982264	0.980903	0.980157	0.979913
0.035984	0.0778418	0.121614	0.167402	0.214982	0.263739	0.312736	0.360805	0.406705	0.449358	0.488112	0.522922	0.554374	0.583536	0.611704	0.640128	0.669805	0.701364	0.735033	0.770661	0.807761	0.845595	0.883248	0.919729	0.954045	0.985294	1.01277	1.03601	1.05483	1.06925	1.07941	1.08553	1.08788	1.08681	1.08267	1.07588	1.06692	1.05632	1.04465	1.03249	1.02034	1.00864	0.997681	0.987732	0.978979	0.971555	0.965544	0.961005	0.957993	0.956562
0.0535086	0.081214	0.110679	0.142349	0.176584	0.213515	0.252974	0.294485	0.33728	0.380362	0.42264	0.463069	0.500768	0.535161	0.566076	0.593752	0.618775	0.641956	0.6642	0.686377	0.709243	0.733352	0.758991	0.786131	0.814453	0.843441	0.872508	0.901104	0.928772	0.95518	0.980116	1.00347	1.02519	1.04521	1.06337	1.07942	1.09307	1.10401	1.11202	1.11703	1.11913	1.11863	1.11595	1.11158	1.10599	1.09965	1.09288	1.08593	1.079	1.0722
0.050719	0.0917761	0.134141	0.177821	0.222932	0.269613	0.317923	0.367758	0.418814	0.470606	0.522535	0.574041	0.624748	0.674482	0.723137	0.770533	0.816365	0.860203	0.901516	0.939732	0.974311	1.00481	1.03092	1.05254	1.0697	1.08251	1.09111	1.09559	1.09617	1.09314	1.08695	1.07811	1.06715	1.05465	1.04124	1.02748	1.0139	1.00096	0.989004	0.978263	0.968891	0.961035	0.954833	0.950374	0.947676	0.946693	0.947324	0.949416	0.952768	0.957146
0.0328972	0.0681164	0.105443	0.145324	0.188008	0.233392	0.280976	0.329918	0.379151	0.427574	0.474267	0.518685	0.560712	0.600575	0.638717	0.675681	0.712007	0.748155	0.784452	0.82102	0.857709	0.894106	0.929588	0.963403	0.994759	1.02292	1.04727	1.06742	1.08322	1.09477	1.1023	1.10609	1.10642	1.10366	1.09826	1.09081	1.08196	1.07237	1.06263	1.05324	1.04452	1.03663	1.02959	1.02332	1.01773	1.01273	1.00828	1.0044	1.00125	0.999005
0.0343749	0.0772979	0.121481	0.166745	0.212964	0.260043	0.307825	0.356003	0.404116	0.451633	0.498088	0.54317	0.58681	0.629242	0.670969	0.712609	0.75469	0.797461	0.840775	0.884068	0.926473	0.966983	1.00461	1.03849	1.06796	1.09264	1.11237	1.12723	1.13742	1.14322	1.14491	1.14283	1.13729	1.12869	1.11745	1.10404	1.08904	1.07304	1.05671	1.04073	1.02576	1.01238	1.0011	0.992278	0.986084	0.982535	0.981512	0.982801	0.986132	0.991195
[truncated: 51 more columns]
