# Supplementary material for: Distributions of plantar loads are altered when walking in anxiety-inducing virtual settings but not under cognitive demand
Source: PLoS One. 2026 Apr 20;21(4):e0345075. doi: 10.1371/journal.pone.0345075 (PMC13094994; doi:10.1371/journal.pone.0345075)
Supplement: S1 File — Study data is available here. (ZIP) [file pone.0345075.s001.zip › S1 File. Dataset/ProcLHeel_14STH.xlsx]

## Sheet: Sheet1
33.107	61.4632	88.778	114.005	136.445	155.794	172.098	185.656	196.926	206.432	214.698	222.211	229.394	236.606	244.14	252.234	261.063	270.724	281.25	292.624	304.814	317.775	331.449	345.738	360.484	375.441	390.255	404.469	417.561	428.993	438.278	445.026	448.981	450.04	448.272	443.904	437.308	428.962	419.414	409.248	399.037	389.302	380.481	372.923	366.887	362.541	359.965	359.167	360.08	362.556
35.7044	83.4699	129.236	171.098	207.605	237.992	262.255	281.048	295.441	306.669	315.948	324.38	332.922	342.364	353.306	366.13	380.982	397.784	416.261	435.978	456.377	476.823	496.64	515.158	531.752	545.88	557.1	565.076	569.593	570.58	568.137	562.548	554.254	543.814	531.845	518.94	505.606	492.228	479.069	466.295	453.991	442.181	430.845	419.926	409.343	399.01	388.85	378.815	368.896	359.136
42.8728	79.9963	116.424	151.28	183.322	211.082	233.259	249.131	258.796	263.139	263.593	261.83	259.483	257.966	258.387	261.535	267.887	277.619	290.613	306.467	324.516	343.885	363.587	382.64	400.152	415.367	427.684	436.652	441.971	443.483	441.172	435.164	425.727	413.277	398.368	381.67	363.92	345.884	328.309	311.88	297.156	284.539	274.261	266.394	260.868	257.49	255.966	255.934	257.011	258.815
23.9553	58.9624	92.7716	124.098	151.979	175.937	195.989	212.532	226.195	237.713	247.829	257.233	266.513	276.109	286.285	297.133	308.594	320.493	332.565	344.48	355.885	366.434	375.808	383.742	390.054	394.651	397.525	398.737	398.415	396.739	393.935	390.264	386	381.413	376.748	372.223	368.013	364.247	361.012	358.357	356.306	354.848	353.932	353.459	353.295	353.29	353.298	353.187	352.849	352.2
30.2109	55.269	80.5685	105.831	130.592	154.195	175.9	195.073	211.359	224.781	235.739	244.92	253.155	261.265	269.945	279.702	290.842	303.504	317.698	333.335	350.232	368.128	386.702	405.598	424.474	443.017	460.95	478.009	493.921	508.382	521.056	531.611	539.767	545.347	548.295	548.691	546.745	542.783	537.221	530.546	523.276	515.907	508.86	502.451	496.872	492.186	488.337	485.169	482.445	479.882
25.5409	50.3257	75.4254	100.568	125.423	149.485	172.045	192.325	209.675	223.753	234.629	242.787	249.009	254.219	259.328	265.121	272.196	280.955	291.609	304.187	318.551	334.43	351.458	369.215	387.266	405.199	422.662	439.374	455.115	469.692	482.911	494.566	504.44	512.331	518.087	521.642	523.033	522.411	520.035	516.249	511.459	506.095	500.568	495.236	490.396	486.286	483.084	480.905	479.805	479.767
39.4611	58.6327	78.5	99.0429	120.123	141.451	162.608	183.096	202.413	220.159	236.156	250.494	263.479	275.547	287.19	298.917	311.225	324.557	339.251	355.499	373.335	392.651	413.205	434.611	456.354	477.815	498.33	517.244	533.959	547.972	558.898	566.508	570.757	571.798	569.966	565.742	559.697	552.443	544.585	536.668	529.134	522.299	516.344	511.327	507.184	503.75	500.78	497.985	495.076	491.789
36.9903	61.3801	85.7218	109.613	132.586	154.104	173.649	190.861	205.64	218.183	228.941	238.558	247.779	257.339	267.868	279.829	293.491	308.919	325.986	344.397	363.72	383.433	402.97	421.762	439.248	454.876	468.102	478.397	485.264	488.268	487.101	481.637	471.968	458.419	441.533	422.031	400.751	378.584	356.409	335.019	315.055	296.973	281.03	267.314	255.768	246.213	238.38	231.955	226.621	222.085
26.5083	61.2921	95.544	128.431	159.067	186.584	210.304	229.907	245.499	257.557	266.822	274.155	280.411	286.346	292.593	299.657	307.922	317.662	329.046	342.138	356.892	373.158	390.688	409.143	428.112	447.169	465.918	484.027	501.208	517.18	531.646	544.3	554.834	562.972	568.501	571.295	571.329	568.684	563.551	556.213	547.006	536.284	524.377	511.571	498.12	484.271	470.295	456.487	443.139	430.487
41.8086	64.3641	86.1031	106.221	124.127	139.542	152.539	163.487	172.934	181.47	189.645	197.92	206.662	216.157	226.619	238.189	250.928	264.797	279.644	295.214	311.19	327.24	343.063	358.393	372.976	386.533	398.724	409.149	417.361	422.912	425.405	424.547	420.18	412.317	401.159	387.101	370.695	352.597	333.521	314.195	295.306	277.446	261.08	246.528	233.964	223.426	214.826	207.966	202.56	198.255
45.6428	73.756	101.097	126.834	150.295	170.999	188.685	203.355	215.304	225.085	233.402	240.987	248.497	256.46	265.249	275.074	285.978	297.869	310.551	323.755	337.175	350.496	363.414	375.651	386.955	397.105	405.92	413.251	418.969	422.953	425.088	425.264	423.39	419.418	413.37	405.365	395.632	384.503	372.385	359.703	346.857	334.185	321.966	310.416	299.692	289.879	281.003	273.034	265.896	259.467
34.3122	74.8049	115.739	156.726	197.055	235.637	271.171	302.485	328.889	350.34	367.38	380.931	392.06	401.814	411.109	420.664	430.961	442.243	454.533	467.64	481.192	494.7	507.636	519.518	529.958	538.652	545.343	549.8	551.823	551.268	548.088	542.36	534.298	524.234	512.599	499.874	486.536	473.029	459.753	447.043	435.164	424.299	414.542	405.899	398.283	391.528	385.413	379.696	374.145	368.562
25.8627	59.5785	92.3593	123.235	151.167	175.171	194.554	209.142	219.339	226.016	230.301	233.368	236.29	239.94	244.946	251.698	260.379	271.012	283.488	297.597	313.05	329.484	346.456	363.434	379.826	395.041	408.544	419.885	428.72	434.806	438.027	438.407	436.103	431.383	424.611	416.25	406.862	397.07	387.496	378.7	371.133	365.114	360.81	358.238	357.275	357.688	359.159	361.308	363.735	366.052
45.6901	67.17	88.6198	109.644	129.717	148.249	164.692	178.668	190.062	199.061	206.115	211.841	216.896	221.858	227.159	233.071	239.728	247.149	255.243	263.815	272.576	281.186	289.31	296.653	302.982	308.134	312.015	314.592	315.879	315.907	314.704	312.288	308.68	303.918	298.064	291.225	283.573	275.345	266.815	258.258	249.92	242.011	234.698	228.108	222.316	217.347	213.178	209.758	207.025	204.914
38.9659	61.0529	83.2462	105.249	126.744	147.361	166.708	184.45	200.413	214.637	227.404	239.198	250.63	262.334	274.893	288.769	304.264	321.501	340.428	360.815	382.262	404.205	425.936	446.659	465.563	481.902	495.036	504.454	509.794	510.882	507.772	500.753	490.331	477.189	462.109	445.903	429.351	413.152	397.895	384.05	371.963	361.82	353.64	347.292	342.523	338.99	336.294	334.022	331.782	329.231
43.3989	77.4679	110.961	143.086	172.947	199.664	222.567	241.406	256.447	268.425	278.365	287.374	296.464	306.44	317.855	331.01	345.966	362.571	380.479	399.179	418.06	436.471	453.776	469.391	482.826	493.709	501.786	506.906	509.024	508.197	504.598	498.52	490.344	480.528	469.583	458.057	446.507	435.473	425.456	416.874	410.023	405.057	401.995	400.738	401.076	402.695	405.202	408.163	411.127	413.661
43.2631	73.1276	102.279	129.874	155.232	177.813	197.221	213.268	226.056	236.001	243.781	250.255	256.358	262.991	270.921	280.715	292.719	307.058	323.65	342.23	362.394	383.631	405.353	426.937	447.766	467.258	484.858	500.044	512.344	521.359	526.774	528.369	526.042	519.836	509.97	496.833	480.965	463.014	443.68	423.676	403.698	384.385	366.298	349.873	335.39	322.949	312.488	303.817	296.657	290.679
23.2057	67.1189	110.376	151.879	190.46	225.025	254.745	279.22	298.569	313.398	324.67	333.523	341.105	348.437	356.329	365.355	375.858	387.98	401.693	416.829	433.093	450.092	467.36	484.392	500.674	515.722	529.096	540.402	549.295	555.489	558.782	559.083	556.439	551.05	543.257	533.533	522.461	510.699	498.917	487.724	477.611	468.921	461.866	456.534	452.908	450.862	450.17	450.523	451.566	452.948
41.9942	75.907	107.665	135.637	158.637	176.138	188.357	196.18	200.945	204.161	207.242	211.336	217.222	225.289	235.573	247.828	261.611	276.361	291.471	306.367	320.568	333.731	345.652	356.245	365.506	373.457	380.111	385.448	389.422	391.978	393.072	392.691	390.864	387.668	383.227	377.705	371.288	364.159	356.485	348.4	340.011	331.4	322.628	313.744	304.792	295.823	286.891	278.054	269.368	260.888
40.1334	78.3119	116.113	152.703	187.143	218.467	245.851	268.795	287.243	301.58	312.513	320.89	327.557	333.282	338.723	344.414	350.758	358.028	366.391	375.929	386.652	398.497	411.315	424.872	438.869	452.96	466.787	479.983	492.182	503.022	512.159	519.288	524.166	526.629	526.593	524.046	519.057	511.764	502.368	491.115	478.297	464.256	449.405	434.203	419.112	404.548	390.859	378.31	367.073	357.233
25.8816	58.2698	90.1581	120.786	149.39	175.245	197.754	216.592	231.845	244.04	254.038	262.864	271.551	281.039	292.111	305.36	321.153	339.607	360.561	383.596	408.09	433.288	458.367	482.501	504.897	524.81	541.563	554.572	563.382	567.699	567.404	562.563	553.428	540.435	524.188	505.437	485.031	463.851	442.719	422.334	403.254	385.89	370.508	357.227	346.015	336.702	329.005	322.571	317.03	312.031
41.2676	65.4779	89.4621	112.715	134.819	155.385	174.052	190.551	204.797	216.943	227.387	236.717	245.604	254.675	264.425	275.178	287.083	300.115	314.077	328.632	343.343	357.74	371.397	383.967	395.175	404.791	412.597	418.371	421.885	422.937	421.379	417.164	410.392	401.324	390.358	377.966	364.636	350.834	336.995	323.507	310.704	298.86	288.172	278.742	270.576	263.58	257.584	252.363	247.672	243.275
37.3234	71.0438	104.331	136.435	166.547	193.877	217.816	238.105	254.892	268.664	280.099	289.913	298.766	307.197	315.598	324.215	333.17	342.486	352.098	361.864	371.579	381.023	389.992	398.322	405.881	412.557	418.243	422.81	426.1	427.941	428.183	426.764	423.765	419.431	414.143	408.358	402.545	397.131	392.47	388.813	386.289	384.891	384.492	384.865	385.72	386.746	387.647	388.173	388.14	387.446
30.1213	54.4138	79.0505	103.772	128.222	151.913	174.253	194.654	212.692	228.212	241.374	252.621	262.606	272.068	281.716	292.141	303.783	316.934	331.738	348.186	366.127	385.27	405.203	425.434	445.46	464.829	483.158	500.128	515.46	528.898	540.201	549.146	555.552	559.302	560.373	558.864	555.013	549.205	541.945	533.82	525.44	517.368	510.061	503.831	498.851	495.167	492.713	491.309	490.678	490.472
[truncated: 51 more columns]
