# Supplementary material for: Distributions of plantar loads are altered when walking in anxiety-inducing virtual settings but not under cognitive demand
Source: PLoS One. 2026 Apr 20;21(4):e0345075. doi: 10.1371/journal.pone.0345075 (PMC13094994; doi:10.1371/journal.pone.0345075)
Supplement: S1 File — Study data is available here. (ZIP) [file pone.0345075.s001.zip › S1 File. Dataset/ProcLLat_14STL.xlsx]

## Sheet: Sheet1
-0.774148	-0.325557	0.383672	1.4651	3.018	5.10572	7.72825	10.8071	14.1988	17.7319	21.2496	24.6467	27.8864	30.9868	33.9933	36.9565	39.9173	42.899	45.9111	48.9562	52.0384	55.1751	58.4003	61.7515	65.2529	68.9079	72.7014	76.6061	80.5884	84.6039	88.5827	92.4291	96.0427	99.3376	102.245	104.707	106.671	108.099	108.978	109.33	109.208	108.69	107.869	106.843	105.709	104.561	103.489	102.58	101.898	101.493
-0.904934	-0.52343	0.113477	1.12025	2.60488	4.6476	7.27687	10.4522	14.0659	17.9734	22.0396	26.1704	30.3135	34.4444	38.5605	42.6882	46.8791	51.1864	55.6516	60.3079	65.1821	70.29	75.6325	81.1966	86.9483	92.819	98.7013	104.459	109.943	115.004	119.504	123.328	126.398	128.675	130.171	130.936	131.051	130.606	129.706	128.462	126.978	125.346	123.645	121.943	120.299	118.77	117.402	116.225	115.247	114.472
-0.88466	-1.12909	-1.33025	-1.41922	-1.30019	-0.849687	0.0795122	1.64712	4.00509	7.27218	11.5083	16.6897	22.6935	29.3129	36.3012	43.4181	50.4613	57.2827	63.7865	69.911	75.607	80.8238	85.5036	89.5862	93.0189	95.7669	97.8282	99.2472	100.115	100.561	100.742	100.829	100.996	101.392	102.122	103.223	104.669	106.383	108.274	110.24	112.178	113.99	115.577	116.849	117.726	118.159	118.139	117.696	116.897	115.85
-1.21924	-0.28737	1.06863	3.02541	5.73036	9.26272	13.5996	18.6037	24.0465	29.6662	35.2388	40.6153	45.7161	50.5108	55.0075	59.2463	63.2857	67.1876	71.0067	74.7861	78.5615	82.3697	86.2528	90.253	94.3992	98.695	103.118	107.63	112.178	116.703	121.141	125.441	129.571	133.52	137.304	140.966	144.597	148.337	152.355	156.815	161.834	167.462	173.672	180.377	187.447	194.728	202.056	209.277	216.26	222.914
-1.19974	-0.38668	0.722269	2.28595	4.44314	7.28437	10.8365	15.0682	19.9062	25.2496	30.9878	37.0148	43.2292	49.5241	55.7903	61.9307	67.8655	73.5296	78.8745	83.869	88.4962	92.7502	96.629	100.134	103.281	106.113	108.691	111.099	113.429	115.787	118.289	121.055	124.197	127.809	131.944	136.594	141.698	147.162	152.883	158.751	164.647	170.448	176.027	181.261	186.031	190.233	193.79	196.657	198.829	200.358
-0.852739	-0.924685	-0.868096	-0.60482	-0.0406772	0.927892	2.40067	4.45275	7.11038	10.3379	14.0488	18.1358	22.4968	27.048	31.7266	36.4918	41.324	46.2158	51.1648	56.1734	61.2403	66.3429	71.4318	76.4406	81.2875	85.8735	90.0957	93.8696	97.1357	99.8571	102.021	103.639	104.752	105.428	105.756	105.846	105.814	105.781	105.856	106.127	106.655	107.469	108.571	109.943	111.549	113.337	115.249	117.233	119.242	121.244
-1.00885	-1.06178	-0.957658	-0.600688	0.122194	1.3324	3.14339	5.63908	8.85413	12.762	17.2755	22.2614	27.5605	33.0004	38.4068	43.6218	48.5288	53.0664	57.2242	61.0278	64.5248	67.7734	70.8258	73.7167	76.4658	79.0766	81.5281	83.7715	85.7384	87.3629	88.6078	89.4808	90.0322	90.3428	90.5096	90.6374	90.8334	91.1975	91.8075	92.7093	93.9193	95.4361	97.2515	99.3508	101.712	104.308	107.106	110.074	113.183	116.413
-1.42643	-1.42947	-1.1726	-0.51481	0.705027	2.65236	5.46958	9.23837	13.9431	19.4568	25.5662	32.0254	38.6082	45.1348	51.4828	57.5951	63.4812	69.2104	74.896	80.6604	86.601	92.7746	99.1982	105.854	112.691	119.637	126.617	133.57	140.457	147.264	153.997	160.677	167.328	173.968	180.615	187.288	194.006	200.771	207.559	214.317	220.988	227.501	233.78	239.744	245.314	250.399	254.896	258.68	261.609	263.548
-0.450297	-0.455971	-0.377148	-0.174481	0.197888	0.787552	1.63536	2.76327	4.16567	5.81183	7.65339	9.63083	11.6836	13.7646	15.8535	17.9631	20.136	22.4354	24.9377	27.7199	30.8425	34.3345	38.1855	42.3449	46.7234	51.2009	55.6434	59.9264	63.9601	67.7095	71.2002	74.5089	77.7498	81.0659	84.6169	88.56	93.0262	98.0997	103.807	110.12	116.975	124.286	131.956	139.882	147.939	155.991	163.9	171.55	178.86	185.785
-1.52857	-0.354449	1.36235	3.85643	7.32492	11.8751	17.473	23.9267	30.9269	38.1262	45.2198	51.9919	58.3222	64.1734	69.5763	74.6137	79.396	84.0346	88.6252	93.2427	97.9382	102.737	107.652	112.705	117.934	123.382	129.105	135.178	141.685	148.703	156.294	164.506	173.393	183.007	193.378	204.485	216.235	228.462	240.951	253.466	265.783	277.711	289.091	299.8	309.743	318.854	327.088	334.413	340.812	346.298
-0.899083	0.860926	2.99692	5.66095	8.94067	12.8296	17.2236	21.9408	26.7579	31.4597	35.8857	39.9557	43.6753	47.1229	50.4271	53.7419	57.2244	61.0123	65.1989	69.8137	74.8171	80.1062	85.5268	90.8944	96.0173	100.719	104.85	108.297	110.998	112.96	114.253	115	115.362	115.536	115.743	116.212	117.159	118.776	121.223	124.618	129.031	134.485	140.966	148.429	156.794	165.951	175.777	186.166	197.046	208.369
-1.27135	-0.726607	0.166039	1.56932	3.63678	6.48287	10.15	14.5887	19.6679	25.2161	31.0758	37.1434	43.3842	49.8356	56.6045	63.8598	71.8172	80.7095	90.7382	102.02	114.548	128.172	142.613	157.503	172.446	187.058	201.01	214.043	225.987	236.759	246.362	254.881	262.475	269.36	275.77	281.936	288.07	294.369	301	308.08	315.659	323.738	332.281	341.222	350.461	359.879	369.352	378.759	387.976	396.869
-0.840606	3.07161	7.03454	11.032	15.0394	19.0268	22.973	26.8797	30.7678	34.6612	38.5829	42.5595	46.6234	50.8118	55.1638	59.7142	64.4852	69.4804	74.6789	80.0331	85.4643	90.8582	96.0646	100.914	105.252	108.963	111.984	114.305	115.968	117.052	117.658	117.887	117.825	117.534	117.056	116.413	115.625	114.709	113.688	112.579	111.394	110.143	108.836	107.48	106.096	104.719	103.407	102.241	101.313	100.724
-0.709339	0.923899	2.79978	5.03873	7.70438	10.7844	14.2023	17.8517	21.6317	25.4669	29.3159	33.1726	37.0618	41.0278	45.1194	49.3815	53.8527	58.5658	63.5532	68.8534	74.507	80.5461	86.9825	93.8005	100.955	108.369	115.935	123.52	130.973	138.141	144.875	151.039	156.526	161.283	165.328	168.746	171.669	174.257	176.676	179.077	181.587	184.294	187.25	190.482	194.002	197.817	201.923	206.311	210.972	215.904
-0.779152	0.834496	2.72521	5.02282	7.80492	11.0743	14.7564	18.7237	22.838	26.9867	31.1045	35.1824	39.2705	43.4744	47.942	52.848	58.384	64.7491	72.1296	80.6712	90.4552	101.482	113.663	126.819	140.688	154.94	169.202	183.09	196.226	208.256	218.845	227.692	234.547	239.229	241.637	241.768	239.706	235.603	229.671	222.187	213.495	203.988	194.069	184.126	174.493	165.428	157.101	149.607	142.976	137.195
-1.58894	0.0877336	2.24139	5.09745	8.82877	13.5144	19.1254	25.5429	32.5884	40.0544	47.7275	55.4173	62.9973	70.4347	77.7924	85.2101	92.8679	100.943	109.581	118.89	128.954	139.83	151.539	164.053	177.287	191.103	205.299	219.611	233.733	247.358	260.218	272.108	282.905	292.566	301.126	308.689	315.41	321.473	327.06	332.341	337.475	342.594	347.796	353.145	358.666	364.351	370.15	375.998	381.826	387.577
-0.504607	-0.112421	0.418366	1.16059	2.17591	3.50058	5.13634	7.05701	9.23138	11.6429	14.2888	17.1669	20.2673	23.571	27.0545	30.6926	34.4594	38.3339	42.3071	46.3796	50.5615	54.8777	59.3646	64.0542	68.9594	74.0674	79.3328	84.6687	89.9416	94.9799	99.6046	103.669	107.081	109.81	111.891	113.421	114.544	115.418	116.2	117.021	117.976	119.115	120.441	121.917	123.489	125.111	126.757	128.43	130.151	131.946
-0.995694	-0.0741842	1.21031	3.02134	5.49094	8.68217	12.5561	16.97	21.7142	26.5649	31.3331	35.8992	40.2222	44.3279	48.2956	52.2453	56.3187	60.6566	65.3814	70.5922	76.3673	82.7584	89.7746	97.3699	105.447	113.87	122.486	131.135	139.667	147.938	155.819	163.206	170.033	176.27	181.91	186.961	191.449	195.405	198.851	201.785	204.178	205.983	207.167	207.741	207.793	207.495	207.063	206.723	206.666	207.021
-1.40321	-0.632131	0.465015	2.04734	4.26124	7.21897	10.9838	15.5553	20.849	26.6888	32.8229	38.9599	44.8171	50.1711	54.8863	58.9199	62.3123	65.165	67.6045	69.7512	71.7073	73.5577	75.3661	77.1694	78.9768	80.768	82.4898	84.0616	85.3929	86.4047	87.0502	87.3258	87.2743	86.9883	86.6032	86.2752	86.1589	86.3957	87.1024	88.3635	90.2318	92.7269	95.8303	99.4845	103.599	108.055	112.708	117.402	121.993	126.349
-1.1396	-0.0823322	1.37232	3.40159	6.14751	9.67834	13.9596	18.8571	24.1754	29.7077	35.2703	40.7189	45.9496	50.8892	55.488	59.7233	63.6107	67.2071	70.5914	73.837	76.9962	80.1079	83.2154	86.371	89.6147	92.952	96.3538	99.7746	103.167	106.489	109.707	112.809	115.81	118.761	121.744	124.848	128.147	131.688	135.497	139.574	143.88	148.338	152.846	157.294	161.59	165.682	169.556	173.227	176.709	180.02
-0.899336	0.710259	2.55903	4.77339	7.43229	10.5515	14.0924	17.9898	22.1786	26.6079	31.2409	36.0395	40.9522	45.9234	50.9106	55.8989	60.905	65.9664	71.1154	76.3574	81.6624	86.9675	92.1765	97.1575	101.748	105.778	109.094	111.579	113.153	113.771	113.437	112.216	110.228	107.643	104.659	101.485	98.3089	95.2766	92.4857	90.0017	87.873	86.1321	84.788	83.8259	83.2191	82.9459	83.0028	83.4063	84.1766	85.3175
-1.13179	-0.749429	-0.0393818	1.14205	2.9342	5.4453	8.71631	12.6902	17.2101	22.0545	26.9909	31.821	36.4089	40.6917	44.6788	48.4442	52.1072	55.8057	59.674	63.8233	68.325	73.1958	78.3879	83.8016	89.3227	94.8576	100.343	105.732	110.976	116.011	120.765	125.175	129.218	132.928	136.388	139.707	142.984	146.295	149.686	153.165	156.674	160.091	163.239	165.928	167.963	169.169	169.418	168.656	166.924	164.358
-1.27052	-0.751941	0.120999	1.51402	3.58434	6.44993	10.153	14.637	19.757	25.3128	31.0855	36.8686	42.4899	47.8193	52.77	57.298	61.3943	65.0735	68.3657	71.3104	73.9573	76.373	78.6414	80.8544	83.0966	85.4393	87.9523	90.714	93.809	97.3232	101.346	105.965	111.26	117.292	124.108	131.746	140.223	149.525	159.582	170.274	181.442	192.906	204.472	215.968	227.265	238.284	248.97	259.286	269.218	278.76
-1.26323	1.9572	5.58725	9.79085	14.6516	20.1535	26.1875	32.581	39.1317	45.6295	51.8689	57.6609	62.8467	67.312	70.9937	73.8754	75.9848	77.3975	78.2359	78.6568	78.8184	78.8478	78.8298	78.8176	78.8422	78.904	78.9727	79.0079	78.9832	78.8986	78.7711	78.617	78.4438	78.2531	78.0442	77.8188	77.5853	77.3619	77.175	77.0551	77.0363	77.1545	77.4422	77.9302	78.6439	79.592	80.7617	82.1264	83.6538	85.3076
-1.28175	-0.705853	0.312619	1.94586	4.35279	7.64262	11.8266	16.7772	22.2284	27.8347	33.2505	38.1859	42.4351	45.8919	48.5597	50.551	52.0705	53.3793	54.7535	56.449	58.6706	61.5472	65.1294	69.4081	74.3362	79.8383	85.8093	92.1156	98.6079	105.144	111.605	117.905	123.988	129.83	135.434	140.83	146.075	151.241	156.396	161.598	166.894	172.317	177.89	183.628	189.546	195.648	201.916	208.298	214.716	221.081
[truncated: 51 more columns]
