# Supplementary material for: Distributions of plantar loads are altered when walking in anxiety-inducing virtual settings but not under cognitive demand
Source: PLoS One. 2026 Apr 20;21(4):e0345075. doi: 10.1371/journal.pone.0345075 (PMC13094994; doi:10.1371/journal.pone.0345075)
Supplement: S1 File — Study data is available here. (ZIP) [file pone.0345075.s001.zip › S1 File. Dataset/ProcLHeel_13STL.xlsx]

## Sheet: Sheet1
24.3759	58.8301	93.7465	128.767	163.511	197.559	230.466	261.818	291.318	318.877	344.69	369.25	393.289	417.645	443.115	470.313	499.585	530.963	564.16	598.594	633.464	667.851	700.817	731.489	759.118	783.125	803.094	818.757	829.967	836.664	838.872	836.722	830.467	820.485	807.262	791.37	773.428	754.028	733.689	712.816	691.702	670.569	649.619	629.063	609.123	590.017	571.919	554.927	539.069	524.323
19.8268	62.8668	108.423	156.92	208.53	263.034	319.777	377.673	435.251	490.764	542.436	588.76	628.717	661.83	688.082	707.773	721.329	729.136	731.465	728.505	720.427	707.478	690.058	668.756	644.322	617.584	589.329	560.206	530.674	501.026	471.452	442.098	413.107	384.631	356.831	329.879	303.961	279.273	256.015	234.37	214.494	196.487	180.362	166.048	153.402	142.237	132.327	123.43	115.318	107.797
18.8792	52.6183	87.9124	124.972	163.897	204.519	246.332	288.546	330.224	370.455	408.518	444	476.833	507.229	535.544	562.156	587.385	611.432	634.322	655.871	675.691	693.255	708.002	719.466	727.363	731.635	732.423	730.006	724.73	716.947	706.958	694.989	681.205	665.764	648.875	630.834	612.022	592.856	573.722	554.932	536.695	519.092	502.074	485.504	469.231	453.133	437.153	421.3	405.636	390.258
40.3092	91.9668	144.767	198.359	252.077	304.919	355.688	403.21	446.549	485.15	518.885	548.003	573.043	594.698	613.651	630.397	645.123	657.701	667.763	674.829	678.461	678.385	674.52	666.952	655.898	641.67	624.678	605.434	584.555	562.732	540.671	519.052	498.478	479.434	462.239	447.016	433.703	422.085	411.861	402.707	394.312	386.375	378.615	370.785	362.687	354.178	345.182	335.687	325.739	315.425
13.6961	26.5675	39.9226	53.8383	68.3512	83.4731	99.2188	115.617	132.709	150.529	169.09	188.374	208.338	228.921	250.069	271.759	294.003	316.851	340.348	364.499	389.223	414.334	439.523	464.349	488.231	510.48	530.367	547.202	560.403	569.569	574.524	575.346	572.351	566.045	557.062	546.117	533.945	521.246	508.604	496.425	484.909	474.073	463.832	454.067	444.667	435.533	426.58	417.743	408.974	400.228
26.1881	77.8605	130.32	183.003	235.24	286.245	335.147	381.083	423.326	461.41	495.187	524.856	550.93	574.124	595.197	614.797	633.348	650.976	667.479	682.376	695.035	704.871	711.5	714.832	715.069	712.637	708.082	701.965	694.77	686.848	678.389	669.429	659.904	649.72	638.808	627.185	614.975	602.411	589.814	577.541	565.913	555.166	545.433	536.769	529.179	522.653	517.183	512.777	509.458	507.236
34.6675	63.9292	94.9896	128.277	163.979	201.936	241.662	282.438	323.427	363.787	402.786	439.88	474.759	507.34	537.704	566.02	592.494	617.324	640.657	662.552	682.965	701.758	718.748	733.773	746.743	757.651	766.551	773.523	778.626	781.865	783.156	782.353	779.298	773.892	766.158	756.266	744.521	731.312	717.064	702.192	687.068	672.016	657.301	643.111	629.544	616.605	604.222	592.27	580.596	569.042
35.9752	56.5036	78.3506	101.905	127.542	155.535	185.994	218.839	253.771	290.238	327.47	364.586	400.789	435.552	468.704	500.349	530.679	559.789	587.566	613.656	637.5	658.419	675.739	688.921	697.638	701.787	701.488	697.057	688.952	677.708	663.875	647.955	630.387	611.541	591.728	571.23	550.338	529.365	508.624	488.401	468.952	450.51	433.29	417.473	403.194	390.528	379.469	369.931	361.755	354.724
25.2875	72.5822	120.048	167.01	212.864	257.041	299.069	338.66	375.723	410.325	442.643	472.934	501.481	528.514	554.111	578.099	600.012	619.128	634.611	645.677	651.733	652.455	647.84	638.221	624.237	606.75	586.766	565.335	543.467	522.065	501.906	483.646	467.822	454.818	444.806	437.703	433.158	430.605	429.36	428.738	428.154	427.174	425.528	423.086	419.819	415.764	411.019	405.748	400.185	394.612
33.9401	59.0082	84.5371	110.302	136.025	161.326	185.719	208.674	229.712	248.497	264.875	278.889	290.775	300.945	309.945	318.399	326.962	336.287	346.992	359.608	374.508	391.842	411.485	433.018	455.734	478.717	500.946	521.421	539.236	553.638	564.055	570.125	571.693	568.81	561.692	550.698	536.322	519.193	500.044	479.652	458.75	437.962	417.772	398.527	380.446	363.629	348.086	333.776	320.626	308.538
38.5994	72.0904	106.89	143.103	180.65	219.17	258.043	296.495	333.746	369.136	402.187	432.647	460.503	485.967	509.394	531.164	551.602	570.937	589.274	606.577	622.69	637.382	650.413	661.604	670.894	678.352	684.116	688.325	691.061	692.316	692	689.969	686.074	680.186	672.224	662.183	650.147	636.306	620.943	604.418	587.131	569.485	551.853	534.564	517.896	502.079	487.299	473.699	461.388	450.459
17.8293	50.647	84.1562	118.168	152.395	186.368	219.478	251.094	280.708	308.041	333.109	356.236	378.015	399.211	420.631	443.011	466.898	492.531	519.757	548.045	576.584	604.422	630.6	654.288	674.889	692.093	705.863	716.365	723.879	728.714	731.143	731.365	729.485	725.518	719.425	711.18	700.827	688.519	674.531	659.244	643.1	626.57	610.119	594.161	579.005	564.822	551.652	539.433	528.033	517.271
17.9499	60.1582	103.769	148.648	194.402	240.349	285.551	328.931	369.491	406.587	440.101	470.375	497.993	523.58	547.706	570.826	593.225	614.965	635.872	655.519	673.261	688.331	700.004	707.742	711.287	710.702	706.333	698.703	688.386	675.902	661.657	645.952	629.029	611.106	592.412	573.208	553.793	534.476	515.542	497.226	479.713	463.139	447.574	433.014	419.41	406.696	394.798	383.636	373.139	363.261
13.9479	28.7843	43.2525	56.8741	69.247	80.0971	89.2967	96.8492	102.869	107.564	111.215	114.144	116.677	119.121	121.737	124.729	128.236	132.343	137.103	142.55	148.706	155.578	163.167	171.485	180.569	190.494	201.379	213.377	226.641	241.301	257.436	275.072	294.173	314.636	336.284	358.87	382.093	405.618	429.084	452.13	474.419	495.654	515.565	533.905	550.488	565.203	578.017	588.95	598.058	605.426
38.0933	71.2264	105.04	139.356	173.92	208.391	242.389	275.575	307.692	338.596	368.277	396.868	424.577	451.601	478.075	504.09	529.707	554.934	579.679	603.741	626.826	648.581	668.638	686.637	702.243	715.159	725.132	731.954	735.49	735.714	732.717	726.697	717.923	706.702	693.349	678.181	661.516	643.643	624.801	605.153	584.796	563.789	542.198	520.134	497.761	475.278	452.894	430.798	409.146	388.044
26.1628	77.9474	130.227	182.413	233.753	283.323	330.165	373.493	412.88	448.322	480.195	509.144	535.925	561.238	585.581	609.155	631.83	653.149	672.4	688.751	701.444	709.952	714.05	713.809	709.513	701.546	690.297	676.113	659.291	640.099	618.793	595.645	570.95	545.018	518.183	490.806	463.274	435.965	409.23	383.364	358.594	335.07	312.88	292.086	272.732	254.847	238.428	223.453	209.89	197.699
3.57645	39.8235	77.6153	117.173	158.745	202.355	247.653	293.953	340.352	385.856	429.499	470.454	508.142	542.293	572.955	600.44	625.184	647.562	667.736	685.606	700.849	713.044	721.81	726.924	728.375	726.345	721.133	713.073	702.458	689.496	674.296	656.909	637.379	615.831	592.539	567.921	542.496	516.814	491.377	466.595	442.768	420.1	398.732	378.766	360.276	343.318	327.929	314.13	301.905	291.197
38.1364	63.1376	89.2919	116.794	145.725	175.991	207.319	239.318	271.552	303.619	335.216	366.183	396.49	426.199	455.42	484.264	512.768	540.842	568.244	594.556	619.183	641.397	660.44	675.649	686.563	692.984	694.969	692.762	686.708	677.174	664.521	649.095	631.244	611.359	589.902	567.413	544.478	521.696	499.628	478.76	459.476	442.056	426.68	413.426	402.274	393.114	385.759	379.968	375.46	371.938
3.46266	21.7174	40.7977	60.8523	81.8392	103.529	125.584	147.656	169.488	190.97	212.137	233.102	253.979	274.833	295.655	316.339	336.706	356.546	375.682	394.007	411.5	428.217	444.254	459.733	474.789	489.556	504.14	518.596	532.918	547.06	560.945	574.48	587.55	600.011	611.686	622.37	631.834	639.851	646.227	650.815	653.522	654.309	653.204	650.314	645.84	640.07	633.365	626.117	618.697	611.42
46.8319	58.2205	70.1713	82.7201	95.8173	109.314	122.97	136.464	149.409	161.388	172.018	181.029	188.333	194.052	198.56	202.482	206.631	211.879	219.007	228.574	240.844	255.756	272.935	291.722	311.258	330.569	348.672	364.656	377.738	387.256	392.661	393.505	389.468	380.408	366.415	347.837	325.264	299.492	271.451	242.143	212.571	183.669	156.234	130.89	108.084	88.0894	71.0082	56.7633	45.119	35.7368
14.2939	64.6068	116.133	168.606	221.587	274.325	325.753	374.657	419.916	460.675	496.42	526.985	552.575	573.793	591.581	607.02	621.063	634.325	647.009	658.959	669.795	679.082	686.468	691.778	695.012	696.288	695.744	693.449	689.344	683.253	674.948	664.242	651.064	635.501	617.79	598.291	577.455	555.803	533.87	512.149	491.062	470.943	452.035	434.478	418.3	403.443	389.785	377.165	365.402	354.32
22.6016	67.9188	114.216	161.153	208.36	255.358	301.522	346.109	388.372	427.687	463.646	496.085	525.063	550.848	573.903	594.793	614.05	632.052	648.951	664.647	678.845	691.165	701.262	708.926	714.132	717.034	717.908	717.045	714.66	710.83	705.488	698.454	689.498	678.406	665.072	649.578	632.219	613.439	593.727	573.529	553.195	532.985	513.097	493.694	474.912	456.873	439.681	423.404	408.066	393.645
35.4924	69.2448	104.056	139.871	176.58	213.911	251.389	288.387	324.23	358.328	390.291	420.01	447.647	473.582	498.311	522.324	545.968	569.383	592.484	614.971	636.343	655.958	673.129	687.251	697.908	704.934	708.409	708.621	705.999	701.016	694.101	685.58	675.648	664.382	651.807	637.987	623.081	607.363	591.189	574.953	559.031	543.74	529.301	515.837	503.372	491.86	481.2	471.265	461.928	453.072
5.0385	42.2766	81.8853	124.372	169.607	216.778	264.544	311.313	355.563	396.11	432.249	463.751	490.786	513.793	533.327	549.905	563.899	575.511	584.803	591.761	596.382	598.742	599.017	597.452	594.315	589.871	584.377	578.081	571.218	564.01	556.665	549.393	542.426	536.024	530.455	525.947	522.658	520.66	519.95	520.456	522.04	524.484	527.501	530.759	533.924	536.706	538.884	540.318	540.964	540.871
41.7824	75.7608	110.86	147.103	184.258	221.783	258.917	294.86	328.937	360.707	389.996	416.898	441.722	464.89	486.78	507.579	527.203	545.325	561.455	575.029	585.51	592.487	595.762	595.419	591.81	585.457	576.906	566.605	554.821	541.62	526.881	510.366	491.836	471.19	448.565	424.333	399.05	373.36	347.89	323.181	299.653	277.608	257.234	238.61	221.708	206.407	192.528	179.876	168.275	157.578
11.4963	43.6544	76.8643	111.175	146.587	182.961	220.009	257.354	294.596	331.364	367.337	402.254	435.883	467.972	498.223	526.34	552.071	575.212	595.583	612.986	627.177	637.865	644.752	647.629	646.446	641.327	632.518	620.32	605.032	586.939	566.336	543.565	519.034	493.209	466.602	439.722	413.023	386.885	361.62	337.493	314.739	293.552	274.059	256.301	240.241	225.781	212.787	201.103	190.558	180.968
21.9606	61.7573	102.133	142.674	182.987	222.63	261.068	297.714	332.048	363.724	392.649	418.991	443.161	465.784	487.62	509.433	531.791	554.928	578.674	602.471	625.469	646.691	665.211	680.291	691.443	698.434	701.253	700.059	695.138	686.846	675.579	661.749	645.785	628.117	609.155	589.259	568.749	547.911	527.001	506.243	485.82	465.883	446.571	428.014	410.312	393.522	377.66	362.7	348.579	335.214
40.9677	83.4134	126.785	170.785	215.08	259.208	302.58	344.524	384.331	421.32	454.954	484.981	511.496	534.889	555.698	574.478	591.707	607.703	622.564	636.157	648.173	658.232	665.977	671.152	673.633	673.429	670.658	665.516	658.273	649.281	638.958	627.751	616.073	604.284	592.679	581.495	570.948	561.251	552.605	545.171	539.047	534.274	530.828	528.607	527.434	527.075	527.279	527.809	528.459	529.058
4.73072	24.7017	45.1629	66.2115	87.4238	107.985	127.099	144.371	159.949	174.436	188.714	203.752	220.454	239.572	261.663	287.071	315.924	348.148	383.487	421.506	461.611	503.094	545.188	587.088	627.948	666.881	703.004	735.537	763.886	787.697	806.862	821.516	832.008	838.845	842.638	844.054	843.773	842.462	840.752	839.195	838.227	838.143	839.107	841.158	844.218	848.121	852.644	857.547	862.586	867.518
0.580665	9.79086	19.4296	29.6073	40.2825	51.2316	62.1074	72.5593	82.3378	91.3398	99.6011	107.255	114.48	121.451	128.315	135.191	142.186	149.401	156.931	164.877	173.36	182.517	192.506	203.496	215.651	229.114	243.976	260.259	277.907	296.796	316.735	337.452	358.588	379.705	400.332	419.995	438.255	454.729	469.096	481.104	490.563	497.357	501.462	502.971	502.099	499.161	494.555	488.723	482.135	475.262
30.1252	73.7098	118.253	163.485	209.089	254.604	299.393	342.732	383.946	422.547	458.283	491.11	521.16	548.737	574.273	598.19	620.74	641.887	661.255	678.183	691.887	701.692	707.212	708.394	705.45	698.732	688.63	675.502	659.662	641.392	620.964	598.656	574.77	549.659	523.739	497.467	471.293	445.626	420.815	397.147	374.832	354.008	334.751	317.053	300.817	285.883	272.074	259.234	247.247	236.044
33.3261	69.1404	106.406	145.275	185.722	227.376	269.483	311.039	350.989	388.396	422.559	453.088	479.914	503.222	523.388	540.935	556.503	570.768	584.311	597.483	610.329	622.609	633.882	643.622	651.332	656.619	659.196	658.869	655.512	649.044	639.424	626.647	610.723	591.687	569.639	544.787	517.491	488.286	457.859	426.974	396.377	366.728	338.582	312.378	288.443	266.984	248.084	231.696	217.662	205.744
39.1251	75.0186	112.598	152.051	193.321	236.058	279.672	323.4	366.357	407.589	446.19	481.427	512.885	540.551	564.773	586.067	604.937	621.773	636.833	650.231	661.952	671.883	679.86	685.725	689.361	690.715	689.796	686.647	681.309	673.814	664.208	652.597	639.184	624.272	608.227	591.426	574.219	556.913	539.775	523.036	506.9	491.54	477.082	463.596	451.1	439.571	428.968	419.243	410.351	402.243
35.5157	57.7883	80.4112	103.215	126.158	149.251	172.463	195.69	218.817	241.773	264.549	287.175	309.671	331.987	353.956	375.286	395.594	414.461	431.497	446.397	458.99	469.276	477.422	483.733	488.587	492.368	495.41	497.947	500.093	501.858	503.213	504.154	504.705	504.888	504.7	504.109	503.047	501.415	499.074	495.853	491.564	486.036	479.138	470.801	461.06	450.079	438.164	425.722	413.228	401.167
[truncated: 51 more columns]
