# Supplementary material for: Distributions of plantar loads are altered when walking in anxiety-inducing virtual settings but not under cognitive demand
Source: PLoS One. 2026 Apr 20;21(4):e0345075. doi: 10.1371/journal.pone.0345075 (PMC13094994; doi:10.1371/journal.pone.0345075)
Supplement: S1 File — Study data is available here. (ZIP) [file pone.0345075.s001.zip › S1 File. Dataset/ProcL_20STH.xlsx]

## Sheet: Sheet1
0.046905	0.0936837	0.140396	0.186216	0.230214	0.271372	0.308703	0.341463	0.369348	0.392599	0.411979	0.428629	0.443866	0.458973	0.475055	0.492989	0.513434	0.536873	0.563615	0.593755	0.627144	0.663385	0.701841	0.741664	0.78187	0.821421	0.859328	0.894745	0.927026	0.955722	0.980563	1.00146	1.01849	1.03185	1.0418	1.0486	1.05255	1.0539	1.05295	1.04998	1.04531	1.0393	1.03239	1.02507	1.01785	1.01125	1.00569	1.0015	0.998896	0.997974
0.0525077	0.105796	0.158604	0.209846	0.258377	0.303036	0.34281	0.377088	0.405856	0.429712	0.449713	0.467156	0.483381	0.499623	0.516923	0.536075	0.55761	0.581829	0.608827	0.638507	0.670567	0.704505	0.739658	0.775292	0.81069	0.845191	0.878191	0.909135	0.937518	0.9629	0.984905	1.00322	1.01763	1.028	1.03436	1.03685	1.03577	1.03156	1.02482	1.01622	1.00652	0.996468	0.986763	0.978032	0.970775	0.965336	0.961888	0.960426	0.960803	0.96279
0.0341541	0.090731	0.147767	0.20452	0.260045	0.313324	0.363469	0.409867	0.452225	0.490498	0.524803	0.555347	0.582362	0.606075	0.626693	0.644395	0.659343	0.671732	0.681818	0.68992	0.696381	0.701527	0.705639	0.708965	0.711756	0.714331	0.717126	0.720716	0.725784	0.733042	0.743108	0.756386	0.77301	0.79285	0.81555	0.840582	0.867287	0.894894	0.922547	0.949342	0.974383	0.996832	1.01596	1.03123	1.04231	1.04913	1.05185	1.05085	1.04665	1.03992
0.0465129	0.0947856	0.142741	0.189404	0.233829	0.275207	0.312996	0.347024	0.377517	0.405035	0.430339	0.45425	0.477526	0.50078	0.524462	0.548874	0.57418	0.600405	0.627448	0.65509	0.683034	0.710946	0.738524	0.765535	0.791848	0.817467	0.842525	0.867235	0.891776	0.916176	0.94024	0.96353	0.985396	1.00506	1.02176	1.03491	1.04419	1.04957	1.05123	1.04963	1.04542	1.03945	1.03258	1.02564	1.01935	1.01433	1.01102	1.0097	1.01049	1.01331
0.0506132	0.0802861	0.109535	0.137648	0.164097	0.188575	0.211005	0.231522	0.250417	0.268109	0.285117	0.302034	0.319479	0.338043	0.358237	0.380426	0.404762	0.431142	0.459236	0.488549	0.518496	0.54846	0.577826	0.606055	0.632778	0.657876	0.681489	0.703951	0.72571	0.74724	0.768974	0.791254	0.814294	0.838155	0.862694	0.887542	0.912125	0.93573	0.957584	0.976964	0.993295	1.00622	1.01559	1.0215	1.02421	1.02418	1.02196	1.01817	1.01344	1.00834
0.0574173	0.099257	0.140502	0.180216	0.217654	0.252297	0.283903	0.312548	0.338638	0.36284	0.385984	0.408963	0.432646	0.457799	0.485012	0.514621	0.546659	0.580873	0.616771	0.653708	0.690993	0.72799	0.764159	0.79905	0.83229	0.863574	0.892646	0.919276	0.943253	0.964398	0.982561	0.997654	1.00969	1.0188	1.0252	1.02914	1.03092	1.03085	1.02918	1.0262	1.02217	1.01737	1.01209	1.00662	1.00123	0.996177	0.991684	0.98793	0.985059	0.983157
0.0284016	0.0773298	0.126583	0.175416	0.222864	0.267888	0.309528	0.347039	0.380054	0.408709	0.433643	0.455891	0.476718	0.497452	0.51933	0.543411	0.570527	0.601254	0.635876	0.674357	0.716305	0.760946	0.807061	0.8529	0.896127	0.933777	0.962281	0.977573	0.97528	0.951041	0.901089	0.823235	0.718305	0.592038	0.455973	0.324378	0.208572	0.114106	0.0418712	-0.00989757	-0.0440793	-0.0635441	-0.0703997	-0.0655514	-0.0485457	-0.0176792	0.0296184	0.0961033	0.183689	0.292025
0.0365671	0.0952077	0.154289	0.213132	0.270921	0.326653	0.379246	0.427786	0.471835	0.511592	0.547808	0.581556	0.613983	0.646125	0.67879	0.712492	0.747431	0.783484	0.820219	0.856962	0.8929	0.927161	0.958876	0.987267	1.01174	1.03195	1.0478	1.05941	1.06707	1.07117	1.07215	1.07048	1.06661	1.061	1.05409	1.04632	1.03808	1.02971	1.02154	1.01393	1.00724	1.0018	0.997878	0.995565	0.994825	0.995499	0.99736	1.00017	1.00372	1.0078
0.0316719	0.0837244	0.135438	0.185791	0.233763	0.278532	0.319683	0.357297	0.391893	0.424312	0.455566	0.486678	0.518521	0.551696	0.586461	0.622739	0.660158	0.698122	0.735869	0.77258	0.807527	0.840179	0.870243	0.897651	0.922537	0.945164	0.965777	0.98449	1.00128	1.01603	1.02852	1.03853	1.04587	1.05047	1.05239	1.05179	1.04889	1.04404	1.03768	1.03038	1.02276	1.01541	1.00887	1.00355	0.99976	0.997613	0.997081	0.998001	1.00009	1.00301
0.0353443	0.0784503	0.121394	0.163445	0.20398	0.242479	0.278577	0.312164	0.343444	0.372912	0.40128	0.429377	0.458011	0.487864	0.519446	0.553083	0.588887	0.626705	0.666114	0.706449	0.746873	0.786481	0.824396	0.859818	0.892051	0.920542	0.944921	0.965031	0.980941	0.992925	1.00139	1.00675	1.00938	1.0096	1.00764	1.00374	0.998171	0.991246	0.983308	0.974734	0.965931	0.957318	0.949274	0.942096	0.935981	0.931022	0.92721	0.92445	0.922578	0.921432
0.0555251	0.100735	0.145002	0.187174	0.226342	0.261827	0.293205	0.320405	0.343785	0.364099	0.382363	0.399706	0.417265	0.436081	0.457018	0.480728	0.507639	0.537934	0.571512	0.608009	0.646861	0.687345	0.728601	0.769696	0.809709	0.847801	0.883227	0.915353	0.943694	0.967928	0.987915	1.00369	1.01545	1.0235	1.02817	1.02985	1.02889	1.02561	1.02028	1.01317	1.00448	0.994475	0.983445	0.971743	0.959769	0.947958	0.936777	0.926703	0.918172	0.911522
0.027567	0.0823321	0.137702	0.193042	0.247629	0.300599	0.350974	0.397814	0.44045	0.478618	0.512485	0.542599	0.569797	0.595076	0.61944	0.643765	0.668712	0.694674	0.72176	0.749817	0.778487	0.80726	0.835544	0.862737	0.888296	0.911784	0.93291	0.951561	0.967813	0.981876	0.994003	1.00442	1.01329	1.02074	1.02683	1.03158	1.03494	1.03686	1.0373	1.03627	1.03388	1.03031	1.02585	1.0209	1.01594	1.01141	1.00757	1.00436	1.00125	0.997106
0.0459962	0.104551	0.163058	0.22046	0.27579	0.328157	0.376748	0.420919	0.46037	0.495294	0.526414	0.554864	0.581948	0.608869	0.63652	0.665401	0.695626	0.726966	0.758931	0.790887	0.822205	0.852345	0.880886	0.907519	0.932025	0.954237	0.974007	0.9912	1.0057	1.01742	1.02632	1.03246	1.03601	1.03727	1.03657	1.0343	1.03082	1.02642	1.02138	1.01593	1.01031	1.0048	0.999677	0.995203	0.991601	0.989014	0.987482	0.986936	0.987218	0.988133
0.041496	0.127865	0.213395	0.296205	0.373978	0.44434	0.505385	0.556147	0.596809	0.628602	0.653493	0.673791	0.691793	0.709505	0.728442	0.749502	0.772923	0.798371	0.825115	0.852235	0.878816	0.904058	0.927312	0.948082	0.966037	0.981032	0.993092	1.00236	1.00906	1.01341	1.01564	1.01594	1.01453	1.01162	1.0075	1.00244	0.996774	0.99077	0.984692	0.978775	0.973209	0.968113	0.96353	0.959448	0.95586	0.952814	0.95042	0.948824	0.948172	0.948586
0.0519665	0.107905	0.163409	0.217354	0.268529	0.315708	0.357837	0.39427	0.42492	0.450212	0.470958	0.488226	0.503223	0.517169	0.531201	0.546305	0.563296	0.582839	0.605455	0.631488	0.661045	0.693947	0.729687	0.767415	0.805987	0.844088	0.880426	0.91389	0.943643	0.969135	0.990093	1.00649	1.01848	1.02641	1.03073	1.03202	1.03086	1.02785	1.02351	1.01835	1.01281	1.00728	1.0021	0.997578	0.993939	0.991344	0.989854	0.989448	0.990022	0.991394
0.0229296	0.0849422	0.14727	0.20898	0.268822	0.325314	0.376945	0.422479	0.461253	0.493342	0.519539	0.541186	0.559889	0.57726	0.594742	0.613493	0.634303	0.65759	0.683425	0.711573	0.741563	0.772797	0.80463	0.836437	0.867676	0.897926	0.92689	0.954353	0.980126	1.00397	1.02555	1.04436	1.05987	1.07158	1.07911	1.08238	1.08156	1.07713	1.06977	1.06034	1.04972	1.03872	1.02799	1.01802	1.00915	1.00161	0.99554	0.990986	0.987925	0.98628
0.039665	0.0934676	0.145597	0.194207	0.237822	0.275507	0.306965	0.332488	0.352832	0.369079	0.382506	0.394428	0.406083	0.418572	0.432834	0.44962	0.469491	0.492798	0.519655	0.549904	0.583108	0.618588	0.655517	0.693023	0.730272	0.766508	0.801081	0.833488	0.863408	0.890694	0.915331	0.937383	0.956929	0.974015	0.988645	1.0008	1.01044	1.01756	1.02219	1.02445	1.0246	1.02301	1.02018	1.01664	1.01289	1.00935	1.00634	1.00405	1.00252	1.00173
0.0389507	0.103463	0.169161	0.2354	0.300954	0.364072	0.422729	0.474982	0.519368	0.555182	0.582574	0.602493	0.616518	0.626606	0.6348	0.642979	0.652704	0.665144	0.68106	0.7008	0.724326	0.751262	0.780972	0.812659	0.845455	0.878493	0.91094	0.942008	0.970972	0.997214	1.02025	1.03974	1.05545	1.06728	1.07528	1.07959	1.08041	1.07802	1.07273	1.06488	1.05485	1.04306	1.02986	1.01566	1.00086	0.985904	0.971296	0.957567	0.945226	0.934712
0.0450089	0.0703027	0.0979592	0.128737	0.163165	0.201456	0.243493	0.2888	0.336542	0.385592	0.434653	0.482387	0.52753	0.569022	0.60613	0.638508	0.666183	0.689485	0.708953	0.725247	0.739068	0.751118	0.762064	0.772501	0.782926	0.793711	0.805111	0.817271	0.830247	0.844018	0.858479	0.873439	0.888648	0.903855	0.918841	0.933423	0.947452	0.960805	0.973374	0.985071	0.995821	1.00555	1.01416	1.02154	1.02756	1.03212	1.03514	1.03663	1.03663	1.03525
0.0456557	0.0866256	0.127981	0.169184	0.209477	0.24797	0.283819	0.316391	0.345363	0.370743	0.392861	0.412351	0.430088	0.447086	0.464372	0.482879	0.503386	0.526464	0.552462	0.581509	0.613541	0.648298	0.685324	0.724001	0.763609	0.803382	0.842542	0.880311	0.915948	0.948797	0.978299	1.00398	1.02547	1.04251	1.055	1.06292	1.06642	1.06576	1.06139	1.05387	1.04386	1.03209	1.01934	1.00635	0.993807	0.982323	0.972404	0.964461	0.958785	0.955522
0.02218	0.0715228	0.122472	0.17478	0.227923	0.281132	0.333449	0.383761	0.430899	0.473856	0.512018	0.545291	0.574059	0.599053	0.621224	0.641621	0.661272	0.681088	0.701802	0.723926	0.747737	0.773288	0.800405	0.828704	0.85764	0.886587	0.914922	0.942082	0.967581	0.991003	1.01198	1.03016	1.04529	1.05718	1.06579	1.07116	1.0734	1.07269	1.06927	1.06345	1.0556	1.04616	1.03554	1.02421	1.01262	1.00125	0.990589	0.981099	0.973168	0.967101
0.0527677	0.113376	0.175472	0.23863	0.302254	0.365442	0.426924	0.485183	0.538796	0.586815	0.628973	0.665641	0.697626	0.725908	0.751444	0.775063	0.797429	0.819039	0.840237	0.861231	0.882096	0.902786	0.923136	0.942861	0.961562	0.978773	0.994003	1.00681	1.01685	1.02396	1.02812	1.02946	1.02821	1.02467	1.01919	1.01213	1.00387	0.994751	0.985077	0.975125	0.965174	0.955529	0.946521	0.938497	0.931799	0.926742	0.923585	0.922502	0.923576	0.926777
0.0434751	0.0990769	0.156298	0.214801	0.274106	0.333516	0.39206	0.448495	0.501426	0.549545	0.59191	0.628184	0.65868	0.684232	0.705966	0.725081	0.742699	0.759777	0.777068	0.795108	0.814223	0.834517	0.855849	0.877863	0.90003	0.921702	0.94217	0.960722	0.976704	0.989588	0.99902	1.00485	1.00712	1.00603	1.00194	0.995271	0.986541	0.97626	0.964943	0.95312	0.941342	0.93015	0.920036	0.911418	0.904629	0.899891	0.897303	0.896883	0.898613	0.902445
0.0288817	0.0704084	0.113651	0.158642	0.205283	0.253219	0.301721	0.349706	0.395945	0.439355	0.479188	0.515095	0.547117	0.575634	0.601248	0.624645	0.64647	0.667264	0.687464	0.707437	0.727469	0.747758	0.76845	0.789657	0.81144	0.83377	0.856512	0.879454	0.902318	0.924787	0.946515	0.967127	0.986216	1.00336	1.01817	1.03035	1.03976	1.04639	1.05033	1.05176	1.05092	1.0481	1.04361	1.0378	1.03095	1.02335	1.01532	1.00718	0.999305	0.992049
0.0463435	0.102263	0.160058	0.219575	0.280369	0.341553	0.401783	0.459405	0.512764	0.560507	0.601797	0.636393	0.664637	0.687368	0.705771	0.721209	0.735016	0.748338	0.762043	0.776714	0.792674	0.810024	0.828682	0.848401	0.868794	0.889367	0.909567	0.928851	0.946753	0.962922	0.9771	0.989073	0.998663	1.00574	1.01025	1.01221	1.01171	1.00897	1.00435	0.998322	0.991425	0.984237	0.977341	0.971267	0.966446	0.963189	0.961692	0.962029	0.964129	0.967787
0.0327738	0.089389	0.146928	0.204726	0.262082	0.318194	0.372104	0.422731	0.469027	0.510209	0.545936	0.576362	0.602103	0.62413	0.643604	0.661698	0.679461	0.697748	0.717184	0.738157	0.76083	0.785154	0.810891	0.837641	0.864886	0.892023	0.918407	0.943396	0.966408	0.986973	1.0048	1.01981	1.0321	1.04188	1.04936	1.05473	1.05815	1.05974	1.05958	1.05776	1.05434	1.04941	1.0431	1.03558	1.02706	1.01786	1.00838	0.999093	0.990434	0.98276
0.016929	0.0645598	0.113555	0.163668	0.214467	0.265344	0.315554	0.364261	0.410577	0.453657	0.492877	0.527996	0.559234	0.587227	0.612884	0.637207	0.661116	0.68535	0.710419	0.736606	0.764	0.792527	0.821968	0.851977	0.882102	0.911813	0.94054	0.967699	0.992726	1.0151	1.03438	1.05024	1.06243	1.0709	1.07577	1.07729	1.07583	1.07181	1.06565	1.05778	1.04859	1.03838	1.0274	1.01588	1.00413	0.992498	0.981369	0.971154	0.96227	0.955103
0.0399963	0.108401	0.177702	0.247085	0.315571	0.381944	0.444771	0.502584	0.554197	0.598961	0.636881	0.668586	0.695166	0.717931	0.738174	0.757033	0.775442	0.794128	0.813596	0.834114	0.855724	0.878264	0.90139	0.924606	0.947278	0.968695	0.988137	1.00494	1.01855	1.02859	1.03483	1.03722	1.03583	1.03089	1.02277	1.01199	0.999139	0.984912	0.969983	0.954962	0.940382	0.926719	0.91438	0.903677	0.89482	0.887916	0.882971	0.879897	0.878523	0.87862
0.0158932	0.069175	0.123009	0.17677	0.23001	0.282365	0.333459	0.382893	0.430293	0.475336	0.517732	0.557231	0.59369	0.627141	0.657773	0.685851	0.711659	0.735495	0.757677	0.778536	0.798381	0.817467	0.835954	0.85389	0.871195	0.887705	0.903231	0.917578	0.930527	0.941869	0.951458	0.959238	0.965227	0.969519	0.972277	0.973715	0.974066	0.973545	0.972345	0.970629	0.968534	0.966171	0.963624	0.960946	0.958191	0.955439	0.952771	0.950221	0.94778	0.945419
0.051439	0.103943	0.156533	0.208414	0.258616	0.306027	0.349598	0.3886	0.422813	0.452576	0.478673	0.50215	0.524115	0.545595	0.56745	0.590344	0.614728	0.640822	0.66863	0.697979	0.728569	0.760019	0.791906	0.823778	0.855151	0.885525	0.914423	0.941432	0.966222	0.988546	1.00822	1.02511	1.03907	1.04996	1.05766	1.06213	1.0634	1.06167	1.05727	1.05061	1.0421	1.03215	1.02118	1.00954	0.997592	0.985663	0.97409	0.963185	0.953212	0.94442
0.0511137	0.106395	0.16266	0.219341	0.275867	0.331538	0.385421	0.436408	0.483442	0.525798	0.563207	0.595835	0.624164	0.648865	0.670682	0.690359	0.708616	0.726159	0.743683	0.761846	0.781201	0.802134	0.824805	0.849115	0.874719	0.901064	0.927447	0.953074	0.977163	0.999019	1.01806	1.03386	1.04615	1.05489	1.06022	1.06246	1.06202	1.05935	1.05493	1.04918	1.0424	1.03482	1.02662	1.01801	1.00923	1.00061	0.992454	0.985074	0.978681	0.973398
0.0413094	0.10663	0.174114	0.243353	0.313617	0.383772	0.452215	0.516906	0.575662	0.62662	0.66865	0.701547	0.72601	0.743454	0.755735	0.764854	0.772687	0.780817	0.790475	0.802528	0.817492	0.835539	0.856526	0.880021	0.905335	0.931579	0.957735	0.982733	1.00553	1.02526	1.04123	1.05299	1.06031	1.06323	1.062	1.05707	1.04899	1.03835	1.02579	1.01192	0.997369	0.982722	0.968541	0.955309	0.943419	0.933164	0.924764	0.918388	0.914167	0.912183
0.0379928	0.103989	0.171791	0.241076	0.311173	0.380958	0.448866	0.513097	0.571969	0.624269	0.669463	0.707758	0.739957	0.767209	0.790763	0.811806	0.83137	0.850312	0.869282	0.888695	0.90871	0.92922	0.949864	0.970054	0.989073	1.00619	1.02077	1.03228	1.04038	1.04495	1.04611	1.04418	1.03967	1.03316	1.02524	1.01642	1.0072	0.998001	0.989166	0.980989	0.973694	0.96742	0.962226	0.958127	0.955129	0.95322	0.952339	0.95237	0.953181	0.954672
0.0316508	0.0778384	0.125123	0.173108	0.221212	0.268661	0.314486	0.357587	0.396934	0.431869	0.462296	0.488704	0.512045	0.533547	0.554506	0.576096	0.599253	0.624618	0.65252	0.683001	0.715864	0.750745	0.78715	0.824448	0.861859	0.898498	0.933455	0.965864	0.994962	1.02014	1.04098	1.05723	1.06882	1.07587	1.07862	1.07743	1.07273	1.065	1.05473	1.04241	1.02855	1.01355	0.997802	0.98167	0.965554	0.949922	0.9353	0.922233	0.911211	0.902604
0.0202863	0.0790471	0.139156	0.200061	0.260838	0.320266	0.376946	0.429447	0.476518	0.517346	0.551766	0.580323	0.604157	0.624733	0.643552	0.661948	0.68097	0.70134	0.723476	0.747543	0.773492	0.801078	0.829896	0.859419	0.88904	0.918112	0.945987	0.97207	0.99584	1.01684	1.0347	1.04913	1.05996	1.06715	1.07077	1.07106	1.06836	1.06311	1.0558	1.04693	1.03699	1.02638	1.01546	1.00449	0.993743	0.983479	0.973966	0.965455	0.958199	0.952453
0.0321101	0.0829506	0.13469	0.186874	0.239005	0.290491	0.34066	0.388816	0.434312	0.47658	0.515201	0.549975	0.58098	0.608576	0.633341	0.656012	0.677406	0.698361	0.719689	0.742112	0.766178	0.79217	0.820042	0.849435	0.879726	0.910128	0.939788	0.967883	0.993686	1.01659	1.03611	1.05187	1.06367	1.07151	1.07563	1.07641	1.07432	1.06984	1.0635	1.05583	1.04732	1.03844	1.02959	1.0211	1.01325	1.00627	1.00041	0.995865	0.992816	0.991336
0.0393992	0.101408	0.163676	0.225191	0.284833	0.341344	0.393354	0.439583	0.479144	0.511795	0.538024	0.558954	0.576144	0.591348	0.606318	0.622637	0.641601	0.664125	0.690692	0.721308	0.755483	0.792307	0.830614	0.869147	0.90668	0.942101	0.974479	1.00308	1.02734	1.04687	1.06146	1.07108	1.07587	1.07612	1.07225	1.0648	1.05436	1.04156	1.02707	1.01164	0.996056	0.981116	0.967516	0.955813	0.946385	0.939399	0.934816	0.932412	0.93183	0.932621
[truncated: 51 more columns]
