# Supplementary material for: Distributions of plantar loads are altered when walking in anxiety-inducing virtual settings but not under cognitive demand
Source: PLoS One. 2026 Apr 20;21(4):e0345075. doi: 10.1371/journal.pone.0345075 (PMC13094994; doi:10.1371/journal.pone.0345075)
Supplement: S1 File — Study data is available here. (ZIP) [file pone.0345075.s001.zip › S1 File. Dataset/ProcLLat_13STH.xlsx]

## Sheet: Sheet1
1.09761	1.07209	1.3775	2.18925	3.67384	5.96486	9.13902	13.1925	18.026	23.4608	29.2898	35.3272	41.4302	47.5001	53.4813	59.3587	65.1443	70.8576	76.5156	82.1306	87.6973	93.1804	98.5133	103.604	108.351	112.658	116.463	119.739	122.511	124.839	126.803	128.485	129.971	131.367	132.809	134.478	136.597	139.408	143.149	148.009	154.088	161.382	169.792	179.151	189.264	199.934	210.973	222.201	233.451	244.58
0.683272	0.96462	1.45665	2.29656	3.59341	5.42327	7.83687	10.8712	14.5548	18.9107	23.9645	29.7501	36.2994	43.624	51.7044	60.489	69.8976	79.831	90.1912	100.905	111.926	123.209	134.676	146.202	157.608	168.696	179.316	189.444	199.211	208.897	218.883	229.566	241.255	254.098	268.057	282.925	298.396	314.144	329.9	345.478	360.783	375.805	390.607	405.274	419.839	434.238	448.328	461.96	475.044	487.582
-1.01302	-0.06174	1.03024	2.36348	4.02463	6.08414	8.60652	11.6624	15.3259	19.658	24.6871	30.394	36.7033	43.4955	50.6414	58.0323	65.5787	73.1996	80.8183	88.351	95.6963	102.75	109.417	115.604	121.212	126.154	130.373	133.837	136.542	138.524	139.863	140.671	141.069	141.166	141.053	140.802	140.46	140.065	139.64	139.2	138.744	138.264	137.766	137.267	136.797	136.388	136.08	135.902	135.868	135.987
0.358	0.869205	1.71008	3.07283	5.15119	8.11442	12.0816	17.1077	23.183	30.2361	38.1354	46.7035	55.7359	65.0148	74.3246	83.4643	92.2448	100.484	108.008	114.669	120.366	125.062	128.783	131.614	133.684	135.151	136.173	136.894	137.423	137.836	138.193	138.538	138.9	139.279	139.645	139.936	140.08	140.012	139.682	139.055	138.097	136.781	135.108	133.126	130.932	128.667	126.508	124.663	123.344	122.757
0.463946	0.60746	1.14967	2.30513	4.27187	7.2208	11.2764	16.4909	22.8341	30.2108	38.4913	47.5244	57.1362	67.1409	77.371	87.6963	98.0129	108.215	118.179	127.763	136.821	145.212	152.811	159.542	165.389	170.396	174.659	178.309	181.496	184.36	187.018	189.548	191.989	194.336	196.559	198.628	200.523	202.256	203.875	205.454	207.073	208.802	210.686	212.737	214.946	217.286	219.717	222.203	224.741	227.385
-0.832295	-0.7901	-0.63747	-0.290755	0.344799	1.36707	2.86774	4.92281	7.57732	10.83	14.6429	18.9804	23.8443	29.2761	35.3346	42.0694	49.4968	57.5816	66.2304	75.2982	84.5978	93.9148	103.035	111.773	119.982	127.565	134.477	140.713	146.286	151.207	155.483	159.106	162.062	164.347	165.989	167.053	167.642	167.889	167.949	167.975	168.099	168.419	169.001	169.899	171.151	172.77	174.744	177.052	179.663	182.535
0.0903422	3.70361	7.66162	12.0838	17.0488	22.5985	28.7409	35.4462	42.6446	50.225	58.0375	65.9114	73.6834	81.2164	88.4042	95.175	101.504	107.416	112.969	118.229	123.264	128.143	132.947	137.766	142.681	147.751	153.011	158.475	164.133	169.938	175.814	181.666	187.4	192.933	198.213	203.218	207.944	212.39	216.56	220.452	224.065	227.408	230.526	233.492	236.406	239.371	242.479	245.808	249.417	253.345
-1.53498	-1.34045	-0.84212	0.128497	1.75253	4.2011	7.60253	12.0105	17.3869	23.6047	30.4703	37.7574	45.231	52.6526	59.7898	66.4396	72.4419	77.6841	82.108	85.7127	88.5424	90.6757	92.2214	93.3075	94.06	94.5863	94.9724	95.2814	95.5527	95.8088	96.0607	96.3048	96.5186	96.6573	96.6566	96.4491	95.9907	95.2784	94.3491	93.2651	92.1006	90.9336	89.8485	88.9381	88.2878	87.9513	87.9468	88.2692	88.8926	89.776
-1.7949	-1.44977	-0.815769	0.278464	2.04533	4.70749	8.44948	13.3704	19.451	26.5489	34.4335	42.8399	51.5137	60.2519	68.9275	77.4867	85.9263	94.2586	102.474	110.513	118.281	125.686	132.662	139.157	145.121	150.514	155.332	159.621	163.478	167.02	170.348	173.521	176.555	179.433	182.121	184.588	186.826	188.856	190.735	192.56	194.453	196.538	198.924	201.69	204.882	208.525	212.635	217.218	222.259	227.717
0.0881843	0.12032	0.434286	1.17991	2.52605	4.64275	7.67133	11.6859	16.6619	22.4709	28.9102	35.7478	42.7616	49.7617	56.5937	63.1394	69.3235	75.1131	80.5059	85.5179	90.1777	94.5262	98.6147	102.497	106.222	109.845	113.437	117.091	120.901	124.93	129.212	133.753	138.553	143.612	148.937	154.519	160.316	166.253	172.234	178.154	183.907	189.393	194.513	199.18	203.323	206.88	209.811	212.106	213.791	214.94
-1.03475	-1.05117	-0.878813	-0.417647	0.447645	1.83651	3.85319	6.56185	9.96885	14.0209	18.6111	23.593	28.8096	34.1269	39.4512	44.7263	49.9235	55.0307	60.0423	64.9524	69.7492	74.4189	78.9569	83.3714	87.6779	91.8931	96.0291	100.081	104.018	107.774	111.267	114.42	117.183	119.532	121.452	122.92	123.904	124.382	124.354	123.862	122.992	121.883	120.725	119.744	119.164	119.166	119.867	121.311	123.478	126.288
-1.19596	-1.16652	-0.942557	-0.403845	0.586443	2.1689	4.4677	7.56693	11.4879	16.1726	21.4883	27.2618	33.3165	39.4881	45.6348	51.6518	57.4796	63.0964	68.5024	73.7092	78.7358	83.5939	88.2725	92.7454	96.9836	100.948	104.584	107.838	110.678	113.104	115.138	116.814	118.174	119.274	120.162	120.872	121.41	121.757	121.877	121.739	121.343	120.73	119.984	119.215	118.542	118.093	117.996	118.376	119.345	120.979
-0.693679	-0.261608	0.421659	1.45047	2.90652	4.83919	7.24554	10.0582	13.1585	16.416	19.7258	23.0276	26.3107	29.6049	32.9646	36.4516	40.1164	43.9908	48.0917	52.4241	56.9851	61.7695	66.7759	72.0015	77.4298	83.0225	88.719	94.4406	100.102	105.625	110.945	116.012	120.783	125.215	129.262	132.874	135.995	138.571	140.565	141.981	142.89	143.43	143.78	144.127	144.642	145.473	146.742	148.525	150.828	153.597
-1.11476	-0.797114	-0.236982	0.696438	2.13473	4.18952	6.92806	10.3592	14.4386	19.0781	24.15	29.4961	34.9415	40.307	45.4299	50.1855	54.5036	58.3788	61.8681	65.0754	68.1297	71.1591	74.2702	77.5404	81.0178	84.7209	88.6375	92.7267	96.9198	101.118	105.204	109.061	112.585	115.69	118.32	120.452	122.102	123.317	124.176	124.787	125.282	125.796	126.462	127.393	128.677	130.389	132.612	135.436	138.937	143.155
-0.601887	-0.755488	-0.871985	-0.903601	-0.785167	-0.434251	0.245389	1.35528	2.987	5.2027	8.02376	11.4352	15.3884	19.7906	24.5113	29.4182	34.4048	39.388	44.2886	49.0221	53.5021	57.6486	61.4083	64.7772	67.7979	70.5342	73.0425	75.3606	77.5121	79.5186	81.4136	83.2479	85.0765	86.9388	88.8586	90.8568	92.9487	95.1205	97.3093	99.4084	101.295	102.86	104.022	104.728	104.962	104.75	104.152	103.253	102.158	100.986
-1.13469	-0.774002	-0.249418	0.546996	1.73972	3.45185	5.79364	8.84864	12.6562	17.1975	22.3955	28.136	34.306	40.8191	47.6096	54.6059	61.7194	68.8567	75.933	82.8734	89.6162	96.1181	102.351	108.296	113.955	119.366	124.608	129.797	135.062	140.523	146.275	152.386	158.897	165.818	173.112	180.703	188.481	196.319	204.087	211.665	218.955	225.897	232.467	238.667	244.533	250.153	255.681	261.321	267.317	273.925
-0.96242	-0.172751	0.900379	2.40262	4.46526	7.17211	10.5421	14.5297	19.0315	23.8987	28.9689	34.109	39.2425	44.3462	49.4253	54.4865	59.518	64.4835	69.3245	73.9714	78.3587	82.4403	86.1897	89.5872	92.6069	95.2122	97.3652	99.0465	100.266	101.056	101.474	101.598	101.526	101.365	101.211	101.136	101.198	101.444	101.918	102.648	103.641	104.871	106.277	107.781	109.303	110.768	112.1	113.219	114.049	114.529
-0.593959	-0.823516	-1.05266	-1.24041	-1.32414	-1.21644	-0.804269	0.0475013	1.48604	3.65088	6.64764	10.533	15.3227	21.0118	27.5874	35.0199	43.2327	52.0849	61.3885	70.9469	80.5865	90.1707	99.6034	108.837	117.881	126.792	135.656	144.571	153.619	162.841	172.226	181.722	191.235	200.646	209.816	218.584	226.775	234.236	240.866	246.622	251.505	255.553	258.838	261.466	263.566	265.27	266.71	268.008	269.263	270.533
-0.907653	-1.02435	-1.02837	-0.839657	-0.358523	0.529322	1.94134	3.97816	6.69567	10.0836	14.0733	18.5715	23.4893	28.753	34.3101	40.1312	46.2	52.4935	58.9672	65.5531	72.1706	78.7401	85.1972	91.516	97.7333	103.948	110.299	116.933	123.974	131.512	139.587	148.188	157.231	166.548	175.883	184.909	193.287	200.745	207.142	212.509	217.045	221.095	225.093	229.497	234.725	241.098	248.806	257.887	268.226	279.564
-1.44203	-1.11444	-0.501463	0.554756	2.2177	4.63549	7.91826	12.1181	17.2119	23.0906	29.5692	36.4238	43.4282	50.3713	57.0596	63.3161	68.9831	73.9351	78.0882	81.4036	83.8943	85.6376	86.7723	87.478	87.9504	88.3842	88.9617	89.8405	91.1432	92.9501	95.2999	98.1903	101.578	105.378	109.461	113.656	117.775	121.643	125.121	128.112	130.572	132.532	134.093	135.406	136.65	138.02	139.735	142.039	145.186	149.409
[truncated: 51 more columns]
