# Supplementary material for: Distributions of plantar loads are altered when walking in anxiety-inducing virtual settings but not under cognitive demand
Source: PLoS One. 2026 Apr 20;21(4):e0345075. doi: 10.1371/journal.pone.0345075 (PMC13094994; doi:10.1371/journal.pone.0345075)
Supplement: S1 File — Study data is available here. (ZIP) [file pone.0345075.s001.zip › S1 File. Dataset/ProcRMed_09STL.xlsx]

## Sheet: Sheet1
-0.169641	-0.242778	-0.320048	-0.390255	-0.435553	-0.430192	-0.339859	-0.12218	0.27091	0.888049	1.76963	2.93439	4.36523	6.00516	7.76959	9.56687	11.3166	12.9571	14.4428	15.7476	16.875	17.8575	18.7412	19.571	20.3845	21.205	22.0355	22.8729	23.7284	24.6294	25.6067	26.6854	27.8874	29.2372	30.7649	32.5073	34.5091	36.8291	39.5361	42.6905	46.318	50.3882	54.8134	59.474	64.2626	69.1188	74.0332	79.0289	84.1381	89.3933
-0.64781	-0.801458	-0.914926	-0.934965	-0.790221	-0.391621	0.363551	1.58222	3.35826	5.75224	8.78586	12.4559	16.751	21.6581	27.161	33.238	39.8601	46.9825	54.5515	62.5314	70.9168	79.7281	88.9972	98.7308	108.878	119.333	129.956	140.604	151.153	161.52	171.64	181.472	191.007	200.265	209.278	218.062	226.611	234.89	242.862	250.495	257.765	264.643	271.092	277.076	282.6	287.72	292.532	297.158	301.741	306.424
-1.19118	-1.38349	-1.44845	-1.28262	-0.754873	0.288679	2.01186	4.56715	8.06847	12.5635	18.0246	24.3737	31.5111	39.3102	47.5992	56.1677	64.7917	73.2554	81.3708	89.0021	96.0881	102.648	108.755	114.505	119.989	125.284	130.462	135.585	140.708	145.856	151.014	156.144	161.194	166.102	170.793	175.192	179.247	182.949	186.349	189.554	192.707	195.971	199.519	203.528	208.16	213.549	219.792	226.938	234.979	243.84
-1.27079	-1.10205	-0.644043	0.241355	1.70124	3.87124	6.84496	10.6439	15.2108	20.4346	26.1898	32.3675	38.8849	45.6831	52.7297	60.0207	67.5657	75.371	83.4447	91.8059	100.476	109.457	118.72	128.208	137.843	147.551	157.273	166.957	176.542	185.951	195.092	203.842	212.059	219.618	226.446	232.528	237.902	242.642	246.837	250.566	253.903	256.909	259.639	262.132	264.413	266.494	268.382	270.091	271.668	273.205
-0.856577	-0.885441	-0.764598	-0.412031	0.267652	1.37468	2.99873	5.19762	7.98158	11.319	15.1557	19.4217	24.0286	28.8746	33.8547	38.8771	43.8797	48.8341	53.7353	58.5968	63.4459	68.3138	73.2273	78.204	83.2552	88.3929	93.6266	98.9582	104.386	109.913	115.557	121.334	127.23	133.183	139.098	144.873	150.427	155.696	160.639	165.254	169.577	173.661	177.569	181.36	185.083	188.764	192.419	196.065	199.73	203.46
-1.02305	-1.20926	-1.29551	-1.19488	-0.795369	0.0365895	1.4463	3.57412	6.53635	10.4095	15.2207	20.9478	27.5264	34.8562	42.8017	51.1859	59.7896	68.3814	76.7607	84.7797	92.3478	99.4376	106.079	112.335	118.275	123.967	129.465	134.807	140.013	145.101	150.09	155.015	159.937	164.928	170.039	175.263	180.533	185.75	190.818	195.655	200.213	204.468	208.421	212.105	215.59	218.973	222.362	225.857	229.547	233.514
-0.850161	-0.99431	-1.04327	-0.924956	-0.547316	0.198115	1.42709	3.24562	5.72849	8.90655	12.7668	17.2591	22.3074	27.8226	33.7118	39.8857	46.2569	52.7349	59.2318	65.6708	71.9877	78.1292	84.05	89.7063	95.055	100.074	104.786	109.25	113.554	117.806	122.12	126.608	131.359	136.426	141.827	147.55	153.552	159.754	166.055	172.361	178.607	184.772	190.869	196.928	202.986	209.087	215.27	221.56	227.966	234.484
-0.73551	-0.55705	-0.220764	0.3578	1.26488	2.5756	4.3393	6.56926	9.2427	12.3159	15.7506	19.5394	23.7158	28.345	33.5037	39.2659	45.6888	52.7998	60.5956	69.0492	78.1223	87.7742	97.954	108.577	119.505	130.554	141.517	152.192	162.405	172.029	181.003	189.349	197.149	204.498	211.468	218.104	224.431	230.452	236.139	241.436	246.272	250.597	254.402	257.717	260.601	263.141	265.453	267.681	269.967	272.425
-0.96053	0.177119	1.60444	3.47036	5.88639	8.89764	12.4728	16.5203	20.9163	25.5337	30.2691	35.0527	39.8369	44.5829	49.2552	53.8238	58.2757	62.6109	66.822	70.8836	74.7687	78.4777	82.058	85.5991	89.2072	92.9827	97.0077	101.34	106.008	111.012	116.341	122.007	128.074	134.648	141.841	149.737	158.384	167.781	177.872	188.551	199.653	210.948	222.144	232.893	242.811	251.541	258.821	264.526	268.668	271.382
-0.510322	-0.621566	-0.697586	-0.695646	-0.559241	-0.218823	0.4045	1.39086	2.80784	4.69752	7.07787	9.95822	13.3543	17.2941	21.8127	26.9453	32.7231	39.1776	46.3399	54.2231	62.7895	71.9283	81.4569	91.1476	100.77	110.139	119.155	127.808	136.153	144.273	152.238	160.096	167.869	175.564	183.177	190.698	198.101	205.335	212.324	218.979	225.228	231.022	236.343	241.187	245.581	249.582	253.277	256.763	260.125	263.433
-1.14735	-1.28345	-1.28152	-1.03745	-0.423013	0.707471	2.50271	5.09309	8.56692	12.9506	18.2055	24.2484	30.9791	38.2958	46.1049	54.3307	62.9115	71.7768	80.8338	89.9718	99.0845	108.098	116.974	125.686	134.194	142.466	150.502	158.336	166.009	173.546	180.962	188.255	195.405	202.384	209.161	215.701	221.967	227.925	233.541	238.794	243.678	248.21	252.435	256.407	260.178	263.782	267.246	270.591	273.837	276.992
-0.925359	-1.14689	-1.30345	-1.32085	-1.09918	-0.513516	0.580049	2.33056	4.86921	8.28232	12.5871	17.7277	23.6089	30.1483	37.3017	45.0503	53.3648	62.1758	71.3758	80.8424	90.4547	100.094	109.644	118.989	128.027	136.679	144.898	152.674	160.035	167.04	173.769	180.305	186.702	192.964	199.047	204.888	210.433	215.652	220.531	225.085	229.368	233.468	237.48	241.491	245.574	249.792	254.177	258.716	263.354	268.028
-2.08457	-2.30383	-2.26345	-1.77434	-0.604609	1.50729	4.82607	9.58502	15.961	24.0691	33.9624	45.628	58.9875	73.9069	90.1973	107.609	125.833	144.513	163.281	181.797	199.781	217.032	233.425	248.899	263.445	277.093	289.904	301.94	313.24	323.823	333.696	342.856	351.268	358.877	365.625	371.496	376.541	380.89	384.738	388.328	391.916	395.735	399.956	404.662	409.834	415.362	421.068	426.75	432.207	437.272
-0.44459	-0.638386	-0.846717	-1.03995	-1.17091	-1.17135	-0.949962	-0.39326	0.628565	2.24859	4.57978	7.6826	11.5449	16.1011	21.2776	27.0245	33.3158	40.1319	47.4401	55.1848	63.2886	71.6518	80.1444	88.6076	96.8752	104.791	112.216	119.043	125.222	130.783	135.835	140.55	145.127	149.728	154.454	159.349	164.434	169.711	175.164	180.769	186.504	192.357	198.32	204.37	210.454	216.499	222.432	228.199	233.77	239.142
-0.846762	-1.05392	-1.20712	-1.23796	-1.05414	-0.539817	0.439205	2.02331	4.33675	7.45776	11.3994	16.1139	21.5106	27.4796	33.9059	40.6648	47.6145	54.6028	61.4816	68.1257	74.4513	80.4171	86.0058	91.2107	96.044	100.546	104.78	108.83	112.782	116.715	120.699	124.795	129.04	133.442	137.976	142.593	147.225	151.798	156.25	160.541	164.643	168.528	172.167	175.532	178.61	181.41	183.949	186.238	188.266	189.999
-0.907558	-0.99926	-0.949363	-0.677115	-0.0843162	0.937784	2.49471	4.66633	7.48202	10.9054	14.8318	19.106	23.5597	28.0461	32.4548	36.7119	40.7701	44.6012	48.1999	51.585	54.7867	57.8296	60.7256	63.4825	66.1184	68.672	71.1994	73.7591	76.4085	79.2174	82.2757	85.6794	89.5056	93.7965	98.553	103.729	109.238	114.962	120.777	126.578	132.296	137.891	143.328	148.543	153.454	157.971	162.01	165.515	168.475	170.914
-0.987551	-1.08864	-1.05237	-0.788901	-0.188942	0.869426	2.50678	4.82253	7.88014	11.7071	16.3006	21.6258	27.6158	34.1805	41.215	48.5984	56.1989	63.8955	71.6013	79.2659	86.8615	94.3699	101.779	109.072	116.223	123.193	129.958	136.525	142.936	149.258	155.566	161.92	168.344	174.813	181.254	187.572	193.675	199.499	205.015	210.219	215.117	219.717	224.021	228.02	231.712	235.11	238.247	241.172	243.937	246.582
-0.851901	-0.917965	-0.853375	-0.579228	-0.00113687	0.983965	2.47453	4.5444	7.22219	10.4802	14.2391	18.3819	22.7663	27.2377	31.6471	35.8688	39.8133	43.4374	46.7411	49.7533	52.5142	55.0626	57.4293	59.6407	61.7354	63.776	65.8444	68.0355	70.4524	73.1899	76.3152	79.8649	83.8576	88.303	93.1881	98.4508	103.974	109.605	115.166	120.466	125.331	129.635	133.317	136.39	138.938	141.094	143.005	144.796	146.548	148.298
-0.624728	-0.797283	-0.936951	-0.995182	-0.904774	-0.579348	0.0839089	1.19618	2.86228	5.16341	8.14883	11.8388	16.2273	21.2894	27.0058	33.3851	40.4565	48.2432	56.7408	65.8964	75.5885	85.632	95.8238	105.998	116.053	125.945	135.671	145.263	154.791	164.355	174.062	184.001	194.221	204.726	215.481	226.422	237.474	248.55	259.535	270.291	280.675	290.548	299.798	308.352	316.183	323.318	329.826	335.818	341.438	346.834
-1.10182	-1.19953	-1.15571	-0.866904	-0.208232	0.959015	2.7721	5.34907	8.7795	13.1232	18.4098	24.6362	31.7638	39.7128	48.3567	57.5225	67.003	76.5856	86.0951	95.4284	104.561	113.538	122.444	131.361	140.335	149.386	158.511	167.686	176.873	186.025	195.093	204.023	212.762	221.267	229.512	237.49	245.212	252.689	259.92	266.885	273.566	279.962	286.1	292.035	297.845	303.622	309.446	315.366	321.399	327.54
-0.659725	-0.876978	-1.07854	-1.2156	-1.21752	-0.989734	-0.414605	0.642537	2.31967	4.73496	7.96144	12.0148	16.8612	22.4398	28.6859	35.5371	42.9206	50.7415	58.8822	67.2184	75.6424	84.0743	92.4613	100.77	108.97	117.028	124.894	132.505	139.812	146.802	153.514	160.035	166.488	173.004	179.688	186.596	193.718	200.99	208.305	215.527	222.529	229.245	235.68	241.894	247.976	254.019	260.101	266.285	272.636	279.232
-1.01202	-1.13837	-1.13337	-0.907212	-0.348805	0.668136	2.27203	4.5705	7.61995	11.405	15.8472	20.8339	26.2433	31.966	37.935	44.1381	50.601	57.3606	64.442	71.838	79.494	87.2982	95.0902	102.691	109.939	116.715	122.957	128.679	133.964	138.941	143.739	148.466	153.19	157.935	162.679	167.38	171.995	176.492	180.847	185.046	189.084	192.966	196.703	200.3	203.759	207.086	210.275	213.309	216.184	218.928
-1.36182	-1.57601	-1.65297	-1.47359	-0.886877	0.284309	2.22925	5.1284	9.13047	14.3321	20.7689	28.4225	37.2269	47.0637	57.7507	69.0442	80.6647	92.3367	103.822	114.945	125.591	135.7	145.243	154.211	162.613	170.468	177.806	184.656	191.032	196.939	202.374	207.347	211.886	216.05	219.933	223.647	227.294	230.943	234.621	238.321	242	245.601	249.071	252.381	255.531	258.545	261.457	264.314	267.173	270.082
-1.5834	3.3294	8.75552	14.9016	21.8391	29.4896	37.6659	46.1432	54.7241	63.2781	71.76	80.2058	88.7103	97.3922	106.344	115.586	125.062	134.673	144.32	153.931	163.465	172.888	182.15	191.155	199.751	207.718	214.794	220.71	225.265	228.369	230.069	230.555	230.148	229.256	228.319	227.732	227.792	228.674	230.424	232.968	236.136	239.702	243.422	247.05	250.363	253.167	255.301	256.643	257.116	256.683
-3.60639	-4.21647	-4.50032	-4.14896	-2.76626	0.119256	5.02376	12.4523	22.8081	36.2801	52.7687	71.9066	93.1648	115.965	139.744	163.973	188.166	211.884	234.727	256.338	276.427	294.815	311.46	326.474	340.107	352.72	364.711	376.446	388.191	400.077	412.11	424.204	436.217	447.983	459.338	470.133	480.244	489.572	498.034	505.54	511.994	517.31	521.423	524.323	526.093	526.91	526.995	526.539	525.635	524.254
-0.32923	-0.456703	-0.585851	-0.693853	-0.745866	-0.693168	-0.472535	-0.00798674	0.783735	1.98233	3.64667	5.79691	8.4055	11.4055	14.7189	18.2834	22.0552	26.0081	30.1436	34.4948	39.1226	44.1155	49.5837	55.6353	62.347	69.7406	77.7686	86.3108	95.1907	104.215	113.22	122.098	130.801	139.331	147.708	155.947	164.022	171.86	179.37	186.47	193.103	199.251	204.942	210.246	215.249	220.022	224.616	229.062	233.387	237.612
-0.574372	-0.86112	-1.18328	-1.50558	-1.76798	-1.87965	-1.71436	-1.10937	0.129313	2.21279	5.34922	9.72903	15.5182	22.8527	31.8373	42.5475	55.0048	69.1384	84.7691	101.619	119.341	137.566	155.953	174.203	192.066	209.355	225.957	241.818	256.929	271.322	285.068	298.254	310.978	323.333	335.403	347.242	358.853	370.179	381.101	391.484	401.215	410.227	418.506	426.09	433.079	439.616	445.858	451.949	458.005	464.101
-0.951388	-1.00595	-0.914181	-0.585606	0.0868265	1.21854	2.91782	5.26077	8.26058	11.8544	15.9287	20.3611	25.0508	29.9429	35.0402	40.3988	46.1107	52.2769	58.977	66.2492	74.0794	82.3953	91.0613	99.8929	108.696	117.294	125.542	133.327	140.589	147.321	153.546	159.291	164.57	169.379	173.71	177.565	180.978	184.017	186.775	189.352	191.828	194.255	196.652	199.012	201.316	203.545	205.705	207.826	209.957	212.151
-0.825104	-0.956343	-0.994598	-0.868262	-0.48681	0.255569	1.47076	3.26209	5.70978	8.86134	12.7318	17.3168	22.6078	28.5979	35.2735	42.5998	50.5137	58.9216	67.6919	76.664	85.6727	94.557	103.15	111.269	118.734	125.404	131.211	136.175	140.397	144.023	147.219	150.157	153	155.88	158.884	162.049	165.376	168.823	172.324	175.813	179.257	182.646	185.988	189.306	192.645	196.08	199.708	203.623	207.889	212.543
-2.22924	7.52543	16.9815	25.8321	33.9665	41.4158	48.2886	54.7248	60.8512	66.7546	72.4869	78.0738	83.5189	88.8211	93.9821	98.998	103.863	108.589	113.206	117.764	122.328	126.965	131.718	136.593	141.546	146.504	151.381	156.097	160.581	164.781	168.656	172.178	175.346	178.183	180.745	183.101	185.332	187.518	189.734	192.037	194.445	196.942	199.491	202.054	204.608	207.148	209.68	212.221	214.805	217.475
-0.6097	-0.775271	-0.909219	-0.963866	-0.873263	-0.55284	0.0977039	1.18639	2.81482	5.06282	7.97963	11.5802	15.8463	20.742	26.2349	32.3085	38.965	46.2185	54.0713	62.4851	71.3792	80.6561	90.2278	100.014	109.926	119.857	129.708	139.412	148.928	158.23	167.277	175.998	184.291	192.046	199.165	205.581	211.26	216.186	220.348	223.742	226.376	228.287	229.543	230.239	230.486	230.397	230.056	229.518	228.833	228.074
-0.402926	-0.457048	-0.461444	-0.380582	-0.170211	0.22043	0.843654	1.74456	2.94728	4.43788	6.15662	8.01242	9.90581	11.7417	13.4413	14.9563	16.2718	17.3967	18.3602	19.2142	20.025	20.8584	21.775	22.8344	24.0921	25.5887	27.3488	29.39	31.7239	34.354	37.2776	40.492	44.0065	47.8531	52.091	56.7981	62.0368	67.8199	74.1131	80.8554	87.9651	95.3348	102.83	110.305	117.613	124.613	131.174	137.183	142.55	147.229
-1.32442	-1.11707	-0.615425	0.327563	1.86673	4.14319	7.25376	11.22	15.9731	21.3735	27.2616	33.4997	39.9771	46.6033	53.3071	60.0369	66.7663	73.5069	80.3138	87.2659	94.433	101.857	109.545	117.468	125.565	133.774	142.056	150.408	158.862	167.473	176.306	185.42	194.858	204.623	214.657	224.841	235.019	245.016	254.661	263.806	272.339	280.189	287.319	293.729	299.455	304.563	309.155	313.363	317.329	321.167
-1.16013	-0.516645	0.467279	1.9514	4.07971	6.94946	10.5794	14.8986	19.7749	25.073	30.7005	36.6156	42.8012	49.2365	55.8839	62.6988	69.6501	76.7325	83.9545	91.3059	98.7268	106.102	113.276	120.084	126.375	132.044	137.05	141.417	145.238	148.664	151.882	155.075	158.388	161.918	165.719	169.787	174.071	178.498	182.993	187.488	191.92	196.245	200.451	204.573	208.682	212.838	217.091	221.482	226.042	230.789
[truncated: 51 more columns]
