# Supplementary material for: Distributions of plantar loads are altered when walking in anxiety-inducing virtual settings but not under cognitive demand
Source: PLoS One. 2026 Apr 20;21(4):e0345075. doi: 10.1371/journal.pone.0345075 (PMC13094994; doi:10.1371/journal.pone.0345075)
Supplement: S1 File — Study data is available here. (ZIP) [file pone.0345075.s001.zip › S1 File. Dataset/ProcRMed_19STL.xlsx]

## Sheet: Sheet1
-0.844877	-1.11262	-1.36004	-1.52298	-1.50973	-1.1987	-0.440057	0.936168	3.10211	6.20858	10.3758	15.7042	22.2848	30.1936	39.469	50.0747	61.8732	74.6382	88.0935	101.943	115.894	129.684	143.089	155.92	168.02	179.273	189.607	198.965	207.297	214.548	220.662	225.588	229.291	231.758	233.011	233.114	232.178	230.365	227.88	224.951	221.824	218.753	215.97	213.654	211.917	210.813	210.351	210.504	211.223	212.441
-0.135772	-0.232177	-0.351148	-0.486453	-0.624324	-0.740785	-0.79902	-0.747331	-0.518435	-0.0312472	0.803471	2.07178	3.83916	6.13339	8.94031	12.2158	15.8997	19.9195	24.1937	28.639	33.1771	37.7437	42.2974	46.8164	51.2885	55.7095	60.0892	64.4623	68.8852	73.4198	78.1239	83.0472	88.2273	93.6815	99.3999	105.344	111.451	117.649	123.877	130.095	136.272	142.382	148.406	154.343	160.204	166.027	171.871	177.82	183.968	190.423
-0.848138	-0.901375	-0.817324	-0.516787	0.0941208	1.11665	2.64541	4.74688	7.43663	10.6684	14.3409	18.3152	22.4406	26.5815	30.6357	34.5365	38.2406	41.7144	44.9325	47.8911	50.6201	53.1742	55.608	57.9547	60.2237	62.4125	64.5213	66.5665	68.5888	70.6418	72.7655	74.979	77.2942	79.7244	82.2758	84.9317	87.6595	90.4344	93.2512	96.1224	99.0841	102.197	105.527	109.111	112.957	117.052	121.382	125.926	130.642	135.469
-1.03614	-0.287352	0.693735	2.04446	3.88372	6.29011	9.29265	12.8817	17.0311	21.7221	26.9745	32.8829	39.6346	47.4932	56.75	67.6589	80.3764	94.9357	111.256	129.159	148.375	168.555	189.311	210.242	230.955	251.077	270.288	288.349	305.118	320.544	334.653	347.551	359.4	370.392	380.714	390.531	399.976	409.133	418.051	426.747	435.21	443.403	451.271	458.763	465.852	472.545	478.872	484.866	490.537	495.883
-0.211315	-0.11514	0.00207108	0.170258	0.418709	0.772075	1.24782	1.85978	2.61864	3.52071	4.54248	5.65132	6.81559	8.00874	9.21908	10.4621	11.779	13.22	14.8304	16.6511	18.7209	21.0701	23.719	26.6888	30.0126	33.7345	37.8944	42.5164	47.6032	53.1209	58.9817	65.0485	71.1496	77.0971	82.7119	87.8524	92.433	96.4332	99.8965	102.912	105.59	108.041	110.371	112.694	115.127	117.784	120.754	124.084	127.775	131.778
1.33055	1.6134	2.05761	2.77492	3.83807	5.27817	7.0964	9.2852	11.846	14.7896	18.1303	21.8922	26.1114	30.827	36.0747	41.8887	48.3053	55.3649	63.0964	71.4858	80.4606	89.8998	99.6518	109.547	119.407	129.056	138.339	147.126	155.318	162.861	169.758	176.062	181.86	187.25	192.323	197.155	201.803	206.308	210.703	215.023	219.311	223.603	227.913	232.237	236.56	240.866	245.142	249.384	253.61	257.846
-1.27997	1.0947	3.97114	7.55612	11.974	17.2277	23.1931	29.6438	36.2985	42.8765	49.1487	54.9689	60.2787	65.0959	69.497	73.593	77.5132	81.3959	85.3674	89.515	93.8761	98.4405	103.152	107.917	112.616	117.134	121.367	125.242	128.708	131.73	134.281	136.346	137.917	138.984	139.541	139.602	139.206	138.421	137.34	136.095	134.844	133.747	132.937	132.513	132.547	133.084	134.13	135.64	137.548	139.775
-0.0605677	-0.0776816	-0.0934714	-0.103067	-0.0997088	-0.0746157	-0.017156	0.0845082	0.242069	0.464784	0.756069	1.11152	1.52308	1.98816	2.5174	3.13337	3.85625	4.68806	5.60602	6.56696	7.52661	8.46077	9.36522	10.2424	11.1001	11.9673	12.9009	13.9656	15.2104	16.6622	18.3265	20.1911	22.2373	24.4505	26.8164	29.3095	31.8905	34.5155	37.1443	39.7315	42.219	44.5456	46.6648	48.554	50.2175	51.6815	52.9859	54.1758	55.288	56.3411
-0.642081	-0.50334	-0.233996	0.240768	0.998216	2.10719	3.61473	5.53938	7.88008	10.6319	13.7897	17.338	21.2423	25.451	29.9136	34.6076	39.5506	44.787	50.367	56.327	62.6713	69.3547	76.278	83.2998	90.252	96.9592	103.266	109.066	114.318	119.036	123.264	127.059	130.491	133.637	136.558	139.308	141.929	144.469	146.994	149.575	152.278	155.152	158.232	161.549	165.128	168.986	173.13	177.563	182.286	187.295
-0.287809	-0.351976	-0.395868	-0.395744	-0.320081	-0.129906	0.219185	0.772505	1.56836	2.62986	3.96349	5.56577	7.4306	9.5516	11.9221	14.5394	17.4085	20.5413	23.954	27.6697	31.718	36.1258	40.9059	46.0577	51.5778	57.4624	63.6933	70.2317	77.0381	84.0977	91.4282	99.0752	107.095	115.523	124.358	133.558	143.057	152.776	162.627	172.513	182.329	191.974	201.355	210.417	219.14	227.521	235.56	243.274	250.716	257.965
-0.769991	-0.192388	0.549414	1.5273	2.80637	4.4422	6.47814	8.9343	11.7991	15.0388	18.6143	22.4886	26.625	30.9944	35.5866	40.4057	45.4498	50.6951	56.0936	61.5742	67.0381	72.3523	77.3595	81.9064	85.873	89.1913	91.8517	93.8908	95.3679	96.3474	96.8977	97.1102	97.112	97.05	97.0673	97.2956	97.8455	98.7932	100.185	102.048	104.395	107.207	110.437	114.039	117.979	122.238	126.799	131.647	136.776	142.19
-0.652266	-0.416226	-0.0431113	0.536484	1.39034	2.57522	4.13172	6.07942	8.41133	11.0957	14.0827	17.3096	20.7086	24.2253	27.8395	31.5731	35.481	39.6311	44.0813	48.8546	53.9248	59.2205	64.6459	70.101	75.4915	80.7374	85.7862	90.6182	95.2309	99.6173	103.755	107.611	111.145	114.327	117.15	119.645	121.876	123.936	125.943	128.018	130.275	132.803	135.671	138.916	142.547	146.545	150.865	155.438	160.183	165.026
-0.589876	-0.538127	-0.433449	-0.241502	0.10147	0.681835	1.58849	2.89277	4.6309	6.79523	9.33948	12.1881	15.2405	18.3753	21.4697	24.435	27.2408	29.9049	32.4654	34.9637	37.4504	39.9929	42.6582	45.4851	48.4824	51.6438	54.9498	58.3644	61.8459	65.3643	68.9091	72.4714	76.0242	79.5196	82.8955	86.0837	89.0286	91.7039	94.1097	96.267	98.2224	100.055	101.865	103.748	105.777	108.012	110.503	113.291	116.408	119.885
1.25046	0.932594	0.736617	0.723593	0.947709	1.44746	2.23838	3.30441	4.59414	6.0307	7.53429	9.05006	10.568	12.1177	13.7406	15.4642	17.2867	19.1701	21.0438	22.8165	24.393	25.6923	26.6672	27.3145	27.6688	27.781	27.7037	27.4952	27.2261	26.9695	26.7788	26.6797	26.6838	26.8094	27.0812	27.5123	28.0989	28.8329	29.7194	30.7875	32.0858	33.6666	35.5732	37.8324	40.4511	43.4158	46.6928	50.2324	53.9803	57.883
-0.897424	-0.819926	-0.56527	-0.0380496	0.865913	2.24728	4.18422	6.71067	9.79586	13.3309	17.14	21.0238	24.8107	28.3842	31.6929	34.7547	37.6487	40.4855	43.3737	46.3993	49.6196	53.0623	56.7199	60.55	64.4901	68.472	72.4244	76.2799	79.9916	83.5429	86.9435	90.2149	93.3752	96.4329	99.3828	102.205	104.875	107.377	109.698	111.828	113.777	115.564	117.202	118.704	120.093	121.396	122.631	123.803	124.928	126.048
0.766429	1.42141	2.16771	3.0464	4.08526	5.30245	6.71898	8.36466	10.2799	12.5146	15.1122	18.0896	21.4283	25.0729	28.9426	32.9612	37.0821	41.2886	45.5883	50.0135	54.6127	59.434	64.5112	69.8542	75.4426	81.2318	87.1681	93.1997	99.2736	105.323	111.263	116.994	122.413	127.431	131.982	136.029	139.575	142.671	145.408	147.91	150.306	152.718	155.263	158.051	161.163	164.638	168.473	172.619	176.994	181.503
-0.881077	-0.900158	-0.804881	-0.509766	0.085243	1.08746	2.60036	4.70998	7.46573	10.856	14.7904	19.1	23.559	27.9265	31.9939	35.6136	38.6959	41.1959	43.1165	44.5162	45.4942	46.1624	46.6233	46.9548	47.2061	47.4084	47.5902	47.7817	48.0018	48.2502	48.5145	48.776	49.0155	49.2235	49.407	49.5868	49.7928	50.0605	50.4257	50.9191	51.5598	52.3553	53.3087	54.4206	55.6793	57.0607	58.5501	60.1606	61.9225	63.8632
-1.92085	-0.199165	2.04943	5.08194	9.10847	14.2504	20.5169	27.8094	35.9522	44.7292	53.9135	63.2934	72.7022	82.0346	91.2414	100.317	109.29	118.208	127.105	135.986	144.822	153.547	162.064	170.259	178.018	185.233	191.798	197.614	202.6	206.698	209.877	212.143	213.528	214.081	213.86	212.931	211.365	209.231	206.595	203.523	200.089	196.385	192.524	188.614	184.76	181.068	177.659	174.66	172.196	170.359
-1.1643	-0.11899	1.11494	2.62964	4.52867	6.91739	9.88766	13.4964	17.7499	22.5962	27.9251	33.5861	39.4202	45.2885	51.0916	56.7748	62.3172	67.715	72.9706	78.086	83.0595	87.885	92.554	97.0566	101.375	105.478	109.325	112.877	116.099	118.95	121.384	123.352	124.819	125.775	126.238	126.248	125.856	125.119	124.089	122.807	121.307	119.628	117.805	115.878	113.898	111.924	110.021	108.259	106.711	105.43
-1.27494	-0.335812	0.703304	1.93547	3.48108	5.47189	8.04632	11.3565	15.5727	20.8674	27.3689	35.1173	44.0572	54.0533	64.9029	76.3487	88.1062	99.9079	111.539	122.841	133.69	143.984	153.637	162.595	170.833	178.35	185.164	191.312	196.842	201.799	206.223	210.147	213.604	216.62	219.204	221.356	223.088	224.44	225.462	226.199	226.69	226.985	227.152	227.258	227.353	227.462	227.586	227.705	227.786	227.801
-0.423363	-0.542366	-0.640072	-0.683766	-0.627956	-0.41392	0.0285323	0.775786	1.90017	3.45346	5.44788	7.84671	10.5752	13.5468	16.6857	19.9341	23.2541	26.6263	30.0467	33.5222	37.0576	40.6362	44.2083	47.6963	51.0082	54.0537	56.7609	59.0874	61.0233	62.5922	63.8476	64.8602	65.695	66.3926	66.965	67.4121	67.7396	67.9587	68.0824	68.133	68.1511	68.1956	68.337	68.6421	69.1627	69.9388	70.9965	72.3386	73.9431	75.7795
-0.979719	-0.684875	-0.141305	0.771869	2.17419	4.16321	6.78799	10.0316	13.8184	18.0373	22.5604	27.2565	32.0168	36.7898	41.5984	46.5234	51.6643	57.0963	62.8453	68.8896	75.1718	81.6122	88.134	94.6786	101.197	107.631	113.906	119.93	125.609	130.851	135.59	139.805	143.508	146.729	149.519	151.935	154.014	155.765	157.183	158.278	159.086	159.657	160.046	160.307	160.493	160.651	160.816	161.008	161.24	161.526
-0.500242	-0.340354	-0.122947	0.194577	0.657297	1.31279	2.21507	3.42214	4.98083	6.90593	9.16775	11.6966	14.4025	17.2025	20.0365	22.8594	25.6222	28.2706	30.7552	33.0404	35.0987	36.9005	38.4253	39.687	40.7419	41.6739	42.5699	43.4874	44.428	45.3394	46.1399	46.743	47.0737	47.0824	46.7579	46.1352	45.2895	44.3129	43.2916	42.3033	41.4219	40.7147	40.2349	40.0207	40.1001	40.4947	41.2185	42.2754	43.6626	45.3729
[truncated: 51 more columns]
