# Supplementary material for: Distributions of plantar loads are altered when walking in anxiety-inducing virtual settings but not under cognitive demand
Source: PLoS One. 2026 Apr 20;21(4):e0345075. doi: 10.1371/journal.pone.0345075 (PMC13094994; doi:10.1371/journal.pone.0345075)
Supplement: S1 File — Study data is available here. (ZIP) [file pone.0345075.s001.zip › S1 File. Dataset/ProcRHeel_23DTH.xlsx]

## Sheet: Sheet1
112.637	97.8388	83.3446	69.6066	56.9355	45.4974	35.3458	26.4724	18.8651	12.5366	7.50176	3.72549	1.09304	-0.57729	-1.49776	-1.87704	-1.89859	-1.71057	-1.42365	-1.11366	-0.826665	-0.585024	-0.39316	-0.242669	-0.116485	0.0077777	0.154956	0.349479	0.611986	0.955008	1.37726	1.85646	2.34035	2.73951	2.94833	2.90921	2.65661	2.28114	1.86539	1.46332	1.11104	0.82991	0.621952	0.471312	0.354083	0.253565	0.167075	0.09826	0.0491569	0.0194138
206.26	182.246	158.472	135.516	113.89	94.0041	76.1415	60.4562	46.9625	35.5528	26.0527	18.2801	12.0714	7.27317	3.72382	1.24533	-0.353921	-1.26717	-1.67322	-1.72549	-1.54586	-1.22245	-0.812382	-0.348057	0.154452	0.685816	1.23303	1.76831	2.23861	2.56413	2.66601	2.51959	2.17865	1.73915	1.28741	0.87873	0.540692	0.281513	0.0971551	-0.023181	-0.0930219	-0.125939	-0.133944	-0.12669	-0.111225	-0.0920559	-0.0713891	-0.0494984	-0.0251603	0.0038701
394.566	369.461	342.962	314.848	285.061	253.813	221.65	189.421	158.156	128.894	102.504	79.5394	60.1851	44.3074	31.5811	21.6052	13.9722	8.30181	4.25478	1.52579	-0.17073	-1.09827	-1.48075	-1.49451	-1.2756	-0.928752	-0.533221	-0.149351	0.174439	0.401346	0.516475	0.533783	0.485185	0.402517	0.309007	0.219405	0.141892	0.0798756	0.0335995	0.00144912	-0.0190513	-0.0305415	-0.0353719	-0.0353353	-0.031535	-0.0243658	-0.0135914	0.0015023	0.021871	0.0483829
135.631	117.101	99.0863	82.1997	66.8224	53.1159	41.0987	30.7247	21.9349	14.68	8.91384	4.56157	1.48912	-0.500059	-1.63801	-2.1559	-2.25767	-2.10675	-1.82207	-1.47971	-1.11806	-0.744509	-0.343077	0.117554	0.675286	1.36442	2.2036	3.18094	4.23655	5.24382	6.01649	6.39378	6.34944	5.98737	5.44431	4.82675	4.20609	3.62742	3.11143	2.65663	2.24786	1.86625	1.49798	1.14219	0.813113	0.531102	0.310135	0.153743	0.0581189	0.0155647
95.4365	83.406	71.5772	60.2848	49.7566	40.13	31.4926	23.9046	17.4005	11.9832	7.6264	4.27674	1.84724	0.215369	-0.765547	-1.24858	-1.3762	-1.26872	-1.0201	-0.699048	-0.353569	-0.0172224	0.283872	0.524414	0.678915	0.732762	0.695749	0.598518	0.47479	0.349311	0.236795	0.144427	0.0741666	0.0246867	-0.00713166	-0.0251151	-0.0330872	-0.0344507	-0.0319895	-0.0278122	-0.0233726	-0.0195388	-0.0166782	-0.0147343	-0.0132879	-0.0116029	-0.0086646	-0.00322602	0.00611673	0.0207945
14.7773	11.3081	8.0938	5.32895	3.1172	1.47307	0.345435	-0.353186	-0.72211	-0.856682	-0.839447	-0.73642	-0.596789	-0.454585	-0.331337	-0.238826	-0.181522	-0.158472	-0.164519	-0.190852	-0.224973	-0.250279	-0.245554	-0.184652	-0.0368597	0.231458	0.653444	1.25565	2.04894	3.01544	4.09435	5.17035	6.0682	6.5937	6.64058	6.26032	5.60969	4.8504	4.09465	3.3998	2.78241	2.23568	1.74507	1.30105	0.906734	0.574289	0.313107	0.122991	-0.00373685	-0.0780772
42.3226	35.6467	29.1204	22.921	17.2254	12.2018	7.98415	4.64283	2.16649	0.468249	-0.58698	-1.15073	-1.36751	-1.36147	-1.23058	-1.0456	-0.851989	-0.673294	-0.514896	-0.367743	-0.211809	-0.0194458	0.241023	0.600907	1.08533	1.70534	2.44755	3.26156	4.05206	4.69223	5.07073	5.14873	4.97632	4.65593	4.29234	3.96251	3.70786	3.53804	3.43622	3.36433	3.27557	3.13443	2.92793	2.66227	2.35447	2.02001	1.66645	1.30338	0.951954	0.638507
393.505	369.499	344.054	316.877	287.876	257.238	225.444	193.221	161.463	131.134	103.157	78.2735	56.9321	39.2605	25.1431	14.3225	6.45646	1.13182	-2.12267	-3.79828	-4.35541	-4.18631	-3.59925	-2.81879	-1.99584	-1.22246	-0.548301	0.00368327	0.423245	0.701933	0.83467	0.836243	0.746322	0.610376	0.462656	0.324444	0.207166	0.115151	0.0480824	0.00294019	-0.0245428	-0.0388875	-0.0442458	-0.0440626	-0.0409165	-0.0364851	-0.0315938	-0.0263011	-0.0200009	-0.0115415
307.555	277.01	246.151	215.437	185.353	156.412	129.151	104.084	81.6399	62.084	45.4926	31.7852	20.7885	12.281	6.0048	1.66238	-1.08273	-2.58716	-3.19378	-3.20111	-2.84708	-2.30622	-1.69537	-1.08392	-0.505846	0.0279085	0.517469	0.962758	1.35319	1.65831	1.82896	1.82602	1.6582	1.38228	1.06671	0.762654	0.499202	0.288792	0.132762	0.0257585	-0.0409008	-0.0768681	-0.0912555	-0.0917799	-0.0843816	-0.0731685	-0.060526	-0.0473129	-0.0331132	-0.0165203
34.7538	28.7008	22.8395	17.37	12.4826	8.32976	4.99751	2.49133	0.742574	-0.368524	-0.983327	-1.24071	-1.26251	-1.14686	-0.966736	-0.771684	-0.591107	-0.438048	-0.31283	-0.206274	-0.102423	0.0190576	0.180479	0.403326	0.704611	1.09196	1.55715	2.06798	2.55918	2.93658	3.11776	3.08908	2.9135	2.67704	2.43488	2.20026	1.96416	1.71706	1.46001	1.20542	0.966917	0.74826	0.548165	0.371038	0.2248	0.113343	0.0354874	-0.0127192	-0.0363136	-0.0403513
66.8212	59.86	52.7855	45.7109	38.7314	31.9404	25.4502	19.4064	13.9826	9.34525	5.60641	2.78865	0.822336	-0.425042	-1.11122	-1.39136	-1.40177	-1.25246	-1.02576	-0.778705	-0.547095	-0.350284	-0.195775	-0.0832827	-0.007981	0.0371006	0.0594216	0.065897	0.0623523	0.0533248	0.0420902	0.0308195	0.0207933	0.0126271	0.0064766	0.00220914	-0.000465007	-0.00189913	-0.00244979	-0.00244272	-0.00215773	-0.00182587	-0.00163303	-0.00172501	-0.00221001	-0.00315561	-0.00457773	-0.0064205	-0.00852673	-0.0106006
204.341	192.417	179.892	166.706	152.841	138.349	123.399	108.287	93.3986	79.1282	65.8058	53.6555	42.7898	33.2322	24.9572	17.9294	12.1188	7.48888	3.97598	1.47546	-0.159393	-1.10342	-1.53526	-1.61613	-1.47872	-1.224	-0.923197	-0.622413	-0.348487	-0.114983	0.0722723	0.21029	0.295745	0.327668	0.314055	0.271167	0.215282	0.157782	0.105456	0.0617086	0.0276184	0.00286086	-0.0135768	-0.0228515	-0.0259115	-0.0232867	-0.0150206	-0.000728355	0.0202281	0.0484316
113.229	102.717	92.0644	81.3877	70.815	60.4919	50.5728	41.2069	32.5292	24.6639	17.7366	11.8716	7.15715	3.60101	1.11291	-0.471747	-1.34986	-1.71595	-1.74152	-1.56555	-1.29252	-0.995033	-0.718828	-0.488532	-0.313176	-0.1909	-0.112665	-0.0649233	-0.0314265	0.00558179	0.0644782	0.163283	0.318233	0.54151	0.837847	1.19973	1.60128	1.99057	2.28402	2.38918	2.26626	1.96137	1.56535	1.15778	0.788505	0.482375	0.246906	0.0786599	-0.0317417	-0.0959491
118.48	102.699	87.2661	72.6825	59.2646	47.1582	36.4017	26.9949	18.9517	12.3097	7.08686	3.22925	0.592282	-1.03537	-1.8887	-2.18999	-2.12806	-1.84959	-1.45872	-1.02182	-0.575145	-0.133671	0.299682	0.724811	1.13537	1.50965	1.80493	1.96916	1.97334	1.83503	1.60763	1.34874	1.09555	0.860222	0.643034	0.447926	0.283561	0.155213	0.0621552	-4.78592e-05	-0.037482	-0.05651	-0.0629063	-0.0613947	-0.0554496	-0.0472987	-0.0380242	-0.0277309	-0.0157372	-0.000792492
31.219	24.5862	18.3254	12.7579	8.11111	4.48732	1.86123	0.112366	-0.927587	-1.43689	-1.57979	-1.49397	-1.28617	-1.03283	-0.783754	-0.566954	-0.393587	-0.262422	-0.163515	-0.0810755	0.0042993	0.113691	0.267831	0.48458	0.775462	1.14096	1.56439	2.00417	2.38717	2.61798	2.62179	2.39592	2.01152	1.56337	1.12616	0.744077	0.436926	0.20794	0.0503061	-0.047961	-0.100529	-0.120541	-0.11938	-0.106157	-0.0876526	-0.0685011	-0.0514938	-0.0379506	-0.0280651	-0.0211891
113.044	100.596	88.282	76.427	65.2387	54.8155	45.188	36.37	28.396	21.3312	15.2528	10.2141	6.21567	3.20148	1.07085	-0.308932	-1.08757	-1.41315	-1.41579	-1.19917	-0.839442	-0.388922	0.116774	0.649584	1.17868	1.65925	2.02459	2.20422	2.1734	1.97687	1.69123	1.37663	1.06462	0.772752	0.516859	0.308872	0.152065	0.042584	-0.02714	-0.0660134	-0.0827252	-0.0848302	-0.0782942	-0.0673822	-0.054756	-0.0416821	-0.0282801	-0.0137912	0.00313065	0.0240972
328.574	308.263	287.183	265.405	243.044	220.283	197.397	174.746	152.77	131.96	112.793	95.6438	80.7003	67.9387	57.1765	48.1555	40.6091	34.2903	28.9745	24.4663	20.6152	17.3256	14.5513	12.2726	10.4716	9.11646	8.15593	7.51375	7.0928	6.79497	6.5422	6.28192	5.98433	5.64211	5.26454	4.86436	4.45098	4.03509	3.63566	3.27761	2.97998	2.74746	2.57183	2.43691	2.32243	2.20709	2.07122	1.89943	1.6837	1.42729
52.2492	44.84	37.4816	30.3256	23.548	17.3485	11.9311	7.45984	4.00734	1.53271	-0.0927527	-1.03944	-1.48296	-1.58247	-1.46978	-1.24593	-0.982385	-0.724801	-0.498083	-0.311538	-0.163573	-0.0456349	0.0545988	0.150602	0.254737	0.376093	0.518188	0.676369	0.83481	0.963661	1.02467	0.993423	0.879107	0.716265	0.540985	0.377899	0.240083	0.13234	0.0540815	0.00160127	-0.0302208	-0.0467573	-0.0529069	-0.0526989	-0.0491347	-0.044157	-0.0386895	-0.0327268	-0.0254503	-0.0153627
284.633	252.728	220.922	189.831	160.077	132.264	106.926	84.4556	65.0571	48.7217	35.2696	24.4274	15.8989	9.40294	4.67048	1.42497	-0.622104	-1.75259	-2.22244	-2.25177	-2.01874	-1.65738	-1.26077	-0.887603	-0.569734	-0.319711	-0.13734	-0.0149716	0.0585657	0.0952645	0.106263	0.100956	0.0866623	0.0686594	0.0504306	0.0340086	0.0203401	0.00962311	0.00159388	-0.0042433	-0.00844106	-0.0114796	-0.0136729	-0.0151006	-0.0155617	-0.0145454	-0.0112276	-0.00450056	0.0069448	0.024463
165.798	144.795	124.183	104.547	86.3712	69.9911	55.5596	43.069	32.4195	23.4898	16.1691	10.3473	5.89534	2.65907	0.460609	-0.894345	-1.60322	-1.84916	-1.78667	-1.53486	-1.1775	-0.767397	-0.333295	0.111853	0.561932	1.00834	1.43066	1.78709	2.0139	2.05745	1.92171	1.67007	1.37922	1.10326	0.867605	0.673976	0.510234	0.365901	0.240836	0.139363	0.0629575	0.00979815	-0.0235209	-0.0408434	-0.0456859	-0.040835	-0.0282115	-0.0089576	0.0163042	0.0470653
131.186	118.606	106.01	93.613	81.612	70.1766	59.4341	49.461	40.3009	31.9892	24.5694	18.0948	12.6141	8.14806	4.67492	2.12553	0.387353	-0.682863	-1.23931	-1.42747	-1.37107	-1.16667	-0.883749	-0.5682	-0.247713	0.0618912	0.350099	0.605289	0.808857	0.933876	0.95777	0.884033	0.745006	0.580197	0.418554	0.276616	0.161875	0.075676	0.0156412	-0.0224881	-0.0435324	-0.0520203	-0.0517	-0.0453231	-0.0346164	-0.0203937	-0.00277335	0.0185217	0.0437884	0.0728897
0.000812062	0.00106748	0.00129998	0.00144928	0.0014285	0.00112185	0.000386368	-0.000940108	-0.00302167	-0.00599454	-0.00992155	-0.0147286	-0.0201224	-0.0254918	-0.0298	-0.031485	-0.0283912	-0.0177561	0.00370061	0.0395192	0.0930106	0.166462	0.259981	0.369942	0.487046	0.594059	0.666053	0.679936	0.630535	0.535046	0.419604	0.30517	0.204092	0.122086	0.0603557	0.0173041	-0.0101389	-0.0255754	-0.0325209	-0.0340489	-0.0326188	-0.0300199	-0.0273706	-0.0251546	-0.0232721	-0.0210873	-0.0174753	-0.01088	0.000592789	0.0190159
4.14444	3.08967	2.1311	1.33216	0.715814	0.274923	-0.0146478	-0.184465	-0.267039	-0.29191	-0.283574	-0.2607	-0.23612	-0.217175	-0.206174	-0.200759	-0.19415	-0.175384	-0.129622	-0.0386735	0.117862	0.360518	0.70642	1.16396	1.72543	2.35737	2.98899	3.50057	3.74563	3.63702	3.21727	2.61932	1.97661	1.37915	0.874832	0.481298	0.196564	0.00728202	-0.105056	-0.159924	-0.175203	-0.165857	-0.143516	-0.116524	-0.0902573	-0.0676186	-0.0495636	-0.0355682	-0.024017	-0.0125158
21.166	16.8628	12.7782	9.10683	5.99441	3.51441	1.6658	0.388134	-0.415583	-0.855387	-1.03638	-1.04833	-0.960939	-0.822939	-0.663448	-0.494518	-0.314328	-0.110737	0.13479	0.44268	0.829844	1.30296	1.85025	2.43137	2.96936	3.36582	3.55201	3.53017	3.35492	3.08746	2.77458	2.45095	2.1456	1.88458	1.68313	1.53396	1.41195	1.29251	1.15879	0.999021	0.812441	0.614825	0.428381	0.268965	0.143483	0.0527275	-0.0059103	-0.0365076	-0.0433307	-0.0301432
403.587	365.381	326.325	286.698	247	208.023	170.798	136.428	105.866	79.7297	58.2132	41.1105	27.9376	18.0917	10.9722	6.03797	2.81989	0.916373	-0.0119244	-0.247736	-0.0313551	0.426582	0.947826	1.40156	1.71634	1.87201	1.87729	1.75575	1.5414	1.27177	0.982102	0.704085	0.461731	0.267082	0.121908	0.0218012	-0.0407013	-0.0739213	-0.0856292	-0.0822592	-0.0685929	-0.0477805	-0.0215962	0.00913975	0.0440159	0.0823837	0.122626	0.161364	0.192638	0.207154
490.396	470.017	447.57	422.322	393.841	362.098	327.462	290.629	252.554	214.37	177.289	142.465	110.874	83.2073	59.8016	40.6578	25.5398	14.0862	5.86478	0.383016	-2.89621	-4.51646	-4.97752	-4.69784	-3.99973	-3.1115	-2.17954	-1.28534	-0.464167	0.276528	0.939893	1.52403	2.008	2.3422	2.46263	2.34332	2.03372	1.62726	1.20684	0.824866	0.507781	0.263909	0.0900507	-0.0233195	-0.0882711	-0.116902	-0.119855	-0.105618	-0.0803572	-0.0481255
67.4121	58.6326	49.8671	41.3036	33.1287	25.5332	18.708	12.8239	8.00415	4.29243	1.63317	-0.113085	-1.12933	-1.60393	-1.70718	-1.57962	-1.32853	-1.02949	-0.730837	-0.459333	-0.226076	-0.0321024	0.126733	0.255604	0.357338	0.429556	0.463813	0.452781	0.401617	0.32733	0.247296	0.172858	0.110003	0.0609486	0.0254291	0.00175907	-0.0124231	-0.0196073	-0.0220989	-0.0218402	-0.0203399	-0.0186723	-0.0174889	-0.0170412	-0.0172025	-0.0174795	-0.0170133	-0.0145834	-0.0086297	0.00267892
0.0110369	0.0124479	0.0124884	0.0101863	0.00432983	-0.00647057	-0.0236438	-0.0484146	-0.0814267	-0.122213	-0.168499	-0.21537	-0.254336	-0.272441	-0.251626	-0.168592	0.00452599	0.298136	0.741254	1.35496	2.14284	3.07791	4.08634	5.03094	5.7251	6.02146	5.91198	5.51231	4.95924	4.34535	3.71806	3.10301	2.51937	1.98201	1.50163	1.08409	0.731111	0.444799	0.226621	0.0724236	-0.0273241	-0.084307	-0.110117	-0.11493	-0.10685	-0.0917018	-0.0731369	-0.0529075	-0.0312371	-0.00725014
44.9105	37.3517	30.0299	23.1583	16.935	11.5461	7.13557	3.75645	1.35334	-0.210559	-1.1093	-1.51957	-1.5999	-1.48045	-1.25999	-1.00736	-0.765283	-0.555247	-0.382249	-0.239172	-0.110534	0.0243294	0.188337	0.403578	0.687612	1.04873	1.47986	1.95102	2.40026	2.73401	2.86306	2.75931	2.46942	2.0766	1.66087	1.27892	0.957221	0.695766	0.481812	0.306228	0.167868	0.0665285	-0.00116938	-0.0405211	-0.0571193	-0.0559625	-0.0410326	-0.0152745	0.0191207	0.0601887
[truncated: 51 more columns]
