# Supplementary material for: Distributions of plantar loads are altered when walking in anxiety-inducing virtual settings but not under cognitive demand
Source: PLoS One. 2026 Apr 20;21(4):e0345075. doi: 10.1371/journal.pone.0345075 (PMC13094994; doi:10.1371/journal.pone.0345075)
Supplement: S1 File — Study data is available here. (ZIP) [file pone.0345075.s001.zip › S1 File. Dataset/ProcRHeel_41DTH.xlsx]

## Sheet: Sheet1
315.25	318.201	320.648	322.24	322.732	321.995	320.015	316.85	312.617	307.47	301.599	295.208	288.502	281.676	274.896	268.278	261.877	255.665	249.522	243.237	236.531	229.082	220.569	210.709	199.309	186.295	171.72	155.764	138.733	121.038	103.17	85.6521	68.9863	53.6128	39.8833	28.0528	18.2748	10.5921	4.91911	1.03995	-1.35578	-2.61355	-3.06275	-2.98668	-2.61024	-2.09911	-1.56582	-1.07915	-0.674457	-0.36346
306.394	306.504	306.201	305.29	303.62	301.095	297.686	293.419	288.367	282.613	276.246	269.352	262.007	254.259	246.125	237.574	228.536	218.903	208.531	197.249	184.89	171.352	156.642	140.909	124.451	107.69	91.1108	75.1876	60.3372	46.8956	35.1095	25.1252	16.9807	10.6112	5.86647	2.53287	0.355711	-0.931881	-1.57495	-1.77692	-1.69922	-1.46646	-1.16953	-0.869451	-0.602828	-0.387629	-0.228631	-0.121912	-0.0582339	-0.0253644
267.306	266.283	264.866	262.854	260.124	256.634	252.415	247.547	242.142	236.323	230.198	223.832	217.22	210.276	202.836	194.679	185.55	175.185	163.37	150.001	135.135	119.033	102.159	85.1301	68.618	53.2333	39.4556	27.6139	17.8903	10.3167	4.77256	1.00574	-1.31302	-2.52889	-2.96233	-2.88785	-2.5234	-2.02935	-1.51445	-1.04498	-0.654793	-0.35489	-0.141463	-0.00229678	0.0785959	0.117868	0.130941	0.131011	0.128629	0.131602
403.841	410.279	416.244	421.293	425.016	427.043	427.056	424.798	420.076	412.751	402.74	390.013	374.608	356.641	336.311	313.902	289.773	264.339	238.041	211.333	184.683	158.569	133.491	109.951	88.4222	69.308	52.8834	39.261	28.3874	20.0581	13.9527	9.69101	6.8876	5.18364	4.26193	3.85757	3.76746	3.84969	4.00777	4.17346	4.29882	4.35337	4.32211	4.20469	4.01538	3.77846	3.51952	3.26415	3.03999	2.8711
421.725	421.271	420.32	418.586	415.835	411.877	406.567	399.792	391.473	381.54	369.921	356.552	341.387	324.412	305.637	285.119	262.988	239.477	214.939	189.848	164.776	140.336	117.106	95.5746	76.1027	58.9102	44.0809	31.5883	21.3389	13.2104	7.05426	2.67157	-0.199439	-1.86491	-2.6368	-2.79787	-2.58245	-2.17062	-1.69058	-1.22576	-0.823859	-0.506095	-0.275523	-0.123688	-0.0355423	0.00722916	0.0241652	0.0349053	0.0586238	0.113586
384.063	388.255	392.174	395.517	398.007	399.402	399.502	398.134	395.145	390.39	383.715	374.952	363.924	350.451	334.373	315.587	294.112	270.145	244.094	216.571	188.352	160.297	133.267	108.023	85.1588	65.0697	47.9438	33.7875	22.4649	13.7386	7.30768	2.83384	-0.0467137	-1.70381	-2.47869	-2.6583	-2.47112	-2.09119	-1.64272	-1.20682	-0.830112	-0.533335	-0.318996	-0.177528	-0.0918765	-0.0406628	-0.000236998	0.0539714	0.146337	0.299644
278.235	281.628	284.874	287.779	290.185	291.956	292.979	293.148	292.345	290.424	287.216	282.538	276.207	268.063	257.986	245.901	231.77	215.607	197.517	177.742	156.69	134.928	113.146	92.0862	72.4496	54.7995	39.5054	26.7475	16.5512	8.81203	3.30501	-0.297129	-2.38156	-3.34175	-3.53403	-3.25356	-2.72676	-2.11446	-1.52101	-1.00593	-0.59582	-0.294968	-0.0939545	0.0239099	0.0781788	0.0885712	0.07361	0.0502075	0.0337995	0.0386698
440.981	445.318	449.327	452.715	455.232	456.685	456.953	455.994	453.819	450.47	445.996	440.434	433.81	426.122	417.342	407.404	396.208	383.617	369.471	353.613	335.916	316.317	294.844	271.64	246.975	221.249	194.974	168.726	143.098	118.66	95.9238	75.3237	57.2014	41.7773	29.1187	19.1319	11.5811	6.1277	2.38739	-0.0135982	-1.40505	-2.06521	-2.22589	-2.07588	-1.76057	-1.38378	-1.01311	-0.687076	-0.422429	-0.220833
165.946	174.215	182.512	190.712	198.679	206.251	213.239	219.436	224.643	228.699	231.494	232.971	233.111	231.914	229.39	225.55	220.399	213.938	206.158	197.038	186.569	174.772	161.727	147.598	132.639	117.19	101.649	86.4224	71.8778	58.3098	45.9385	34.9185	25.3514	17.3007	10.7957	5.81125	2.24014	-0.108735	-1.47808	-2.11948	-2.26167	-2.09451	-1.76397	-1.37407	-0.992495	-0.658056	-0.388346	-0.186607	-0.0472886	0.039707
353.322	357.783	361.803	365.091	367.378	368.42	368.029	366.087	362.525	357.297	350.365	341.698	331.272	319.082	305.167	289.619	272.572	254.18	234.623	214.125	192.976	171.528	150.178	129.331	109.372	90.6465	73.4527	58.0156	44.4644	32.8397	23.1293	15.2945	9.26043	4.87783	1.90898	0.0631429	-0.950257	-1.3883	-1.46373	-1.33831	-1.1202	-0.875619	-0.644575	-0.448876	-0.296544	-0.185874	-0.108483	-0.051773	-0.000685373	0.0609833
404.104	403.429	402.59	401.43	399.802	397.575	394.634	390.865	386.146	380.339	373.271	364.723	354.45	342.195	327.715	310.824	291.442	269.645	245.705	220.104	193.519	166.748	140.611	115.866	93.1419	72.8962	55.3907	40.7015	28.7531	19.3608	12.2613	7.13432	3.62471	1.36886	0.0269943	-0.684239	-0.981479	-1.02703	-0.93885	-0.79313	-0.633428	-0.483296	-0.352946	-0.242316	-0.143796	-0.0446006	0.0710352	0.219613	0.415758	0.668937
287.892	289.769	291.442	292.712	293.441	293.545	292.986	291.732	289.743	286.952	283.249	278.489	272.505	265.135	256.238	245.715	233.517	219.653	204.199	187.318	169.26	150.367	131.056	111.804	93.1094	75.449	59.2373	44.7873	32.3	21.8781	13.5366	7.19878	2.68841	-0.259325	-1.96232	-2.74472	-2.8994	-2.66816	-2.23599	-1.7341	-1.24764	-0.825304	-0.488939	-0.24215	-0.0772788	0.019317	0.0636375	0.0718209	0.059028	0.039114
289.926	293.23	296.301	298.934	300.943	302.142	302.345	301.359	298.994	295.075	289.447	281.983	272.578	261.164	247.73	232.346	215.166	196.428	176.451	155.653	134.546	113.706	93.7138	75.0887	58.2467	43.4786	30.9457	20.6864	12.6275	6.59956	2.35859	-0.389136	-1.96057	-2.66691	-2.78669	-2.54887	-2.12803	-1.64752	-1.18686	-0.790779	-0.478369	-0.251253	-0.100175	-0.00983531	0.0377888	0.0613498	0.0789473	0.10741	0.161763	0.254491
377.17	378.13	378.729	378.667	377.643	375.363	371.553	365.958	358.343	348.488	336.202	321.341	303.835	283.727	261.218	236.68	210.654	183.824	156.984	130.967	106.555	84.3869	64.9003	48.3132	34.639	23.732	15.3433	9.16302	4.84094	2.00365	0.284702	-0.642278	-1.04645	-1.13509	-1.05266	-0.88971	-0.701376	-0.52181	-0.370496	-0.255782	-0.177951	-0.131563	-0.107126	-0.0921599	-0.0718659	-0.0296162	0.0524396	0.192306	0.406245	0.705655
444.959	447.557	449.688	450.943	450.942	449.37	445.992	440.631	433.15	423.43	411.382	396.957	380.154	361.019	339.651	316.215	290.953	264.207	236.426	208.171	180.07	152.751	126.785	102.675	80.8504	61.649	45.2899	31.8441	21.2224	13.1851	7.37927	3.39476	0.819168	-0.718245	-1.52006	-1.81878	-1.79241	-1.57802	-1.27689	-0.958249	-0.664703	-0.418507	-0.227466	-0.0900327	0.000657083	0.0538212	0.0790361	0.0850282	0.0790553	0.0667026
286.85	291.462	295.883	299.889	303.289	305.932	307.697	308.474	308.14	306.566	303.614	299.141	293.005	285.075	275.227	263.361	249.426	233.457	215.598	196.116	175.401	153.95	132.347	111.215	91.1394	72.6156	56.0045	41.5231	29.2635	19.2264	11.3475	5.49495	1.44969	-1.0887	-2.45943	-2.99162	-2.97192	-2.63013	-2.13738	-1.61145	-1.12576	-0.719492	-0.407301	-0.187752	-0.0499192	0.0219171	0.0452201	0.0374899	0.0155823	-0.00431859
389.797	388.695	387.146	384.863	381.59	377.098	371.183	363.656	354.346	343.11	329.834	314.448	296.959	277.482	256.232	233.511	209.693	185.229	160.646	136.528	113.472	92.0398	72.6949	55.7495	41.333	29.415	19.8588	12.4647	6.98662	3.13824	0.608442	-0.90924	-1.68873	-1.95762	-1.89818	-1.65227	-1.32412	-0.984373	-0.676194	-0.421778	-0.228551	-0.0944132	-0.011845	0.0291712	0.0393175	0.0289667	0.00786309	-0.0147654	-0.0298624	-0.0281672
314.141	314.646	314.756	314.19	312.704	310.103	306.256	301.088	294.579	286.734	277.575	267.118	255.369	242.31	227.916	212.181	195.158	176.992	157.936	138.349	118.679	99.4265	81.0973	64.145	48.9303	35.7057	24.6122	15.6777	8.82058	3.85797	0.525295	-1.48952	-2.50768	-2.8272	-2.70085	-2.32675	-1.84902	-1.36414	-0.929956	-0.575152	-0.30806	-0.123968	-0.0107835	0.046956	0.0655266	0.0606189	0.0467654	0.0372867	0.044442	0.079511
222.312	221.996	221.265	219.913	217.806	214.871	211.078	206.407	200.84	194.362	186.961	178.63	169.36	159.13	147.929	135.781	122.785	109.143	95.1457	81.15	67.5319	54.6426	42.7756	32.1583	22.9575	15.2822	9.1741	4.58827	1.38469	-0.653136	-1.77889	-2.2433	-2.26732	-2.0297	-1.66447	-1.26468	-0.888972	-0.569252	-0.318198	-0.13589	-0.015073	0.0549703	0.0858025	0.0882376	0.0715744	0.0434467	0.0100884	-0.0231523	-0.0511602	-0.0684005
349.071	346.673	343.973	340.859	337.237	333.032	328.183	322.615	316.225	308.876	300.393	290.591	279.286	266.321	251.604	235.152	217.112	197.766	177.514	156.839	136.263	116.299	97.4089	79.9671	64.2411	50.3919	38.487	28.5201	20.4308	14.1098	9.3999	6.09494	3.94185	2.66004	1.97686	1.65912	1.53131	1.47737	1.42623	1.33547	1.18573	0.981731	0.748324	0.516633	0.310373	0.14266	0.0195545	-0.0564308	-0.0837732	-0.0602978
203.494	205.179	206.471	207.135	206.928	205.625	203.044	199.072	193.68	186.918	178.898	169.782	159.772	149.088	137.941	126.504	114.885	103.148	91.3377	79.5216	67.8145	56.3926	45.4836	35.3396	26.2065	18.2968	11.7596	6.65101	2.91549	0.396316	-1.12802	-1.89849	-2.14086	-2.04675	-1.76659	-1.41011	-1.05097	-0.733287	-0.478673	-0.292699	-0.170205	-0.0992338	-0.0637082	-0.0451042	-0.0234079	0.0222717	0.113031	0.269	0.507187	0.838003
407.318	404.03	400.289	395.941	390.809	384.691	377.384	368.702	358.498	346.667	333.14	317.895	300.958	282.407	262.376	241.069	218.766	195.813	172.624	149.66	127.411	106.348	86.8676	69.2556	53.6848	40.2275	28.8792	19.5839	12.2466	6.72318	2.80335	0.219396	-1.31486	-2.06962	-2.28346	-2.15568	-1.84176	-1.45428	-1.0682	-0.72792	-0.45504	-0.25527	-0.124094	-0.0509645	-0.0221371	-0.0223551	-0.0356248	-0.0453723	-0.0343238	0.0154877
447.351	444.191	440.42	435.634	429.406	421.306	410.923	397.891	381.914	362.797	340.481	315.086	286.957	256.68	225.054	193.044	161.699	132.032	104.89	80.8673	60.2802	43.2061	29.5387	19.0282	11.3075	5.92609	2.39892	0.256677	-0.912751	-1.44054	-1.57239	-1.47809	-1.26977	-1.02105	-0.778573	-0.567631	-0.396752	-0.262109	-0.151167	-0.0456878	0.0757294	0.235201	0.452778	0.742906	1.10958	1.54156	2.01415	2.49941	2.97297	3.40991
218.093	218.92	219.339	219.082	217.927	215.686	212.207	207.353	201.008	193.093	183.584	172.532	160.073	146.429	131.897	116.827	101.594	86.563	72.0813	58.4608	45.9584	34.7717	25.0467	16.8824	10.3245	5.34654	1.82773	-0.443805	-1.7298	-2.29387	-2.3713	-2.1548	-1.79078	-1.38211	-0.994516	-0.664421	-0.406834	-0.222116	-0.101373	-0.0303754	0.00776263	0.0308888	0.0568257	0.102699	0.1842	0.314469	0.502194	0.7488	1.04436	1.36461
333.894	332.086	330.078	327.777	325.085	321.906	318.153	313.724	308.475	302.179	294.523	285.126	273.601	259.633	243.067	223.976	202.698	179.813	156.076	132.311	109.308	87.7388	68.1243	50.8357	36.1086	24.0363	14.5602	7.48808	2.53206	-0.657052	-2.45857	-3.24503	-3.34809	-3.03879	-2.52251	-1.9434	-1.39364	-0.924322	-0.556448	-0.290553	-0.114478	-0.00907695	0.047919	0.0794546	0.107713	0.153207	0.233965	0.364402	0.553425	0.801605
283.378	280.807	278.333	275.995	273.791	271.656	269.452	266.951	263.827	259.67	254.017	246.4	236.41	223.77	208.414	190.534	170.59	149.265	127.386	105.817	85.3411	66.5886	49.9923	35.7912	24.064	14.7687	7.76161	2.80412	-0.419673	-2.269	-3.10445	-3.25087	-2.97603	-2.48428	-1.91973	-1.37503	-0.90239	-0.524536	-0.244344	-0.0526661	0.0657151	0.127886	0.150135	0.146464	0.127975	0.102828	0.0765427	0.0524782	0.0323489	0.0167176
[truncated: 51 more columns]
