# Supplementary material for: Distributions of plantar loads are altered when walking in anxiety-inducing virtual settings but not under cognitive demand
Source: PLoS One. 2026 Apr 20;21(4):e0345075. doi: 10.1371/journal.pone.0345075 (PMC13094994; doi:10.1371/journal.pone.0345075)
Supplement: S1 File — Study data is available here. (ZIP) [file pone.0345075.s001.zip › S1 File. Dataset/ProcLMed_10STH.xlsx]

## Sheet: Sheet1
-0.752603	0.139399	1.18075	2.48614	4.14346	6.19661	8.64783	11.4882	14.7356	18.444	22.679	27.4866	32.8722	38.7913	45.1526	51.837	58.7217	65.6984	72.6813	79.6104	86.4512	93.1827	99.7768	106.182	112.317	118.064	123.276	127.78	131.403	133.986	135.401	135.581	134.54	132.372	129.252	125.426	121.212	116.997	113.214	110.305	108.665	108.579	110.182	113.434	118.12	123.872	130.237	136.745	142.977	148.607
-1.42863	-1.53238	-1.41511	-0.944265	0.0383631	1.70497	4.21925	7.70052	12.1804	17.5785	23.7255	30.4187	37.4703	44.7284	52.0853	59.4778	66.8875	74.3295	81.8193	89.3292	96.7649	103.968	110.744	116.91	122.307	126.81	130.339	132.885	134.521	135.384	135.642	135.454	134.935	134.145	133.095	131.767	130.131	128.175	125.932	123.482	120.936	118.408	115.994	113.771	111.789	110.097	108.755	107.85	107.492	107.778
-0.5731	-0.785962	-0.997449	-1.16691	-1.23334	-1.11241	-0.696013	0.144207	1.54656	3.64035	6.5212	10.2296	14.7409	19.9667	25.7623	31.9417	38.3045	44.6634	50.8628	56.7882	62.3631	67.54	72.3011	76.6619	80.6594	84.3297	87.6848	90.6961	93.2912	95.3739	96.8603	97.7104	97.9482	97.676	97.0776	96.3956	95.8775	95.7125	95.9932	96.7138	97.7986	99.1388	100.617	102.107	103.462	104.511	105.073	104.982	104.12	102.451
-1.5125	-0.0933885	1.6715	3.97857	6.99136	10.8141	15.4797	20.9565	27.1589	33.9423	41.0988	48.3719	55.4805	62.1477	68.1283	73.2379	77.3775	80.54	82.7959	84.2808	85.1928	85.7757	86.287	86.9859	88.1382	90.0102	92.8433	96.8158	102.002	108.345	115.654	123.634	131.939	140.22	148.153	155.455	161.892	167.279	171.478	174.389	175.946	176.118	174.916	172.426	168.846	164.531	159.996	155.876	152.829	151.413
-1.57324	-1.77721	-1.78393	-1.45392	-0.614124	0.933266	3.39102	6.93213	11.648	17.4928	24.2665	31.6664	39.3732	47.1093	54.659	61.8685	68.6348	74.8899	80.5933	85.7342	90.3468	94.5322	98.4706	102.408	106.626	111.404	116.973	123.481	130.993	139.523	149.059	159.581	171.062	183.451	196.65	210.52	224.881	239.531	254.251	268.816	282.992	296.543	309.232	320.841	331.167	340.045	347.379	353.166	357.5	360.552
-1.53273	-1.63351	-1.49039	-0.960124	0.127336	1.95582	4.69799	8.4786	13.3383	19.219	25.9831	33.4626	41.5147	50.0497	59.0203	68.3932	78.1272	88.1621	98.4139	108.781	119.165	129.478	139.645	149.589	159.217	168.425	177.103	185.157	192.511	199.102	204.892	209.876	214.112	217.754	221.064	224.396	228.139	232.637	238.112	244.614	252.031	260.133	268.643	277.295	285.888	294.311	302.545	310.641	318.691	326.809
-0.717856	-0.89117	-1.01492	-1.03135	-0.86268	-0.411581	0.434282	1.79162	3.76223	6.40429	9.70454	13.5677	17.8281	22.2835	26.7412	31.0536	35.1284	38.9218	42.4219	45.636	48.5987	51.382	54.0783	56.7618	59.4687	62.2006	64.9356	67.6399	70.2796	72.8334	75.299	77.6826	79.9841	82.2007	84.3364	86.4064	88.4382	90.4737	92.567	94.7772	97.1635	99.7875	102.715	106.004	109.68	113.716	118.038	122.538	127.097	131.596
-1.1849	-1.45242	-1.62831	-1.6159	-1.2866	-0.481627	0.97932	3.28107	6.59302	11.0585	16.7937	23.8874	32.4012	42.3747	53.8247	66.743	81.0871	96.7598	113.602	131.417	150.003	169.166	188.704	208.384	227.913	246.925	264.984	281.632	296.448	309.099	319.359	327.128	332.456	335.557	336.812	336.746	335.99	335.202	334.982	335.791	337.898	341.394	346.235	352.305	359.441	367.445	376.067	384.995	393.874	402.342
-0.716233	-0.977385	-1.22377	-1.40513	-1.44647	-1.2449	-0.669878	0.431036	2.22335	4.8761	8.54246	13.3281	19.2661	26.3147	34.3779	43.3373	53.0892	63.5748	74.7793	86.696	99.283	112.44	126.007	139.785	153.58	167.25	180.72	193.98	207.046	219.933	232.627	245.088	257.264	269.106	280.586	291.699	302.46	312.897	323.047	332.947	342.605	351.987	361.022	369.627	377.737	385.334	392.442	399.115	405.404	411.341
-1.09161	-1.44531	-1.77049	-1.98586	-1.97432	-1.57973	-0.608809	1.1586	3.94661	7.94595	13.2749	19.9646	27.976	37.2283	47.6131	58.9956	71.2096	84.0516	97.2839	110.649	123.885	136.744	149.014	160.544	171.235	181.038	189.942	197.973	205.19	211.669	217.514	222.851	227.82	232.558	237.186	241.82	246.576	251.572	256.916	262.673	268.859	275.439	282.333	289.426	296.585	303.671	310.538	317.04	323.026	328.35
35.1292	43.9536	52.3376	59.8975	66.3183	71.3934	75.0407	77.2982	78.3126	78.31	77.5504	76.293	74.7879	73.2796	72.0173	71.2641	71.2899	72.3446	74.6296	78.2677	83.2783	89.5726	96.9753	105.261	114.192	123.551	133.17	142.942	152.808	162.749	172.788	182.959	193.285	203.748	214.279	224.761	235.024	244.849	253.967	262.084	268.944	274.386	278.376	281.002	282.438	282.905	282.648	281.906	280.887	279.753
-1.71581	-0.715617	0.821597	3.13816	6.45012	10.8976	16.4926	23.0934	30.4235	38.1234	45.8113	53.1384	59.8256	65.687	70.6438	74.7242	78.0486	80.8086	83.2397	85.5858	88.0652	90.8423	94.0116	97.5922	101.533	105.731	110.062	114.411	118.688	122.837	126.824	130.635	134.272	137.757	141.132	144.459	147.813	151.282	154.953	158.902	163.186	167.847	172.916	178.411	184.332	190.641	197.251	204.03	210.822	217.483
-0.673706	-0.914557	-1.14938	-1.32967	-1.38346	-1.21239	-0.691505	0.325825	1.99532	4.45913	7.81646	12.0968	17.2511	23.172	29.731	36.7972	44.2315	51.8763	59.5624	67.1266	74.4359	81.4047	88.0026	94.2537	100.232	106.057	111.886	117.904	124.309	131.282	138.94	147.305	156.305	165.8	175.626	185.632	195.7	205.76	215.797	225.85	235.996	246.315	256.861	267.669	278.755	290.108	301.694	313.452	325.289	337.084
-0.292839	-0.405909	-0.517505	-0.607631	-0.645676	-0.588886	-0.382021	0.0408477	0.751336	1.81688	3.28814	5.1953	7.55462	10.372	13.6418	17.3431	21.4241	25.7863	30.2865	34.7598	39.0462	43.0179	46.6051	49.8016	52.6422	55.1811	57.4899	59.6588	61.802	64.0677	66.637	69.705	73.4501	78.0066	83.4473	89.7745	96.9172	104.755	113.156	121.999	131.182	140.621	150.247	160.008	169.86	179.745	189.59	199.304	208.779	217.901
-1.1633	-1.62532	-2.0986	-2.50291	-2.71484	-2.56076	-1.81426	-0.201786	2.57893	6.82313	12.7697	20.5548	30.1862	41.5427	54.3979	68.4605	83.4189	98.9787	114.88	130.896	146.817	162.427	177.499	191.816	205.189	217.486	228.622	238.56	247.302	254.885	261.395	266.966	271.764	275.966	279.747	283.269	286.664	290.01	293.339	296.646	299.898	303.026	305.921	308.43	310.362	311.504	311.645	310.614	308.375	305.124
-0.502808	-0.720043	-0.95192	-1.16505	-1.30636	-1.29919	-1.04112	-0.405049	0.753796	2.58307	5.2122	8.73483	13.2035	18.6334	25.0102	32.2944	40.4205	49.2921	58.7792	68.7154	78.8932	89.068	98.9811	108.391	117.1	124.969	131.929	137.987	143.229	147.828	152.03	156.098	160.256	164.656	169.365	174.364	179.563	184.828	190.012	194.978	199.621	203.867	207.671	211.02	213.952	216.56	218.985	221.392	223.944	226.774
-0.812455	-1.08156	-1.32928	-1.49569	-1.49402	-1.2081	-0.493456	0.815078	2.88635	5.86401	9.83749	14.8279	20.7852	27.5957	35.1105	43.1869	51.7255	60.6815	70.038	79.7633	89.7779	99.9458	110.097	120.069	129.739	139.023	147.862	156.215	164.068	171.442	178.395	185.008	191.375	197.589	203.746	209.942	216.264	222.764	229.437	236.218	242.986	249.578	255.809	261.515	266.611	271.111	275.125	278.802	282.281	285.666
-1.15852	-1.44246	-1.65401	-1.69948	-1.45243	-0.754205	0.579143	2.74316	5.92725	10.2944	15.9608	22.9778	31.316	40.8541	51.3801	62.6104	74.2271	85.9181	97.4061	108.463	118.925	128.708	137.828	146.392	154.589	162.677	170.948	179.676	189.047	199.124	209.836	221.011	232.418	243.834	255.08	266.057	276.741	287.171	297.426	307.606	317.819	328.165	338.719	349.513	360.528	371.696	382.9	393.998	404.85	415.336
-1.28493	-0.880618	-0.219383	0.850312	2.47998	4.79957	7.89675	11.8126	16.5639	22.176	28.7019	36.2281	44.8742	54.7867	66.1135	78.9454	93.2393	108.751	125.011	141.362	157.048	171.324	183.559	193.302	200.3	204.497	206.025	205.181	202.387	198.158	193.056	187.632	182.355	177.557	173.384	169.81	166.669	163.724	160.729	157.473	153.812	149.693	145.176	140.456	135.856	131.776	128.604	126.607	125.868	126.279
-1.75678	-1.97358	-1.96961	-1.58719	-0.631696	1.11805	3.88728	7.87436	13.231	20.0657	28.4552	38.4433	50.0269	63.1342	77.6083	93.2109	109.634	126.513	143.44	160.002	175.809	190.537	203.969	216.009	226.66	236.001	244.161	251.305	257.604	263.21	268.231	272.713	276.632	279.909	282.442	284.133	284.912	284.739	283.583	281.409	278.172	273.838	268.421	262.042	254.969	247.615	240.501	234.18	229.15	225.801
-2.2181	-2.59109	-2.73151	-2.44872	-1.49956	0.402772	3.5657	8.27773	14.7582	23.106	33.2559	44.9578	57.8071	71.32	85.0185	98.4893	111.411	123.562	134.817	145.134	154.546	163.14	171.048	178.436	185.526	192.612	200.072	208.317	217.689	228.365	240.315	253.332	267.096	281.255	295.485	309.543	323.281	336.65	349.664	362.357	374.726	386.707	398.174	408.958	418.861	427.682	435.259	441.496	446.387	450.026
-1.16877	-1.37851	-1.47269	-1.3516	-0.887155	0.0731247	1.69466	4.13603	7.52445	11.9336	17.3711	23.7802	31.0532	39.0523	47.637	56.6932	66.1438	75.9333	86.012	96.3282	106.81	117.351	127.809	138.024	147.841	157.119	165.751	173.671	180.846	187.273	192.95	197.867	201.996	205.3	207.763	209.422	210.386	210.84	211.033	211.25	211.759	212.749	214.294	216.385	218.973	222.018	225.498	229.403	233.712	238.368
-0.970906	-1.05412	-0.995649	-0.706889	-0.0806561	1.00152	2.65491	4.9694	7.98476	11.6751	15.9575	20.725	25.8818	31.3577	37.1053	43.0911	49.2884	55.6737	62.2222	68.9053	75.6832	82.4969	89.2774	95.9778	102.612	109.27	116.089	123.219	130.779	138.826	147.33	156.159	165.09	173.833	182.079	189.535	195.949	201.134	204.98	207.48	208.719	208.855	208.085	206.606	204.589	202.181	199.532	196.805	194.185	191.864
-1.07281	-1.0148	-0.748037	-0.160811	0.870697	2.46844	4.73001	7.70463	11.384	15.7174	20.6445	26.123	32.1324	38.6596	45.677	53.1174	60.8665	68.7799	76.708	84.5191	92.1194	99.4653	106.563	113.455	120.198	126.831	133.356	139.746	145.957	151.937	157.654	163.112	168.367	173.537	178.812	184.461	190.812	198.185	206.817	216.811	228.108	240.508	253.705	267.348	281.091	294.626	307.705	320.147	331.842	342.747
-2.5726	-2.98999	-3.1211	-2.74424	-1.57816	0.706979	4.4616	10.0078	17.5777	27.2533	38.9311	52.3359	67.0774	82.7238	98.8703	115.193	131.47	147.572	163.445	179.09	194.52	209.727	224.652	239.176	253.119	266.261	278.348	289.1	298.222	305.432	310.481	313.192	313.494	311.438	307.192	301.012	293.23	284.246	274.52	264.541	254.79	245.717	237.714	231.094	226.063	222.696	220.932	220.608	221.51	223.432
-0.489305	-0.722347	-0.979784	-1.23069	-1.42367	-1.48222	-1.30154	-0.748428	0.333544	2.11299	4.76037	8.44651	13.342	19.6011	27.3372	36.6024	47.3644	59.4788	72.6812	86.6067	100.826	114.887	128.361	140.893	152.24	162.28	171.003	178.484	184.86	190.324	195.098	199.41	203.468	207.462	211.552	215.851	220.418	225.275	230.417	235.824	241.451	247.209	252.942	258.415	263.335	267.393	270.326	271.966	272.281	271.393
37.0336	45.4636	53.6341	61.2499	68.1004	74.075	79.1567	83.3968	86.886	89.7321	92.0387	93.8847	95.3228	96.4109	97.2498	97.9991	98.8688	100.101	101.951	104.657	108.401	113.267	119.212	126.078	133.632	141.627	149.851	158.147	166.428	174.674	182.94	191.343	200.049	209.248	219.13	229.845	241.448	253.866	266.882	280.181	293.424	306.292	318.487	329.717	339.687	348.126	354.81	359.583	362.367	363.177
-1.60981	1.1613	4.34697	8.16293	12.7568	18.1735	24.3607	31.2159	38.6419	46.5755	54.9844	63.8439	73.1082	82.6872	92.4545	102.286	112.094	121.841	131.547	141.294	151.214	161.455	172.15	183.395	195.231	207.622	220.448	233.507	246.532	259.225	271.286	282.446	292.484	301.229	308.555	314.361	318.554	321.066	321.876	321.045	318.776	315.468	311.742	308.352	306.023	305.278	306.351	309.208	313.627	319.278
-0.669374	-0.870589	-1.04365	-1.13797	-1.08198	-0.781992	-0.124354	1.01697	2.7673	5.23601	8.50314	12.6134	17.5792	23.3803	29.9562	37.1959	44.9263	52.906	60.8422	68.4246	75.3649	81.4411	86.5324	90.6257	93.7965	96.173	97.8986	99.1171	99.974	100.609	101.138	101.631	102.107	102.53	102.83	102.946	102.856	102.587	102.201	101.763	101.339	101	100.819	100.862	101.156	101.677	102.351	103.066	103.702	104.171
-1.14737	-1.51698	-1.85573	-2.0782	-2.0615	-1.6419	-0.616811	1.24427	4.17637	8.38366	13.9975	21.0415	29.4209	38.9377	49.3171	60.2463	71.4215	82.5719	93.4567	103.865	113.63	122.647	130.886	138.39	145.266	151.678	157.843	164.003	170.387	177.172	184.459	192.248	200.442	208.871	217.344	225.691	233.786	241.546	248.896	255.734	261.911	267.235	271.502	274.526	276.175	276.379	275.136	272.496	268.566	263.489
[truncated: 51 more columns]
