# Supplementary material for: Distributions of plantar loads are altered when walking in anxiety-inducing virtual settings but not under cognitive demand
Source: PLoS One. 2026 Apr 20;21(4):e0345075. doi: 10.1371/journal.pone.0345075 (PMC13094994; doi:10.1371/journal.pone.0345075)
Supplement: S1 File — Study data is available here. (ZIP) [file pone.0345075.s001.zip › S1 File. Dataset/ProcL_42STH.xlsx]

## Sheet: Sheet1
0.0527142	0.0985504	0.14341	0.185958	0.225366	0.26135	0.294076	0.323983	0.351589	0.377348	0.401556	0.424319	0.445589	0.465222	0.483038	0.498879	0.512662	0.524426	0.534319	0.542556	0.549385	0.555079	0.559944	0.564317	0.568542	0.572907	0.577612	0.582758	0.588388	0.594539	0.601306	0.608879	0.617546	0.627655	0.639546	0.653477	0.669591	0.687897	0.708291	0.730578	0.754468	0.779561	0.805331	0.831125	0.856191	0.87973	0.900956	0.919174	0.933873	0.944781
0.0574283	0.110261	0.161904	0.211116	0.257097	0.299231	0.337082	0.370559	0.399948	0.425779	0.448661	0.469172	0.487784	0.504818	0.520456	0.534808	0.548002	0.56025	0.571889	0.58339	0.595326	0.608312	0.622931	0.63967	0.658876	0.680721	0.705181	0.732032	0.76085	0.791015	0.821739	0.852144	0.881365	0.90862	0.933234	0.95464	0.972364	0.985983	0.995058	0.998999	0.996871	0.9872	0.967853	0.936076	0.888743	0.822878	0.736547	0.630182	0.508381	0.380898
0.0374414	0.081015	0.125046	0.169079	0.212669	0.255279	0.296304	0.335179	0.371483	0.404976	0.435608	0.463537	0.489115	0.512839	0.535264	0.556904	0.578185	0.599441	0.620931	0.64284	0.665274	0.688257	0.711731	0.735569	0.759595	0.783581	0.807262	0.830351	0.852542	0.873505	0.892891	0.910356	0.925574	0.938241	0.948098	0.954969	0.958809	0.959748	0.958112	0.954395	0.949201	0.943166	0.936895	0.930926	0.925731	0.921722	0.919217	0.918407	0.919333	0.921886
0.0359515	0.0777736	0.120796	0.164893	0.209737	0.254709	0.29895	0.34151	0.381482	0.418103	0.450826	0.479394	0.503908	0.524886	0.543234	0.560127	0.576843	0.594584	0.614326	0.636726	0.662092	0.690392	0.721253	0.753995	0.7877	0.821294	0.853646	0.883637	0.910245	0.932638	0.950244	0.962772	0.970213	0.97281	0.970982	0.965263	0.956268	0.944687	0.931267	0.916798	0.902112	0.888079	0.87557	0.865383	0.858173	0.854393	0.854248	0.857662	0.864282	0.873516
0.0700055	0.112461	0.153835	0.192852	0.228481	0.260062	0.287376	0.310649	0.330462	0.347616	0.362987	0.377413	0.391594	0.406042	0.421061	0.436789	0.453278	0.470594	0.488867	0.508274	0.528986	0.551126	0.574749	0.59979	0.626025	0.653065	0.680438	0.707691	0.734441	0.760377	0.785241	0.808797	0.830819	0.851108	0.869484	0.885775	0.899831	0.91157	0.921	0.928216	0.933366	0.936645	0.938282	0.938538	0.937686	0.936022	0.93385	0.931455	0.929076	0.926898
0.0432916	0.0745644	0.105715	0.136182	0.165617	0.193964	0.221462	0.248561	0.275786	0.303604	0.332317	0.361989	0.392425	0.423207	0.453784	0.48356	0.511987	0.53864	0.563286	0.585899	0.606657	0.625899	0.644074	0.661691	0.679269	0.697275	0.716062	0.735842	0.75669	0.778568	0.801309	0.824582	0.847882	0.870558	0.891882	0.911122	0.927631	0.940923	0.950707	0.956918	0.959722	0.959509	0.956856	0.952469	0.947133	0.941633	0.936694	0.93293	0.930816	0.93064
0.0649253	0.111912	0.159128	0.20593	0.251772	0.296221	0.338959	0.379803	0.418712	0.45573	0.490921	0.524341	0.556006	0.585875	0.613898	0.640114	0.664729	0.688073	0.710516	0.732403	0.753976	0.775338	0.796461	0.817193	0.837286	0.856445	0.874376	0.890803	0.905464	0.918111	0.928532	0.936561	0.942113	0.94523	0.946098	0.945048	0.942531	0.939085	0.935307	0.931811	0.929166	0.92783	0.928075	0.929909	0.933077	0.937146	0.94163	0.946095	0.950221	0.953813
0.0389723	0.106096	0.172426	0.236235	0.295758	0.349547	0.396766	0.437243	0.471328	0.499711	0.523263	0.542913	0.559566	0.574048	0.587106	0.599438	0.611701	0.624477	0.638244	0.653365	0.670096	0.688576	0.708837	0.730786	0.754194	0.778691	0.803815	0.829065	0.853921	0.877847	0.900298	0.920757	0.938791	0.954088	0.966447	0.975746	0.981947	0.985103	0.98536	0.982964	0.97829	0.971864	0.964329	0.956393	0.948751	0.941994	0.936551	0.932687	0.930523	0.930056
0.0670619	0.124573	0.181036	0.234829	0.284898	0.330802	0.372585	0.410577	0.445184	0.476771	0.505635	0.532041	0.5563	0.578835	0.600213	0.621119	0.642266	0.664299	0.6877	0.71272	0.739346	0.767282	0.795947	0.824537	0.852161	0.878031	0.901565	0.922395	0.940312	0.955214	0.967101	0.976056	0.98223	0.985808	0.986987	0.985977	0.983022	0.978429	0.972582	0.96593	0.958964	0.952202	0.946178	0.941406	0.938319	0.937217	0.93821	0.941181	0.94577	0.951431
0.058243	0.100832	0.145146	0.191247	0.239024	0.28824	0.338609	0.389766	0.441198	0.492239	0.54211	0.589997	0.63515	0.677033	0.71544	0.750504	0.782594	0.812154	0.83957	0.865102	0.888871	0.910857	0.930906	0.948759	0.964097	0.976604	0.986022	0.992218	0.995224	0.995226	0.992531	0.98753	0.980667	0.972421	0.963286	0.953756	0.944327	0.935474	0.927634	0.921189	0.916479	0.913786	0.913292	0.915034	0.918895	0.924608	0.931769	0.939879	0.948421	0.956929
0.0611202	0.0931282	0.125627	0.158401	0.191316	0.224408	0.257897	0.292143	0.327549	0.364455	0.403023	0.443188	0.484663	0.527	0.569672	0.612156	0.653975	0.694708	0.734009	0.771593	0.807197	0.840553	0.871386	0.899438	0.924445	0.946108	0.964105	0.978145	0.988037	0.993734	0.99538	0.993313	0.988047	0.980244	0.970681	0.960216	0.949745	0.94014	0.932148	0.926308	0.922923	0.922072	0.923621	0.92724	0.932483	0.938859	0.94588	0.95308	0.960046	0.966448
0.0178993	0.0588753	0.0999159	0.140461	0.180249	0.218971	0.256137	0.291165	0.323526	0.352846	0.378973	0.401987	0.422103	0.439543	0.454472	0.466995	0.47718	0.485085	0.490776	0.494361	0.496033	0.496109	0.495044	0.493412	0.491846	0.490959	0.491258	0.493108	0.496719	0.502185	0.509539	0.518844	0.530226	0.543834	0.559791	0.57815	0.59886	0.621767	0.646626	0.673109	0.700813	0.729264	0.757917	0.786167	0.813365	0.838853	0.861985	0.882148	0.898824	0.911659
0.0697491	0.120135	0.169896	0.217829	0.262724	0.303512	0.33945	0.370238	0.396031	0.41737	0.435083	0.450151	0.463564	0.476165	0.488567	0.501125	0.513987	0.527148	0.540521	0.554011	0.567562	0.581161	0.594852	0.608736	0.622926	0.637483	0.652393	0.667576	0.682896	0.698201	0.713372	0.728349	0.743146	0.757847	0.772575	0.787425	0.802404	0.817383	0.832071	0.846053	0.858883	0.870135	0.879423	0.886432	0.890994	0.893145	0.893096	0.891182	0.887856	0.883697
0.0226099	0.0817462	0.140379	0.197152	0.250895	0.300847	0.346762	0.388836	0.42755	0.463523	0.497387	0.529664	0.560658	0.590414	0.618796	0.645632	0.670845	0.694518	0.71688	0.738237	0.758895	0.779099	0.799006	0.818656	0.837933	0.856552	0.874104	0.890137	0.90422	0.915966	0.925037	0.931181	0.934272	0.934333	0.931533	0.926193	0.918788	0.909928	0.900305	0.890652	0.881731	0.874287	0.868977	0.866285	0.866443	0.869398	0.87483	0.88222	0.89094	0.900324
0.0284408	0.0943919	0.159312	0.22143	0.279036	0.33082	0.376118	0.414942	0.447851	0.475758	0.49975	0.520948	0.540414	0.559091	0.577772	0.597083	0.617451	0.639081	0.661968	0.685955	0.710809	0.736253	0.761957	0.78752	0.812463	0.836221	0.858168	0.877709	0.894362	0.907817	0.917957	0.92486	0.92876	0.93	0.929009	0.926272	0.92232	0.917703	0.912965	0.908601	0.905016	0.902478	0.901099	0.900837	0.901537	0.903003	0.905068	0.90763	0.910663	0.914193
0.0433444	0.105722	0.167423	0.2271	0.28349	0.335631	0.3831	0.426103	0.465344	0.501757	0.536276	0.569668	0.602471	0.635021	0.66754	0.700194	0.733076	0.766162	0.799266	0.832013	0.86387	0.894175	0.922187	0.947151	0.968387	0.985387	0.997885	1.00588	1.00961	1.00951	1.00611	1.00004	0.991982	0.982667	0.972802	0.963031	0.953923	0.945982	0.939605	0.935044	0.932387	0.931573	0.932405	0.934595	0.937801	0.941656	0.945819	0.950016	0.95404	0.95771
0.0625524	0.12218	0.180812	0.23691	0.289427	0.337806	0.381922	0.422006	0.458492	0.491855	0.522517	0.550835	0.577149	0.601861	0.625441	0.648367	0.671029	0.69367	0.716366	0.739039	0.761487	0.783463	0.804749	0.825186	0.844658	0.863047	0.880201	0.89594	0.910071	0.922421	0.932869	0.941362	0.947901	0.952509	0.955236	0.956168	0.955442	0.953258	0.949884	0.94564	0.940895	0.936079	0.931673	0.928167	0.925963	0.925275	0.926083	0.92816	0.931163	0.934738
0.0370174	0.102316	0.166772	0.228889	0.28743	0.341525	0.390772	0.435281	0.475579	0.512416	0.546569	0.578713	0.60934	0.638743	0.667054	0.694324	0.720589	0.745901	0.770316	0.793861	0.816525	0.838252	0.858926	0.878359	0.896253	0.912178	0.925599	0.935995	0.942986	0.946421	0.946437	0.943456	0.938117	0.931186	0.923499	0.915886	0.909082	0.903656	0.899977	0.898215	0.898377	0.900319	0.903748	0.908246	0.913322	0.918471	0.923207	0.927106	0.929827	0.931137
0.0655591	0.111111	0.155786	0.198479	0.238479	0.275513	0.309718	0.341582	0.371837	0.401323	0.430846	0.461038	0.492244	0.524456	0.557322	0.590242	0.622545	0.653671	0.68328	0.711283	0.737829	0.763205	0.787715	0.811571	0.834852	0.857483	0.879214	0.899625	0.918184	0.934345	0.947655	0.957822	0.964759	0.968567	0.969523	0.968055	0.964702	0.960071	0.95478	0.949401	0.944405	0.940109	0.936685	0.934201	0.93265	0.93197	0.932061	0.932809	0.934102	0.935821
0.0456537	0.0669063	0.088475	0.110228	0.13215	0.15434	0.176988	0.200334	0.224612	0.250025	0.276737	0.304848	0.334349	0.365067	0.396668	0.428701	0.460635	0.491899	0.521926	0.550224	0.576462	0.600506	0.622399	0.642344	0.660668	0.677753	0.69397	0.709639	0.72502	0.740323	0.755704	0.771236	0.786911	0.80266	0.818374	0.833886	0.84896	0.863312	0.876638	0.888641	0.899066	0.90773	0.914537	0.919476	0.922631	0.924182	0.924384	0.923525	0.921902	0.919809
0.0541272	0.101452	0.14767	0.191476	0.232187	0.269767	0.304708	0.337845	0.37015	0.40254	0.43572	0.470085	0.505711	0.542411	0.579806	0.617378	0.654509	0.690535	0.724823	0.756853	0.786288	0.813013	0.83712	0.858845	0.878492	0.896347	0.912592	0.927263	0.940243	0.951293	0.960114	0.966434	0.970086	0.971047	0.969455	0.965597	0.959879	0.952795	0.944893	0.936724	0.92878	0.921464	0.915082	0.909852	0.905934	0.903434	0.902394	0.90281	0.904651	0.907859
0.0226089	0.0761392	0.128894	0.179546	0.227089	0.271025	0.311409	0.348752	0.383812	0.417382	0.450099	0.482317	0.514063	0.545074	0.574935	0.603288	0.629988	0.65513	0.678945	0.701692	0.723587	0.744778	0.765327	0.78521	0.804346	0.82262	0.839889	0.855981	0.870686	0.88377	0.895012	0.904265	0.911472	0.916688	0.920093	0.921988	0.922737	0.922698	0.922175	0.921422	0.920649	0.920002	0.919549	0.919314	0.919324	0.919626	0.920272	0.921302	0.922732	0.924559
0.0250939	0.0957204	0.165168	0.231503	0.292855	0.347717	0.395185	0.435014	0.467551	0.493593	0.514243	0.530775	0.54452	0.55675	0.568604	0.58104	0.594809	0.610454	0.6283	0.648447	0.670793	0.695064	0.720829	0.747514	0.774459	0.801001	0.826531	0.850518	0.872504	0.8921	0.909001	0.922983	0.933898	0.941661	0.946265	0.947817	0.946566	0.942928	0.937469	0.930832	0.923659	0.916561	0.910085	0.904685	0.900707	0.898371	0.897754	0.898803	0.901349	0.905112
0.0549028	0.0948734	0.135122	0.175144	0.214436	0.252544	0.289133	0.324054	0.357376	0.389349	0.42032	0.45065	0.480694	0.51079	0.541269	0.572433	0.604515	0.637598	0.671554	0.706056	0.740646	0.774779	0.807881	0.839373	0.86868	0.89522	0.918443	0.937914	0.953366	0.964726	0.97212	0.975855	0.976394	0.974319	0.970296	0.965028	0.959194	0.953395	0.948092	0.943566	0.939914	0.937092	0.934984	0.933463	0.932448	0.931916	0.931897	0.932426	0.933504	0.9351
0.060986	0.0913058	0.120328	0.146938	0.170704	0.191882	0.21125	0.229853	0.248752	0.268819	0.290626	0.314413	0.340145	0.367593	0.396463	0.426514	0.457643	0.489891	0.523411	0.558416	0.595075	0.633405	0.673179	0.713875	0.754699	0.794652	0.832653	0.867645	0.898677	0.924951	0.945881	0.961178	0.97089	0.975359	0.975145	0.970973	0.963676	0.954149	0.943308	0.932066	0.921315	0.911907	0.90463	0.900161	0.898953	0.90108	0.90621	0.913752	0.923047	0.933493
0.0527251	0.0981309	0.143264	0.187193	0.228899	0.267449	0.302196	0.332891	0.359699	0.383157	0.40406	0.423335	0.441894	0.460493	0.47963	0.499508	0.520065	0.541064	0.56217	0.583013	0.603219	0.622455	0.64045	0.657028	0.672121	0.685771	0.698117	0.709385	0.719877	0.729947	0.739999	0.750459	0.761725	0.774113	0.787804	0.802816	0.819033	0.836261	0.854243	0.872634	0.890951	0.908575	0.924802	0.938918	0.950295	0.958471	0.963177	0.964355	0.962156	0.956926
0.0597281	0.114623	0.169727	0.224092	0.276842	0.327162	0.374287	0.417531	0.456389	0.490677	0.520593	0.546679	0.569723	0.590657	0.610483	0.630218	0.650821	0.673101	0.697624	0.724639	0.754043	0.785398	0.818003	0.851005	0.883504	0.914649	0.943702	0.970051	0.993165	1.01256	1.02781	1.03858	1.04471	1.04626	1.04349	1.0369	1.02719	1.0152	1.00181	0.987862	0.9742	0.961582	0.950645	0.941843	0.935418	0.931389	0.92959	0.92973	0.931451	0.934385
[truncated: 51 more columns]
