# Supplementary material for: Distributions of plantar loads are altered when walking in anxiety-inducing virtual settings but not under cognitive demand
Source: PLoS One. 2026 Apr 20;21(4):e0345075. doi: 10.1371/journal.pone.0345075 (PMC13094994; doi:10.1371/journal.pone.0345075)
Supplement: S1 File — Study data is available here. (ZIP) [file pone.0345075.s001.zip › S1 File. Dataset/ProcR_21DTL.xlsx]

## Sheet: Sheet1
0.0520632	0.104724	0.15873	0.213782	0.269401	0.324882	0.379318	0.431697	0.481108	0.526973	0.56916	0.607919	0.643773	0.67745	0.709802	0.741686	0.773819	0.806686	0.840478	0.875086	0.910124	0.944987	0.978895	1.01097	1.04038	1.06646	1.08886	1.10741	1.12217	1.13329	1.14101	1.14554	1.14701	1.14555	1.14128	1.13441	1.1252	1.11398	1.10108	1.08682	1.07152	1.05556	1.03932	1.02321	1.00758	0.992741	0.979001	0.966674	0.956062	0.947365
0.0655966	0.128077	0.193365	0.261692	0.332955	0.40648	0.480961	0.554587	0.625291	0.691064	0.750292	0.802069	0.846361	0.883943	0.916151	0.9445	0.970322	0.994577	1.01783	1.04027	1.06184	1.08228	1.10125	1.11836	1.13319	1.14533	1.15448	1.16043	1.16312	1.16265	1.15933	1.1536	1.14595	1.13683	1.12661	1.11562	1.1041	1.0922	1.08002	1.06759	1.055	1.04238	1.02995	1.01799	1.00681	0.996754	0.988184	0.981422	0.976648	0.973901
0.0436582	0.0978032	0.152637	0.207583	0.262012	0.31523	0.366473	0.414983	0.460204	0.501922	0.540272	0.575686	0.608812	0.640409	0.671241	0.701981	0.733178	0.76524	0.798397	0.832644	0.867714	0.903095	0.938078	0.971863	1.00369	1.03297	1.05925	1.08225	1.10177	1.11772	1.13011	1.13899	1.14442	1.14647	1.14528	1.14111	1.13431	1.12537	1.1148	1.10308	1.09065	1.07789	1.06519	1.05289	1.04134	1.03079	1.02143	1.01338	1.00671	1.00152
0.0739336	0.126734	0.181993	0.239944	0.300379	0.362504	0.424942	0.485924	0.543598	0.596398	0.643385	0.684443	0.720233	0.751972	0.78116	0.809274	0.8375	0.866548	0.896615	0.927466	0.958608	0.989428	1.01928	1.04755	1.07368	1.09721	1.11777	1.13507	1.14885	1.15887	1.16489	1.16678	1.16461	1.15863	1.14934	1.13739	1.12352	1.10856	1.09337	1.0788	1.06569	1.05473	1.04644	1.04106	1.03858	1.0386	1.04026	1.04209	1.04191	1.03687
0.0639152	0.104455	0.147296	0.192989	0.241765	0.293325	0.346836	0.401107	0.454853	0.506903	0.556379	0.602869	0.64653	0.68801	0.728187	0.76788	0.807674	0.847839	0.888286	0.928577	0.96803	1.00583	1.04115	1.07323	1.10151	1.12568	1.14558	1.16118	1.17249	1.1796	1.18262	1.18177	1.17735	1.16979	1.15954	1.14703	1.13272	1.11708	1.10059	1.08371	1.06692	1.05068	1.03544	1.02166	1.00977	1.00012	0.99291	0.988208	0.985896	0.985697
0.0399674	0.0740936	0.10981	0.147338	0.18695	0.228866	0.273137	0.319554	0.367573	0.416313	0.464616	0.511151	0.554598	0.593928	0.628644	0.658849	0.685164	0.708568	0.730218	0.751276	0.772771	0.795494	0.819957	0.846363	0.874599	0.904288	0.934867	0.965639	0.995809	1.02456	1.05115	1.07503	1.09583	1.11332	1.1274	1.13808	1.14546	1.14975	1.15115	1.14992	1.14628	1.14044	1.1326	1.12302	1.11202	1.10007	1.08765	1.0752	1.06308	1.05159
0.078099	0.115597	0.155547	0.198502	0.244619	0.293495	0.344197	0.395416	0.445665	0.493555	0.53811	0.579027	0.616725	0.65217	0.686568	0.721062	0.756503	0.793304	0.8314	0.870319	0.909322	0.947546	0.984113	1.01824	1.04937	1.07715	1.10148	1.1223	1.13965	1.15349	1.16378	1.17042	1.17331	1.17239	1.16771	1.15947	1.14801	1.13382	1.11752	1.0998	1.08138	1.06295	1.04512	1.02846	1.01351	1.00069	0.990311	0.982508	0.977286	0.974573
0.0807339	0.130518	0.182588	0.237261	0.29457	0.354084	0.41489	0.475729	0.535215	0.592059	0.645257	0.69425	0.738971	0.779774	0.817265	0.852129	0.884984	0.916265	0.946156	0.974604	1.00139	1.02623	1.04889	1.06922	1.08707	1.10231	1.11478	1.12434	1.13091	1.13448	1.13513	1.13299	1.12833	1.12155	1.11315	1.10364	1.09343	1.08276	1.07176	1.0605	1.04913	1.03785	1.02693	1.01667	1.00736	0.999228	0.992471	0.987194	0.983438	0.981199
0.0758551	0.128158	0.183258	0.241583	0.303191	0.367545	0.433447	0.499169	0.562715	0.62212	0.675757	0.722663	0.762725	0.796646	0.825701	0.851427	0.875316	0.898608	0.922157	0.946397	0.971361	0.996761	1.02205	1.04653	1.06943	1.09014	1.1082	1.12336	1.13551	1.14459	1.15056	1.15343	1.15327	1.15026	1.14465	1.13678	1.12696	1.11556	1.10295	1.08956	1.07583	1.06225	1.0493	1.03741	1.02692	1.01806	1.01095	1.00568	1.00229	1.00074
0.0455336	0.0888444	0.133923	0.180905	0.229767	0.280205	0.3316	0.383083	0.433668	0.482436	0.528741	0.572372	0.613594	0.652999	0.691294	0.729129	0.766995	0.805132	0.843485	0.881736	0.919399	0.955902	0.990673	1.02319	1.05302	1.07981	1.10332	1.1233	1.13951	1.15175	1.15989	1.16387	1.16379	1.15991	1.15276	1.14303	1.13149	1.11894	1.10616	1.09377	1.08225	1.0719	1.0629	1.05536	1.04934	1.04488	1.04196	1.04056	1.04057	1.04182
0.0536139	0.10026	0.150247	0.204209	0.262409	0.324444	0.389067	0.454245	0.517487	0.576357	0.628976	0.674353	0.71249	0.744264	0.771135	0.794813	0.816974	0.839046	0.862045	0.886508	0.912513	0.939768	0.967751	0.995809	1.02321	1.04921	1.07318	1.09462	1.11313	1.12842	1.14027	1.14863	1.15357	1.15529	1.15409	1.15027	1.14418	1.13617	1.12662	1.11598	1.10471	1.09324	1.08194	1.07111	1.06098	1.05173	1.04351	1.03638	1.03033	1.02538
0.0697849	0.124139	0.17952	0.235523	0.291565	0.346797	0.400178	0.450674	0.497432	0.539902	0.577972	0.612039	0.64296	0.671911	0.700191	0.729006	0.759257	0.791362	0.8252	0.860212	0.895606	0.930551	0.964289	0.996199	1.02583	1.05293	1.07735	1.09897	1.11762	1.1331	1.14517	1.15359	1.15818	1.15893	1.15605	1.14994	1.14112	1.13023	1.11796	1.10497	1.09185	1.07917	1.06738	1.05686	1.04781	1.04024	1.03405	1.02912	1.02533	1.02255
0.0542545	0.0918381	0.131388	0.17324	0.217666	0.264723	0.314139	0.36527	0.417147	0.468583	0.518363	0.565512	0.609523	0.650401	0.688554	0.724644	0.759419	0.793527	0.827337	0.860857	0.893785	0.925649	0.955952	0.984297	1.01045	1.0343	1.05579	1.07487	1.09144	1.10539	1.11654	1.12466	1.12948	1.13087	1.12882	1.1235	1.11524	1.10449	1.09187	1.07807	1.06369	1.04921	1.03498	1.02128	1.00832	0.996381	0.985667	0.976338	0.968477	0.962136
0.0703309	0.111346	0.154343	0.199615	0.247031	0.295907	0.345086	0.393174	0.438832	0.481046	0.519329	0.553825	0.585264	0.614743	0.643444	0.672384	0.702252	0.733341	0.765592	0.79871	0.832265	0.865767	0.898733	0.930775	0.961624	0.991086	1.01898	1.04514	1.06938	1.09152	1.11133	1.12849	1.14265	1.15341	1.16042	1.16342	1.16239	1.15757	1.14946	1.13868	1.12585	1.1116	1.09653	1.08121	1.06619	1.05197	1.03898	1.02754	1.01784	1.0099
0.0748728	0.131756	0.190638	0.251503	0.31384	0.376548	0.438103	0.496868	0.551368	0.600488	0.643655	0.680946	0.713106	0.741393	0.767302	0.792288	0.817565	0.84397	0.871896	0.901313	0.931845	0.962853	0.993511	1.0229	1.05017	1.0747	1.09616	1.11441	1.12943	1.1412	1.14971	1.15498	1.15699	1.15576	1.15142	1.14424	1.13465	1.12313	1.11021	1.0964	1.08217	1.06792	1.0541	1.04113	1.02943	1.01936	1.01115	1.0049	1.0006	0.998172
0.0700824	0.124507	0.181745	0.242188	0.305556	0.370686	0.435631	0.498038	0.555627	0.606651	0.650268	0.686699	0.717127	0.743365	0.767438	0.791217	0.816157	0.843122	0.872342	0.903517	0.936013	0.96906	1.0019	1.03388	1.06446	1.09322	1.11977	1.14371	1.16453	1.18167	1.19459	1.20293	1.20656	1.2056	1.20035	1.19131	1.17906	1.16435	1.148	1.13082	1.11359	1.09697	1.08151	1.06763	1.05563	1.04566	1.03777	1.03186	1.02779	1.02534
0.0417901	0.0969093	0.153675	0.211876	0.271013	0.33029	0.388698	0.445131	0.498504	0.547891	0.592713	0.63289	0.668879	0.701567	0.732052	0.761405	0.790493	0.819913	0.849996	0.880799	0.912089	0.943385	0.974065	1.00348	1.0311	1.05651	1.07948	1.09988	1.11762	1.13262	1.14473	1.15373	1.15941	1.16159	1.16024	1.15551	1.14767	1.13723	1.1248	1.11116	1.09703	1.0831	1.06993	1.0579	1.04721	1.03789	1.02985	1.02295	1.01708	1.01218
0.0711265	0.112778	0.154908	0.197107	0.238932	0.279894	0.319545	0.35758	0.393933	0.428824	0.462734	0.496309	0.530245	0.565137	0.601339	0.638875	0.677448	0.716532	0.755523	0.793852	0.831042	0.866752	0.900809	0.933198	0.964017	0.993412	1.02147	1.04807	1.07285	1.09522	1.11447	1.12982	1.14061	1.1464	1.14719	1.14335	1.13555	1.12463	1.11144	1.09682	1.08158	1.06647	1.05208	1.03883	1.02693	1.01653	1.00774	1.00059	0.995102	0.991239
0.0625397	0.13778	0.212852	0.286318	0.356567	0.421995	0.481249	0.533459	0.578377	0.616354	0.648203	0.675044	0.69818	0.719006	0.738933	0.759293	0.781189	0.80533	0.831939	0.860777	0.891257	0.922584	0.953887	0.984351	1.01329	1.04017	1.06458	1.08621	1.10479	1.1201	1.13197	1.14035	1.14534	1.14711	1.14587	1.14187	1.13543	1.12695	1.11691	1.1058	1.09406	1.08213	1.07038	1.05924	1.04907	1.04019	1.03281	1.02699	1.02276	1.02007
0.0621128	0.119641	0.178845	0.239645	0.30152	0.363367	0.423615	0.480566	0.532774	0.5793	0.619847	0.654805	0.685175	0.712357	0.737901	0.763277	0.789707	0.818031	0.848596	0.88123	0.915313	0.949922	0.98397	1.01636	1.04613	1.0726	1.09541	1.11449	1.1299	1.14171	1.14994	1.15461	1.15578	1.15363	1.14845	1.14063	1.13056	1.11872	1.10564	1.09186	1.0779	1.06423	1.05124	1.03924	1.02849	1.01921	1.01161	1.00588	1.00211	1.00026
0.0600628	0.0890084	0.119267	0.15106	0.184673	0.220355	0.258236	0.298256	0.340108	0.383209	0.426701	0.469516	0.510504	0.548604	0.582986	0.613151	0.638997	0.660837	0.679328	0.695336	0.709803	0.723653	0.737724	0.752684	0.769003	0.786968	0.806697	0.828121	0.850973	0.874851	0.89931	0.923936	0.948391	0.97241	0.995798	1.01842	1.04016	1.0609	1.0805	1.09886	1.11588	1.13143	1.14532	1.15737	1.16744	1.17546	1.18137	1.18513	1.18672	1.18615
0.0733165	0.118195	0.165104	0.214264	0.265606	0.318624	0.372421	0.425838	0.477592	0.526442	0.571429	0.612111	0.648681	0.681872	0.712744	0.742417	0.771825	0.801584	0.83197	0.862992	0.894454	0.926016	0.957253	0.987712	1.01693	1.04442	1.06977	1.09263	1.11276	1.12997	1.14397	1.15442	1.1609	1.16314	1.16106	1.15489	1.14517	1.13263	1.11811	1.10249	1.08655	1.07099	1.05635	1.04302	1.03125	1.02121	1.01297	1.00653	1.00183	0.998717
0.0494451	0.0937293	0.139834	0.187863	0.237801	0.289378	0.342017	0.394857	0.446846	0.496888	0.544037	0.587693	0.627737	0.664543	0.69885	0.731569	0.763598	0.795658	0.828165	0.861185	0.8945	0.927727	0.960401	0.992019	1.02211	1.05027	1.0762	1.09962	1.12025	1.1378	1.15198	1.16251	1.16917	1.17182	1.17056	1.16568	1.15762	1.14696	1.13441	1.12068	1.10646	1.09234	1.07873	1.06593	1.05419	1.0437	1.03461	1.02695	1.02074	1.01597
0.0612259	0.122614	0.185288	0.248952	0.312955	0.37621	0.437341	0.495007	0.54821	0.596423	0.639618	0.678268	0.713278	0.745788	0.776946	0.807727	0.838806	0.870523	0.902913	0.935749	0.968536	1.00058	1.03109	1.05929	1.08449	1.10616	1.12399	1.13787	1.14778	1.15378	1.15596	1.15453	1.14982	1.14234	1.13267	1.12141	1.10912	1.09635	1.0836	1.07131	1.05981	1.04937	1.04022	1.03255	1.02644	1.02192	1.01896	1.01746	1.0173	1.01828
0.0779534	0.15096	0.221958	0.288819	0.349584	0.402888	0.448398	0.486946	0.520315	0.550806	0.580776	0.612274	0.646827	0.685344	0.728071	0.77462	0.824075	0.875121	0.926165	0.975505	1.02151	1.06272	1.09787	1.12589	1.14603	1.15804	1.16228	1.1597	1.15167	1.13978	1.12568	1.11091	1.09675	1.08419	1.07385	1.06602	1.0607	1.05769	1.05662	1.05713	1.05887	1.06161	1.06515	1.06928	1.07371	1.07814	1.08232	1.08599	1.0889	1.0908
0.0818722	0.134407	0.188006	0.242216	0.296338	0.349389	0.400216	0.447668	0.490771	0.528923	0.562085	0.590855	0.616388	0.640208	0.664016	0.689469	0.717925	0.75023	0.786641	0.826828	0.869962	0.914908	0.96045	1.0054	1.04853	1.08834	1.12289	1.14956	1.16507	1.1654	1.14601	1.10226	1.03023	0.927966	0.797287	0.645878	0.487661	0.338434	0.209689	0.106451	0.0290002	-0.024906	-0.0583805	-0.0742383	-0.0742658	-0.0588681	-0.0270663	0.023168	0.0942241	0.18777
0.0647918	0.129582	0.196617	0.265792	0.336595	0.407893	0.477963	0.544739	0.606205	0.660805	0.707796	0.747428	0.780846	0.809751	0.836005	0.861298	0.886894	0.913477	0.941134	0.969476	0.997817	1.02534	1.05122	1.07478	1.09551	1.11305	1.12725	1.13808	1.14564	1.15016	1.15196	1.15148	1.14916	1.14533	1.14018	1.13383	1.1264	1.1181	1.10918	1.09989	1.09049	1.08122	1.07226	1.06379	1.05595	1.04887	1.04271	1.03765	1.03378	1.03114
0.051355	0.107548	0.16511	0.223748	0.282997	0.342083	0.399963	0.455499	0.507703	0.555971	0.600236	0.640969	0.67905	0.715551	0.751512	0.787714	0.824523	0.86185	0.899242	0.936019	0.971391	1.00457	1.03488	1.0618	1.08506	1.10452	1.12014	1.13192	1.13994	1.14432	1.14526	1.14299	1.13783	1.13015	1.12041	1.10905	1.09658	1.08347	1.0703	1.05764	1.04604	1.03595	1.02767	1.02139	1.01724	1.01524	1.01532	1.01731	1.02096	1.02602
[truncated: 51 more columns]
