# Supplementary material for: Distributions of plantar loads are altered when walking in anxiety-inducing virtual settings but not under cognitive demand
Source: PLoS One. 2026 Apr 20;21(4):e0345075. doi: 10.1371/journal.pone.0345075 (PMC13094994; doi:10.1371/journal.pone.0345075)
Supplement: S1 File — Study data is available here. (ZIP) [file pone.0345075.s001.zip › S1 File. Dataset/ProcRLat_24DTH.xlsx]

## Sheet: Sheet1
-0.764645	-0.692317	-0.465107	-0.000971215	0.789257	1.99109	3.66994	5.85102	8.50229	11.5368	14.8415	18.3073	21.8333	25.3232	28.6931	31.8827	34.8607	37.6241	40.199	42.6337	44.9766	47.2542	49.4693	51.6089	53.6439	55.5189	57.152	58.4535	59.3532	59.8274	59.9091	59.6754	59.231	58.6995	58.2066	57.8567	57.7174	57.8188	58.1554	58.6897	59.3619	60.104	60.8552	61.5728	62.2336	62.8247	63.3412	63.7954	64.2238	64.6869
-0.87513	-0.699762	-0.335249	0.318697	1.3664	2.90126	4.98577	7.63253	10.7898	14.334	18.0745	21.7746	25.1871	28.0995	30.3644	31.9087	32.7277	32.8817	32.4868	31.692	30.6527	29.5132	28.3964	27.4043	26.6192	26.0891	25.8135	25.7508	25.8419	26.0258	26.2452	26.4535	26.6207	26.7365	26.8137	26.8817	26.9681	27.0833	27.2177	27.3455	27.4384	27.4814	27.4739	27.4257	27.3641	27.3412	27.4246	27.6725	28.1107	28.7305
-0.213985	0.207823	1.06366	2.56253	4.88537	8.15217	12.3884	17.5063	23.3089	29.5176	35.8211	41.9305	47.6186	52.7308	57.172	60.8925	63.8898	66.2145	67.971	69.3137	70.4363	71.5572	72.9037	74.6856	77.0645	80.1288	83.8725	88.1828	92.8545	97.6244	102.209	106.342	109.807	112.448	114.18	114.988	114.921	114.074	112.576	110.575	108.239	105.763	103.35	101.196	99.4586	98.25	97.6148	97.5236	97.8887	98.5909
-1.94573	34.6739	69.0494	99.4052	124.979	145.758	162.135	174.663	183.916	190.414	194.608	196.874	197.52	196.792	194.897	192.024	188.364	184.113	179.48	174.665	169.818	165.032	160.347	155.785	151.372	147.161	143.248	139.768	136.877	134.735	133.494	133.278	134.176	136.238	139.466	143.814	149.183	155.416	162.29	169.521	176.795	183.825	190.396	196.385	201.758	206.575	210.978	215.168	219.375	223.831
-1.35199	-1.19286	-0.792572	-0.00960043	1.31014	3.31542	6.12561	9.80999	14.3806	19.8001	26.0031	32.9272	40.5339	48.7992	57.6846	67.1095	76.9373	86.9786	97.0007	106.75	115.985	124.497	132.119	138.72	144.192	148.439	151.378	152.931	153.024	151.601	148.657	144.279	138.664	132.106	124.969	117.642	110.486	103.796	97.7637	92.482	87.9645	84.1628	80.9901	78.3474	76.14	74.2832	72.7084	71.3681	70.2377	69.3193
-1.39023	-1.03315	-0.359052	0.802189	2.62291	5.25145	8.77907	13.2142	18.4705	24.363	30.6286	36.9858	43.2033	49.1359	54.7245	59.9775	64.9504	69.7303	74.4197	79.1266	83.9584	89.0072	94.3333	99.9558	105.85	111.957	118.194	124.456	130.615	136.52	142.013	146.963	151.284	154.947	157.998	160.562	162.842	165.095	167.577	170.488	173.939	177.938	182.371	187.002	191.504	195.501	198.628	200.563	201.041	199.873
-0.988821	-1.01594	-0.870955	-0.459082	0.329844	1.61154	3.4894	6.02676	9.21584	12.9662	17.1287	21.5361	26.0356	30.5132	34.9103	39.2265	43.5055	47.8192	52.2574	56.9225	61.9177	67.324	73.1661	79.3871	85.8494	92.3565	98.6857	104.628	110.022	114.767	118.811	122.142	124.793	126.82	128.289	129.252	129.761	129.89	129.747	129.472	129.211	129.102	129.271	129.827	130.855	132.397	134.44	136.915	139.707	142.686
-0.957486	-1.2095	-1.41008	-1.48401	-1.32775	-0.808966	0.228796	1.95346	4.52137	8.04669	12.5723	18.0533	24.3652	31.3422	38.8299	46.7177	54.9293	63.3875	71.9848	80.5746	88.9777	96.9978	104.443	111.149	117	121.944	126.001	129.251	131.809	133.798	135.31	136.379	136.982	137.065	136.572	135.475	133.796	131.622	129.093	126.383	123.677	121.154	118.962	117.217	115.986	115.288	115.095	115.34	115.93	116.743
1.07019	0.508939	0.202491	0.291359	0.910375	2.1825	4.20443	7.02205	10.6062	14.8422	19.5332	24.414	29.1866	33.5691	37.3372	40.3494	42.5498	43.9518	44.6155	44.6293	44.092	43.0961	41.7137	39.9902	37.9512	35.6224	33.0488	30.2975	27.4491	24.5926	21.828	19.2672	17.0226	15.1813	13.7833	12.8199	12.25	12.0191	12.0718	12.3573	12.8292	13.4396	14.1305	14.8302	15.4668	15.9892	16.3788	16.6461	16.8232	16.9577
-0.789913	-0.391494	0.186836	1.04697	2.28387	3.96855	6.13433	8.77377	11.8434	15.272	18.9733	22.862	26.873	30.9789	35.1927	39.5579	44.1338	48.9721	54.0903	59.4547	64.9774	70.5332	75.9965	81.2738	86.3115	91.0883	95.6052	99.877	103.928	107.784	111.459	114.94	118.186	121.142	123.757	125.988	127.798	129.163	130.077	130.557	130.632	130.338	129.716	128.814	127.689	126.412	125.074	123.784	122.644	121.727
1.25477	1.09306	1.30125	2.04966	3.47837	5.67832	8.66964	12.3807	16.6393	21.1924	25.7559	30.0699	33.9395	37.2574	40.0046	42.2236	43.985	45.3692	46.4502	47.2886	47.9436	48.4789	48.9533	49.4214	49.9453	50.5954	51.4403	52.5351	53.9134	55.5812	57.5161	59.6723	61.9882	64.3944	66.8168	69.1816	71.4246	73.4962	75.3584	76.9854	78.3676	79.511	80.4374	81.189	81.8184	82.3652	82.8472	83.2653	83.611	83.8704
1.15748	0.662791	0.462065	0.722612	1.61058	3.2722	5.812	9.26618	13.5811	18.6139	24.1608	29.9971	35.9071	41.7011	47.2265	52.3796	57.1107	61.4186	65.3422	68.9513	72.3286	75.5423	78.6255	81.5743	84.3527	86.8932	89.0976	90.842	91.999	92.4799	92.2725	91.4485	90.1442	88.5377	86.8284	85.2146	83.8743	82.9471	82.5189	82.6069	83.1539	84.0471	85.1529	86.3483	87.5407	88.6798	89.7637	90.8403	91.9949	93.3285
-1.65197	-1.57041	-1.1276	-0.141109	1.59994	4.30346	8.13355	13.1624	19.3329	26.4474	34.186	42.1606	49.9906	57.3689	64.1048	70.1465	75.578	80.5887	85.421	90.3017	95.3808	100.707	106.234	111.844	117.353	122.538	127.188	131.16	134.409	136.983	139	140.62	142.016	143.347	144.729	146.206	147.748	149.257	150.586	151.578	152.081	151.977	151.208	149.777	147.74	145.173	142.149	138.729	134.968	130.925
-0.834787	4.72677	10.2672	15.6786	20.8376	25.6355	30.0065	33.945	37.5094	40.8091	43.9766	47.1422	50.4252	53.9266	57.7171	61.8297	66.2688	71.0273	76.0906	81.4269	86.978	92.6629	98.3913	104.082	109.673	115.128	120.429	125.577	130.584	135.477	140.285	145.044	149.796	154.586	159.45	164.414	169.493	174.685	179.964	185.269	190.504	195.539	200.229	204.431	208.028	210.944	213.161	214.722	215.734	216.355
-1.0767	-1.16916	-1.10298	-0.781319	-0.086946	1.10963	2.93401	5.48136	8.78118	12.7672	17.2781	22.0986	27.0121	31.8358	36.4463	40.7995	44.9397	48.995	53.1531	57.6196	62.5788	68.1687	74.4712	81.5036	89.2131	97.4831	106.162	115.112	124.253	133.603	143.283	153.502	164.528	176.626	189.995	204.718	220.727	237.789	255.511	273.373	290.8	307.241	322.239	335.503	346.932	356.583	364.6	371.133	376.287	380.103
-1.20592	-1.27748	-1.1565	-0.733541	0.121975	1.55146	3.68748	6.62287	10.3745	14.8613	19.9188	25.349	30.9753	36.6877	42.4709	48.405	54.6382	61.3489	68.7115	76.855	85.8171	95.5254	105.827	116.544	127.504	138.562	149.589	160.483	171.155	181.507	191.401	200.652	209.032	216.287	222.162	226.429	228.901	229.456	228.05	224.71	219.52	212.625	204.249	194.719	184.468	174.023	163.935	154.68	146.588	139.845
-2.02808	-1.51754	-0.452793	1.39736	4.26502	8.34192	13.7223	20.343	27.9524	36.1409	44.4237	52.3314	59.4752	65.5765	70.4744	74.1219	76.565	77.9055	78.2682	77.7953	76.657	75.0645	73.2731	71.5628	70.2006	69.4055	69.3224	70.0026	71.3981	73.3658	75.681	78.0733	80.2815	82.1118	83.4758	84.3929	84.9693	85.3751	85.8131	86.4701	87.4718	88.8661	90.6341	92.7102	94.9926	97.349	99.6296	101.686	103.392	104.659
1.75697	2.85188	4.12797	5.66538	7.49701	9.62709	12.0531	14.7679	17.7444	20.9284	24.2632	27.7151	31.2688	34.9111	38.6299	42.4228	46.3	50.2785	54.3797	58.6299	63.0384	67.5648	72.1143	76.5655	80.8026	84.7367	88.3156	91.5262	94.3929	96.9782	99.3805	101.723	104.131	106.71	109.519	112.568	115.799	119.08	122.234	125.076	127.457	129.287	130.537	131.232	131.429	131.201	130.633	129.825	128.894	127.97
-1.02661	-0.365233	0.662952	2.21196	4.41581	7.35455	11.0155	15.2736	19.9123	24.6691	29.2781	33.5018	37.1541	40.1148	42.333	43.8264	44.6735	44.9974	44.9438	44.6587	44.2673	43.8681	43.5408	43.3546	43.372	43.6541	44.2555	45.2061	46.4951	48.0651	49.8198	51.64	53.4013	54.9901	56.3219	57.3602	58.129	58.703	59.1758	59.6226	60.0749	60.5093	60.8547	61.0159	60.8975	60.4249	59.567	58.3519	56.8592	55.1935
-0.707804	18.5965	36.1518	50.8007	62.0794	70.0409	75.0443	77.6042	78.291	77.6631	76.2263	74.4152	72.5842	70.9988	69.834	69.1861	69.0926	69.5562	70.5673	72.1132	74.1691	76.6877	79.5976	82.805	86.1965	89.6501	93.0521	96.3045	99.3187	102.016	104.34	106.26	107.766	108.856	109.529	109.785	109.625	109.051	108.083	106.768	105.171	103.364	101.425	99.4441	97.5033	95.67	93.9858	92.4608	91.0758	89.7945
-1.09988	-0.246638	0.907406	2.53174	4.77115	7.71091	11.3475	15.5949	20.3241	25.3984	30.6951	36.1218	41.6161	47.1251	52.5826	57.8982	62.9662	67.6879	71.9945	75.8601	79.305	82.3892	85.2056	87.874	90.5345	93.3438	96.4678	100.064	104.26	109.127	114.661	120.791	127.378	134.225	141.089	147.685	153.715	158.902	163.047	166.057	167.954	168.871	169.023	168.668	168.062	167.432	166.957	166.742	166.799	167.064
-1.23816	-0.999086	-0.463836	0.507884	2.06157	4.3258	7.38093	11.2287	15.7811	20.88	26.33	31.9238	37.4567	42.7436	47.6323	52.0077	55.794	58.9533	61.4751	63.3668	64.6549	65.395	65.6765	65.6129	65.3314	64.9741	64.6917	64.6202	64.8574	65.4509	66.3972	67.6488	69.1228	70.7079	72.2783	73.7136	74.9135	75.8043	76.3463	76.5384	76.4124	76.0301	75.4873	74.91	74.4325	74.1682	74.1926	74.5437	75.2302	76.2403
[truncated: 51 more columns]
