# Supplementary material for: Distributions of plantar loads are altered when walking in anxiety-inducing virtual settings but not under cognitive demand
Source: PLoS One. 2026 Apr 20;21(4):e0345075. doi: 10.1371/journal.pone.0345075 (PMC13094994; doi:10.1371/journal.pone.0345075)
Supplement: S1 File — Study data is available here. (ZIP) [file pone.0345075.s001.zip › S1 File. Dataset/ProcRLat_23DTL.xlsx]

## Sheet: Sheet1
0.293284	-0.517017	-1.1243	-1.36042	-1.03509	0.0639108	2.16163	5.47458	10.1895	16.4567	24.3858	34.0245	45.3403	58.2218	72.4909	87.9143	104.229	121.173	138.503	155.984	173.387	190.483	207.05	222.884	237.813	251.718	264.548	276.316	287.093	296.974	306.056	314.424	322.156	329.348	336.118	342.599	348.928	355.245	361.688	368.38	375.416	382.851	390.705	398.951	407.531	416.357	425.315	434.274	443.085	451.604
-3.31845	-3.31168	-2.75807	-1.32884	1.35253	5.67609	11.9894	20.5295	31.3594	44.325	59.0613	75.0788	91.8942	109.114	126.429	143.573	160.281	176.285	191.321	205.165	217.656	228.704	238.283	246.412	253.136	258.514	262.613	265.514	267.308	268.111	268.073	267.374	266.228	264.883	263.604	262.662	262.31	262.754	264.129	266.499	269.866	274.194	279.407	285.407	292.073	299.277	306.877	314.707	322.589	330.353
-2.19793	-0.465729	1.97181	5.45355	10.2647	16.5642	24.3222	33.3212	43.2449	53.7946	64.7516	75.9698	87.3429	98.7842	110.216	121.556	132.698	143.488	153.719	163.15	171.519	178.572	184.093	187.946	190.098	190.62	189.678	187.515	184.43	180.737	176.738	172.686	168.754	165.033	161.533	158.201	154.951	151.69	148.334	144.819	141.101	137.159	132.993	128.624	124.092	119.453	114.769	110.103	105.512	101.046
-0.26163	-0.915122	-1.19212	-0.860458	0.332927	2.64925	6.32999	11.5506	18.369	26.6863	36.2268	46.5456	57.0858	67.2823	76.6671	84.931	91.9381	97.709	102.386	106.197	109.415	112.33	115.198	118.207	121.444	124.899	128.483	132.061	135.483	138.608	141.313	143.506	145.137	146.202	146.747	146.868	146.714	146.475	146.353	146.535	147.167	148.353	150.147	152.559	155.559	159.087	163.082	167.506	172.352	177.621
-3.0703	-2.71706	-1.67734	0.377362	3.79917	8.91656	15.9635	24.9954	35.8294	48.0624	61.1801	74.6888	88.1998	101.461	114.354	126.862	139.011	150.813	162.239	173.208	183.597	193.265	202.07	209.91	216.758	222.664	227.718	232.001	235.577	238.5	240.839	242.692	244.182	245.437	246.585	247.741	249.021	250.535	252.387	254.666	257.439	260.748	264.607	268.999	273.887	279.227	284.979	291.109	297.591	304.416
5.11481	14.9588	24.9901	35.1433	45.3817	55.7062	66.1532	76.779	87.639	98.7793	110.239	122.062	134.297	146.992	160.178	173.853	187.96	202.376	216.93	231.422	245.653	259.447	272.667	285.222	297.056	308.127	318.403	327.846	336.412	344.058	350.741	356.43	361.118	364.828	367.605	369.502	370.578	370.904	370.578	369.727	368.491	367.018	365.462	363.973	362.687	361.71	361.112	360.922	361.125	361.674
-1.38009	3.79115	9.46664	15.83	22.9081	30.5679	38.5806	46.6964	54.6895	62.3796	69.6414	76.4049	82.6428	88.3572	93.5732	98.3351	102.701	106.738	110.51	114.069	117.453	120.684	123.755	126.626	129.226	131.492	133.386	134.912	136.117	137.089	137.941	138.792	139.766	140.988	142.583	144.646	147.232	150.353	153.989	158.084	162.525	167.152	171.778	176.226	180.342	184.012	187.173	189.808	191.922	193.541
-1.16641	-1.45181	-1.65977	-1.69687	-1.43687	-0.721339	0.633343	2.81902	6.00488	10.2907	15.6575	21.9529	28.9294	36.3032	43.7984	51.1824	58.2937	65.0477	71.4204	77.4232	83.0856	88.444	93.5197	98.2936	102.701	106.654	110.065	112.863	115.008	116.495	117.358	117.666	117.514	117.011	116.259	115.338	114.306	113.192	112.008	110.761	109.46	108.116	106.752	105.403	104.124	102.986	102.068	101.445	101.185	101.356
-2.19974	-2.33965	-2.12723	-1.35662	0.216253	2.85482	6.80588	12.2455	19.2208	27.611	37.1323	47.3894	57.9482	68.4009	78.4184	87.7865	96.4135	104.307	111.532	118.176	124.322	130.041	135.379	140.354	144.957	149.17	152.984	156.406	159.453	162.141	164.488	166.516	168.254	169.728	170.975	172.051	173.039	174.048	175.213	176.685	178.626	181.213	184.637	189.091	194.762	201.82	210.421	220.671	232.599	246.117
-2.26216	-2.49934	-2.42509	-1.83411	-0.476164	1.92868	5.65845	10.9401	17.8935	26.4908	36.5556	47.8086	59.9265	72.5914	85.5263	98.5081	111.355	123.901	135.976	147.404	158.022	167.697	176.334	183.881	190.333	195.747	200.249	204.034	207.341	210.432	213.58	217.037	221.014	225.674	231.139	237.505	244.846	253.223	262.684	273.245	284.863	297.42	310.733	324.565	338.639	352.638	366.229	379.108	391.026	401.814
5.96295	12.4165	18.9207	25.3901	31.6291	37.3968	42.5048	46.8813	50.5853	53.7957	56.7871	59.8886	63.4246	67.6468	72.6801	78.5042	84.9643	91.7957	98.6651	105.225	111.16	116.215	120.201	122.991	124.521	124.795	123.897	121.998	119.355	116.268	113.046	109.972	107.287	105.177	103.774	103.162	103.39	104.464	106.345	108.936	112.079	115.572	119.19	122.726	126.015	128.958	131.519	133.708	135.557	137.107
0.184278	1.58532	3.73716	6.95362	11.4753	17.4305	24.7951	33.3598	42.7381	52.4353	61.9524	70.868	78.8758	85.8006	91.6019	96.3551	100.216	103.38	106.044	108.377	110.505	112.512	114.442	116.329	118.212	120.134	122.124	124.188	126.312	128.458	130.569	132.581	134.441	136.118	137.605	138.914	140.075	141.119	142.085	143.015	143.973	145.059	146.393	148.088	150.236	152.899	156.103	159.85	164.124	168.9
-2.4607	-1.74544	-0.423746	1.79978	5.21899	10.0768	16.5048	24.4753	33.7932	44.1393	55.1453	66.4502	77.7231	88.6877	99.1593	109.06	118.391	127.177	135.422	143.098	150.128	156.403	161.805	166.229	169.592	171.849	173.009	173.135	172.338	170.764	168.586	166.003	163.241	160.54	158.147	156.298	155.198	154.989	155.728	157.364	159.759	162.717	166.028	169.499	172.973	176.335	179.503	182.43	185.1	187.559
0.56434	0.0343161	-0.114448	0.351466	1.66444	4.03975	7.65031	12.5969	18.8812	26.3842	34.873	44.055	53.6466	63.4063	73.1255	82.6046	91.6467	100.069	107.716	114.476	120.285	125.13	129.035	132.055	134.271	135.784	136.69	137.082	137.054	136.708	136.152	135.512	134.925	134.533	134.464	134.828	135.718	137.214	139.391	142.31	146.005	150.473	155.676	161.551	168.018	174.999	182.435	190.295	198.572	207.262
-0.623056	-0.899847	-1.19841	-1.47788	-1.67257	-1.68682	-1.39187	-0.626782	0.793587	3.06033	6.3381	10.7158	16.1499	22.4365	29.2453	36.1925	42.9105	49.1037	54.5897	59.3101	63.3165	66.7494	69.8073	72.706	75.6368	78.7422	82.1092	85.7649	89.6697	93.7304	97.8293	101.844	105.648	109.109	112.106	114.547	116.392	117.655	118.396	118.71	118.72	118.565	118.399	118.369	118.609	119.232	120.333	121.998	124.288	127.241
-2.36805	-1.49188	0.00363594	2.41031	6.00937	11.0209	17.5459	25.5219	34.7158	44.7666	55.2613	65.804	76.0591	85.78	94.8298	103.183	110.904	118.114	124.937	131.451	137.666	143.55	149.071	154.211	158.976	163.381	167.442	171.176	174.615	177.798	180.765	183.551	186.187	188.69	191.071	193.319	195.408	197.311	199.032	200.618	202.173	203.857	205.861	208.388	211.63	215.773	220.975	227.355	234.995	243.94
-3.07789	-2.52106	-1.26494	1.03562	4.74032	10.171	17.5406	26.8815	38.0037	50.5139	63.9083	77.6955	91.4847	105.012	118.126	130.757	142.876	154.46	165.461	175.799	185.372	194.08	201.843	208.616	214.403	219.271	223.339	226.763	229.716	232.371	234.883	237.379	239.948	242.643	245.485	248.487	251.668	255.058	258.699	262.641	266.926	271.593	276.67	282.17	288.098	294.453	301.241	308.474	316.176	324.372
-1.09164	2.29962	5.92008	9.84211	14.0999	18.6862	23.5619	28.6741	33.9717	39.4119	44.9552	50.5525	56.1367	61.6292	66.955	72.0606	76.9254	81.5651	86.0328	90.4145	94.8211	99.3896	104.283	109.668	115.675	122.354	129.667	137.486	145.63	153.899	162.102	170.077	177.679	184.769	191.222	196.944	201.909	206.173	209.867	213.181	216.349	219.626	223.27	227.528	232.615	238.712	245.953	254.42	264.134	275.061
-2.58405	-3.15807	-3.51371	-3.44103	-2.66143	-0.831955	2.43469	7.52775	14.7767	24.3786	36.3287	50.3861	66.1092	82.9464	100.335	117.761	134.773	150.979	166.054	179.722	191.756	201.97	210.219	216.408	220.503	222.526	222.574	220.821	217.52	212.989	207.592	201.707	195.695	189.868	184.465	179.645	175.495	172.063	169.378	167.463	166.338	166.029	166.573	168.02	170.427	173.849	178.318	183.832	190.345	197.775
-0.942569	-0.49611	0.657498	2.84258	6.37126	11.4839	18.2793	26.6542	36.2808	46.647	57.159	67.2578	76.4992	84.5838	91.3586	96.81	101.044	104.25	106.666	108.551	110.157	111.712	113.411	115.414	117.851	120.823	124.399	128.613	133.463	138.907	144.882	151.324	158.183	165.439	173.124	181.332	190.198	199.86	210.416	221.882	234.184	247.156	260.56	274.117	287.545	300.574	312.982	324.624	335.474	345.623
-2.071	-2.15431	-1.87968	-1.05043	0.563325	3.20445	7.09223	12.3698	19.0529	27.0085	35.9727	45.6034	55.551	65.517	75.2813	84.7035	93.7114	102.287	110.445	118.208	125.583	132.547	139.046	145.01	150.382	155.137	159.278	162.835	165.861	168.421	170.575	172.38	173.881	175.131	176.198	177.176	178.169	179.29	180.653	182.372	184.559	187.306	190.669	194.672	199.316	204.589	210.454	216.849	223.693	230.902
-1.7943	-1.64956	-1.17773	-0.189005	1.52511	4.16861	7.90687	12.8338	18.9543	26.1823	34.3481	43.2133	52.4986	61.9252	71.2557	80.3128	88.9815	97.2114	105.017	112.471	119.689	126.8	133.918	141.127	148.46	155.889	163.327	170.644	177.7	184.377	190.585	196.259	201.357	205.87	209.828	213.301	216.402	219.274	222.088	225.029	228.278	231.989	236.264	241.141	246.62	252.707	259.418	266.767	274.738	283.269
-2.45874	-0.614166	1.9765	5.6639	10.7448	17.3925	25.6022	35.1776	45.7612	56.9005	68.1445	79.1314	89.6338	99.5585	108.928	117.85	126.473	134.94	143.351	151.74	160.053	168.156	175.853	182.918	189.132	194.346	198.498	201.618	203.804	205.202	205.979	206.312	206.387	206.394	206.522	206.963	207.901	209.507	211.916	215.221	219.458	224.581	230.463	236.913	243.713	250.661	257.594	264.399	271.02	277.448
3.37117	9.51668	15.887	22.4915	29.327	36.3741	43.6007	50.9616	58.3982	65.847	73.2461	80.541	87.6886	94.6525	101.389	107.834	113.903	119.502	124.552	129.014	132.893	136.238	139.124	141.64	143.873	145.894	147.753	149.484	151.124	152.723	154.341	156.045	157.898	159.95	162.25	164.848	167.795	171.138	174.918	179.154	183.823	188.86	194.166	199.617	205.071	210.373	215.377	219.979	224.138	227.886
-1.37371	-1.59296	-1.66305	-1.46476	-0.847112	0.36677	2.36478	5.32081	9.36211	14.5311	20.747	27.7872	35.3111	42.9244	50.2593	57.0468	63.1647	68.6494	73.6728	78.4864	83.3485	88.4641	93.9555	99.8565	106.121	112.641	119.275	125.865	132.27	138.367	144.058	149.261	153.917	157.987	161.458	164.35	166.723	168.68	170.368	171.96	173.643	175.587	177.924	180.747	184.12	188.091	192.71	198.028	204.077	210.87
-2.95322	-2.37715	-1.1155	1.16554	4.81144	10.128	17.3114	26.3777	37.1146	49.0889	61.7356	74.4967	86.9317	98.7687	109.911	120.404	130.374	139.957	149.24	158.25	166.968	175.348	183.335	190.886	197.993	204.686	211.024	217.077	222.913	228.58	234.098	239.458	244.623	249.545	254.193	258.57	262.726	266.754	270.789	274.982	279.476	284.389	289.802	295.763	302.293	309.405	317.101	325.368	334.162	343.388
-1.74922	-2.23776	-2.12331	-1.0725	1.28414	5.32375	11.3773	19.6479	30.1232	42.5254	56.341	70.9409	85.7275	100.23	114.141	127.319	139.76	151.545	162.768	173.487	183.709	193.399	202.511	211.005	218.878	226.161	232.928	239.283	245.336	251.171	256.843	262.375	267.777	273.057	278.234	283.342	288.43	293.562	298.797	304.179	309.722	315.412	321.209	327.046	332.818	338.397	343.648	348.433	352.625	356.125
2.62777	2.23658	2.53057	3.8716	6.57629	10.8689	16.8343	24.389	33.2868	43.1613	53.5983	64.2123	74.6952	84.8385	94.5401	103.794	112.655	121.197	129.493	137.61	145.604	153.513	161.362	169.17	176.967	184.799	192.729	200.848	209.278	218.16	227.641	237.859	248.94	260.971	273.984	287.965	302.87	318.631	335.148	352.275	369.815	387.533	405.168	422.482	439.286	455.46	470.942	485.716	499.797	513.203
-1.57631	-1.65824	-1.51852	-1.0058	0.0590381	1.86972	4.61102	8.4327	13.435	19.663	27.1004	35.6769	45.2992	55.8797	67.3324	79.5472	92.3626	105.549	118.797	131.713	143.846	154.743	164.007	171.348	176.62	179.834	181.151	180.838	179.246	176.778	173.877	170.995	168.552	166.9	166.278	166.8	168.469	171.203	174.862	179.282	184.288	189.717	195.455	201.463	207.777	214.496	221.75	229.656	238.289	247.658
[truncated: 51 more columns]
