# Supplementary material for: Distributions of plantar loads are altered when walking in anxiety-inducing virtual settings but not under cognitive demand
Source: PLoS One. 2026 Apr 20;21(4):e0345075. doi: 10.1371/journal.pone.0345075 (PMC13094994; doi:10.1371/journal.pone.0345075)
Supplement: S1 File — Study data is available here. (ZIP) [file pone.0345075.s001.zip › S1 File. Dataset/ProcRMed_42DTL.xlsx]

## Sheet: Sheet1
-0.60766	0.514151	1.81508	3.38912	5.29897	7.5603	10.1378	12.963	15.962	19.0752	22.2675	25.5298	28.8725	32.3157	35.8848	39.6074	43.5093	47.6164	51.9625	56.5964	61.5785	66.9647	72.7855	79.0326	85.6592	92.5833	99.6836	106.805	113.787	120.496	126.846	132.795	138.333	143.471	148.233	152.654	156.782	160.683	164.45	168.188	172.001	175.977	180.182	184.662	189.438	194.506	199.837	205.399	211.162	217.096
-0.597887	-0.422257	-0.0878393	0.479725	1.35409	2.59525	4.23181	6.24413	8.55825	11.0591	13.6216	16.1459	18.5862	20.9585	23.3248	25.7658	28.3573	31.1539	34.1799	37.4204	40.8235	44.3194	47.8425	51.3401	54.7674	58.0814	61.2374	64.1956	66.9378	69.4791	71.8639	74.1569	76.437	78.7904	81.3012	84.0386	87.0443	90.3232	93.8488	97.5715	101.424	105.331	109.226	113.068	116.839	120.554	124.248	127.976	131.815	135.844
-1.52367	-0.739913	0.466569	2.30022	4.94845	8.54282	13.1203	18.6064	24.8338	31.5914	38.6761	45.912	53.1377	60.1939	66.9211	73.1606	78.7701	83.6616	87.8409	91.4184	94.585	97.5759	100.636	103.979	107.764	112.071	116.909	122.224	127.924	133.903	140.062	146.331	152.689	159.148	165.73	172.447	179.287	186.215	193.186	200.166	207.142	214.129	221.16	228.281	235.541	242.988	250.646	258.508	266.533	274.669
-1.17495	-1.18308	-0.972301	-0.428564	0.579233	2.18635	4.50945	7.61707	11.5097	16.1271	21.3774	27.1653	33.3988	39.9804	46.7944	53.6919	60.4845	66.9607	72.9221	78.2158	82.7511	86.5087	89.5433	91.974	93.962	95.679	97.2799	98.8976	100.651	102.648	104.978	107.708	110.887	114.541	118.667	123.218	128.112	133.227	138.406	143.458	148.181	152.387	155.947	158.804	160.979	162.566	163.711	164.591	165.391	166.281
-2.47677	-0.240139	2.67586	6.62476	11.8938	18.6396	26.8561	36.3998	47.0511	58.5761	70.7686	83.4609	96.5107	109.774	123.072	136.173	148.793	160.608	171.279	180.473	187.888	193.271	196.424	197.222	195.63	191.726	185.722	177.978	168.978	159.27	149.388	139.804	130.906	122.996	116.289	110.91	106.907	104.28	103.003	103.043	104.36	106.913	110.672	115.603	121.673	128.827	136.99	146.053	155.876	166.297
7.42302	12.1818	17.387	23.204	29.7366	37.01	44.9686	53.4956	62.4555	71.7328	81.2429	90.9239	100.727	110.615	120.553	130.504	140.421	150.265	160.003	169.593	178.967	188.03	196.672	204.794	212.327	219.245	225.549	231.244	236.322	240.769	244.584	247.774	250.342	252.276	253.547	254.094	253.834	252.683	250.573	247.478	243.429	238.536	233.03	227.275	221.742	216.939	213.311	211.175	210.677	211.784
1.03305	7.44257	13.9669	20.5375	27.1019	33.6002	39.9544	46.0635	51.8164	57.1244	61.9503	66.3165	70.2982	74.0105	77.5922	81.1903	84.9477	88.9839	93.3684	98.1083	103.16	108.458	113.936	119.531	125.18	130.832	136.454	142.022	147.522	152.95	158.307	163.601	168.849	174.078	179.329	184.657	190.122	195.754	201.537	207.423	213.352	219.273	225.156	230.993	236.797	242.602	248.452	254.385	260.435	266.636
-1.69032	-1.43738	-0.781609	0.462775	2.49175	5.48294	9.55292	14.7104	20.8347	27.7074	35.0833	42.7526	50.5623	58.4088	66.2168	73.9215	81.4567	88.7405	95.6665	102.115	107.975	113.15	117.574	121.215	124.069	126.164	127.553	128.328	128.615	128.566	128.344	128.103	127.971	128.041	128.358	128.915	129.663	130.53	131.426	132.258	132.936	133.366	133.459	133.137	132.36	131.136	129.507	127.536	125.286	122.815
-1.8716	-0.607968	1.13288	3.62616	7.11486	11.758	17.5887	24.5285	32.4694	41.3562	51.2084	62.0806	74.0064	86.9477	100.761	115.188	129.862	144.331	158.104	170.712	181.76	190.952	198.113	203.19	206.249	207.46	207.093	205.519	203.198	200.643	198.357	196.764	196.141	196.595	198.073	200.391	203.273	206.371	209.284	211.58	212.829	212.65	210.767	207.062	201.604	194.639	186.539	177.744	168.706	159.843
-0.186314	0.975903	2.27734	3.78557	5.5201	7.43553	9.42907	11.3754	13.1697	14.758	16.1481	17.3998	18.6002	19.8383	21.1867	22.695	24.3875	26.2601	28.2837	30.4145	32.606	34.8181	37.0244	39.2083	41.348	43.4052	45.3335	47.1005	48.703	50.1677	51.5472	52.915	54.3558	55.952	57.7688	59.8521	62.2326	64.9204	67.899	71.1346	74.5954	78.2649	82.1475	86.2705	90.6859	95.473	100.734	106.576	113.093	120.342
-1.59019	2.92952	7.63566	12.561	17.7581	23.2909	29.2217	35.596	42.4344	49.731	57.4556	65.5575	73.9683	82.6091	91.3991	100.257	109.1	117.856	126.47	134.915	143.195	151.348	159.425	167.477	175.528	183.568	191.542	199.366	206.942	214.177	220.982	227.285	233.042	238.223	242.81	246.785	250.13	252.832	254.904	256.391	257.376	257.967	258.289	258.463	258.591	258.776	259.118	259.702	260.577	261.758
-1.46387	0.658103	3.10689	6.0749	9.69114	13.998	18.971	24.567	30.7628	37.5621	44.9826	53.0422	61.7433	71.0607	80.9433	91.3298	102.164	113.402	125.003	136.923	149.092	161.418	173.792	186.108	198.274	210.208	221.832	233.064	243.832	254.085	263.804	272.986	281.628	289.716	297.238	304.194	310.606	316.509	321.944	326.956	331.608	335.984	340.178	344.265	348.31	352.366	356.479	360.68	364.983	369.38
-0.862264	0.681798	2.39956	4.38626	6.70643	9.39019	12.4406	15.852	19.6331	23.816	28.4429	33.5417	39.1016	45.06	51.3068	57.6989	64.0815	70.3141	76.2852	81.9112	87.1288	91.8885	96.1516	99.8852	103.056	105.627	107.557	108.807	109.366	109.264	108.594	107.494	106.131	104.665	103.229	101.921	100.799	99.8802	99.1501	98.5762	98.118	97.7269	97.353	96.9574	96.5134	96.0038	95.4227	94.7782	94.0979	93.4338
-0.864727	-0.317783	0.396531	1.37845	2.71794	4.48266	6.71605	9.44327	12.6787	16.4336	20.7161	25.5198	30.8222	36.5914	42.7855	49.3435	56.1848	63.2158	70.341	77.4813	84.5919	91.6645	98.7086	105.72	112.653	119.423	125.914	131.998	137.546	142.444	146.603	149.97	152.535	154.338	155.478	156.112	156.439	156.674	157.019	157.637	158.637	160.081	162.005	164.425	167.357	170.807	174.776	179.259	184.23	189.65
-0.454966	0.179041	1.02553	2.18153	3.71912	5.66014	7.95287	10.4752	13.0747	15.6219	18.0463	20.3438	22.5575	24.7512	26.9901	29.3356	31.8475	34.5866	37.6137	40.9835	44.7326	48.8629	53.328	58.0327	62.8469	67.627	72.2319	76.5337	80.4372	83.9029	86.9579	89.6924	92.2447	94.7768	97.454	100.432	103.839	107.753	112.184	117.077	122.316	127.741	133.168	138.413	143.325	147.816	151.863	155.508	158.842	161.987
-1.03419	2.19906	5.66406	9.44696	13.5845	18.0578	22.8129	27.7865	32.9283	38.2128	43.6409	49.2298	55.0023	60.9806	67.1862	73.6399	80.3653	87.386	94.7104	102.315	110.142	118.112	126.147	134.177	142.141	149.988	157.665	165.122	172.311	179.197	185.764	192.017	197.976	203.657	209.076	214.265	219.272	224.156	228.98	233.797	238.655	243.598	248.664	253.886	259.293	264.915	270.784	276.919	283.323	289.971
-1.76307	0.510715	3.23607	6.65798	10.9529	16.1892	22.3259	29.2533	36.8483	45.0082	53.6565	62.7282	72.1542	81.8535	91.7406	101.746	111.836	122.01	132.287	142.667	153.093	163.43	173.478	183.002	191.762	199.537	206.139	211.439	215.381	217.983	219.34	219.613	219.016	217.804	216.249	214.631	213.216	212.226	211.819	212.082	213.038	214.66	216.892	219.667	222.92	226.588	230.619	234.973	239.608	244.483
-0.842085	1.76747	4.54858	7.57603	10.8698	14.4067	18.1519	22.0911	26.253	30.7125	35.5697	40.9181	46.8206	53.2946	60.3029	67.7563	75.5275	83.4717	91.4495	99.3416	107.052	114.502	121.621	128.343	134.612	140.387	145.655	150.436	154.777	158.746	162.408	165.818	169.019	172.05	174.952	177.769	180.542	183.301	186.067	188.842	191.612	194.349	197.031	199.653	202.219	204.728	207.155	209.449	211.545	213.373
-2.15744	0.630113	3.8802	7.83225	12.6761	18.5345	25.4655	33.477	42.5403	52.5928	63.5387	75.2575	87.6161	100.474	113.674	127.025	140.305	153.307	165.881	177.948	189.477	200.464	210.906	220.793	230.111	238.845	246.988	254.542	261.528	267.988	273.969	279.507	284.628	289.36	293.745	297.839	301.702	305.39	308.952	312.439	315.9	319.385	322.934	326.573	330.307	334.128	338.015	341.95	345.913	349.888
-0.825712	1.72622	4.37628	7.16705	10.0983	13.1361	16.2533	19.4682	22.8553	26.5366	30.6675	35.416	40.9368	47.3502	54.7259	63.0712	72.331	82.4062	93.1803	104.537	116.359	128.521	140.878	153.263	165.484	177.342	188.642	199.211	208.9	217.579	225.144	231.526	236.708	240.727	243.674	245.699	246.997	247.792	248.314	248.781	249.382	250.267	251.533	253.21	255.268	257.637	260.231	262.979	265.838	268.802
-0.334003	-0.0145409	0.443437	1.09473	1.98258	3.12609	4.50899	6.08005	7.77563	9.55288	11.4088	13.3793	15.5263	17.9166	20.5979	23.5783	26.8259	30.288	33.9098	37.6389	41.4208	45.1992	48.9221	52.5453	56.0335	59.3565	62.4813	65.3687	67.9805	70.2934	72.3048	74.0299	75.4967	76.7463	77.8289	78.7979	79.7059	80.6021	81.5362	82.5616	83.7299	85.0798	86.6327	88.3935	90.3457	92.4497	94.6536	96.9106	99.1939	101.505
-1.15961	-0.185352	1.08311	2.80327	5.10723	8.07691	11.7294	16.0229	20.8823	26.2245	31.9726	38.0636	44.4464	51.0658	57.857	64.761	71.7393	78.7709	85.8441	92.9471	100.056	107.123	114.084	120.865	127.394	133.599	139.427	144.861	149.93	154.694	159.226	163.59	167.84	172.028	176.194	180.364	184.554	188.779	193.057	197.392	201.774	206.175	210.564	214.915	219.215	223.467	227.688	231.912	236.183	240.539
-0.825345	-0.110722	0.889855	2.3035	4.23411	6.73438	9.78231	13.2808	17.09	21.0754	25.1484	29.289	33.5466	38.0147	42.7903	47.9404	53.4882	59.4196	65.7006	72.294	79.1638	86.2688	93.5529	100.934	108.298	115.497	122.367	128.754	134.536	139.635	144.01	147.656	150.605	152.92	154.688	156.008	156.986	157.726	158.332	158.921	159.605	160.483	161.626	163.078	164.852	166.942	169.331	171.995	174.907	178.042
-0.572292	1.22754	3.27135	5.68849	8.53992	11.7959	15.3522	19.0852	22.9235	26.8951	31.1221	35.7748	41.0187	46.9751	53.7008	61.1818	69.3379	78.0403	87.1315	96.44	105.788	114.993	123.867	132.193	139.708	146.068	150.841	153.496	153.408	149.892	142.293	130.165	113.524	93.1858	70.9483	49.1397	29.7151	13.7795	1.75094	-6.30831	-10.4382	-10.6097	-6.63753	1.82193	15.1833	33.7481	57.4203	85.3082	115.422	145.047
1.17042	7.39637	13.8233	20.4574	27.26	34.1481	41.0244	47.8033	54.4199	60.8296	67.0105	72.9668	78.729	84.3494	89.8983	95.4612	101.13	106.982	113.052	119.314	125.682	132.03	138.214	144.08	149.471	154.227	158.195	161.254	163.352	164.509	164.822	164.449	163.567	162.348	160.929	159.408	157.845	156.28	154.75	153.309	152.032	151.009	150.313	149.978	149.985	150.26	150.693	151.152	151.505	151.644
10.3561	15.7341	21.3122	27.0898	33.0631	39.2258	45.5706	52.0818	58.7229	65.4398	72.1808	78.9166	85.6429	92.371	99.1214	105.918	112.775	119.684	126.62	133.54	140.389	147.103	153.6	159.784	165.559	170.849	175.606	179.818	183.502	186.703	189.468	191.841	193.856	195.544	196.942	198.093	199.036	199.804	200.423	200.917	201.317	201.661	202	202.391	202.89	203.541	204.37	205.387	206.588	207.972
-0.776706	1.26227	3.60004	6.36964	9.63716	13.3777	17.4799	21.78	26.1031	30.2949	34.2387	37.8552	41.0853	43.8764	46.1777	47.9414	49.1234	49.6895	49.6322	48.9888	47.8422	46.3014	44.4843	42.5068	40.4743	38.4738	36.5709	34.8133	33.2361	31.861	30.6961	29.7438	29.0066	28.4801	28.15	27.998	28.009	28.1749	28.4979	28.99	29.6691	30.5549	31.6725	33.0576	34.7456	36.7526	39.063	41.6296	44.3821	47.2435
[truncated: 51 more columns]
