# Supplementary material for: Distributions of plantar loads are altered when walking in anxiety-inducing virtual settings but not under cognitive demand
Source: PLoS One. 2026 Apr 20;21(4):e0345075. doi: 10.1371/journal.pone.0345075 (PMC13094994; doi:10.1371/journal.pone.0345075)
Supplement: S1 File — Study data is available here. (ZIP) [file pone.0345075.s001.zip › S1 File. Dataset/ProcLMed_39DTH.xlsx]

## Sheet: Sheet1
-0.403936	-0.530977	-0.646962	-0.721307	-0.710346	-0.556268	-0.187979	0.47493	1.51359	2.99501	4.94997	7.35005	10.1049	13.0882	16.1699	19.2356	22.201	25.0192	27.6761	30.1814	32.5595	34.8447	37.0787	39.3073	41.5725	43.9072	46.3336	48.861	51.4834	54.1777	56.9132	59.6638	62.4131	65.1541	67.8909	70.6367	73.4048	76.2016	79.0288	81.8928	84.8055	87.7816	90.8423	94.0169	97.3343	100.818	104.489	108.374	112.509	116.938
-1.97435	-1.97698	-1.60108	-0.653696	1.08531	3.84084	7.80358	13.0694	19.5642	26.9987	34.9067	42.7603	50.1009	56.627	62.2102	66.8581	70.6631	73.7516	76.2453	78.2457	79.8402	81.1084	82.1165	82.9097	83.5121	83.9399	84.2198	84.394	84.5161	84.6463	84.8475	85.1823	85.7103	86.4871	87.5585	88.9453	90.6321	92.5728	94.7033	96.9527	99.2454	101.505	103.673	105.721	107.647	109.46	111.161	112.738	114.173	115.452
-0.522493	-0.690624	-0.844094	-0.944028	-0.934489	-0.741003	-0.271524	0.578562	1.91546	3.82767	6.35789	9.47643	13.0772	17.0054	21.102	25.2402	29.3377	33.3475	37.2466	41.0328	44.7265	48.3672	52.0068	55.6971	59.4714	63.3372	67.2878	71.3187	75.4365	79.661	84.0234	88.5626	93.3192	98.3252	103.595	109.132	114.94	121.032	127.419	134.107	141.091	148.352	155.858	163.578	171.492	179.579	187.801	196.105	204.445	212.792
-0.653917	-0.882628	-1.10186	-1.26427	-1.30004	-1.11432	-0.587493	0.419631	2.05325	4.44383	7.67011	11.713	16.4258	21.558	26.8252	31.9756	36.8257	41.2642	45.2353	48.7251	51.7631	54.4187	56.7775	58.9174	60.901	62.7744	64.5656	66.2888	67.9556	69.5862	71.2128	72.8745	74.6125	76.4733	78.5048	80.7472	83.2341	85.9936	89.0385	92.3648	95.9645	99.8326	103.958	108.313	112.852	117.525	122.289	127.105	131.93	136.714
-0.809058	0.276287	1.70646	3.64577	6.21659	9.45733	13.288	17.5185	21.8954	26.1558	30.0822	33.548	36.5302	39.0904	41.3501	43.4663	45.6086	47.9378	50.5843	53.6295	57.102	60.9885	65.2481	69.8243	74.6576	79.6967	84.8979	90.2232	95.6441	101.142	106.706	112.327	117.996	123.702	129.435	135.176	140.904	146.598	152.251	157.862	163.432	168.962	174.47	179.981	185.525	191.133	196.837	202.665	208.638	214.766
-1.26445	-1.42367	-1.42777	-1.16419	-0.493448	0.743744	2.71082	5.5472	9.3276	14.0307	19.5443	25.6951	32.2779	39.0878	45.9483	52.7198	59.2921	65.5713	71.4667	76.8828	81.7244	85.909	89.3773	92.1037	94.0997	95.4027	96.0547	96.0955	95.5689	94.5201	92.9869	90.9997	88.5956	85.8292	82.7679	79.4809	76.0353	72.498	68.934	65.4053	61.9795	58.7343	55.7529	53.1194	50.9171	49.2257	48.1199	47.6769	47.9723	49.0528
-0.521161	-0.715478	-0.909218	-1.06543	-1.12857	-1.02185	-0.646627	0.114323	1.38768	3.29196	5.90936	9.24881	13.2194	17.6449	22.3168	27.0501	31.7105	36.2098	40.4818	44.4632	48.0885	51.2956	54.0389	56.3046	58.1125	59.5046	60.5301	61.2405	61.6965	61.9718	62.1469	62.3033	62.518	62.8619	63.402	64.2071	65.3462	66.882	68.8706	71.3626	74.399	78.0094	82.2106	87.0073	92.3999	98.3907	104.978	112.148	119.869	128.077
-1.16485	-0.964629	-0.450744	0.50732	2.04452	4.27846	7.27585	11.0125	15.3487	20.0471	24.8354	29.4782	33.821	37.7977	41.4142	44.7192	47.7697	50.5998	53.2091	55.5693	57.6338	59.3445	60.6462	61.5102	61.9508	62.0242	61.8199	61.4503	61.0384	60.7069	60.5674	60.7119	61.2085	62.0978	63.3913	65.075	67.1207	69.4993	72.188	75.1668	78.4199	81.9412	85.7368	89.8205	94.2038	98.882	103.832	109.024	114.438	120.063
-0.67055	-0.790052	-0.840251	-0.764229	-0.488892	0.0726715	1.0145	2.42493	4.36558	6.8417	9.77861	13.0289	16.4154	19.788	23.0652	26.236	29.3341	32.4119	35.5188	38.6823	41.8996	45.1461	48.3885	51.5847	54.6783	57.6061	60.3197	62.806	65.0933	67.249	69.3742	71.5884	74.0114	76.7541	79.9121	83.5547	87.7261	92.4537	97.7538	103.639	110.128	117.241	124.97	133.271	142.057	151.202	160.567	170.013	179.419	188.683
-0.100437	-0.166935	-0.247523	-0.337243	-0.425887	-0.496213	-0.52223	-0.467992	-0.287477	0.0737158	0.67399	1.56748	2.79159	4.35462	6.22844	8.34972	10.637	13.0231	15.4762	17.9902	20.5596	23.1657	25.7769	28.3546	30.8644	33.2892	35.6289	37.8879	40.0701	42.1844	44.2445	46.2637	48.2549	50.2357	52.2269	54.2472	56.3136	58.4436	60.6503	62.935	65.2907	67.722	70.2607	72.9611	75.8844	79.0847	82.595	86.4179	90.5277	94.8836
-0.224271	-0.361568	-0.525923	-0.705385	-0.87687	-1.00263	-1.02699	-0.874288	-0.449198	0.358875	1.66554	3.57315	6.14395	9.37259	13.1783	17.4283	21.9749	26.6778	31.4047	36.0304	40.4479	44.5735	48.344	51.7193	54.6886	57.2708	59.5102	61.4676	63.2104	64.8123	66.3538	67.9152	69.5665	71.3618	73.347	75.5762	78.115	81.033	84.3937	88.2427	92.5986	97.4543	102.785	108.559	114.752	121.345	128.327	135.679	143.366	151.346
-0.709291	-0.88133	-1.00493	-1.02321	-0.85941	-0.41739	0.414011	1.7505	3.69334	6.30057	9.55659	13.3607	17.546	21.9186	26.2982	30.548	34.588	38.3935	41.9742	45.3417	48.4886	51.3918	54.0266	56.3829	58.4747	60.3374	62.0158	63.5591	65.0223	66.4616	67.9365	69.5218	71.3061	73.3684	75.7587	78.4997	81.6027	85.0727	88.8985	93.051	97.4996	102.228	107.236	112.523	118.081	123.888	129.921	136.164	142.601	149.215
-1.09822	-1.14901	-1.00208	-0.554916	0.312682	1.72785	3.80513	6.615	10.1483	14.2985	18.8732	23.6269	28.3047	32.685	36.6115	40.0163	42.9257	45.4394	47.6961	49.8501	52.0547	54.437	57.0744	59.9918	63.1763	66.5922	70.1853	73.8818	77.5995	81.2686	84.8449	88.3102	91.6747	94.9792	98.2908	101.684	105.223	108.964	112.961	117.268	121.932	126.987	132.46	138.378	144.776	151.69	159.147	167.15	175.675	184.681
-0.885083	-0.89556	-0.736398	-0.321484	0.447795	1.67276	3.43999	5.7979	8.73982	12.2053	16.0977	20.3111	24.7575	29.3786	34.1426	39.0363	44.0577	49.2137	54.5192	59.9916	65.6475	71.5	77.5582	83.8284	90.3146	97.0144	103.91	110.963	118.117	125.302	132.445	139.464	146.268	152.748	158.781	164.248	169.052	173.12	176.409	178.913	180.669	181.77	182.345	182.54	182.502	182.373	182.273	182.286	182.452	182.789
-0.0335944	-0.100634	-0.195411	-0.319535	-0.470196	-0.637595	-0.801878	-0.929804	-0.971652	-0.859147	-0.505396	0.191794	1.34143	3.04347	5.36441	8.30966	11.804	15.6931	19.7728	23.8292	27.6661	31.1178	34.0634	36.4405	38.2475	39.5349	40.3842	40.8803	41.0963	41.102	40.9739	40.7903	40.6163	40.4968	40.4565	40.5067	40.6596	40.9431	41.4067	42.116	43.1417	44.5481	46.3869	48.696	51.4974	54.7891	58.5426	62.7092	67.2286	72.0383
-0.485109	-0.66524	-0.844894	-0.989683	-1.04798	-0.948381	-0.599201	0.10852	1.29233	3.06204	5.49341	8.59596	12.2914	16.42	20.7776	25.1753	29.4933	33.6967	37.8163	41.9178	46.0775	50.3694	54.8587	59.5922	64.5957	69.8816	75.4523	81.2948	87.3812	93.6811	100.175	106.854	113.704	120.707	127.842	135.086	142.419	149.83	157.319	164.891	172.553	180.301	188.114	195.957	203.799	211.61	219.368	227.059	234.663	242.154
-0.44566	-0.590968	-0.725595	-0.816337	-0.815302	-0.658533	-0.266713	0.450746	1.5865	3.21912	5.38867	8.0697	11.1626	14.5193	17.9851	21.4286	24.7584	27.9251	30.9083	33.7063	36.3344	38.8167	41.1776	43.4454	45.6563	47.8427	50.0162	52.1704	54.2975	56.399	58.4875	60.5878	62.7315	64.9505	67.2749	69.7314	72.3408	75.1139	78.0523	81.1562	84.4351	87.9143	91.6336	95.6338	99.94	104.554	109.461	114.643	120.09	125.806
-0.775867	-1.01859	-1.23841	-1.37701	-1.3511	-1.05032	-0.338869	0.936726	2.93074	5.76963	9.50821	14.0786	19.2661	24.7418	30.1328	35.091	39.3394	42.6909	45.0409	46.3535	46.6592	46.0577	44.7035	42.7774	40.4641	37.9359	35.3391	32.7872	30.3578	28.0887	25.9858	24.0452	22.2702	20.6733	19.2664	18.0533	17.0346	16.2174	15.6201	15.2679	15.1826	15.3814	15.8791	16.6837	17.7974	19.2229	20.9611	23.0027	25.3239	27.8955
-0.44087	-0.603162	-0.764929	-0.894733	-0.945516	-0.852321	-0.5319	0.114413	1.19274	2.80192	5.00948	7.81969	11.1518	14.8522	18.7377	22.6405	26.4358	30.0475	33.4405	36.6112	39.5766	42.3619	44.9968	47.5177	49.9607	52.3501	54.6986	57.0192	59.3308	61.6566	64.0302	66.508	69.1718	72.1207	75.4563	79.2652	83.6099	88.5246	94.0092	100.03	106.536	113.48	120.831	128.569	136.674	145.112	153.83	162.767	171.859	181.032
-0.99054	-0.880474	-0.495137	0.268801	1.52073	3.35893	5.84288	8.95684	12.5901	16.5565	20.6346	24.6097	28.3128	31.646	34.5885	37.1901	39.556	41.8224	44.1288	46.5953	49.3107	52.3262	55.6558	59.2769	63.1337	67.1556	71.2801	75.4621	79.6682	83.8699	88.0435	92.1727	96.2474	100.256	104.18	107.986	111.633	115.078	118.293	121.279	124.09	126.839	129.679	132.789	136.343	140.496	145.358	150.977	157.343	164.402
-0.833704	-0.74251	-0.4576	0.110046	1.05585	2.46861	4.4102	6.89103	9.85223	13.1667	16.663	20.1679	23.5499	26.7452	29.7546	32.6271	35.4443	38.3096	41.3283	44.5854	48.1346	51.9953	56.1562	60.585	65.2416	70.0849	75.0763	80.1782	85.3503	90.5501	95.7464	100.932	106.12	111.34	116.62	121.987	127.46	133.059	138.815	144.767	150.962	157.44	164.231	171.358	178.843	186.71	194.966	203.591	212.524	221.673
-0.896727	-0.939764	-0.820066	-0.453938	0.256733	1.41575	3.11649	5.41682	8.3134	11.7292	15.518	19.4908	23.463	27.2985	30.9229	34.3183	37.5154	40.5769	43.5709	46.5569	49.5858	52.6976	55.9254	59.3077	62.8859	66.6889	70.7246	74.9844	79.4537	84.1228	88.9922	94.0748	99.3941	104.976	110.839	116.977	123.361	129.946	136.679	143.503	150.351	157.153	163.829	170.307	176.545	182.536	188.301	193.869	199.269	204.536
-0.526802	-0.701461	-0.863871	-0.97521	-0.979157	-0.800184	-0.34425	0.496477	1.83291	3.75991	6.32798	9.51537	13.2226	17.303	21.612	26.0425	30.5327	35.0643	39.6606	44.3781	49.2779	54.3926	59.7128	65.1959	70.7865	76.4372	82.1226	87.8389	93.596	99.4136	105.316	111.324	117.459	123.741	130.197	136.854	143.733	150.829	158.097	165.452	172.784	179.969	186.879	193.402	199.449	204.942	209.831	214.095	217.757	220.863
-0.442138	-0.611387	-0.784121	-0.929209	-0.999461	-0.929026	-0.632595	-0.00780145	1.05725	2.66962	4.90774	7.78936	11.2496	15.1502	19.3139	23.5681	27.7848	31.898	35.8862	39.7378	43.4299	46.9311	50.2207	53.3071	56.2256	59.0218	61.7324	64.3724	66.9357	69.4164	71.8272	74.2031	76.6008	79.1097	81.8534	84.9664	88.5634	92.7267	97.5061	102.918	108.944	115.546	122.677	130.288	138.333	146.774	155.573	164.671	173.996	183.474
-1.12941	-1.32542	-1.40845	-1.28181	-0.821663	0.119074	1.69943	4.06869	7.33105	11.5023	16.4844	22.0819	28.0537	34.1688	40.249	46.1938	51.9791	57.634	63.2204	68.82	74.5151	80.3704	86.4243	92.683	99.1144	105.649	112.191	118.63	124.853	130.75	136.222	141.201	145.668	149.662	153.26	156.563	159.667	162.667	165.646	168.681	171.837	175.161	178.696	182.487	186.585	191.022	195.797	200.879	206.217	211.759
-1.59282	-1.27333	-0.528389	0.823203	2.96678	6.06129	10.1946	15.3357	21.3154	27.8631	34.6785	41.4936	48.1096	54.4165	60.3915	66.0765	71.556	76.9383	82.3295	87.8096	93.4223	99.1747	105.037	110.948	116.821	122.553	128.044	133.22	138.032	142.452	146.47	150.096	153.368	156.349	159.121	161.778	164.408	167.078	169.822	172.654	175.567	178.546	181.564	184.593	187.603	190.565	193.463	196.304	199.126	201.983
[truncated: 51 more columns]
