# Supplementary material for: Distributions of plantar loads are altered when walking in anxiety-inducing virtual settings but not under cognitive demand
Source: PLoS One. 2026 Apr 20;21(4):e0345075. doi: 10.1371/journal.pone.0345075 (PMC13094994; doi:10.1371/journal.pone.0345075)
Supplement: S1 File — Study data is available here. (ZIP) [file pone.0345075.s001.zip › S1 File. Dataset/ProcLMed_07STL.xlsx]

## Sheet: Sheet1
1.35957	0.520745	-0.396481	-1.34509	-2.2538	-3.0199	-3.49504	-3.47069	-2.66732	-0.728554	2.76423	8.24175	16.0728	26.4795	39.4541	54.7253	71.8015	90.0567	108.816	127.432	145.357	162.181	177.651	191.651	204.182	215.31	225.143	233.807	241.44	248.156	254.03	259.096	263.372	266.89	269.725	272.019	273.98	275.854	277.889	280.296	283.218	286.711	290.742	295.2	299.924	304.704	309.293	313.404	316.707	318.862
-0.109347	-0.180844	-0.268548	-0.366816	-0.464273	-0.541881	-0.571119	-0.512631	-0.316017	0.0784422	0.734898	1.71426	3.0685	4.83718	7.04143	9.68241	12.7531	16.2489	20.1617	24.4678	29.1241	34.0671	39.2093	44.4413	49.652	54.7505	59.6709	64.3742	68.856	73.1441	77.2893	81.3688	85.4962	89.8144	94.471	99.5911	105.261	111.533	118.434	125.963	134.094	142.782	151.964	161.538	171.362	181.257	191.03	200.5	209.512	217.953
-0.69041	-0.993481	-1.31765	-1.61749	-1.82019	-1.82013	-1.47583	-0.611509	0.973862	3.48622	7.10319	11.9345	17.9903	25.1659	33.2444	41.9147	50.8078	59.5416	67.7622	75.1801	81.6005	86.9498	91.2863	94.7877	97.728	100.448	103.313	106.66	110.756	115.77	121.775	128.747	136.581	145.104	154.093	163.291	172.427	181.237	189.481	196.953	203.484	208.962	213.33	216.57	218.668	219.595	219.306	217.757	214.936	210.9
-1.0061	-1.32832	-1.62143	-1.81026	-1.78689	-1.4079	-0.496267	1.14878	3.73094	7.42781	12.371	18.6461	26.297	35.3191	45.6522	57.176	69.712	83.018	96.7829	110.651	124.279	137.387	149.775	161.331	172.03	181.933	191.151	199.811	208.028	215.893	223.468	230.789	237.869	244.703	251.279	257.587	263.61	269.34	274.793	280.007	285.024	289.897	294.683	299.435	304.184	308.941	313.703	318.462	323.21	327.954
-0.534883	-0.811969	-1.12777	-1.45013	-1.72324	-1.86151	-1.74467	-1.21605	-0.0867094	1.85112	4.79794	8.90981	14.2618	20.831	28.5086	37.1223	46.4567	56.2752	66.3483	76.4798	86.5226	96.3763	105.97	115.255	124.195	132.765	140.943	148.726	156.135	163.202	169.96	176.434	182.637	188.57	194.223	199.58	204.641	209.443	214.06	218.589	223.123	227.748	232.526	237.497	242.658	247.97	253.374	258.822	264.28	269.733
-0.489331	-0.716446	-0.962103	-1.19532	-1.36506	-1.39594	-1.18554	-0.604938	0.495458	2.27216	4.87005	8.40973	12.98	18.6241	25.3229	32.9878	41.4694	50.5767	60.1034	69.8511	79.6408	89.3174	98.7542	107.853	116.529	124.702	132.288	139.207	145.385	150.757	155.274	158.908	161.66	163.57	164.723	165.247	165.298	165.05	164.677	164.34	164.18	164.312	164.807	165.691	166.968	168.64	170.704	173.136	175.885	178.887
-0.15542	-0.245355	-0.35209	-0.466985	-0.573887	-0.646896	-0.648408	-0.528014	-0.223033	0.33821	1.22915	2.51212	4.22052	6.34755	8.85349	11.6814	14.7672	18.0417	21.4235	24.8121	28.0987	31.1873	34.0065	36.5119	38.693	40.5822	42.251	43.798	45.3376	46.9889	48.8572	51.015	53.4931	56.2812	59.3269	62.5386	65.8011	69.0039	72.0643	74.9318	77.58	80.0106	82.2663	84.4251	86.5707	88.7632	91.0266	93.3527	95.7192	98.1113
-0.641325	-0.846167	-1.03114	-1.14889	-1.131	-0.886314	-0.302367	0.748206	2.39371	4.74242	7.8644	11.7851	16.4875	21.9178	27.9948	34.6236	41.7147	49.1987	57.0302	65.1831	73.6481	82.4315	91.5488	101.009	110.806	120.916	131.302	141.911	152.677	163.535	174.419	185.258	195.968	206.46	216.663	226.522	235.99	245.024	253.588	261.649	269.185	276.188	282.682	288.708	294.316	299.535	304.371	308.803	312.811	316.391
-1.09329	-1.51664	-1.94423	-2.29996	-2.46784	-2.28585	-1.5442	0.00863769	2.64768	6.63951	12.2083	19.5158	28.6454	39.5832	52.219	66.3714	81.8058	98.2446	115.383	132.9	150.467	167.763	184.506	200.478	215.529	229.566	242.541	254.437	265.253	274.996	283.689	291.359	298.038	303.764	308.593	312.604	315.902	318.608	320.845	322.735	324.385	325.875	327.261	328.588	329.894	331.207	332.529	333.836	335.094	336.273
-0.408541	-0.605015	-0.821239	-1.03173	-1.19385	-1.24394	-1.0946	-0.634543	0.267111	1.74975	3.9427	6.94385	10.8013	15.5042	20.9892	27.1624	33.923	41.1797	48.8541	56.872	65.1406	73.532	81.8925	90.0592	97.8701	105.183	111.895	117.938	123.283	127.936	131.94	135.362	138.266	140.698	142.673	144.188	145.227	145.779	145.847	145.48	144.77	143.843	142.83	141.857	141.034	140.456	140.199	140.321	140.866	141.872
-0.0500364	-0.0868621	-0.1326	-0.18508	-0.239262	-0.286197	-0.312004	-0.297048	-0.21561	-0.0364699	0.275061	0.753001	1.42377	2.29574	3.3467	4.51772	5.72153	6.86263	7.86028	8.66655	9.27092	9.69172	9.96396	10.13	10.2333	10.3145	10.4087	10.5435	10.7364	10.9921	11.3054	11.6724	12.1008	12.6086	13.2189	13.9613	14.8781	16.0227	17.4532	19.2349	21.4442	24.1592	27.4479	31.3713	35.9937	41.3777	47.5642	54.5541	62.3032	70.7274
-0.309026	-0.480846	-0.680771	-0.891042	-1.07953	-1.1957	-1.16722	-0.898245	-0.271021	0.847273	2.58981	5.06579	8.33039	12.3622	17.0638	22.2884	27.8713	33.6448	39.4432	45.1105	50.5027	55.4841	59.9393	63.7899	66.9992	69.5735	71.5681	73.0795	74.2277	75.1415	75.9458	76.7449	77.6088	78.5748	79.6682	80.9203	82.3667	84.0317	85.9209	88.0198	90.2958	92.7056	95.2002	97.7239	100.221	102.655	105.016	107.33	109.641	112.012
-1.2652	-1.76312	-2.26997	-2.69828	-2.91385	-2.72837	-1.89701	-0.125023	2.91172	7.52865	13.9816	22.4162	32.8336	45.0942	58.9543	74.1084	90.2192	106.945	123.957	140.926	157.531	173.489	188.607	202.793	216.023	228.312	239.707	250.275	260.088	269.198	277.632	285.403	292.531	299.055	305.03	310.507	315.529	320.131	324.346	328.223	331.837	335.277	338.613	341.877	345.056	348.112	351.011	353.736	356.291	358.689
-1.35661	-1.76926	-2.13608	-2.35512	-2.28083	-1.72105	-0.440624	1.82414	5.3382	10.3316	16.9587	25.2577	35.125	46.326	58.5382	71.4073	84.5885	97.762	110.636	122.96	134.551	145.318	155.267	164.498	173.191	181.561	189.824	198.153	206.633	215.232	223.8	232.086	239.777	246.521	251.978	255.871	258.021	258.349	256.856	253.593	248.64	242.102	234.139	225	215.044	204.747	194.671	185.403	177.486	171.35
-0.705741	-0.975782	-1.24865	-1.4747	-1.57868	-1.45587	-0.971012	0.0376681	1.74656	4.32581	7.91586	12.6121	18.4635	25.4783	33.6292	42.8544	53.0648	64.1513	75.98	88.3834	101.162	114.101	126.998	139.683	152.029	163.949	175.392	186.338	196.778	206.706	216.118	225.016	233.39	241.216	248.46	255.068	260.983	266.152	270.537	274.124	276.923	278.973	280.346	281.141	281.476	281.478	281.278	281.009	280.8	280.782
-0.317705	-0.446799	-0.579755	-0.694985	-0.758965	-0.724226	-0.528495	-0.0960664	0.657337	1.81444	3.44053	5.56698	8.18094	11.223	14.5931	18.168	21.8346	25.5236	29.2232	32.9743	36.8596	40.9928	45.4995	50.4886	56.0269	62.13	68.7645	75.8575	83.3115	91.0187	98.8779	106.813	114.776	122.738	130.667	138.506	146.181	153.613	160.744	167.545	174.02	180.191	186.096	191.783	197.312	202.744	208.145	213.586	219.135	224.848
-0.0219392	-0.086622	-0.180189	-0.30517	-0.45997	-0.636274	-0.815897	-0.967276	-1.042	-0.972079	-0.669135	-0.0268593	1.07121	2.73719	5.06026	8.0896	11.8238	16.2139	21.1796	26.629	32.4742	38.6451	45.0967	51.8098	58.7835	66.0189	73.4961	81.1538	88.8831	96.5416	103.978	111.049	117.628	123.611	128.936	133.594	137.619	141.082	144.064	146.631	148.829	150.683	152.215	153.466	154.493	155.36	156.123	156.838	157.562	158.343
-0.223474	-0.313617	-0.407667	-0.490171	-0.537275	-0.515245	-0.379847	-0.0772527	0.452553	1.26875	2.41766	3.91614	5.74173	7.84202	10.153	12.6075	15.1324	17.6435	20.0469	22.25	24.1731	25.7539	26.9498	27.7357	28.1043	28.08	27.7355	27.1873	26.5685	25.996	25.5487	25.2648	25.1527	25.1978	25.3711	25.64	25.9744	26.3559	26.7886	27.303	27.9478	28.7791	29.8563	31.2543	33.0756	35.442	38.4785	42.3048	47.0264	52.7221
-0.300934	-0.49347	-0.724932	-0.980029	-1.22802	-1.41772	-1.47292	-1.28914	-0.733561	0.349712	2.12824	4.76845	8.42544	13.2339	19.2968	26.6701	35.3481	45.2614	56.2774	68.1912	80.7299	93.5911	106.497	119.226	131.624	143.601	155.108	166.126	176.646	186.649	196.103	204.96	213.169	220.686	227.478	233.539	238.902	243.642	247.871	251.716	255.297	258.71	262.007	265.195	268.226	271.008	273.429	275.395	276.855	277.832
-0.204762	-0.336192	-0.494852	-0.670463	-0.842125	-0.97487	-1.01646	-0.895181	-0.519858	0.216603	1.428	3.21854	5.66241	8.7862	12.56	16.9018	21.6903	26.7798	32.0162	37.2499	42.3363	47.1378	51.541	55.4819	58.9648	62.0594	64.877	67.5373	70.1345	72.7174	75.2949	77.8536	80.3708	82.8224	85.2047	87.5608	89.9967	92.6782	95.8116	99.6171	104.295	109.994	116.785	124.65	133.493	143.146	153.383	163.94	174.552	184.977
-0.370029	-0.53921	-0.725247	-0.903924	-1.03593	-1.06354	-0.908544	-0.472412	0.359374	1.70832	3.6911	6.40598	9.91999	14.2585	19.3945	25.2444	31.6819	38.5586	45.7227	53.0366	60.3906	67.7123	74.9665	82.1398	89.2245	96.2074	103.054	109.696	116.038	121.986	127.468	132.445	136.917	140.926	144.542	147.846	150.911	153.8	156.573	159.305	162.083	164.989	168.081	171.382	174.882	178.557	182.375	186.301	190.295	194.318
0.0195546	-0.00694103	-0.0503152	-0.114445	-0.201932	-0.312727	-0.442296	-0.579333	-0.703137	-0.78093	-0.765629	-0.594773	-0.191634	0.530286	1.65787	3.267	5.41388	8.12666	11.3986	15.1885	19.4232	24.0002	28.7922	33.6555	38.4449	43.0313	47.3022	51.1566	54.5161	57.3413	59.6237	61.3638	62.5634	63.2352	63.4136	63.1575	62.5496	61.7006	60.7506	59.8532	59.1486	58.7451	58.7064	59.0446	59.7233	60.6734	61.8164	63.0834	64.4302	65.8511
-0.526916	-0.731132	-0.939298	-1.11449	-1.20049	-1.11874	-0.767441	-0.0242635	1.24497	3.16919	5.84468	9.30326	13.4976	18.3153	23.6016	29.1783	34.8712	40.5475	46.1379	51.6354	57.0817	62.5429	68.0902	73.7902	79.6897	85.7971	92.0789	98.4676	104.87	111.174	117.254	122.985	128.249	132.961	137.075	140.583	143.505	145.884	147.777	149.232	150.287	150.982	151.368	151.52	151.54	151.556	151.706	152.118	152.903	154.137
-0.720021	-1.06514	-1.4482	-1.8239	-2.11675	-2.21401	-1.9607	-1.15902	0.424153	3.03751	6.9095	12.2008	18.9619	27.114	36.462	46.724	57.5626	68.6213	79.5735	90.1616	100.214	109.642	118.418	126.557	134.121	141.202	147.907	154.34	160.588	166.706	172.716	178.602	184.314	189.791	194.981	199.858	204.421	208.691	212.694	216.436	219.903	223.061	225.882	228.36	230.505	232.331	233.843	235.047	235.968	236.666
-1.07293	-1.40187	-1.69308	-1.86544	-1.80376	-1.3564	-0.338089	1.45879	4.24034	8.17146	13.3262	19.6517	26.9708	35.0231	43.5181	52.1874	60.8254	69.3076	77.5906	85.6987	93.7034	101.698	109.767	117.96	126.274	134.656	143.017	151.247	159.226	166.84	173.982	180.553	186.454	191.587	195.886	199.333	201.944	203.748	204.771	205.04	204.588	203.449	201.658	199.253	196.295	192.872	189.095	185.09	180.984	176.901
-0.285656	-0.504575	-0.781154	-1.1036	-1.44317	-1.74764	-1.93479	-1.88684	-1.44789	-0.426693	1.39203	4.22682	8.2748	13.6911	20.5724	28.9402	38.7259	49.7723	61.8611	74.7528	88.2178	102.051	116.068	130.1	143.971	157.502	170.521	182.896	194.566	205.545	215.895	225.695	235.009	243.87	252.276	260.193	267.564	274.316	280.379	285.705	290.289	294.176	297.444	300.202	302.587	304.752	306.852	309.026	311.386	314.012
-0.0636192	-0.138752	-0.239336	-0.364748	-0.509059	-0.658468	-0.788416	-0.860705	-0.82117	-0.598729	-0.107029	0.750713	2.07626	3.97144	6.53087	9.83563	13.9475	18.8948	24.6571	31.1598	38.2734	45.8199	53.5991	61.4332	69.2037	76.8644	84.4314	91.9634	99.5386	107.232	115.098	123.164	131.433	139.9	148.556	157.396	166.408	175.565	184.822	194.115	203.365	212.494	221.451	230.208	238.738	247.007	254.976	262.618	269.929	276.924
[truncated: 51 more columns]
