# Supplementary material for: Distributions of plantar loads are altered when walking in anxiety-inducing virtual settings but not under cognitive demand
Source: PLoS One. 2026 Apr 20;21(4):e0345075. doi: 10.1371/journal.pone.0345075 (PMC13094994; doi:10.1371/journal.pone.0345075)
Supplement: S1 File — Study data is available here. (ZIP) [file pone.0345075.s001.zip › S1 File. Dataset/ProcLMed_21STL.xlsx]

## Sheet: Sheet1
-0.182719	-0.288963	-0.413943	-0.547375	-0.670277	-0.752346	-0.749737	-0.603836	-0.241895	0.419066	1.46369	2.96315	4.95388	7.42189	10.311	13.5547	17.1045	20.9375	25.0514	29.4603	34.1877	39.2557	44.6759	50.4368	56.4902	62.7511	69.1116	75.4551	81.6733	87.6903	93.4843	99.0943	104.606	110.129	115.772	121.619	127.705	134.008	140.468	147.008	153.542	159.989	166.279	172.374	178.277	184.034	189.722	195.444	201.311	207.419
-0.565374	-0.757449	-0.936166	-1.06052	-1.07053	-0.885261	-0.403425	0.491488	1.9198	3.98549	6.74504	10.1752	14.162	18.5222	23.0439	27.5304	31.8344	35.8743	39.628	43.1082	46.3382	49.337	52.1055	54.6242	56.8706	58.8313	60.4976	61.868	62.9655	63.8456	64.5867	65.2731	65.9786	66.7528	67.6134	68.5507	69.5434	70.5765	71.6492	72.7706	73.9506	75.202	76.5513	78.0398	79.7145	81.6209	83.8041	86.3096	89.1838	92.48
-0.652248	-0.927161	-1.21612	-1.47534	-1.63595	-1.59939	-1.23506	-0.382491	1.13901	3.51054	6.88112	11.327	16.8221	23.2361	30.3633	37.9733	45.8648	53.8915	61.959	70.0135	78.0273	85.9817	93.8553	101.611	109.183	116.481	123.408	129.874	135.806	141.153	145.892	150.038	153.64	156.774	159.529	161.998	164.279	166.465	168.637	170.859	173.189	175.691	178.439	181.524	185.031	189.03	193.561	198.632	204.219	210.291
-0.28365	-0.455512	-0.659271	-0.879562	-1.08712	-1.23446	-1.25208	-1.04618	-0.4992	0.524532	2.16561	4.54843	7.75746	11.8204	16.7041	22.3209	28.5393	35.1965	42.1137	49.1108	56.0233	62.7234	69.1407	75.2686	81.1544	86.882	92.5501	98.2547	104.082	110.109	116.401	123.006	129.945	137.195	144.684	152.31	159.971	167.581	175.08	182.422	189.579	196.543	203.321	209.926	216.374	222.696	228.953	235.235	241.659	248.348
-0.796731	-1.10765	-1.42509	-1.69338	-1.82764	-1.70893	-1.18287	-0.0638402	1.85201	4.76067	8.80828	14.0397	20.3667	27.5861	35.4283	43.5963	51.7973	59.7809	67.3693	74.4685	81.0587	87.1694	92.8478	98.1393	103.083	107.708	112.025	116.024	119.684	122.983	125.914	128.493	130.755	132.747	134.518	136.115	137.578	138.941	140.247	141.55	142.913	144.39	146.026	147.855	149.917	152.254	154.907	157.912	161.309	165.155
-0.802315	-1.00918	-1.1675	-1.21374	-1.06117	-0.599836	0.299068	1.77201	3.94259	6.88978	10.6125	15.0108	19.8983	25.038	30.1861	35.1375	39.7546	43.9699	47.7753	51.2109	54.344	57.2398	59.946	62.4996	64.9378	67.2965	69.6003	71.8637	74.1035	76.3443	78.6142	80.9368	83.3229	85.7688	88.2596	90.7678	93.2541	95.6744	97.9925	100.19	102.266	104.222	106.062	107.803	109.481	111.153	112.896	114.797	116.94	119.407
-1.85529	-0.991035	0.320209	2.32068	5.2376	9.24203	14.4094	20.709	28.032	36.2307	45.1454	54.6195	64.514	74.7182	85.148	95.7274	106.373	116.993	127.497	137.811	147.885	157.684	167.172	176.298	184.994	193.18	200.767	207.663	213.785	219.073	223.495	227.043	229.735	231.6	232.684	233.062	232.841	232.161	231.185	230.083	229.007	228.081	227.393	226.999	226.939	227.241	227.926	228.999	230.442	232.212
-0.728677	-0.963966	-1.17805	-1.31682	-1.30238	-1.03091	-0.37414	0.813484	2.67929	5.3463	8.87806	13.2478	18.3321	23.9365	29.8381	35.8269	41.7347	47.4453	52.8944	58.0633	62.9701	67.6511	72.1414	76.468	80.6553	84.7256	88.6947	92.5762	96.3907	100.168	103.944	107.765	111.685	115.754	120.016	124.501	129.223	134.185	139.369	144.731	150.201	155.714	161.221	166.686	172.07	177.325	182.409	187.312	192.058	196.703
-0.521945	-0.674837	-0.804408	-0.870798	-0.818026	-0.573178	-0.0482902	0.853442	2.22547	4.13857	6.61741	9.62344	13.0549	16.7658	20.5998	24.4266	28.1603	31.7554	35.2018	38.5251	41.7839	45.0589	48.4394	52.0091	55.8231	59.8886	64.1688	68.6061	73.1403	77.7174	82.2937	86.8322	91.3013	95.6886	100.011	104.298	108.562	112.792	116.964	121.036	124.963	128.709	132.264	135.648	138.91	142.112	145.319	148.59	151.967	155.462
-1.30261	-1.44345	-1.40573	-1.07223	-0.299548	1.07315	3.20627	6.22897	10.1972	15.0613	20.6726	26.8278	33.3212	39.9776	46.6689	53.3246	59.9267	66.487	73.0221	79.5322	85.9947	92.3704	98.6066	104.641	110.415	115.882	121.011	125.786	130.209	134.305	138.109	141.649	144.957	148.061	150.975	153.683	156.153	158.362	160.302	161.982	163.424	164.674	165.809	166.927	168.132	169.519	171.143	173.021	175.136	177.453
-0.36344	-0.546276	-0.750029	-0.952582	-1.11619	-1.18364	-1.07541	-0.689235	0.0964937	1.41328	3.38458	6.10532	9.6316	13.9804	19.1264	24.9991	31.4922	38.4797	45.8258	53.3881	61.0205	68.5856	75.9681	83.077	89.8446	96.2337	102.241	107.886	113.198	118.2	122.911	127.336	131.464	135.28	138.769	141.918	144.714	147.137	149.159	150.773	152.002	152.902	153.541	153.994	154.343	154.692	155.153	155.846	156.883	158.355
-1.04778	-1.2876	-1.44804	-1.444	-1.1619	-0.460975	0.819331	2.84263	5.74656	9.60126	14.3709	19.9097	26.0015	32.4121	38.9257	45.3619	51.5804	57.4787	62.9882	68.0663	72.6874	76.8374	80.5045	83.6696	86.3108	88.4165	89.9987	91.1013	91.7984	92.1819	92.3469	92.383	92.3698	92.3749	92.4534	92.6478	92.9884	93.494	94.1726	95.025	96.0605	97.3057	98.7914	100.537	102.558	104.874	107.517	110.515	113.88	117.611
8.40398	19.9061	31.4748	42.9521	54.1212	64.7325	74.558	83.4444	91.3339	98.2524	104.286	109.565	114.241	118.471	122.385	126.08	129.609	132.978	136.168	139.172	142.009	144.717	147.346	149.953	152.603	155.351	158.228	161.233	164.324	167.433	170.481	173.4	176.136	178.632	180.829	182.683	184.183	185.343	186.186	186.742	187.05	187.158	187.11	186.95	186.718	186.439	186.12	185.748	185.32	184.843
-0.562525	-0.738573	-0.8967	-0.994659	-0.972128	-0.749239	-0.227887	0.702451	2.15241	4.2118	6.92027	10.24	14.0512	18.1781	22.4289	26.6336	30.6742	34.4923	38.0703	41.407	44.5114	47.4085	50.1389	52.746	55.26	57.6951	60.0622	62.3817	64.6754	66.946	69.1702	71.3136	73.339	75.204	76.8627	78.2748	79.4107	80.2542	80.798	81.0477	81.0384	80.8404	80.5392	80.2108	79.9126	79.6873	79.568	79.5828	79.7567	80.1098
-0.681311	-0.858773	-0.997641	-1.04374	-0.923093	-0.541643	0.211055	1.4526	3.29047	5.79577	8.97786	12.776	17.0701	21.7007	26.4973	31.3117	36.0433	40.647	45.1296	49.5386	53.947	58.4372	63.0851	67.9429	73.0288	78.3295	83.8055	89.3939	95.0181	100.607	106.105	111.472	116.688	121.744	126.654	131.453	136.192	140.923	145.696	150.541	155.479	160.533	165.73	171.096	176.635	182.323	188.115	193.958	199.81	205.647
-0.843835	-1.04919	-1.19689	-1.21927	-1.025	-0.499594	0.489268	2.07913	4.39026	7.49191	11.3656	15.8898	20.8664	26.0778	31.3391	36.5224	41.5572	46.4186	51.1187	55.6994	60.2191	64.7389	69.3162	74.0018	78.8377	83.861	89.103	94.5765	100.267	106.132	112.118	118.169	124.233	130.251	136.15	141.845	147.236	152.201	156.612	160.343	163.303	165.444	166.761	167.292	167.097	166.252	164.852	163.022	160.916	158.718
-0.586944	-0.749072	-0.881526	-0.938547	-0.856783	-0.55471	0.0647156	1.10654	2.6695	4.82429	7.59079	10.9282	14.7489	18.9486	23.435	28.1458	33.0589	38.1897	43.5694	49.2215	55.1588	61.3833	67.8767	74.6004	81.5137	88.5814	95.7633	103.002	110.221	117.333	124.252	130.895	137.2	143.142	148.715	153.925	158.801	163.404	167.815	172.111	176.361	180.619	184.925	189.31	193.809	198.467	203.329	208.439	213.836	219.559
-0.303832	-0.40267	-0.493723	-0.554395	-0.552098	-0.443309	-0.174116	0.316886	1.09228	2.20467	3.68002	5.50105	7.60555	9.90588	12.3116	14.7399	17.1226	19.4143	21.5939	23.6607	25.6315	27.5313	29.3828	31.2019	33.0033	34.8096	36.6536	38.5712	40.5922	42.7352	45.0079	47.4076	49.9259	52.5577	55.3017	58.1436	61.0427	63.9405	66.7835	69.54	72.1998	74.7621	77.2257	79.5974	81.9082	84.2201	86.6199	89.2085	92.0875	95.345
-0.84356	-1.14159	-1.432	-1.65292	-1.71342	-1.48971	-0.825543	0.461432	2.56372	5.65528	9.86304	15.2586	21.8662	29.6682	38.6074	48.5916	59.4972	71.1757	83.4673	96.2166	109.277	122.5	135.722	148.76	161.424	173.541	184.982	195.673	205.592	214.759	223.217	231.02	238.221	244.862	250.976	256.589	261.727	266.423	270.714	274.651	278.302	281.759	285.126	288.51	291.998	295.664	299.556	303.705	308.116	312.784
-0.743272	-0.905875	-1.0119	-1.00004	-0.789112	-0.279072	0.643331	2.09259	4.16355	6.90171	10.2751	14.1633	18.3757	22.6976	26.945	31.0032	34.8354	38.4666	41.9581	45.3912	48.8594	52.4558	56.2554	60.2938	64.5511	68.9603	73.4456	77.9573	82.4832	87.0427	91.676	96.4281	101.326	106.357	111.468	116.584	121.625	126.522	131.219	135.684	139.908	143.906	147.705	151.327	154.79	158.099	161.268	164.327	167.328	170.355
-0.689309	-0.895277	-1.0742	-1.17348	-1.11896	-0.813567	-0.139523	1.03384	2.8344	5.36177	8.65535	12.6693	17.2726	22.281	27.4999	32.7583	37.9308	42.9562	47.8401	52.6303	57.3781	62.1149	66.8509	71.5897	76.3443	81.1426	86.0205	91.0148	96.1619	101.496	107.047	112.844	118.908	125.249	131.865	138.747	145.87	153.191	160.663	168.245	175.925	183.704	191.583	199.553	207.606	215.759	224.048	232.52	241.209	250.14
-0.519249	-0.692297	-0.856404	-0.973132	-0.986673	-0.821953	-0.385141	0.431906	1.74106	3.63949	6.18212	9.35109	13.0441	17.0965	21.3225	25.5555	29.674	33.6163	37.3918	41.0738	44.7573	48.5102	52.3599	56.3136	60.3819	64.5841	68.9413	73.4658	78.1507	82.9706	87.8869	92.8503	97.8018	102.674	107.391	111.885	116.107	120.022	123.599	126.822	129.705	132.286	134.623	136.781	138.814	140.767	142.66	144.496	146.272	147.998
-0.706076	-0.896612	-1.04635	-1.10034	-0.982826	-0.596853	0.172204	1.44714	3.34131	5.93108	9.2208	13.1212	17.4697	22.0839	26.8053	31.5095	36.105	40.538	44.7927	48.8802	52.8232	56.6398	60.3351	63.902	67.3268	70.5923	73.6786	76.5664	79.2371	81.6723	83.8609	85.816	87.5802	89.2152	90.7893	92.3667	93.9905	95.6689	97.3776	99.0781	100.743	102.373	103.987	105.609	107.254	108.937	110.678	112.512	114.483	116.64
-0.738668	-0.938837	-1.0963	-1.15365	-1.03169	-0.629004	0.174432	1.50721	3.4881	6.19802	9.6488	13.7709	18.4365	23.4999	28.8259	34.3014	39.8408	45.3883	50.9139	56.4084	61.8814	67.3517	72.8262	78.2842	83.6798	88.9513	94.0255	98.8196	103.249	107.245	110.776	113.856	116.533	118.872	120.937	122.777	124.418	125.877	127.181	128.377	129.525	130.7	131.987	133.48	135.287	137.528	140.34	143.855	148.188	153.411
-0.837067	-1.0822	-1.29129	-1.4003	-1.31927	-0.930968	-0.0938296	1.34821	3.54628	6.61536	10.5945	15.4152	20.9005	26.7997	32.8357	38.7487	44.3343	49.4669	54.0972	58.2322	61.9139	65.1998	68.1479	70.8072	73.209	75.3649	77.2872	79.019	80.6427	82.2649	83.9938	85.9214	88.1278	90.6994	93.7347	97.3301	101.568	106.514	112.205	118.647	125.82	133.695	142.238	151.408	161.156	171.42	182.122	193.172	204.474	215.937
-0.339152	-0.49254	-0.66124	-0.82284	-0.941212	-0.963429	-0.817946	-0.4149	0.3498	1.58472	3.38597	5.81294	8.86929	12.5089	16.6623	21.2615	26.2556	31.6101	37.2937	43.2665	49.4768	55.8685	62.3932	69.0124	75.6926	82.4039	89.1194	95.8126	102.448	108.979	115.356	121.553	127.562	133.384	139.02	144.463	149.693	154.683	159.406	163.852	168.035	171.991	175.765	179.41	182.997	186.624	190.406	194.444	198.809	203.54
-0.374544	-0.521197	-0.667317	-0.787263	-0.841746	-0.775702	-0.517695	0.0177368	0.923698	2.28849	4.17752	6.62078	9.61738	13.152	17.2116	21.7946	26.9038	32.5271	38.6217	45.1112	51.8923	58.8428	65.8328	72.7362	79.4435	85.8718	91.9696	97.7094	103.08	108.084	112.746	117.112	121.254	125.246	129.151	133.008	136.842	140.677	144.55	148.511	152.616	156.911	161.426	166.189	171.22	176.532	182.126	188.009	194.189	200.682
-0.333112	-0.459286	-0.582863	-0.68071	-0.717817	-0.645585	-0.401529	0.0883787	0.903741	2.11837	3.78435	5.9227	8.52962	11.5875	15.0725	18.9686	23.2847	28.0532	33.3073	39.0615	45.3032	51.9947	59.0793	66.4868	74.1316	81.9177	89.7488	97.5326	105.187	112.65	119.887	126.879	133.613	140.066	146.21	152.031	157.545	162.78	167.768	172.532	177.092	181.474	185.727	189.924	194.15	198.485	202.993	207.738	212.79	218.217
-1.08575	-1.25693	-1.30851	-1.14642	-0.651564	0.315573	1.90294	4.24485	7.42894	11.4609	16.2483	21.6179	27.3551	33.25	39.1416	44.9422	50.6285	56.2186	61.7459	67.2343	72.6811	78.0558	83.3108	88.3971	93.2808	97.9528	102.428	106.73	110.878	114.89	118.789	122.589	126.277	129.816	133.152	136.221	138.974	141.381	143.441	145.181	146.637	147.853	148.879	149.785	150.664	151.611	152.722	154.092	155.803	157.923
-0.789233	-0.978586	-1.11311	-1.12915	-0.941091	-0.441931	0.491591	1.98708	4.15805	7.08648	10.8179	15.3659	20.7092	26.7819	33.4731	40.6402	48.1282	55.7863	63.4789	71.0873	78.5154	85.7056	92.6502	99.387	105.984	112.515	119.037	125.585	132.164	138.737	145.25	151.666	157.985	164.222	170.397	176.54	182.687	188.882	195.172	201.603	208.211	215.029	222.079	229.367	236.89	244.654	252.673	260.974	269.579	278.489
-0.976682	-1.12395	-1.15271	-0.978272	-0.494179	0.423056	1.90235	4.05846	6.97209	10.6829	15.1947	20.4799	26.4812	33.1127	40.2641	47.809	55.6188	63.5835	71.6307	79.7242	87.8433	95.9647	104.054	112.063	119.932	127.588	134.952	141.947	148.503	154.577	160.165	165.303	170.048	174.453	178.558	182.392	185.969	189.298	192.39	195.268	197.974	200.572	203.133	205.725	208.4	211.203	214.176	217.357	220.789	224.504
-0.637872	-0.882462	-1.12571	-1.3233	-1.40793	-1.28579	-0.835776	0.0864059	1.63712	3.96333	7.17332	11.3192	16.4074	22.417	29.2982	36.9591	45.2616	54.026	63.0407	72.0904	80.987	89.5828	97.7679	105.467	112.642	119.292	125.465	131.26	136.795	142.171	147.45	152.648	157.752	162.719	167.487	171.974	176.078	179.696	182.735	185.132	186.864	187.955	188.491	188.623	188.559	188.547	188.844	189.687	191.263	193.687
[truncated: 51 more columns]
