# Supplementary material for: Distributions of plantar loads are altered when walking in anxiety-inducing virtual settings but not under cognitive demand
Source: PLoS One. 2026 Apr 20;21(4):e0345075. doi: 10.1371/journal.pone.0345075 (PMC13094994; doi:10.1371/journal.pone.0345075)
Supplement: S1 File — Study data is available here. (ZIP) [file pone.0345075.s001.zip › S1 File. Dataset/ProcLLat_40STL.xlsx]

## Sheet: Sheet1
-0.125967	-0.227087	-0.354292	-0.502693	-0.659796	-0.802494	-0.893992	-0.881282	-0.693832	-0.244561	0.565273	1.83546	3.64848	6.04695	9.02047	12.511	16.429	20.667	25.1067	29.6235	34.0949	38.4171	42.5117	46.3145	49.7634	52.8001	55.3788	57.4734	59.0826	60.2269	60.9366	61.2434	61.1824	60.7954	60.1349	59.2692	58.2788	57.2399	56.2166	55.2686	54.4556	53.8292	53.4274	53.2816	53.4245	53.8865	54.683	55.8066	57.2375	58.9611
-0.911439	-1.09602	-1.19441	-1.13154	-0.809062	-0.107869	1.10396	2.95468	5.54319	8.90837	13.0019	17.6845	22.7624	28.0413	33.3572	38.5861	43.6458	48.4884	53.0865	57.4302	61.5324	65.4233	69.1326	72.6775	76.0612	79.275	82.3047	85.1407	87.7784	90.2093	92.4242	94.426	96.233	97.873	99.3864	100.831	102.278	103.796	105.449	107.296	109.38	111.728	114.353	117.268	120.496	124.063	127.997	132.332	137.092	142.282
-1.04326	-1.15921	-1.1348	-0.876097	-0.267981	0.819076	2.51477	4.92629	8.11203	12.0629	16.6991	21.8792	27.4148	33.0966	38.73	44.1635	49.2927	54.0483	58.3876	62.2967	65.7895	68.8998	71.6775	74.1897	76.5164	78.7418	80.9486	83.2082	85.5661	88.0299	90.568	93.1152	95.5875	97.9022	99.9961	101.835	103.419	104.77	105.92	106.902	107.754	108.533	109.317	110.193	111.244	112.551	114.2	116.268	118.813	121.86
-1.34537	-1.35423	-1.12249	-0.516674	0.615921	2.43287	5.07068	8.61334	13.0745	18.4029	24.497	31.2151	38.387	45.8369	53.4093	60.9827	68.4675	75.7976	82.9232	89.8066	96.4222	102.758	108.808	114.546	119.915	124.829	129.204	132.97	136.083	138.524	140.307	141.489	142.158	142.414	142.357	142.075	141.651	141.159	140.664	140.21	139.829	139.543	139.374	139.348	139.502	139.881	140.535	141.515	142.869	144.642
0.642934	0.950103	1.53395	2.55408	4.15587	6.44085	9.4501	13.165	17.5135	22.3758	27.5972	33.0152	38.4874	43.9013	49.1665	54.2063	58.962	63.41	67.5787	71.5481	75.4236	79.2986	83.2316	87.2407	91.3066	95.3831	99.4161	103.353	107.136	110.698	113.975	116.918	119.506	121.753	123.698	125.389	126.872	128.2	129.434	130.646	131.899	133.238	134.69	136.279	138.035	139.996	142.207	144.708	147.538	150.741
-1.46556	-1.26342	-0.741891	0.257614	1.90385	4.35302	7.71659	12.0251	17.1986	23.0433	29.2894	35.6585	41.918	47.8986	53.4863	58.6072	63.2159	67.2928	70.8449	73.9009	76.5015	78.6918	80.5148	82.0033	83.1799	84.066	84.6878	85.0735	85.2512	85.2554	85.1318	84.9315	84.6979	84.4601	84.2355	84.034	83.8634	83.7327	83.6565	83.6569	83.7651	84.0216	84.4733	85.168	86.1451	87.427	89.0197	90.9181	93.1082	95.567
-2.36493	-2.24666	-1.70429	-0.49578	1.64887	4.99985	9.78451	16.1391	24.0751	33.4756	44.1236	55.7469	68.0474	80.6976	93.3391	105.614	117.214	127.91	137.574	146.183	153.814	160.622	166.806	172.578	178.115	183.518	188.801	193.901	198.715	203.129	207.039	210.369	213.073	215.135	216.563	217.389	217.669	217.485	216.932	216.107	215.105	214.007	212.881	211.782	210.749	209.818	209.036	208.478	208.239	208.435
-0.305445	-0.39817	-0.47984	-0.527189	-0.507302	-0.376928	-0.08342	0.431928	1.22712	2.34784	3.81256	5.6	7.64459	9.84376	12.0776	14.2333	16.2209	17.9749	19.4465	20.5984	21.4042	21.8548	21.965	21.7721	21.323	20.6604	19.8221	18.8507	17.7916	16.6798	15.5356	14.3801	13.2532	12.2174	11.3419	10.6851	10.2923	10.1971	10.4166	10.9485	11.7765	12.8752	14.2085	15.7357	17.4219	19.2392	21.1613	23.1634	25.2303	27.3614
-1.73277	-1.68275	-1.27873	-0.34506	1.31461	3.89598	7.55619	12.3637	18.2581	25.0416	32.4097	40.0227	47.5857	54.8843	61.7708	68.1433	73.9464	79.1784	83.893	88.1953	92.2274	96.1333	100.017	103.92	107.823	111.67	115.4	118.954	122.279	125.322	128.035	130.38	132.334	133.908	135.159	136.181	137.09	137.996	138.989	140.142	141.51	143.12	144.965	147.017	149.242	151.606	154.093	156.712	159.502	162.521
0.21392	-0.226782	-0.497328	-0.473425	-0.00632917	1.06361	2.88949	5.59666	9.26502	13.9255	19.5663	26.1352	33.5418	41.6728	50.416	59.6761	69.3742	79.4311	89.7457	100.188	110.617	120.905	130.951	140.689	150.091	159.168	167.949	176.445	184.629	192.444	199.819	206.682	212.982	218.685	223.783	228.301	232.297	235.84	238.975	241.705	244.02	245.915	247.407	248.535	249.356	249.962	250.475	251.049	251.854	253.047
-1.34044	-1.2428	-0.896262	-0.161003	1.11705	3.08945	5.87973	9.5562	14.1141	19.4723	25.4876	31.9865	38.8067	45.8294	52.9974	60.3108	67.7993	75.4775	83.304	91.168	98.916	106.396	113.492	120.127	126.261	131.871	136.944	141.479	145.492	149.014	152.091	154.776	157.131	159.231	161.146	162.928	164.608	166.211	167.751	169.226	170.621	171.919	173.105	174.174	175.139	176.024	176.856	177.658	178.454	179.273
-0.856891	-0.888631	-0.791232	-0.480218	0.142934	1.1834	2.73832	4.88052	7.64985	11.0471	15.0269	19.5022	24.3662	29.5139	34.8551	40.3224	45.8739	51.4931	57.1868	62.9818	68.9191	75.046	81.4057	88.0224	94.8863	101.944	109.095	116.196	123.08	129.594	135.625	141.107	146.012	150.347	154.159	157.534	160.578	163.395	166.067	168.65	171.172	173.647	176.082	178.489	180.881	183.265	185.649	188.052	190.499	193.028
0.198372	-0.287913	-0.507863	-0.280709	0.583275	2.27216	4.95591	8.76431	13.767	19.9622	27.2751	35.565	44.6452	54.3112	64.3628	74.6173	84.9256	95.1828	105.316	115.267	124.981	134.402	143.462	152.086	160.207	167.772	174.745	181.102	186.825	191.898	196.319	200.111	203.329	206.046	208.334	210.26	211.891	213.3	214.555	215.699	216.756	217.741	218.667	219.549	220.409	221.292	222.272	223.429	224.846	226.603
1.04278	0.538864	0.0881581	-0.252906	-0.428505	-0.379505	-0.0402746	0.659308	1.78757	3.4046	5.55978	8.29095	11.6176	15.5301	19.9904	24.9509	30.3746	36.2462	42.5692	49.3419	56.5267	64.0345	71.728	79.4313	86.9472	94.0808	100.656	106.523	111.568	115.728	118.995	121.414	123.077	124.122	124.709	124.999	125.146	125.279	125.507	125.91	126.534	127.386	128.438	129.642	130.958	132.371	133.892	135.559	137.412	139.482
0.644803	0.548197	0.615518	0.956793	1.70387	3.00206	4.99216	7.7877	11.4623	16.0456	21.5151	27.7896	34.7321	42.1581	49.8534	57.6115	65.2741	72.7469	79.9891	86.9953	93.7809	100.363	106.74	112.882	118.722	124.158	129.078	133.394	137.058	140.053	142.39	144.103	145.248	145.907	146.191	146.234	146.166	146.098	146.114	146.276	146.618	147.156	147.885	148.787	149.84	151.032	152.374	153.895	155.637	157.647
-0.494504	0.189518	1.02797	2.10996	3.49999	5.21884	7.23724	9.49236	11.9131	14.4353	17.0119	19.6193	22.2567	24.9372	27.6798	30.5079	33.4513	36.5398	39.7915	43.2059	46.7661	50.4483	54.2259	58.0606	61.8979	65.6768	69.3427	72.8547	76.1804	79.2855	82.1349	84.7159	87.0555	89.2141	91.2611	93.2554	95.2402	97.2484	99.3022	101.407	103.558	105.755	108.023	110.403	112.96	115.767	118.898	122.405	126.308	130.585
-1.30058	-1.06845	-0.548163	0.406308	1.9474	4.21263	7.29504	11.217	15.926	21.3175	27.2635	33.6294	40.2766	47.0679	53.8785	60.6089	67.1913	73.5892	79.788	85.7777	91.5399	97.0466	102.267	107.171	111.733	115.927	119.733	123.141	126.157	128.797	131.082	133.034	134.687	136.097	137.34	138.503	139.671	140.918	142.315	143.93	145.819	148.018	150.547	153.422	156.658	160.258	164.219	168.532	173.173	178.103
-1.47383	-1.40514	-1.10126	-0.412205	0.830583	2.79833	5.64207	9.4702	14.3348	20.2268	27.0728	34.7322	42.9999	51.6274	60.3617	68.989	77.3594	85.3842	93.0134	100.22	106.998	113.369	119.369	125.025	130.342	135.307	139.908	144.153	148.064	151.672	155.007	158.103	160.992	163.705	166.27	168.726	171.113	173.459	175.775	178.052	180.282	182.456	184.569	186.629	188.66	190.695	192.784	194.983	197.352	199.939
1.29894	2.78427	4.38974	6.17485	8.1757	10.3941	12.7978	15.3418	17.9945	20.7501	23.6235	26.6339	29.7937	33.1092	36.5776	40.1861	43.9199	47.7602	51.6705	55.5921	59.457	63.202	66.7676	70.0954	73.1349	75.8453	78.1826	80.0917	81.5173	82.4194	82.778	82.5943	81.8945	80.7323	79.1868	77.3563	75.3521	73.2907	71.2815	69.4163	67.7683	66.3949	65.3424	64.6547	64.3756	64.5438	65.1781	66.261	67.7383	69.5332
1.42719	0.736362	0.189948	-0.0967628	-0.0115231	0.555639	1.70976	3.54251	6.12177	9.47864	13.5956	18.4045	23.7971	29.6418	35.7959	42.1117	48.4444	54.6599	60.6384	66.2842	71.5342	76.3579	80.7508	84.7231	88.2845	91.437	94.1797	96.5171	98.4662	100.06	101.347	102.39	103.268	104.074	104.915	105.905	107.146	108.712	110.635	112.922	115.571	118.58	121.943	125.651	129.701	134.104	138.875	144.028	149.562	155.459
-1.03355	-1.15889	-1.15511	-0.92895	-0.365493	0.665906	2.29804	4.64547	7.78286	11.7268	16.4272	21.7738	27.6199	33.8142	40.2243	46.7376	53.2452	59.6315	65.7734	71.5502	76.8598	81.6203	85.7663	89.2584	92.0939	94.3024	95.9385	97.0728	97.7776	98.1239	98.1929	98.0769	97.8646	97.6337	97.4527	97.3857	97.4952	97.8429	98.4864	99.4723	100.826	102.549	104.627	107.042	109.773	112.805	116.133	119.756	123.669	127.858
0.0702068	0.24012	0.76238	1.81041	3.55361	6.13189	9.62702	14.034	19.2489	25.0796	31.2795	37.6039	43.8631	49.9402	55.7852	61.4074	66.862	72.229	77.5938	83.0284	88.5769	94.2449	99.9992	105.784	111.537	117.199	122.718	128.052	133.184	138.122	142.9	147.575	152.224	156.92	161.712	166.61	171.583	176.572	181.506	186.324	190.997	195.54	199.99	204.396	208.802	213.235	217.694	222.154	226.588	230.98
0.434311	0.201013	0.215511	0.62149	1.55635	3.13867	5.45264	8.53307	12.3597	16.8611	21.9195	27.3739	33.0329	38.7025	44.2125	49.4295	54.2617	58.6585	62.6016	66.0927	69.15	71.8109	74.125	76.1354	77.8615	79.2967	80.4135	81.1748	81.5486	81.5219	81.1027	80.3212	79.2345	77.924	76.4813	74.9948	73.5389	72.1616	70.8847	69.7197	68.6833	67.8017	67.1134	66.6672	66.5142	66.7038	67.2836	68.296	69.7735	71.7403
1.06726	0.600524	0.407708	0.64376	1.47832	3.07052	5.54039	8.93805	13.2196	18.2445	23.8024	29.6589	35.5937	41.4164	46.9731	52.1573	56.908	61.1946	65.0058	68.3522	71.2691	73.8061	76.0076	77.9043	79.5257	80.9121	82.1087	83.1536	84.082	84.9395	85.7845	86.6723	87.6359	88.68	89.7913	90.9572	92.1725	93.4329	94.7273	96.042	97.3694	98.7181	100.118	101.618	103.265	105.105	107.177	109.514	112.146	115.099
1.23107	1.07465	1.14347	1.56349	2.47141	4.00301	6.27249	9.34622	13.2283	17.8672	23.1701	29.0133	35.255	41.753	48.3787	55.0275	61.6201	68.0963	74.4075	80.5165	86.3908	91.9973	97.3068	102.302	106.981	111.352	115.437	119.264	122.864	126.267	129.51	132.634	135.694	138.744	141.833	145.003	148.287	151.708	155.28	159.007	162.887	166.913	171.073	175.346	179.709	184.134	188.586	193.021	197.387	201.624
0.237983	0.264156	0.588049	1.38097	2.80043	4.97528	7.99392	11.8916	16.6359	22.1165	28.1505	34.511	40.9702	47.3422	53.5056	59.3964	64.9854	70.2678	75.2628	80.0071	84.5447	88.9249	93.1987	97.4108	101.594	105.761	109.903	113.994	118.009	121.941	125.792	129.566	133.271	136.917	140.505	144.027	147.463	150.796	154.004	157.071	159.989	162.779	165.485	168.17	170.899	173.747	176.795	180.115	183.774	187.832
-0.947114	-0.916241	-0.762052	-0.390176	0.307104	1.44245	3.12282	5.44096	8.46951	12.2514	16.7826	21.9958	27.7659	33.9405	40.3779	46.9703	53.6528	60.4038	67.2385	74.1998	81.3394	88.6831	96.1934	103.755	111.183	118.251	124.724	130.399	135.128	138.831	141.505	143.214	144.073	144.235	143.884	143.211	142.4	141.628	141.054	140.8	140.942	141.516	142.516	143.919	145.677	147.728	150.003	152.439	154.968	157.514
-1.01275	-0.95832	-0.682497	-0.081799	0.958029	2.54779	4.77165	7.65692	11.1519	15.1368	19.4668	24.0087	28.6527	33.3131	37.9256	42.4406	46.8242	51.0654	55.1766	59.1835	63.1207	67.0294	70.951	74.9166	78.9409	83.0218	87.1365	91.2366	95.2524	99.1055	102.718	106.013	108.928	111.417	113.468	115.101	116.358	117.296	117.969	118.43	118.745	118.991	119.256	119.613	120.1	120.71	121.42	122.213	123.09	124.062
2.87407	4.79585	7.31336	10.7292	15.2743	21.0432	27.9618	35.8171	44.3327	53.2354	62.2856	71.2862	80.0857	88.5644	96.6227	104.192	111.26	117.861	124.051	129.87	135.327	140.398	145.046	149.242	152.987	156.302	159.218	161.78	164.045	166.089	167.998	169.873	171.819	173.925	176.259	178.876	181.812	185.073	188.623	192.403	196.354	200.409	204.498	208.553	212.518	216.373	220.14	223.88	227.673	231.609
9.43434	11.4493	13.5218	15.6672	17.9057	20.2433	22.6648	25.1457	27.6679	30.2221	32.8015	35.3983	38.0085	40.6448	43.3424	46.1543	49.1412	52.3651	55.8888	59.7746	64.0704	68.7907	73.9068	79.3415	84.9704	90.6344	96.1626	101.396	106.21	110.525	114.305	117.556	120.305	122.594	124.475	126.014	127.281	128.346	129.273	130.126	130.964	131.84	132.801	133.883	135.127	136.572	138.27	140.269	142.614	145.346
0.20103	0.176148	0.520338	1.40407	2.98323	5.37667	8.6347	12.7096	17.4555	22.6623	28.1027	33.5702	38.8954	43.9464	48.6316	52.9052	56.7631	60.2373	63.3911	66.3098	69.0912	71.8425	74.6687	77.652	80.8385	84.2393	87.835	91.5777	95.3882	99.1588	102.77	106.111	109.095	111.671	113.842	115.656	117.2	118.569	119.854	121.139	122.495	123.965	125.567	127.308	129.205	131.292	133.598	136.138	138.924	141.982
[truncated: 51 more columns]
