# Supplementary material for: Distributions of plantar loads are altered when walking in anxiety-inducing virtual settings but not under cognitive demand
Source: PLoS One. 2026 Apr 20;21(4):e0345075. doi: 10.1371/journal.pone.0345075 (PMC13094994; doi:10.1371/journal.pone.0345075)
Supplement: S1 File — Study data is available here. (ZIP) [file pone.0345075.s001.zip › S1 File. Dataset/ProcR_10DTH.xlsx]

## Sheet: Sheet1
0.0419182	0.0989525	0.157118	0.21593	0.274776	0.332776	0.388745	0.441339	0.48932	0.531774	0.568204	0.598521	0.623005	0.64227	0.657256	0.669181	0.679427	0.689368	0.700214	0.712899	0.727997	0.745685	0.765765	0.787727	0.810839	0.834245	0.857048	0.878373	0.897436	0.913595	0.926375	0.935495	0.940898	0.942754	0.941413	0.937356	0.931139	0.923346	0.914549	0.90529	0.896052	0.887234	0.879131	0.871945	0.865802	0.860764	0.856855	0.854117	0.852631	0.852481
0.0471982	0.0765139	0.110469	0.150593	0.198058	0.253286	0.315599	0.383085	0.452844	0.521623	0.586589	0.645899	0.698901	0.745961	0.788064	0.826334	0.861639	0.894411	0.924722	0.952492	0.977661	1.00027	1.02045	1.03836	1.05408	1.06758	1.07874	1.08732	1.09304	1.09567	1.0951	1.09142	1.08488	1.07589	1.065	1.05283	1.04005	1.02729	1.01511	1.00397	0.994263	0.986238	0.980051	0.975756	0.97333	0.97268	0.97364	0.975966	0.979345	0.983408
0.0488941	0.0971794	0.14723	0.199355	0.253395	0.308641	0.364067	0.418706	0.471885	0.523182	0.572244	0.618659	0.661965	0.701776	0.737915	0.770494	0.799884	0.826603	0.851169	0.87397	0.895198	0.914822	0.932633	0.948318	0.961542	0.972023	0.979606	0.984295	0.98621	0.985548	0.982554	0.977542	0.970937	0.963306	0.955304	0.947586	0.940722	0.935162	0.93121	0.928996	0.928437	0.929257	0.931049	0.933368	0.935822	0.93813	0.940149	0.94187	0.943389	0.94485
0.0488304	0.0956853	0.142742	0.189214	0.234236	0.276993	0.316854	0.353414	0.386503	0.416189	0.442795	0.466941	0.489582	0.511952	0.535391	0.56111	0.589954	0.62222	0.657608	0.695311	0.734225	0.773195	0.811235	0.847597	0.881727	0.913173	0.9415	0.966246	0.986936	1.00317	1.01476	1.02177	1.02452	1.0235	1.01929	1.01246	1.00358	0.993259	0.982116	0.970747	0.959642	0.94914	0.939479	0.93086	0.923479	0.917525	0.913167	0.910543	0.909739	0.910758
0.0415014	0.0660222	0.0925247	0.121493	0.15316	0.187174	0.222456	0.257331	0.289892	0.318427	0.341735	0.359285	0.371233	0.378323	0.381689	0.382642	0.382487	0.382378	0.383229	0.385666	0.390046	0.396511	0.40505	0.415559	0.427888	0.44189	0.457447	0.474479	0.492942	0.512828	0.534126	0.556767	0.58057	0.605242	0.630441	0.655885	0.681405	0.706924	0.732435	0.757982	0.783623	0.809382	0.835177	0.860776	0.885774	0.909612	0.931608	0.95103	0.967191	0.979554
0.0543204	0.0852693	0.116777	0.148595	0.180357	0.211548	0.241556	0.269784	0.295758	0.319211	0.340153	0.358876	0.375916	0.391987	0.407867	0.424223	0.441456	0.459618	0.478384	0.497122	0.515067	0.531579	0.546351	0.559493	0.571473	0.582941	0.594532	0.606733	0.619825	0.6339	0.648917	0.664796	0.681533	0.699263	0.718239	0.738774	0.761159	0.785591	0.812081	0.840378	0.869964	0.900122	0.930031	0.958812	0.985575	1.00947	1.02977	1.04595	1.05779	1.06534
0.028983	0.0817017	0.133704	0.183843	0.230873	0.273682	0.311593	0.344586	0.373315	0.398933	0.422815	0.446304	0.47058	0.496628	0.525244	0.557013	0.592216	0.630737	0.672014	0.715088	0.758725	0.801566	0.842263	0.879589	0.912523	0.940283	0.962323	0.97835	0.988338	0.992534	0.991453	0.985831	0.976572	0.9647	0.951291	0.937376	0.92387	0.91155	0.901033	0.892762	0.886997	0.883828	0.883197	0.884927	0.888774	0.894452	0.901639	0.90996	0.918998	0.928298
0.0493866	0.112576	0.174931	0.234941	0.290882	0.340952	0.383504	0.417406	0.442422	0.459384	0.470034	0.476659	0.481742	0.487689	0.496626	0.510273	0.529858	0.55605	0.588887	0.627722	0.671269	0.717768	0.765227	0.811674	0.855383	0.894979	0.929423	0.957952	0.98007	0.99556	1.00449	1.00726	1.00452	0.997206	0.986347	0.973063	0.958473	0.943644	0.929513	0.916818	0.906033	0.897363	0.890799	0.886191	0.883304	0.881873	0.881658	0.882458	0.884125	0.886598
0.0310781	0.0709217	0.113553	0.159591	0.209337	0.262525	0.318186	0.374724	0.430183	0.482671	0.530831	0.574171	0.613079	0.648547	0.681791	0.713933	0.745771	0.777678	0.809646	0.841384	0.872407	0.902083	0.929687	0.954463	0.975702	0.992808	1.00539	1.01329	1.01661	1.01561	1.0107	1.00244	0.991521	0.978767	0.965062	0.951288	0.93826	0.926664	0.917007	0.909586	0.904484	0.901624	0.900822	0.901807	0.90424	0.907754	0.912007	0.91672	0.921682	0.926737
0.0334837	0.0958631	0.158803	0.221475	0.282703	0.341086	0.395255	0.444145	0.487174	0.524287	0.555897	0.582804	0.606094	0.627056	0.647086	0.667561	0.689662	0.714208	0.74154	0.771511	0.803574	0.836883	0.870408	0.903055	0.933787	0.961713	0.986147	1.00659	1.0227	1.03432	1.04144	1.04421	1.04294	1.03807	1.03017	1.01991	1.00807	0.995488	0.982995	0.971395	0.961401	0.953568	0.948225	0.945437	0.945019	0.946621	0.949833	0.954243	0.959448	0.965074
0.0383496	0.0879581	0.139061	0.19169	0.245166	0.298053	0.348469	0.394618	0.435311	0.470264	0.500143	0.526408	0.551019	0.576067	0.603393	0.634249	0.669096	0.707588	0.748718	0.791047	0.832952	0.872829	0.909249	0.941054	0.967397	0.987724	1.00177	1.00957	1.01151	1.00829	1.0009	0.990492	0.978263	0.965361	0.952749	0.941153	0.931058	0.922752	0.916401	0.912105	0.909903	0.909755	0.911523	0.914964	0.919743	0.92546	0.931698	0.938066	0.944271	0.950159
0.0304614	0.0651381	0.102621	0.14349	0.187977	0.235633	0.285088	0.334135	0.380256	0.421377	0.456464	0.485723	0.510379	0.532235	0.553237	0.575151	0.599361	0.626756	0.657682	0.691942	0.728862	0.767443	0.80652	0.844888	0.881414	0.915106	0.945135	0.970842	0.991735	1.00749	1.01797	1.02327	1.02374	1.01992	1.01252	1.00238	0.990434	0.97759	0.964704	0.952509	0.941603	0.932451	0.925395	0.920657	0.918321	0.918274	0.9202	0.923612	0.927924	0.932551
0.0320908	0.0950393	0.161016	0.230188	0.302083	0.375338	0.447667	0.516161	0.577902	0.63065	0.673269	0.70577	0.729062	0.744619	0.754214	0.759757	0.763162	0.766229	0.770542	0.777399	0.787731	0.802041	0.820395	0.84245	0.867512	0.894603	0.922551	0.95008	0.975913	0.998864	1.01792	1.03234	1.04168	1.04585	1.04506	1.03981	1.0308	1.01888	1.00492	0.989807	0.974407	0.959546	0.945939	0.93413	0.924447	0.917002	0.911726	0.908435	0.906894	0.906869
0.0325655	0.10377	0.17306	0.238289	0.29717	0.34765	0.388443	0.419352	0.44124	0.455718	0.464772	0.47047	0.474812	0.479673	0.48676	0.497541	0.513126	0.534156	0.560748	0.59251	0.628626	0.667969	0.709205	0.750876	0.791481	0.829563	0.863812	0.893148	0.916778	0.93424	0.945429	0.950577	0.950226	0.945189	0.936466	0.925153	0.91236	0.899168	0.886585	0.875496	0.866598	0.86036	0.857028	0.856648	0.859109	0.864171	0.871492	0.880667	0.891264	0.90287
0.0284225	0.052666	0.0790565	0.10832	0.141226	0.178392	0.220088	0.266128	0.31585	0.368183	0.421755	0.475039	0.526569	0.575167	0.620099	0.661082	0.698184	0.731686	0.761961	0.78938	0.814232	0.836683	0.856797	0.874575	0.890026	0.903236	0.914395	0.923758	0.93157	0.938004	0.943141	0.946953	0.949294	0.949951	0.948751	0.945655	0.94078	0.934373	0.926766	0.918344	0.909519	0.90071	0.892328	0.884748	0.878266	0.873051	0.869141	0.866482	0.864976	0.864518
0.0359048	0.0716911	0.109061	0.148048	0.188527	0.230021	0.271566	0.311772	0.349064	0.382015	0.409688	0.431855	0.449049	0.462479	0.473847	0.485102	0.498173	0.514704	0.535834	0.562075	0.593341	0.629042	0.668231	0.70976	0.752413	0.795005	0.836441	0.875724	0.911935	0.944214	0.971752	0.993858	1.01008	1.0203	1.02472	1.02384	1.0183	1.00895	0.996768	0.98291	0.968574	0.954882	0.942759	0.932862	0.925567	0.920965	0.918907	0.919089	0.921108	0.924496
0.0381514	0.104568	0.171157	0.236948	0.30074	0.36137	0.418063	0.470647	0.5195	0.565323	0.608852	0.650634	0.690945	0.729793	0.766995	0.802258	0.835225	0.865507	0.892721	0.91654	0.936732	0.953188	0.965944	0.975164	0.981092	0.984	0.984155	0.981843	0.977403	0.971237	0.963784	0.955528	0.946996	0.938738	0.931281	0.925071	0.920394	0.917318	0.915697	0.915233	0.915582	0.916439	0.917601	0.918976	0.920549	0.922325	0.924294	0.926408	0.928596	0.930775
0.0398589	0.08598	0.130815	0.173243	0.212278	0.247292	0.278295	0.3061	0.332251	0.358682	0.387257	0.419332	0.45548	0.495438	0.538238	0.582444	0.626442	0.66872	0.708079	0.743754	0.77541	0.803071	0.827049	0.847877	0.866191	0.882585	0.897548	0.911479	0.924698	0.937355	0.949306	0.960068	0.968925	0.975115	0.978027	0.977333	0.973042	0.965489	0.95529	0.943275	0.930388	0.917591	0.905772	0.895668	0.887791	0.882386	0.879443	0.878729	0.879859	0.882385
0.046198	0.120085	0.195231	0.271	0.345908	0.41763	0.48334	0.540389	0.587067	0.623059	0.649404	0.6681	0.681608	0.692467	0.703025	0.715242	0.730543	0.74972	0.772922	0.799734	0.82934	0.860718	0.892802	0.924578	0.955128	0.983615	1.00928	1.03143	1.04942	1.06262	1.07042	1.07235	1.06821	1.05822	1.04306	1.02385	1.00204	0.979184	0.956829	0.936372	0.918951	0.905381	0.896131	0.891284	0.890517	0.893147	0.898259	0.904861	0.91202	0.918985
0.0469733	0.111967	0.177662	0.243355	0.30776	0.369056	0.425191	0.474356	0.515437	0.548176	0.573069	0.591182	0.603957	0.61303	0.620061	0.6266	0.633993	0.643334	0.655415	0.670713	0.689398	0.711332	0.736088	0.762996	0.79121	0.819807	0.84787	0.874518	0.898902	0.920256	0.937978	0.951694	0.961252	0.96667	0.96812	0.965958	0.960736	0.953153	0.943986	0.934009	0.923933	0.914377	0.905889	0.898954	0.89399	0.891313	0.89108	0.893258	0.897631	0.903833
0.0454437	0.107783	0.17433	0.245668	0.321616	0.400776	0.480347	0.556426	0.624836	0.682171	0.726514	0.757566	0.776329	0.784634	0.784718	0.778953	0.769673	0.759048	0.748996	0.741134	0.736773	0.736922	0.742297	0.753295	0.769959	0.791985	0.818776	0.849492	0.883085	0.918324	0.953837	0.988161	1.01982	1.04747	1.07	1.08672	1.0974	1.1022	1.10157	1.09617	1.08678	1.07427	1.05953	1.04341	1.0267	1.01015	0.994382	0.979921	0.967214	0.956685
0.0474936	0.0863567	0.128479	0.174662	0.225448	0.280697	0.33928	0.399123	0.457647	0.512463	0.562068	0.606201	0.645687	0.681891	0.716043	0.74863	0.778948	0.804847	0.822708	0.827694	0.814313	0.777382	0.713425	0.622535	0.510493	0.38902	0.271756	0.168862	0.0852504	0.0220166	-0.0217641	-0.0476973	-0.0571232	-0.0505529	-0.0274613	0.0135688	0.0743446	0.156173	0.258567	0.377485	0.504025	0.626198	0.733702	0.821095	0.887365	0.934236	0.964843	0.982784	0.991518	0.994054
0.0311004	0.0696303	0.109425	0.150366	0.192404	0.235484	0.279426	0.323827	0.368113	0.411726	0.454319	0.495815	0.536329	0.576042	0.615108	0.653634	0.691681	0.729257	0.76626	0.802405	0.837198	0.870007	0.900163	0.927065	0.950276	0.96954	0.984763	0.995966	1.00327	1.00688	1.00714	1.00449	0.999522	0.99281	0.984891	0.976211	0.967137	0.957972	0.948968	0.940348	0.932301	0.924973	0.918472	0.91289	0.908332	0.904932	0.902852	0.902268	0.903317	0.906044
[truncated: 51 more columns]
