# Supplementary material for: Distributions of plantar loads are altered when walking in anxiety-inducing virtual settings but not under cognitive demand
Source: PLoS One. 2026 Apr 20;21(4):e0345075. doi: 10.1371/journal.pone.0345075 (PMC13094994; doi:10.1371/journal.pone.0345075)
Supplement: S1 File — Study data is available here. (ZIP) [file pone.0345075.s001.zip › S1 File. Dataset/ProcLHeel_40STH.xlsx]

## Sheet: Sheet1
32.0265	62.0398	92.1059	121.726	150.359	177.412	202.298	224.54	243.853	260.199	273.805	285.134	294.817	303.541	311.943	320.524	329.61	339.344	349.705	360.537	371.586	382.53	393.005	402.632	411.033	417.851	422.757	425.473	425.811	423.713	419.266	412.677	404.241	394.292	383.171	371.196	358.639	345.721	332.618	319.477	306.43	293.589	281.04	268.849	257.078	245.784	235.01	224.776	215.083	205.919
49.3986	82.9621	115.679	146.511	174.503	198.871	219.108	235.047	246.857	254.986	260.066	262.81	263.907	263.951	263.418	262.678	262.024	261.701	261.954	263.033	265.19	268.657	273.612	280.154	288.28	297.883	308.764	320.661	333.268	346.258	359.302	372.078	384.284	395.637	405.88	414.76	422.029	427.462	430.879	432.157	431.249	428.204	423.173	416.414	408.283	399.211	389.654	380.047	370.767	362.12
25.432	65.1859	104.07	140.914	174.729	204.817	230.819	252.715	270.796	285.602	297.844	308.305	317.741	326.796	335.957	345.528	355.624	366.181	376.983	387.686	397.86	407.029	414.73	420.57	424.259	425.619	424.588	421.206	415.613	408.025	398.714	387.97	376.073	363.267	349.75	335.682	321.205	306.471	291.637	276.857	262.27	248.003	234.18	220.93	208.374	196.605	185.67	175.569	166.267	157.702
19.9307	66.1858	112.282	157.303	200.211	239.93	275.512	306.301	332.053	352.955	369.581	382.778	393.507	402.687	411.077	419.201	427.346	435.597	443.876	451.989	459.668	466.624	472.605	477.411	480.884	482.909	483.411	482.364	479.781	475.706	470.217	463.433	455.507	446.618	436.969	426.762	416.182	405.39	394.516	383.664	372.917	362.337	351.953	341.781	331.837	322.125	312.623	303.267	293.976	284.666
38.8914	83.7525	128.921	173.684	217.192	258.426	296.257	329.614	357.703	380.215	397.399	409.971	418.922	425.304	430.056	433.897	437.289	440.457	443.428	446.09	448.256	449.722	450.31	449.907	448.472	446.02	442.613	438.349	433.353	427.756	421.69	415.29	408.682	401.962	395.185	388.384	381.591	374.835	368.132	361.48	354.864	348.263	341.661	335.042	328.396	321.709	314.972	308.182	301.321	294.355
38.9772	75.5878	111.583	146.069	178.299	207.738	234.142	257.586	278.445	297.295	314.779	331.485	347.852	364.128	380.379	396.519	412.362	427.664	442.15	455.534	467.54	477.904	486.381	492.749	496.833	498.547	497.908	495.029	490.09	483.328	475.018	465.444	454.88	443.593	431.844	419.878	407.914	396.128	384.651	373.557	362.879	352.611	342.717	333.14	323.817	314.698	305.749	296.949	288.272	279.669
40.0597	87.2377	134.056	179.438	222.308	261.637	296.544	326.4	350.913	370.179	384.671	395.159	402.559	407.762	411.51	414.345	416.627	418.575	420.319	421.925	423.41	424.736	425.807	426.469	426.527	425.764	423.976	420.998	416.712	411.057	404.034	395.729	386.305	375.986	365.031	353.703	342.228	330.772	319.437	308.278	297.32	286.58	276.063	265.762	255.668	245.784	236.127	226.723	217.578	208.669
34.3255	78.3018	122.248	165.286	206.47	244.813	279.365	309.322	334.187	353.926	369.016	380.362	389.079	396.251	402.763	409.213	415.915	422.944	430.199	437.455	444.416	450.768	456.215	460.491	463.364	464.642	464.182	461.911	457.826	451.994	444.555	435.695	425.617	414.521	402.583	389.95	376.743	363.075	349.066	334.853	320.594	306.465	292.636	279.247	266.386	254.08	242.314	231.057	220.271	209.917
40.8011	81.035	120.576	158.393	193.518	225.111	252.557	275.576	294.296	309.246	321.249	331.247	340.135	348.634	357.239	366.197	375.544	385.145	394.766	404.116	412.878	420.742	427.424	432.673	436.266	438.005	437.738	435.383	430.943	424.507	416.245	406.39	395.215	383.024	370.127	356.82	343.369	329.989	316.847	304.068	291.741	279.923	268.642	257.911	247.721	238.045	228.847	220.085	211.709	203.675
14.4831	60.5742	106.784	152.25	195.953	236.788	273.682	305.731	332.33	353.279	368.845	379.738	386.997	391.802	395.289	398.417	401.898	406.168	411.403	417.58	424.528	431.954	439.457	446.54	452.663	457.294	459.972	460.365	458.311	453.82	447.066	438.357	428.098	416.742	404.734	392.464	380.245	368.301	356.775	345.728	335.16	325.032	315.297	305.927	296.918	288.28	280.02	272.131	264.578	257.299
13.9169	46.0316	77.5487	107.604	135.275	159.731	180.406	197.112	210.063	219.811	227.147	232.991	238.269	243.81	250.254	257.992	267.143	277.57	288.926	300.741	312.503	323.73	334.005	342.994	350.44	356.141	359.931	361.701	361.427	359.185	355.121	349.413	342.242	333.781	324.186	313.608	302.204	290.156	277.659	264.915	252.134	239.52	227.279	215.599	204.647	194.539	185.336	177.042	169.607	162.936
47.8098	91.9054	134.626	174.516	210.397	241.515	267.63	289.002	306.313	320.516	332.652	343.675	354.343	365.172	376.458	388.33	400.78	413.671	426.753	439.694	452.127	463.696	474.095	483.077	490.429	495.954	499.473	500.85	500.029	497.049	492.033	485.171	476.686	466.793	455.686	443.543	430.552	416.921	402.879	388.664	374.512	360.648	347.281	334.584	322.678	311.609	301.358	291.858	283.009	274.698
33.8333	75.3085	116.456	156.359	194.12	228.905	260.013	286.961	309.59	328.11	343.046	355.11	365.062	373.591	381.248	388.407	395.275	401.91	408.254	414.172	419.491	424.037	427.649	430.175	431.457	431.341	429.696	426.43	421.523	415.038	407.123	397.985	387.869	377.028	365.698	354.081	342.335	330.573	318.876	307.31	295.931	284.792	273.946	263.431	253.272	243.471	234.018	224.895	216.09	207.591
22.0803	65.693	108.477	149.242	186.637	219.367	246.489	267.619	282.991	293.382	299.932	303.938	306.647	309.094	312.015	315.818	320.612	326.278	332.545	339.074	345.52	351.561	356.903	361.264	364.381	366.014	365.971	364.123	360.413	354.853	347.522	338.571	328.214	316.712	304.345	291.388	278.101	264.708	251.406	238.373	225.766	213.702	202.247	191.434	181.268	171.738	162.814	154.452	146.602	139.211
32.2736	54.928	76.6824	96.6452	114.137	128.746	140.331	148.982	154.968	158.678	160.565	161.101	160.752	159.963	159.175	158.832	159.372	161.199	164.658	170.005	177.383	186.812	198.209	211.396	226.105	241.995	258.664	275.668	292.528	308.748	323.847	337.39	349.008	358.409	365.374	369.769	371.57	370.879	367.931	363.06	356.673	349.2	341.059	332.633	324.259	316.217	308.705	301.822	295.586	289.971
30.0949	83.9434	136.253	185.252	229.398	267.581	299.266	324.515	343.93	358.523	369.534	378.215	385.658	392.691	399.848	407.392	415.387	423.753	432.315	440.838	449.038	456.595	463.166	468.406	471.985	473.642	473.229	470.74	466.3	460.145	452.587	443.975	434.655	424.95	415.132	405.42	395.989	386.981	378.504	370.622	363.362	356.704	350.581	344.883	339.486	334.267	329.106	323.883	318.47	312.744
47.7086	93.1266	137.562	179.677	218.233	252.271	281.238	305.037	324.005	338.845	350.498	359.982	368.226	375.952	383.608	391.364	399.167	406.803	413.977	420.385	425.766	429.92	432.707	434.037	433.861	432.164	428.972	424.358	418.442	411.374	403.315	394.431	384.896	374.879	364.538	354.004	343.374	332.717	322.085	311.513	301.022	290.625	280.343	270.209	260.241	250.442	240.803	231.311	221.955	212.733
12.4658	48.8869	84.9271	119.774	152.556	182.472	208.966	231.846	251.306	267.867	282.259	295.274	307.633	319.894	332.425	345.408	358.863	372.683	386.666	400.547	414.026	426.798	438.588	449.156	458.301	465.847	471.655	475.624	477.702	477.908	476.329	473.101	468.376	462.319	455.094	446.851	437.709	427.784	417.202	406.102	394.626	382.905	371.081	359.306	347.734	336.492	325.668	315.315	305.437	295.991
16.123	52.2164	89.0662	126.252	163.2	199.168	233.26	264.475	291.866	314.755	332.898	346.535	356.316	363.154	368.02	371.774	375.057	378.245	381.483	384.747	387.909	390.804	393.256	395.085	396.097	396.085	394.855	392.248	388.161	382.556	375.467	366.999	357.322	346.656	335.235	323.286	311.001	298.544	286.04	273.59	261.276	249.166	237.325	225.8	214.608	203.742	193.183	182.91	172.901	163.137
37.8863	76.0889	113.875	150.302	184.476	215.564	242.85	265.81	284.202	298.134	308.084	314.829	319.326	322.57	325.463	328.716	332.809	337.989	344.309	351.662	359.82	368.482	377.319	385.996	394.165	401.447	407.448	411.781	414.103	414.156	411.814	407.102	400.179	391.294	380.749	368.856	355.923	342.25	328.135	313.868	299.712	285.889	272.574	259.91	248.006	236.933	226.719	217.358	208.804	200.968
26.339	82.2911	136.667	187.665	233.664	273.437	306.33	332.339	352.076	366.629	377.342	385.568	392.483	398.981	405.656	412.832	420.622	428.972	437.711	446.588	455.303	463.533	470.957	477.255	482.125	485.31	486.631	486.003	483.445	479.074	473.081	465.7	457.173	447.732	437.597	426.962	415.998	404.849	393.627	382.414	371.264	360.209	349.254	338.393	327.62	316.924	306.286	295.665	285.018	274.313
32.6987	73.0319	113.056	151.791	188.281	221.667	251.254	276.543	297.287	313.575	325.859	334.887	341.534	346.628	350.824	354.571	358.119	361.558	364.875	368.002	370.842	373.278	375.177	376.381	376.706	375.961	373.97	370.595	365.745	359.4	351.62	342.538	332.338	321.239	309.491	297.353	285.055	272.771	260.619	248.675	236.979	225.551	214.382	203.442	192.686	182.085	171.64	161.385	151.376	141.665
13.5485	53.5567	93.4406	132.357	169.261	203.057	232.781	257.757	277.72	292.867	303.807	311.427	316.745	320.764	324.361	328.226	332.834	338.446	345.113	352.705	360.943	369.433	377.722	385.341	391.841	396.824	399.983	401.132	400.217	397.304	392.562	386.237	378.616	369.985	360.604	350.695	340.438	329.963	319.363	308.701	298.015	287.329	276.668	266.075	255.62	245.394	235.487	225.956	216.82	208.071
17.2943	62.9261	108.593	153.429	196.418	236.484	272.619	304.022	330.227	351.182	367.248	379.141	387.808	394.272	399.508	404.335	409.348	414.886	421.048	427.729	434.678	441.552	447.955	453.47	457.699	460.292	460.965	459.528	455.908	450.159	442.455	433.077	422.372	410.7	398.4	385.774	373.081	360.531	348.269	336.369	324.839	313.647	302.747	292.093	281.656	271.437	261.468	251.784	242.402	233.315
19.0388	59.3764	100.255	141.123	181.254	219.784	255.798	288.428	316.972	341.027	360.593	376.075	388.182	397.772	405.689	412.648	419.17	425.565	431.947	438.274	444.387	450.047	454.963	458.824	461.34	462.266	461.421	458.694	454.047	447.516	439.219	429.36	418.204	406.042	393.164	379.846	366.342	352.882	339.664	326.85	314.56	302.865	291.808	281.409	271.678	262.597	254.117	246.162	238.64	231.458
41.6472	92.7336	142.062	187.88	228.664	263.312	291.326	312.889	328.801	340.284	348.745	355.552	361.881	368.618	376.327	385.242	395.302	406.19	417.403	428.321	438.28	446.642	452.861	456.534	457.439	455.56	451.064	444.265	435.546	425.3	413.898	401.679	388.959	376.02	363.109	350.434	338.174	326.49	315.514	305.326	295.936	287.294	279.322	271.938	265.058	258.602	252.485	246.624	240.936	235.346
13.9765	55.1975	95.942	135.286	172.323	206.281	236.651	263.291	286.452	306.708	324.816	341.55	357.562	373.281	388.888	404.332	419.385	433.703	446.897	458.581	468.407	476.101	481.469	484.403	484.889	483.003	478.91	472.833	465.032	455.787	445.402	434.201	422.521	410.672	398.92	387.474	376.492	366.084	356.305	347.152	338.583	330.535	322.937	315.708	308.759	302.003	295.366	288.794	282.24	275.653
30.4454	69.6108	108.626	146.661	182.697	215.67	244.676	269.123	288.807	303.934	315.109	323.245	329.403	334.612	339.707	345.234	351.436	358.29	365.586	373.005	380.191	386.804	392.552	397.196	400.531	402.367	402.543	400.944	397.52	392.295	385.376	376.946	367.241	356.528	345.094	333.212	321.109	308.953	296.864	284.927	273.194	261.684	250.398	239.333	228.48	217.818	207.315	196.939	186.668	176.493
35.1509	88.9231	142.31	194.096	242.971	287.664	327.117	360.63	387.975	409.449	425.81	438.113	447.489	454.93	461.155	466.581	471.36	475.452	478.687	480.826	481.611	480.826	478.325	474.042	467.987	460.244	450.947	440.262	428.368	415.459	401.749	387.481	372.924	358.351	344.015	330.136	316.897	304.428	292.803	282.052	272.175	263.162	254.988	247.609	240.96	234.959	229.517	224.547	219.969	215.699
9.29341	15.6354	21.8774	27.8799	33.5271	38.7323	43.4576	47.7333	51.661	55.3974	59.1268	63.0297	67.2621	71.9523	77.2125	83.1654	89.9694	97.8291	106.983	117.672	130.089	144.318	160.275	177.687	196.112	214.995	233.73	251.712	268.397	283.331	296.156	306.601	314.483	319.713	322.305	322.386	320.202	316.106	310.52	303.878	296.563	288.886	281.068	273.25	265.508	257.88	250.389	243.055	235.903	228.959
12.3462	53.231	94.5015	135.539	175.421	213.01	247.124	276.736	301.162	320.194	334.136	343.725	349.963	353.928	356.62	358.874	361.317	364.35	368.153	372.721	377.911	383.489	389.163	394.621	399.55	403.665	406.712	408.475	408.781	407.52	404.681	400.364	394.758	388.093	380.59	372.433	363.756	354.651	345.184	335.397	325.331	315.038	304.59	294.058	283.501	272.967	262.497	252.111	241.81	231.588
[truncated: 51 more columns]
