# Supplementary material for: Distributions of plantar loads are altered when walking in anxiety-inducing virtual settings but not under cognitive demand
Source: PLoS One. 2026 Apr 20;21(4):e0345075. doi: 10.1371/journal.pone.0345075 (PMC13094994; doi:10.1371/journal.pone.0345075)
Supplement: S1 File — Study data is available here. (ZIP) [file pone.0345075.s001.zip › S1 File. Dataset/ProcR_07DTL.xlsx]

## Sheet: Sheet1
0.0591687	0.105969	0.153227	0.200481	0.247252	0.293084	0.337603	0.38059	0.422058	0.46223	0.501396	0.539816	0.577694	0.615128	0.652018	0.68804	0.722757	0.755742	0.786668	0.815366	0.8419	0.866606	0.89004	0.912864	0.935723	0.959114	0.983274	1.00815	1.03338	1.05837	1.08229	1.10422	1.12333	1.13896	1.15082	1.1589	1.16343	1.16478	1.1633	1.15936	1.15329	1.1454	1.13598	1.1253	1.11361	1.10127	1.08865	1.07615	1.0641	1.05278
0.0407845	0.0859953	0.133009	0.181947	0.232761	0.285118	0.338364	0.39161	0.443901	0.494439	0.542794	0.589011	0.633574	0.677205	0.720608	0.764252	0.808286	0.852527	0.896509	0.939583	0.981026	1.02013	1.05621	1.08864	1.11687	1.14048	1.15925	1.17312	1.18224	1.18691	1.18755	1.18466	1.17868	1.17003	1.15913	1.14644	1.1325	1.11786	1.10304	1.08846	1.07444	1.06119	1.04879	1.03721	1.02642	1.01635	1.00702	0.998412	0.990528	0.98334
0.0496971	0.0914165	0.133983	0.177191	0.220835	0.264629	0.308193	0.351141	0.393266	0.434715	0.476054	0.518129	0.561759	0.607379	0.65483	0.703397	0.752052	0.799683	0.845263	0.88793	0.927026	0.9621	0.992912	1.01946	1.04195	1.06074	1.07628	1.08896	1.09909	1.10683	1.11224	1.11532	1.1161	1.1147	1.1113	1.10625	1.09991	1.09267	1.08481	1.07653	1.06796	1.05922	1.0504	1.04158	1.03285	1.02428	1.01592	1.00784	1.00005	0.992532
0.0443435	0.0717711	0.101115	0.132957	0.167841	0.20609	0.24767	0.292182	0.338965	0.387257	0.436326	0.485563	0.534502	0.582812	0.630301	0.676892	0.722517	0.767004	0.81005	0.85132	0.890544	0.927556	0.962275	0.994646	1.02459	1.05198	1.07668	1.09859	1.11765	1.13385	1.1472	1.15766	1.16524	1.16998	1.172	1.17159	1.16913	1.16506	1.15979	1.15369	1.14707	1.14005	1.13263	1.12475	1.11632	1.10735	1.09787	1.08803	1.07796	1.06785
0.0496257	0.0847566	0.121708	0.160905	0.20274	0.2474	0.294753	0.344355	0.395557	0.447628	0.499804	0.55131	0.601407	0.64951	0.695304	0.738745	0.779955	0.819089	0.856273	0.891598	0.925126	0.95689	0.986901	1.01517	1.04171	1.06649	1.08946	1.11045	1.12928	1.14569	1.15945	1.17038	1.1784	1.1835	1.18572	1.18517	1.18205	1.17664	1.16929	1.16033	1.15009	1.13888	1.12697	1.11459	1.10194	1.08923	1.07666	1.06443	1.05281	1.04197
0.0450463	0.0963527	0.150609	0.208345	0.269541	0.333578	0.39934	0.465378	0.530119	0.592089	0.650112	0.70342	0.751685	0.794988	0.833761	0.868689	0.900586	0.930252	0.958374	0.985463	1.01181	1.03747	1.06224	1.08571	1.10735	1.1267	1.14339	1.15721	1.16809	1.17606	1.18126	1.18391	1.18427	1.1826	1.17908	1.1738	1.16684	1.15832	1.14838	1.13722	1.12501	1.11196	1.09828	1.08417	1.06983	1.05546	1.04128	1.02752	1.01438	1.00201
0.0593432	0.10081	0.142579	0.184177	0.225136	0.264915	0.302919	0.338616	0.371683	0.402084	0.430148	0.456646	0.48275	0.509803	0.538988	0.571084	0.606379	0.644709	0.685581	0.728352	0.772346	0.816885	0.861292	0.904889	0.946976	0.986829	1.02374	1.05707	1.08627	1.11088	1.13057	1.14514	1.15456	1.15903	1.15894	1.1548	1.1473	1.13715	1.12512	1.11193	1.09826	1.08466	1.0716	1.05947	1.04859	1.03931	1.03189	1.02645	1.02299	1.02128
0.0544004	0.0821794	0.111407	0.142287	0.174859	0.208944	0.244108	0.279695	0.314966	0.349302	0.382339	0.413966	0.444288	0.473632	0.502583	0.531962	0.562659	0.595364	0.630349	0.667436	0.706081	0.745523	0.784932	0.823561	0.860855	0.896499	0.93038	0.962502	0.992868	1.0214	1.0479	1.07212	1.09379	1.11257	1.12814	1.1402	1.14856	1.1532	1.15436	1.15247	1.14812	1.14189	1.13429	1.12572	1.11645	1.10665	1.09636	1.08558	1.07431	1.06262
0.0324684	0.0755479	0.120752	0.168306	0.21831	0.270616	0.324724	0.379746	0.434552	0.488061	0.539493	0.588414	0.634599	0.677916	0.718377	0.756295	0.792322	0.827268	0.861776	0.896052	0.929724	0.961925	0.991586	1.01774	1.03969	1.05712	1.07008	1.07896	1.08442	1.08719	1.08797	1.08733	1.08562	1.08308	1.07981	1.07592	1.07154	1.06679	1.06179	1.05672	1.05175	1.04702	1.04258	1.03836	1.03423	1.0301	1.02594	1.02177	1.01758	1.01337
0.0425016	0.0854854	0.130481	0.17786	0.22788	0.280555	0.335576	0.392351	0.450131	0.508132	0.565603	0.621876	0.676401	0.728807	0.778936	0.826784	0.872368	0.915573	0.956062	0.993329	1.02684	1.0562	1.08124	1.10209	1.11906	1.13257	1.14301	1.15072	1.15597	1.15893	1.15965	1.15818	1.15457	1.14902	1.14181	1.13338	1.12419	1.11465	1.10512	1.09586	1.08701	1.07862	1.07062	1.06296	1.05562	1.04861	1.04194	1.0357	1.02999	1.02489
0.0525758	0.112898	0.176379	0.243428	0.314037	0.387493	0.462262	0.536164	0.6068	0.672051	0.730451	0.781365	0.824995	0.862239	0.894426	0.923	0.949276	0.974326	0.998917	1.02345	1.0479	1.07184	1.09455	1.11525	1.13327	1.1481	1.15945	1.16727	1.17168	1.17293	1.17131	1.16711	1.16066	1.15228	1.14233	1.13118	1.11924	1.10695	1.09461	1.08243	1.07051	1.05892	1.04773	1.03703	1.02688	1.01732	1.00839	1.00019	0.992807	0.986301
0.0537309	0.0987129	0.14573	0.195017	0.246554	0.300008	0.354741	0.409887	0.464503	0.517724	0.568854	0.617412	0.663227	0.706479	0.747563	0.78687	0.82466	0.861047	0.896038	0.929558	0.961475	0.991624	1.01983	1.04596	1.06993	1.09172	1.11128	1.1285	1.14324	1.15534	1.16466	1.17113	1.17479	1.17581	1.17443	1.17093	1.16565	1.15891	1.15097	1.14205	1.13228	1.12173	1.11051	1.09877	1.0867	1.07447	1.06221	1.05007	1.03823	1.02689
0.0306225	0.0717685	0.117439	0.169057	0.227783	0.294087	0.367394	0.445967	0.527184	0.608049	0.685739	0.758024	0.823521	0.881779	0.933148	0.978458	1.01862	1.05435	1.08607	1.11394	1.1379	1.15778	1.17337	1.18455	1.19134	1.19394	1.19275	1.18825	1.181	1.17152	1.16029	1.14775	1.13429	1.12029	1.10612	1.09214	1.07866	1.06587	1.05387	1.04269	1.03235	1.02293	1.01455	1.00736	1.00146	0.996808	0.993228	0.990408	0.987979	0.985626
0.0414464	0.0779628	0.116199	0.156317	0.198162	0.241213	0.284632	0.327387	0.368434	0.406937	0.442416	0.474822	0.504525	0.532292	0.55918	0.586357	0.61488	0.645549	0.67882	0.714764	0.753045	0.792933	0.833368	0.873114	0.911001	0.946135	0.977987	1.00638	1.03145	1.05348	1.07281	1.0896	1.10389	1.1156	1.12459	1.13076	1.13411	1.13476	1.13299	1.12912	1.1235	1.11646	1.10832	1.09937	1.08987	1.08014	1.0705	1.06119	1.05235	1.044
0.0521349	0.0889713	0.128537	0.171424	0.217948	0.267851	0.320096	0.372926	0.424197	0.471852	0.514388	0.551205	0.582747	0.610341	0.635803	0.66099	0.687463	0.716263	0.747816	0.781992	0.818265	0.855906	0.894102	0.932001	0.968759	1.0036	1.03586	1.06502	1.09075	1.11287	1.13133	1.14618	1.15751	1.16535	1.16971	1.1706	1.16817	1.16267	1.15449	1.14408	1.13192	1.11847	1.10419	1.08953	1.07486	1.06049	1.04665	1.03346	1.02099	1.00926
0.0454876	0.0877555	0.132229	0.179192	0.228637	0.280134	0.332786	0.385334	0.436447	0.485132	0.531058	0.574672	0.617075	0.659731	0.704069	0.751101	0.801099	0.853467	0.906828	0.959271	1.00868	1.05311	1.09108	1.12173	1.14487	1.1609	1.17065	1.17514	1.17542	1.17241	1.16682	1.15916	1.14979	1.13903	1.12723	1.11484	1.10229	1.09004	1.07851	1.06799	1.05867	1.0506	1.04377	1.03815	1.03367	1.03024	1.02769	1.02582	1.0244	1.02316
0.048024	0.0851839	0.123822	0.163914	0.205102	0.246644	0.287454	0.326234	0.361719	0.39294	0.419439	0.441357	0.459436	0.474898	0.489243	0.503985	0.520404	0.53938	0.561358	0.586423	0.614434	0.645128	0.678204	0.713376	0.750389	0.789001	0.828966	0.869992	0.911666	0.953386	0.994332	1.03349	1.06972	1.10188	1.12893	1.15004	1.1647	1.17278	1.17456	1.17063	1.1619	1.1495	1.13463	1.11845	1.10198	1.08606	1.07132	1.05816	1.04676	1.03712
0.0615242	0.105982	0.151511	0.197923	0.244824	0.291515	0.337027	0.380318	0.420522	0.457155	0.490191	0.520022	0.547373	0.573234	0.598788	0.625236	0.653591	0.6845	0.718179	0.754424	0.792674	0.832109	0.871785	0.910786	0.948313	0.983748	1.01665	1.04673	1.07372	1.09736	1.11739	1.13357	1.14564	1.15341	1.15679	1.15595	1.15126	1.14332	1.13288	1.12075	1.10773	1.09448	1.08154	1.06932	1.05808	1.048	1.03918	1.03163	1.02533	1.02019
0.0465497	0.0775119	0.110518	0.145973	0.184286	0.225718	0.270206	0.317236	0.365885	0.41501	0.463474	0.510283	0.554652	0.596132	0.634765	0.671029	0.705603	0.739137	0.77215	0.804971	0.837709	0.870285	0.902516	0.934158	0.964922	0.994483	1.0225	1.04861	1.07244	1.09364	1.11192	1.12713	1.13914	1.14787	1.15322	1.15523	1.15404	1.14994	1.14335	1.13474	1.12457	1.1132	1.10099	1.08834	1.07568	1.06337	1.05167	1.0407	1.0305	1.0211
0.040689	0.0734508	0.10824	0.145445	0.185341	0.227899	0.272655	0.318703	0.364807	0.40961	0.451878	0.490718	0.525746	0.557154	0.585617	0.612074	0.6375	0.662759	0.688564	0.715469	0.74386	0.773913	0.80557	0.838525	0.872253	0.906101	0.939381	0.971464	1.00186	1.03023	1.05641	1.08022	1.10152	1.12007	1.13557	1.14769	1.15613	1.16068	1.16129	1.15816	1.1517	1.14253	1.13137	1.11891	1.1057	1.09217	1.07862	1.06532	1.05254	1.04053
0.0537677	0.0744922	0.0983488	0.126475	0.159691	0.198266	0.24176	0.28902	0.338349	0.38782	0.435574	0.480071	0.520232	0.555474	0.585621	0.610768	0.631185	0.647277	0.65961	0.668929	0.67616	0.68238	0.68878	0.696599	0.70703	0.721104	0.739546	0.762699	0.790497	0.822469	0.857749	0.895159	0.933326	0.970818	1.00627	1.03848	1.06644	1.0894	1.10684	1.11849	1.12431	1.1245	1.11956	1.11016	1.09713	1.08137	1.06378	1.0452	1.02638	1.00803
0.0493915	0.0925265	0.138579	0.188374	0.242073	0.29905	0.358088	0.417737	0.476639	0.533732	0.58834	0.640177	0.689302	0.73598	0.780504	0.82304	0.863619	0.902229	0.938925	0.973826	1.007	1.03834	1.06736	1.09304	1.11373	1.12705	1.12987	1.11842	1.08848	1.0359	0.957425	0.85193	0.722084	0.576279	0.428229	0.2921	0.177117	0.0865195	0.0195064	-0.0268027	-0.0559308	-0.0710307	-0.074242	-0.066344	-0.0466768	-0.0133084	0.036525	0.105685	0.196042	0.307
0.0304823	0.0683834	0.109785	0.15568	0.206746	0.263067	0.323931	0.387815	0.452612	0.516017	0.575946	0.630854	0.679896	0.722967	0.76062	0.793858	0.823874	0.851831	0.878715	0.905207	0.931642	0.958072	0.984352	1.0102	1.03524	1.05906	1.08124	1.10134	1.119	1.13393	1.14598	1.15506	1.16117	1.16433	1.16458	1.16196	1.1566	1.14878	1.13889	1.12739	1.11475	1.10138	1.08767	1.07399	1.06068	1.04806	1.03646	1.02615	1.01736	1.01019
0.032749	0.0895373	0.149437	0.213006	0.280567	0.351946	0.426317	0.502278	0.578166	0.65246	0.724068	0.792374	0.857073	0.917875	0.974244	1.02536	1.0703	1.1083	1.13899	1.16241	1.179	1.18945	1.19456	1.19515	1.19198	1.18568	1.17672	1.16546	1.15222	1.13732	1.12111	1.10403	1.08659	1.06933	1.05277	1.03741	1.02366	1.01181	1.00196	0.994132	0.988306	0.984425	0.982331	0.981709	0.982101	0.983	0.983933	0.984518	0.984513	0.983851
0.0564803	0.0784714	0.103	0.131037	0.163352	0.200304	0.241738	0.287009	0.335143	0.385096	0.436026	0.487421	0.539005	0.590561	0.641799	0.692311	0.741619	0.789257	0.834842	0.878113	0.91892	0.957168	0.992739	1.02544	1.05499	1.08108	1.10337	1.12161	1.13566	1.14545	1.151	1.15242	1.14996	1.14399	1.13508	1.12394	1.11138	1.09824	1.08527	1.07303	1.06194	1.0522	1.04388	1.03689	1.03113	1.02641	1.02257	1.01939	1.01669	1.0143
0.0446119	0.0769018	0.111304	0.148291	0.188276	0.2314	0.277362	0.32539	0.374359	0.422998	0.470061	0.514479	0.555518	0.592961	0.627153	0.658855	0.688978	0.71835	0.747572	0.776975	0.806674	0.836648	0.866804	0.897037	0.927237	0.95724	0.986766	1.0154	1.04258	1.06764	1.08982	1.10844	1.12303	1.13331	1.13926	1.14104	1.13903	1.13373	1.12574	1.11568	1.10414	1.09165	1.07873	1.06579	1.05322	1.04129	1.03023	1.02021	1.01129	1.00345
0.039598	0.0811403	0.124735	0.170661	0.218925	0.269117	0.320342	0.371331	0.420729	0.467391	0.510554	0.549907	0.585606	0.618244	0.648739	0.678178	0.707614	0.737896	0.769575	0.802865	0.837666	0.873625	0.910223	0.946844	0.982836	1.01759	1.0506	1.08145	1.10975	1.135	1.15665	1.17416	1.18706	1.19508	1.19815	1.19645	1.19047	1.18089	1.16856	1.15436	1.13913	1.12355	1.10815	1.09327	1.07917	1.06604	1.05401	1.0432	1.03367	1.02549
[truncated: 51 more columns]
