# Supplementary material for: Distributions of plantar loads are altered when walking in anxiety-inducing virtual settings but not under cognitive demand
Source: PLoS One. 2026 Apr 20;21(4):e0345075. doi: 10.1371/journal.pone.0345075 (PMC13094994; doi:10.1371/journal.pone.0345075)
Supplement: S1 File — Study data is available here. (ZIP) [file pone.0345075.s001.zip › S1 File. Dataset/ProcR_39STH.xlsx]

## Sheet: Sheet1
0.0578276	0.0888588	0.12143	0.155908	0.192599	0.231672	0.273135	0.316839	0.362506	0.409709	0.457807	0.50586	0.552683	0.597077	0.638087	0.675116	0.707883	0.736337	0.760591	0.780855	0.797384	0.810432	0.82024	0.827049	0.831124	0.832764	0.832273	0.829929	0.825972	0.820618	0.814074	0.806539	0.798204	0.789279	0.780025	0.770759	0.761819	0.753523	0.746123	0.739757	0.734435	0.730092	0.726656	0.724059	0.72223	0.721098	0.720604	0.720696	0.721317	0.72242
0.0546996	0.0899683	0.126358	0.163968	0.202783	0.242671	0.283487	0.325146	0.367625	0.410901	0.454889	0.499412	0.544182	0.588778	0.632635	0.675082	0.715426	0.753024	0.787325	0.817908	0.844517	0.867061	0.885566	0.90013	0.910899	0.91804	0.921726	0.922138	0.919487	0.914025	0.906065	0.89601	0.88436	0.871656	0.858408	0.84506	0.832005	0.819571	0.807977	0.797325	0.787646	0.77896	0.771305	0.764752	0.759363	0.755176	0.752212	0.750475	0.74994	0.750545
0.0474275	0.103659	0.161643	0.221191	0.281964	0.34331	0.404167	0.463147	0.518837	0.570156	0.61655	0.658004	0.694963	0.728184	0.758536	0.786802	0.813514	0.838869	0.862746	0.884808	0.904584	0.921551	0.935196	0.945061	0.950765	0.952063	0.948917	0.941529	0.930333	0.915956	0.899158	0.880773	0.861616	0.842424	0.823857	0.806482	0.790732	0.776865	0.76498	0.755054	0.746981	0.740593	0.735694	0.732096	0.729649	0.728248	0.727787	0.72815	0.729243	0.731035
0.0586274	0.108434	0.159591	0.21192	0.265197	0.319067	0.373014	0.426384	0.478481	0.528676	0.576504	0.621691	0.664128	0.70382	0.740845	0.775271	0.807083	0.836155	0.862303	0.885333	0.905041	0.921215	0.933627	0.942052	0.94632	0.946377	0.942352	0.934602	0.923701	0.910385	0.895461	0.879709	0.86382	0.848364	0.833789	0.820387	0.808267	0.797378	0.787583	0.778733	0.770708	0.763453	0.757	0.751445	0.746891	0.743433	0.741156	0.74011	0.740273	0.74153
0.0336366	0.0837198	0.136202	0.191297	0.24911	0.309497	0.371953	0.435545	0.498909	0.560368	0.618176	0.670836	0.717418	0.757742	0.7923	0.821948	0.847587	0.869961	0.889575	0.906679	0.921281	0.933191	0.942083	0.947563	0.949277	0.947041	0.940958	0.931437	0.919129	0.904817	0.889316	0.87338	0.857644	0.842598	0.828604	0.815923	0.804731	0.795164	0.787373	0.781545	0.777859	0.776445	0.777384	0.780688	0.78626	0.793879	0.80319	0.813734	0.824989	0.836411
0.0545357	0.0889134	0.125301	0.164224	0.205871	0.249952	0.295729	0.342211	0.3884	0.433461	0.476769	0.517898	0.556618	0.592911	0.626931	0.658937	0.689189	0.717861	0.745011	0.770571	0.794342	0.816022	0.835263	0.851736	0.865199	0.875506	0.882585	0.886411	0.887039	0.884641	0.879529	0.872133	0.862949	0.852511	0.841372	0.830081	0.819142	0.808979	0.799905	0.792111	0.785677	0.780582	0.776748	0.774084	0.772515	0.771991	0.772499	0.774036	0.776582	0.780091
0.0287675	0.0868342	0.147963	0.212578	0.280545	0.35108	0.422848	0.494126	0.563	0.627575	0.686256	0.737998	0.782414	0.81975	0.850758	0.876464	0.897882	0.91584	0.93095	0.943645	0.954182	0.96259	0.968647	0.971935	0.971954	0.968235	0.96045	0.948527	0.932714	0.913557	0.891826	0.868432	0.844352	0.820582	0.798053	0.777529	0.759544	0.744388	0.73211	0.722572	0.715534	0.710719	0.707857	0.706726	0.707207	0.709278	0.712963	0.718291	0.72527	0.733868
0.0583016	0.105261	0.153835	0.204039	0.255884	0.309267	0.363903	0.419296	0.474752	0.529434	0.582444	0.632883	0.679938	0.723021	0.761908	0.796751	0.827935	0.855876	0.880899	0.903178	0.92273	0.939442	0.953078	0.963304	0.969738	0.972039	0.970016	0.963709	0.953404	0.939597	0.922976	0.904397	0.884792	0.865039	0.845856	0.827742	0.810988	0.795723	0.781949	0.769582	0.758508	0.748629	0.739876	0.732197	0.72559	0.720156	0.716127	0.71383	0.713638	0.715906
0.0324671	0.0734992	0.117909	0.166567	0.220083	0.278647	0.341909	0.408888	0.477951	0.546935	0.613384	0.674892	0.72953	0.776223	0.814853	0.846074	0.870991	0.890842	0.906762	0.919618	0.929977	0.938144	0.944197	0.948004	0.949284	0.947723	0.943084	0.935305	0.924552	0.911201	0.895788	0.878949	0.861343	0.843604	0.826297	0.809889	0.794715	0.78098	0.768797	0.758225	0.749294	0.742012	0.736363	0.732316	0.729843	0.72892	0.729523	0.731624	0.73519	0.740172
0.0474646	0.0984054	0.150829	0.204561	0.259326	0.314568	0.369392	0.422657	0.473178	0.519969	0.562442	0.600502	0.634524	0.665248	0.693621	0.720603	0.746993	0.773304	0.799681	0.825901	0.851454	0.87567	0.897822	0.917148	0.932884	0.944345	0.951024	0.95267	0.949344	0.941406	0.929462	0.91431	0.896865	0.87806	0.85876	0.839721	0.821545	0.804654	0.7893	0.7756	0.763578	0.753233	0.744561	0.737553	0.732191	0.728452	0.726293	0.725638	0.726373	0.728337
0.0511416	0.0852026	0.120052	0.155465	0.19146	0.228286	0.266312	0.305824	0.346849	0.389142	0.432318	0.475998	0.51984	0.563496	0.606565	0.648554	0.688885	0.726912	0.761968	0.793432	0.820813	0.843814	0.862321	0.876369	0.886118	0.891827	0.893825	0.892494	0.888269	0.881642	0.873148	0.863351	0.852812	0.842051	0.831531	0.821626	0.812587	0.804532	0.797477	0.791367	0.786121	0.781673	0.777968	0.774959	0.772647	0.771099	0.770419	0.770706	0.772025	0.774364
0.0477319	0.0821076	0.118624	0.157732	0.199689	0.244415	0.29142	0.339822	0.388463	0.436088	0.481539	0.523918	0.562715	0.597878	0.629792	0.65913	0.686654	0.713015	0.738602	0.763497	0.787511	0.810249	0.831191	0.849781	0.865507	0.877954	0.886812	0.891864	0.892992	0.890215	0.883742	0.873989	0.86156	0.847194	0.831675	0.815765	0.800161	0.785458	0.7721	0.760356	0.750327	0.741976	0.735177	0.729774	0.725642	0.722708	0.720941	0.720304	0.720732	0.722128
0.0519172	0.0920252	0.133815	0.177431	0.222805	0.269576	0.317108	0.36457	0.411068	0.455798	0.498177	0.537936	0.575138	0.610123	0.643396	0.67547	0.706663	0.736988	0.766197	0.793903	0.81969	0.843179	0.864068	0.882125	0.897168	0.909042	0.917616	0.922808	0.924628	0.923194	0.918731	0.911572	0.902154	0.890996	0.878669	0.86574	0.852728	0.84005	0.827988	0.816694	0.806251	0.796725	0.788159	0.780573	0.773988	0.768448	0.764004	0.760674	0.758403	0.757064
0.0485769	0.101222	0.15442	0.20745	0.2596	0.310328	0.359321	0.406422	0.451572	0.494825	0.536367	0.576508	0.615583	0.653814	0.691215	0.727562	0.762392	0.795069	0.824898	0.851263	0.873703	0.891923	0.905753	0.915136	0.920132	0.920918	0.917805	0.911221	0.901687	0.889773	0.876048	0.861064	0.845367	0.829478	0.813858	0.798899	0.784935	0.772258	0.761122	0.751773	0.744471	0.739472	0.736952	0.736933	0.739286	0.743767	0.750071	0.757878	0.766874	0.776728
0.0643728	0.119517	0.174806	0.229328	0.282213	0.33273	0.38038	0.424912	0.466326	0.50488	0.541074	0.575567	0.609028	0.641963	0.674611	0.706957	0.738786	0.769699	0.79913	0.8264	0.8508	0.871666	0.888453	0.900798	0.908515	0.911572	0.91009	0.904355	0.894803	0.881992	0.866588	0.849338	0.831025	0.812408	0.794156	0.776806	0.760773	0.746358	0.733754	0.723063	0.714328	0.707554	0.702711	0.699745	0.698587	0.699157	0.701357	0.705052	0.710086	0.716304
0.0534447	0.100328	0.14886	0.199089	0.250897	0.303905	0.357492	0.410883	0.463245	0.513775	0.561731	0.606471	0.647503	0.68458	0.717751	0.747301	0.773574	0.796861	0.817373	0.835282	0.850745	0.863913	0.874912	0.883792	0.890504	0.894899	0.896778	0.895978	0.892453	0.886303	0.877781	0.867288	0.855318	0.842409	0.829096	0.815873	0.803127	0.791112	0.779943	0.769622	0.760093	0.751308	0.743261	0.735999	0.729626	0.724283	0.720098	0.717144	0.715457	0.715024
0.0563016	0.0942218	0.134159	0.176411	0.22097	0.267373	0.31468	0.36159	0.406657	0.448564	0.486408	0.519894	0.549363	0.575651	0.599857	0.623076	0.646174	0.669652	0.693614	0.717817	0.741781	0.764911	0.786584	0.806211	0.823287	0.837453	0.848534	0.85653	0.861596	0.864006	0.864104	0.862262	0.858842	0.854178	0.848547	0.842186	0.835313	0.828155	0.820946	0.813916	0.807288	0.80126	0.795978	0.791547	0.788047	0.785555	0.784128	0.7838	0.78458	0.786433
0.0520858	0.0965165	0.142172	0.188933	0.236465	0.284277	0.331887	0.378912	0.425051	0.470045	0.513649	0.555642	0.595844	0.634097	0.670238	0.704087	0.735472	0.764273	0.790438	0.813961	0.834856	0.853164	0.86896	0.882337	0.893361	0.902049	0.908358	0.912217	0.913584	0.912508	0.909147	0.903753	0.896667	0.888293	0.879047	0.869294	0.859306	0.849274	0.839342	0.829634	0.820253	0.811294	0.802833	0.794926	0.787612	0.780917	0.774852	0.76942	0.764622	0.760453
0.0658081	0.141199	0.216279	0.289412	0.358786	0.422772	0.480218	0.530547	0.573774	0.610487	0.641766	0.669001	0.693669	0.717139	0.740503	0.764409	0.788963	0.813772	0.838117	0.86116	0.882078	0.900112	0.914603	0.925044	0.931166	0.932972	0.930691	0.924729	0.915643	0.904111	0.89085	0.876547	0.86182	0.847207	0.833141	0.819953	0.807891	0.797139	0.787836	0.78008	0.773923	0.769343	0.766242	0.764466	0.763853	0.764234	0.765443	0.767334	0.769792	0.772714
0.0179982	0.0684906	0.121845	0.178414	0.238265	0.301022	0.365797	0.431168	0.495293	0.556175	0.611992	0.66143	0.703967	0.739945	0.770369	0.796555	0.819781	0.841016	0.860802	0.879286	0.896344	0.911687	0.924915	0.935557	0.943105	0.947087	0.947171	0.943245	0.935428	0.924034	0.909557	0.892669	0.874189	0.855009	0.835998	0.817915	0.801351	0.786685	0.774074	0.763496	0.754822	0.747864	0.742409	0.738264	0.735278	0.733352	0.732445	0.732577	0.733795	0.736132
0.0287854	0.088948	0.150354	0.212607	0.274959	0.33651	0.396542	0.454659	0.510623	0.564074	0.614432	0.661071	0.703607	0.742017	0.77654	0.807483	0.835073	0.8594	0.880423	0.898047	0.9122	0.922868	0.930077	0.933854	0.934195	0.931054	0.924388	0.914245	0.900865	0.884715	0.866442	0.846799	0.826559	0.806421	0.786956	0.768586	0.751596	0.736163	0.722401	0.710389	0.700171	0.691736	0.685008	0.679871	0.676208	0.673941	0.673047	0.673529	0.675387	0.678604
0.056894	0.105005	0.15339	0.201368	0.248388	0.29412	0.338508	0.3817	0.42393	0.465412	0.506311	0.546763	0.586895	0.62678	0.666337	0.705238	0.742909	0.778601	0.81153	0.841017	0.866573	0.887903	0.904885	0.917547	0.926051	0.930642	0.931596	0.929205	0.923773	0.915635	0.905172	0.892813	0.879019	0.864286	0.84913	0.834047	0.819463	0.80571	0.79301	0.781465	0.771091	0.761859	0.753742	0.746742	0.740881	0.736167	0.732581	0.730098	0.728711	0.728419
0.0418669	0.0709141	0.101309	0.133277	0.16714	0.203239	0.241846	0.283045	0.326599	0.371875	0.417938	0.463721	0.508246	0.550815	0.591113	0.629118	0.664941	0.698674	0.730315	0.759763	0.786833	0.81129	0.832888	0.851399	0.86662	0.878376	0.886523	0.89098	0.891761	0.889022	0.883079	0.874393	0.863534	0.851129	0.837805	0.824131	0.810594	0.797591	0.785438	0.774389	0.764621	0.756214	0.74917	0.743476	0.73914	0.736188	0.734643	0.734496	0.735687	0.738121
0.0275725	0.0534558	0.0800316	0.107199	0.135195	0.164405	0.195099	0.227263	0.260601	0.294662	0.329004	0.36326	0.39712	0.430281	0.462426	0.493237	0.522427	0.54978	0.57518	0.59861	0.620121	0.639842	0.657987	0.674812	0.690562	0.705471	0.719777	0.733719	0.747502	0.761239	0.774905	0.788329	0.801246	0.813377	0.82448	0.834364	0.842895	0.850003	0.855675	0.85993	0.862828	0.864495	0.865123	0.864936	0.86415	0.862924	0.861346	0.859475	0.857391	0.855216
0.0595918	0.0865428	0.11551	0.147075	0.181698	0.2196	0.260696	0.304583	0.350591	0.397956	0.445994	0.494158	0.542006	0.589139	0.635148	0.679577	0.721908	0.7616	0.798141	0.831063	0.859924	0.884336	0.904018	0.918825	0.928749	0.933922	0.934624	0.931278	0.924439	0.914762	0.902946	0.889669	0.875564	0.861198	0.847034	0.833457	0.820797	0.809319	0.799211	0.790585	0.783491	0.777937	0.773898	0.771321	0.770127	0.770233	0.771555	0.774018	0.777545	0.782033
0.0561258	0.116167	0.176831	0.237359	0.296813	0.354207	0.408699	0.459715	0.506947	0.550314	0.589934	0.626118	0.659359	0.690249	0.719342	0.747022	0.77344	0.79854	0.822117	0.843884	0.863529	0.880741	0.895199	0.906569	0.914528	0.918803	0.919229	0.915799	0.908709	0.898372	0.885396	0.870497	0.854409	0.837807	0.821275	0.805293	0.79022	0.776288	0.76361	0.752197	0.741996	0.73296	0.725076	0.71834	0.712727	0.708201	0.704742	0.702367	0.701134	0.7011
0.0601414	0.115185	0.17132	0.228168	0.28532	0.342366	0.398969	0.454871	0.509833	0.563589	0.615858	0.666374	0.714883	0.761078	0.804543	0.844762	0.881205	0.913415	0.941078	0.964077	0.982479	0.996437	1.00607	1.01142	1.01251	1.00945	1.00242	0.991727	0.977788	0.961128	0.942341	0.922049	0.900849	0.879249	0.857644	0.836359	0.815681	0.795862	0.777109	0.759569	0.743357	0.728598	0.715446	0.704044	0.694479	0.686763	0.680841	0.676629	0.674056	0.673061
0.0531345	0.106546	0.160033	0.212686	0.263793	0.313018	0.360479	0.406607	0.451885	0.496616	0.540795	0.584114	0.626072	0.666146	0.703909	0.739052	0.771352	0.800621	0.826672	0.849319	0.868403	0.883838	0.895618	0.903827	0.908632	0.910291	0.909112	0.905391	0.899399	0.891451	0.881945	0.871313	0.859967	0.848286	0.836586	0.825109	0.814057	0.803631	0.794002	0.785284	0.777546	0.770829	0.765137	0.760463	0.756818	0.754256	0.752838	0.752587	0.753466	0.755404
0.0359504	0.0804068	0.12723	0.176845	0.228976	0.282574	0.336041	0.387602	0.435679	0.47917	0.517591	0.551049	0.580112	0.605631	0.62859	0.649977	0.670638	0.691159	0.711807	0.732563	0.753187	0.773297	0.79244	0.810166	0.82606	0.839761	0.850951	0.859354	0.864771	0.867128	0.86649	0.863038	0.857063	0.84896	0.839221	0.828402	0.81706	0.805714	0.794817	0.784744	0.77579	0.768162	0.761991	0.757326	0.75412	0.752256	0.751606	0.752076	0.753607	0.756169
[truncated: 51 more columns]
