# Supplementary material for: Distributions of plantar loads are altered when walking in anxiety-inducing virtual settings but not under cognitive demand
Source: PLoS One. 2026 Apr 20;21(4):e0345075. doi: 10.1371/journal.pone.0345075 (PMC13094994; doi:10.1371/journal.pone.0345075)
Supplement: S1 File — Study data is available here. (ZIP) [file pone.0345075.s001.zip › S1 File. Dataset/ProcRLat_12DTH.xlsx]

## Sheet: Sheet1
-0.966568	0.014239	1.25869	2.88725	5.00185	7.6692	10.9009	14.641	18.7657	23.0933	27.4104	31.5129	35.2407	38.4977	41.261	43.5738	45.5313	47.2656	48.9255	50.6618	52.6209	54.9377	57.7301	61.0965	65.1036	69.7706	75.0651	80.9059	87.1661	93.679	100.252	106.696	112.848	118.583	123.793	128.38	132.273	135.433	137.85	139.531	140.503	140.813	140.544	139.818	138.787	137.61	136.43	135.364	134.499	133.896
0.183859	0.960596	1.97232	3.31886	5.11565	7.48333	10.5178	14.2533	18.6343	23.5097	28.6658	33.8942	39.0383	43.9925	48.6885	53.0928	57.1991	61.0125	64.5418	67.8062	70.8474	73.7285	76.5237	79.3054	82.1264	85.0123	87.9655	90.9676	93.9785	96.9453	99.8232	102.592	105.254	107.825	110.333	112.824	115.334	117.879	120.443	122.985	125.449	127.787	129.965	131.975	133.844	135.625	137.394	139.231	141.22	143.456
0.454539	3.04388	6.03443	9.5324	13.6008	18.2252	23.2875	28.5562	33.7199	38.4616	42.5274	45.7675	48.1573	49.7913	50.8499	51.55	52.1014	52.6921	53.4955	54.6701	56.3469	58.6204	61.542	65.1113	69.2678	73.8839	78.7705	83.7057	88.4723	92.8873	96.8131	100.154	102.851	104.891	106.312	107.2	107.683	107.913	108.063	108.299	108.756	109.509	110.571	111.913	113.494	115.267	117.19	119.231	121.389	123.689
13.0131	27.1716	41.2966	55.0262	68.1212	80.4986	92.1774	103.169	113.416	122.808	131.231	138.609	144.923	150.212	154.562	158.086	160.903	163.099	164.701	165.691	166.04	165.751	164.87	163.474	161.653	159.507	157.149	154.701	152.287	150.033	148.054	146.423	145.144	144.152	143.33	142.545	141.666	140.585	139.228	137.556	135.558	133.255	130.706	128.004	125.263	122.604	120.132	117.947	116.141	114.789
3.1642	4.72092	6.67916	9.19084	12.4173	16.4973	21.5015	27.3872	33.9926	41.0909	48.4706	55.9912	63.5995	71.3251	79.271	87.5858	96.4128	105.836	115.85	126.36	137.187	148.097	158.853	169.255	179.157	188.486	197.238	205.468	213.27	220.759	228.069	235.33	242.653	250.121	257.787	265.679	273.797	282.127	290.634	299.26	307.926	316.53	324.967	333.153	341.037	348.609	355.887	362.922	369.794	376.602
-2.5464	-0.916359	0.999848	3.33479	6.24483	9.86684	14.2848	19.5093	25.459	31.9684	38.8459	45.9474	53.2101	60.6393	68.2715	76.1296	84.1942	92.4057	100.68	108.923	117.033	124.899	132.412	139.471	145.987	151.884	157.082	161.495	165.061	167.768	169.67	170.873	171.51	171.722	171.651	171.427	171.171	170.997	171.018	171.332	172.014	173.092	174.553	176.344	178.392	180.623	182.982	185.429	187.941	190.514
0.615778	2.08042	3.94877	6.37815	9.48269	13.3135	17.8457	22.9673	28.4935	34.212	39.9264	45.4741	50.7256	55.5806	59.9784	63.9133	67.4311	70.6137	73.5646	76.3866	79.1555	81.9099	84.6559	87.373	90.0209	92.5468	94.8943	97.0168	98.9022	100.596	102.201	103.848	105.663	107.74	110.135	112.869	115.93	119.281	122.864	126.604	130.423	134.258	138.072	141.869	145.67	149.498	153.38	157.36	161.489	165.831
0.327372	2.81057	5.68701	9.07513	13.0828	17.7634	23.0586	28.7731	34.6147	40.2738	45.4916	50.1009	54.0398	57.3326	60.048	62.2644	64.065	65.5452	66.808	67.9508	69.0543	70.1724	71.3252	72.4928	73.619	74.6275	75.4418	75.9978	76.2489	76.1704	75.7673	75.0771	74.1586	73.0798	71.918	70.7621	69.706	68.8349	68.2068	67.8389	67.7192	67.8336	68.1739	68.7337	69.5155	70.5379	71.8268	73.401	75.2644	77.4044
3.06884	3.8609	4.76684	5.85822	7.22672	8.98461	11.2594	14.1788	17.8403	22.2742	27.4251	33.175	39.3971	45.9997	52.9379	60.2037	67.8051	75.7307	83.9211	92.2711	100.655	108.949	117.039	124.826	132.234	139.206	145.718	151.775	157.395	162.602	167.415	171.853	175.938	179.699	183.172	186.394	189.397	192.214	194.859	197.333	199.636	201.776	203.785	205.72	207.657	209.675	211.851	214.256	216.951	219.994
-1.39885	-0.141053	1.40139	3.34893	5.82624	8.94509	12.7865	17.3737	22.6485	28.4774	34.6848	41.091	47.5439	53.9349	60.18	66.1925	71.8863	77.1964	82.0859	86.5413	90.5677	94.1949	97.4776	100.475	103.235	105.813	108.276	110.7	113.155	115.707	118.418	121.356	124.594	128.2	132.226	136.692	141.581	146.841	152.387	158.114	163.905	169.65	175.268	180.714	186.001	191.192	196.386	201.706	207.275	213.198
0.420024	1.73512	3.30464	5.22815	7.60242	10.5157	14.0347	18.1767	22.8714	27.9484	33.1821	38.3617	43.3277	47.9689	52.2104	56.0033	59.3147	62.1254	64.4328	66.2549	67.6307	68.62	69.3036	69.7757	70.1228	70.4018	70.6371	70.8295	70.9674	71.0414	71.0546	71.0242	70.9813	70.9708	71.0493	71.2723	71.6832	72.314	73.1888	74.3175	75.6911	77.2882	79.0782	81.0262	83.1089	85.3284	87.7161	90.3315	93.2497	96.5419
5.5842	7.18149	9.23525	11.9449	15.4708	19.9088	25.2715	31.4724	38.3302	45.6058	53.0592	60.4951	67.7718	74.7827	81.432	87.6288	93.3063	98.4394	103.039	107.135	110.764	113.95	116.685	118.941	120.687	121.902	122.585	122.751	122.433	121.683	120.571	119.185	117.619	115.964	114.307	112.728	111.305	110.102	109.178	108.577	108.333	108.452	108.926	109.727	110.815	112.15	113.688	115.385	117.203	119.129
0.244704	2.25461	4.61245	7.43995	10.8679	14.9884	19.8143	25.2537	31.1161	37.1652	43.1877	49.0283	54.5889	59.8274	64.7503	69.3891	73.7772	77.9482	81.9398	85.7812	89.4561	92.8584	95.775	97.8965	98.8234	98.0744	95.1316	89.5416	81.0597	69.8265	56.5729	42.6222	29.4273	17.9919	8.71157	1.55344	-3.7434	-7.51506	-10.0564	-11.5393	-11.9566	-11.0926	-8.51594	-3.6021	4.40531	16.2841	32.6536	53.7186	78.9141	106.625
3.13755	5.56741	8.41276	11.8301	15.9794	20.9929	26.926	33.722	41.2152	49.1725	57.3489	65.5311	73.5497	81.2652	88.5507	95.2864	101.376	106.779	111.535	115.759	119.619	123.299	126.956	130.697	134.578	138.609	142.755	146.952	151.133	155.27	159.379	163.511	167.727	172.104	176.727	181.674	187.001	192.73	198.857	205.361	212.216	219.398	226.891	234.697	242.829	251.308	260.147	269.338	278.847	288.619
2.9199	5.55406	8.7894	12.8402	17.895	24.0364	31.1701	39.0034	47.1065	55.0313	62.4259	69.0966	75.0158	80.2909	85.1064	89.662	94.1238	98.6088	103.198	107.945	112.877	117.991	123.264	128.655	134.095	139.486	144.72	149.708	154.4	158.779	162.845	166.611	170.114	173.405	176.544	179.582	182.559	185.497	188.411	191.325	194.254	197.203	200.17	203.161	206.204	209.346	212.637	216.103	219.76	223.621
-0.521481	0.129526	0.7324	1.26565	1.74133	2.21819	2.80829	3.6578	4.91158	6.69005	9.07901	12.1137	15.7644	19.9422	24.5223	29.3714	34.3757	39.4579	44.5685	49.6622	54.6832	59.5702	64.2634	68.7027	72.8332	76.6184	80.0505	83.1542	85.9814	88.6045	91.1058	93.5564	95.9959	98.4324	100.857	103.251	105.581	107.804	109.883	111.8	113.556	115.175	116.713	118.255	119.895	121.712	123.758	126.056	128.602	131.359
-0.704799	-0.36505	0.108691	0.79045	1.75274	3.06121	4.76714	6.89731	9.44599	12.3699	15.5917	19.0152	22.5398	26.0711	29.54	32.92	36.2192	39.4571	42.6552	45.8414	49.0448	52.2838	55.563	58.8743	62.2044	65.5494	68.9195	72.3309	75.8066	79.3877	83.1329	87.1017	91.3381	95.8636	100.677	105.758	111.068	116.559	122.178	127.869	133.569	139.216	144.767	150.212	155.569	160.892	166.262	171.781	177.554	183.681
3.38175	5.00346	6.939	9.3192	12.2711	15.921	20.3742	25.678	31.7881	38.5448	45.6724	52.831	59.708	66.09	71.8828	77.0985	81.8287	86.2155	90.4203	94.5947	98.8617	103.304	107.955	112.792	117.755	122.737	127.598	132.191	136.392	140.105	143.269	145.869	147.932	149.538	150.814	151.908	152.966	154.114	155.46	157.109	159.147	161.635	164.593	167.995	171.773	175.836	180.086	184.442	188.84	193.236
0.410229	3.87229	7.83563	12.5187	18.0029	24.1835	30.7872	37.4551	43.8432	49.6917	54.8527	59.2787	62.9858	66.0179	68.4316	70.2938	71.679	72.6582	73.2887	73.6193	73.7079	73.6315	73.4804	73.3369	73.2455	73.2042	73.1844	73.1452	73.0302	72.7769	72.3426	71.7223	70.9478	70.0741	69.1634	68.2742	67.4479	66.6987	66.0202	65.4011	64.8371	64.333	63.8992	63.5529	63.3212	63.2308	63.2929	63.5121	63.907	64.5168
-0.240879	5.89501	12.5213	19.8058	27.8796	36.8195	46.649	57.3402	68.8034	80.8794	93.3433	105.918	118.305	130.223	141.439	151.79	161.191	169.637	177.183	183.919	189.953	195.39	200.309	204.757	208.739	212.222	215.141	217.406	218.941	219.726	219.827	219.397	218.64	217.772	216.996	216.476	216.32	216.558	217.129	217.884	218.629	219.178	219.404	219.252	218.753	218.014	217.203	216.51	216.117	216.171
1.12774	2.53055	4.28765	6.50735	9.27063	12.6165	16.5159	20.8437	25.3914	29.9258	34.2453	38.2032	41.7133	44.7406	47.2773	49.3169	50.8527	51.9104	52.5871	53.0523	53.5151	54.1904	55.2713	56.9107	59.205	62.1857	65.8294	70.0886	74.9061	80.2111	85.9244	91.9796	98.3387	104.993	111.941	119.153	126.56	134.063	141.548	148.891	155.977	162.721	169.066	174.98	180.444	185.467	190.085	194.357	198.368	202.224
3.32192	4.93201	6.82525	9.10964	11.9002	15.2852	19.2927	23.8702	28.8894	34.1784	39.5661	44.9187	50.1585	55.2604	60.2314	65.0938	69.8784	74.6235	79.3737	84.1813	89.1034	94.1913	99.4768	104.966	110.629	116.401	122.193	127.919	133.51	138.918	144.124	149.148	154.049	158.898	163.773	168.757	173.936	179.386	185.16	191.27	197.675	204.282	210.968	217.609	224.118	230.462	236.652	242.712	248.657	254.495
2.64131	8.19825	14.1444	20.5904	27.5448	34.8846	42.3803	49.7613	56.786	63.3029	69.2793	74.7734	79.8798	84.6883	89.2739	93.7063	98.0675	102.461	107.005	111.796	116.876	122.224	127.779	133.458	139.173	144.823	150.295	155.47	160.244	164.558	168.414	171.885	175.089	178.146	181.167	184.241	187.426	190.743	194.179	197.701	201.261	204.8	208.256	211.576	214.735	217.747	220.67	223.587	226.594	229.793
0.375175	1.57676	3.07119	4.99149	7.51439	10.8364	15.1266	20.4709	26.8218	33.9701	41.573	49.2475	56.679	63.675	70.1439	76.0451	81.3548	86.0615	90.1701	93.7015	96.6876	99.1691	101.195	102.837	104.193	105.373	106.461	107.492	108.461	109.336	110.063	110.583	110.845	110.808	110.441	109.728	108.667	107.288	105.647	103.824	101.922	100.044	98.2732	96.6601	95.2311	94.0069	93.0213	92.3384	92.0526	92.2742
5.93926	8.05268	10.6701	14.0025	18.205	23.3277	29.2753	35.8152	42.6477	49.5012	56.2002	62.679	68.9542	75.0891	81.1751	87.3271	93.6737	100.341	107.44	115.057	123.244	132.013	141.329	151.118	161.279	171.696	182.242	192.765	203.085	213.017	222.417	231.216	239.421	247.098	254.344	261.271	267.985	274.577	281.119	287.662	294.236	300.846	307.474	314.09	320.654	327.133	333.514	339.802	346.034	352.269
0.448663	2.41705	4.59252	7.03871	9.8375	13.0736	16.8129	21.0734	25.8014	30.8745	36.1328	41.4167	46.5895	51.5507	56.2437	60.6526	64.782	68.6402	72.2429	75.6287	78.8658	82.0406	85.2422	88.546	91.9968	95.6002	99.3329	103.166	107.082	111.081	115.182	119.418	123.818	128.408	133.22	138.288	143.628	149.206	154.947	160.765	166.595	172.4	178.143	183.791	189.321	194.728	200.032	205.282	210.552	215.927
8.88711	11.9474	15.6756	20.3373	26.0396	32.6853	39.9741	47.4609	54.6607	61.1611	66.7024	71.2008	74.7217	77.4257	79.5112	81.1735	82.5889	83.921	85.3345	86.9978	89.0663	91.647	94.7588	98.3237	102.197	106.212	110.219	114.106	117.793	121.216	124.325	127.093	129.521	131.63	133.449	135.015	136.358	137.484	138.386	139.068	139.557	139.89	140.109	140.265	140.41	140.578	140.786	141.049	141.397	141.88
15.1366	23.1546	31.198	39.1966	47.0833	54.7875	62.2491	69.4549	76.4633	83.3894	90.362	97.4894	104.848	112.484	120.418	128.636	137.089	145.69	154.325	162.865	171.178	179.134	186.619	193.544	199.855	205.533	210.592	215.08	219.083	222.735	226.207	229.692	233.387	237.477	242.124	247.459	253.577	260.517	268.247	276.656	285.568	294.759	303.992	313.044	321.72	329.868	337.386	344.238	350.44	356.05
1.42983	2.25038	3.31772	4.73466	6.6115	9.03848	12.0517	15.6107	19.6037	23.8792	28.2832	32.6864	36.9917	41.1233	45.017	48.6208	51.9044	54.8629	57.511	59.8787	62.0171	64.0011	65.9169	67.8398	69.8118	71.8325	73.8642	75.8451	77.7139	79.4336	80.9981	82.4291	83.7745	85.0991	86.4708	87.949	89.5724	91.3426	93.2228	95.1614	97.1213	99.0882	101.065	103.064	105.111	107.26	109.609	112.286	115.424	119.144
1.67432	3.3051	5.34169	7.95236	11.3243	15.6146	20.8965	27.1217	34.1034	41.5398	49.0827	56.4191	63.3225	69.6647	75.3935	80.4943	84.969	88.8362	92.1368	94.941	97.3561	99.5221	101.594	103.718	106.01	108.552	111.395	114.552	118.004	121.707	125.599	129.629	133.771	138.035	142.452	147.062	151.899	156.988	162.344	167.984	173.926	180.192	186.794	193.731	200.992	208.545	216.332	224.272	232.262	240.195
3.90937	8.94613	14.4754	20.6583	27.5325	34.983	42.753	50.5046	57.9055	64.7055	70.7715	76.0616	80.5792	84.3577	87.4616	89.9802	92.0244	93.7257	95.221	96.6333	98.0549	99.5337	101.073	102.649	104.222	105.744	107.16	108.429	109.52	110.421	111.151	111.759	112.32	112.919	113.636	114.537	115.656	116.998	118.553	120.306	122.231	124.29	126.443	128.664	130.944	133.294	135.757	138.413	141.342	144.602
3.77601	3.67225	3.64795	3.77719	4.12232	4.72918	5.63415	6.87037	8.46252	10.4085	12.6688	15.1747	17.836	20.5497	23.2178	25.7624	28.1339	30.3184	32.3336	34.2212	36.0461	37.8876	39.8139	41.8543	43.9948	46.1928	48.3832	50.4777	52.3798	54.0129	55.3334	56.3249	56.994	57.377	57.5396	57.5606	57.5167	57.4774	57.5044	57.6423	57.907	58.2889	58.7735	59.3572	60.0475	60.8573	61.8087	62.9466	64.3476	66.1152
0.119681	3.59756	7.61353	12.3453	17.9723	24.6097	32.2341	40.6508	49.5396	58.5663	67.4921	76.2131	84.7351	93.1324	101.509	109.964	118.582	127.444	136.638	146.243	156.296	166.763	177.528	188.415	199.217	209.737	219.788	229.203	237.849	245.664	252.671	258.962	264.67	269.953	274.962	279.822	284.626	289.452	294.37	299.436	304.685	310.127	315.742	321.485	327.295	333.101	338.848	344.508	350.065	355.513
-0.926889	2.39514	6.44611	11.4913	17.7569	25.3644	34.2604	44.1847	54.7212	65.4198	75.9148	85.9755	95.4875	104.407	112.724	120.441	127.571	134.136	140.162	145.684	150.741	155.367	159.58	163.377	166.747	169.691	172.223	174.385	176.265	177.982	179.662	181.417	183.334	185.47	187.858	190.523	193.501	196.832	200.563	204.739	209.407	214.612	220.398	226.787	233.756	241.227	249.094	257.254	265.621	274.13
3.83295	8.83734	14.0924	19.6633	25.5404	31.6322	37.8104	43.9595	50.0034	55.9112	61.6844	67.3339	72.861	78.2442	83.4366	88.3782	93.0085	97.27	101.114	104.514	107.47	110.002	112.142	113.936	115.42	116.617	117.535	118.178	118.555	118.683	118.598	118.362	118.062	117.812	117.755	118.048	118.824	120.174	122.124	124.651	127.692	131.149	134.903	138.817	142.77	146.668	150.453	154.103	157.627	161.072
-1.2742	-0.732248	0.155333	1.508	3.46302	6.14438	9.62258	13.8618	18.6902	23.8365	29.0098	33.9667	38.5387	42.6299	46.2002	49.2626	51.8993	54.266	56.5615	58.9832	61.692	64.7954	68.3321	72.2579	76.4447	80.7028	84.824	88.6308	92.009	94.9158	97.3762	99.4746	101.337	103.11	104.939	106.958	109.28	111.968	115.018	118.364	121.904	125.525	129.131	132.645	136.023	139.256	142.369	145.42	148.497	151.704
3.49484	5.4717	7.89707	10.9852	14.8917	19.6566	25.1775	31.2409	37.605	44.0863	50.597	57.1215	63.6639	70.2092	76.7163	83.1287	89.3848	95.4289	101.229	106.793	112.166	117.405	122.563	127.672	132.754	137.821	142.874	147.917	152.977	158.115	163.42	168.993	174.936	181.331	188.227	195.611	203.417	211.536	219.812	228.041	235.994	243.43	250.123	255.884	260.6	264.245	266.882	268.651	269.76	270.455
[truncated: 51 more columns]
