# Supplementary material for: Distributions of plantar loads are altered when walking in anxiety-inducing virtual settings but not under cognitive demand
Source: PLoS One. 2026 Apr 20;21(4):e0345075. doi: 10.1371/journal.pone.0345075 (PMC13094994; doi:10.1371/journal.pone.0345075)
Supplement: S1 File — Study data is available here. (ZIP) [file pone.0345075.s001.zip › S1 File. Dataset/ProcL_28DTL.xlsx]

## Sheet: Sheet1
0.0427084	0.0723481	0.10166	0.130109	0.157456	0.183763	0.20935	0.234729	0.260514	0.287313	0.315611	0.345711	0.377724	0.411574	0.446999	0.483574	0.520774	0.558009	0.59467	0.630184	0.664113	0.69622	0.726465	0.754954	0.78186	0.80735	0.83151	0.854288	0.875498	0.894863	0.912066	0.926804	0.938841	0.948041	0.954408	0.958099	0.959379	0.958568	0.956002	0.95203	0.947003	0.941288	0.935263	0.929316	0.923835	0.919197	0.915718	0.913612	0.912972	0.913769
0.0503875	0.0899854	0.129974	0.169969	0.209628	0.248612	0.28658	0.323276	0.358644	0.392891	0.426415	0.459658	0.492943	0.526382	0.559864	0.593106	0.625727	0.65731	0.687481	0.715966	0.742592	0.767249	0.789881	0.810498	0.829181	0.846071	0.86131	0.874971	0.887021	0.897357	0.905873	0.9125	0.917224	0.920107	0.921299	0.92104	0.919643	0.917459	0.914817	0.911993	0.909209	0.906646	0.904453	0.902734	0.901551	0.900925	0.900842	0.901282	0.902235	0.903703
0.0659237	0.0920631	0.119112	0.147144	0.176153	0.206073	0.236847	0.268471	0.301011	0.334635	0.369592	0.406094	0.444178	0.483623	0.523972	0.564631	0.60497	0.64439	0.682359	0.718444	0.752345	0.783883	0.81293	0.839386	0.863203	0.884411	0.90308	0.919228	0.932754	0.943454	0.951108	0.955563	0.956818	0.95509	0.950826	0.944669	0.937355	0.929602	0.922067	0.915334	0.909864	0.905924	0.903563	0.902649	0.902955	0.904231	0.906245	0.908787	0.911655	0.914648
0.0696323	0.106164	0.143048	0.179953	0.216538	0.252574	0.288083	0.323354	0.358813	0.394835	0.431603	0.469059	0.506919	0.544725	0.581904	0.617835	0.651932	0.683718	0.712891	0.739382	0.763367	0.785218	0.805418	0.824487	0.842886	0.860945	0.878817	0.896474	0.913712	0.930177	0.945414	0.958942	0.970335	0.979301	0.985734	0.989693	0.991354	0.990964	0.988841	0.985372	0.980981	0.976094	0.971116	0.966394	0.962182	0.958638	0.955862	0.953932	0.952904	0.952792
0.0440995	0.0861832	0.128969	0.172239	0.215711	0.258977	0.301588	0.343208	0.383713	0.423169	0.461737	0.49954	0.536565	0.572607	0.607295	0.640213	0.671022	0.699509	0.725568	0.749193	0.770473	0.789581	0.806746	0.822192	0.836102	0.848606	0.859766	0.869585	0.878046	0.885138	0.890843	0.895122	0.897945	0.899319	0.89932	0.898097	0.895846	0.892783	0.889135	0.885147	0.881086	0.877232	0.873866	0.87125	0.869593	0.869028	0.869635	0.87146	0.874535	0.878867
0.042119	0.0812904	0.1217	0.163401	0.206339	0.250235	0.294595	0.338845	0.382476	0.425115	0.466514	0.506466	0.544705	0.580874	0.614562	0.645415	0.673224	0.697984	0.719877	0.739218	0.756415	0.771938	0.786269	0.79984	0.812989	0.825957	0.838874	0.851732	0.864389	0.876611	0.888121	0.898649	0.907958	0.915863	0.92224	0.927053	0.930378	0.932403	0.933386	0.933603	0.93331	0.932751	0.932168	0.931789	0.931789	0.932267	0.933252	0.934744	0.936742	0.939261
0.0665357	0.107818	0.149764	0.192157	0.234782	0.277413	0.319866	0.362062	0.404072	0.44605	0.488092	0.530124	0.571881	0.612952	0.652811	0.690824	0.726326	0.758735	0.787644	0.812849	0.834321	0.852165	0.866586	0.877869	0.886359	0.892422	0.896409	0.898636	0.899362	0.898769	0.897003	0.89424	0.890725	0.886762	0.882703	0.878921	0.875766	0.873536	0.87245	0.872622	0.874034	0.87656	0.88002	0.88421	0.888921	0.893936	0.89906	0.904141	0.909087	0.913873
0.0493229	0.0951744	0.141464	0.187688	0.233238	0.277487	0.319941	0.360352	0.398764	0.435472	0.470882	0.505357	0.539135	0.572307	0.604824	0.636506	0.66708	0.696266	0.723825	0.749576	0.773413	0.795322	0.815386	0.833746	0.850533	0.865817	0.879587	0.89174	0.90209	0.910402	0.916457	0.920131	0.921488	0.920817	0.918597	0.915422	0.911908	0.908613	0.905991	0.904359	0.903877	0.904558	0.906298	0.908893	0.912108	0.915716	0.91952	0.923389	0.927263	0.931133
0.0466201	0.085536	0.124845	0.164118	0.20316	0.242043	0.28108	0.320697	0.361212	0.402639	0.444625	0.486516	0.527507	0.566803	0.603718	0.637727	0.668536	0.696141	0.720807	0.742993	0.763256	0.782148	0.800136	0.817537	0.834481	0.850881	0.866446	0.880752	0.893361	0.903904	0.912124	0.917897	0.921232	0.922255	0.921233	0.918569	0.914753	0.910285	0.90563	0.901215	0.89744	0.894646	0.893111	0.893062	0.894674	0.898062	0.903277	0.910318	0.919098	0.929387
0.0692265	0.100767	0.132762	0.165129	0.197858	0.230967	0.264548	0.298845	0.334264	0.371261	0.410148	0.450933	0.493287	0.536597	0.580052	0.622738	0.663763	0.70237	0.73801	0.770384	0.799447	0.825379	0.848537	0.869387	0.888416	0.906029	0.922442	0.937629	0.951359	0.963291	0.973083	0.980485	0.985406	0.987945	0.98837	0.987072	0.984503	0.981131	0.977396	0.973697	0.970396	0.967794	0.966088	0.965339	0.965481	0.966357	0.967768	0.969525	0.971498	0.973629
0.0537426	0.0906539	0.127758	0.164746	0.201301	0.237116	0.27201	0.306076	0.339732	0.373641	0.408492	0.44474	0.48244	0.521234	0.56045	0.599267	0.636876	0.672586	0.705858	0.736325	0.763827	0.788441	0.810448	0.830273	0.848389	0.86524	0.881183	0.89645	0.911105	0.925019	0.937899	0.949372	0.959078	0.966739	0.972215	0.975503	0.976735	0.976161	0.974123	0.971003	0.967175	0.962981	0.958743	0.954756	0.95127	0.948476	0.946501	0.945398	0.945146	0.945668
0.0599883	0.107995	0.156317	0.204385	0.251708	0.297865	0.342595	0.385865	0.427795	0.468514	0.508059	0.546329	0.583109	0.61811	0.651032	0.68164	0.709811	0.735547	0.75896	0.780263	0.799725	0.817601	0.83409	0.84932	0.863335	0.876092	0.887459	0.897222	0.905135	0.910971	0.914576	0.915928	0.915178	0.912669	0.908904	0.904481	0.899998	0.895954	0.892716	0.890526	0.889535	0.889805	0.891313	0.893937	0.897489	0.901767	0.906609	0.911926	0.917736	0.924151
0.0680432	0.0868637	0.105468	0.123508	0.141021	0.158432	0.176437	0.195805	0.217202	0.241055	0.267506	0.296407	0.327378	0.359888	0.393333	0.427093	0.4606	0.493413	0.525248	0.555959	0.585526	0.614024	0.64157	0.66827	0.694209	0.71946	0.744105	0.768242	0.791958	0.815298	0.838258	0.860777	0.882708	0.903787	0.923649	0.94184	0.957847	0.971154	0.981331	0.98812	0.99149	0.991631	0.988945	0.984011	0.977508	0.970124	0.96249	0.955142	0.948515	0.942917
0.0685902	0.103423	0.137988	0.171727	0.204284	0.235501	0.265463	0.294528	0.323297	0.352501	0.382851	0.414911	0.448997	0.485115	0.522932	0.561833	0.601021	0.639651	0.676942	0.712272	0.745222	0.775581	0.803313	0.828489	0.851238	0.871695	0.88994	0.90598	0.919779	0.931279	0.940424	0.947192	0.951626	0.953876	0.954214	0.953025	0.950762	0.947877	0.944762	0.941727	0.93902	0.936842	0.935342	0.934614	0.934703	0.935606	0.937285	0.939652	0.942584	0.945935
0.0573911	0.0975197	0.138713	0.180952	0.223997	0.26738	0.310536	0.352982	0.394441	0.434873	0.4744	0.513168	0.55126	0.588661	0.62526	0.660872	0.695262	0.728152	0.759236	0.788254	0.815041	0.839527	0.861703	0.881574	0.899131	0.914338	0.927133	0.937436	0.945179	0.950374	0.953161	0.953821	0.952727	0.950281	0.946883	0.942941	0.938864	0.93503	0.931752	0.929262	0.927734	0.927306	0.928083	0.930119	0.933406	0.937854	0.943301	0.94957	0.956513	0.964015
0.0612825	0.111981	0.163233	0.214502	0.265284	0.315052	0.363291	0.409592	0.453674	0.49534	0.534449	0.570916	0.604685	0.635694	0.663909	0.689385	0.712285	0.732883	0.75156	0.768792	0.7851	0.800988	0.81689	0.833098	0.849706	0.866591	0.883457	0.899897	0.915453	0.929693	0.942275	0.952972	0.961681	0.968453	0.973499	0.977115	0.979603	0.981205	0.982091	0.982372	0.982142	0.9815	0.980564	0.979486	0.978451	0.977651	0.977256	0.977398	0.978175	0.979649
0.048211	0.0876071	0.127484	0.167581	0.207666	0.247535	0.287076	0.32635	0.365648	0.405461	0.446331	0.488639	0.53242	0.577288	0.622432	0.666738	0.709005	0.748214	0.783708	0.815243	0.842939	0.867168	0.888396	0.907036	0.923388	0.937653	0.949953	0.960341	0.968832	0.975455	0.980298	0.98354	0.985459	0.986395	0.986703	0.986714	0.986732	0.987047	0.987908	0.989452	0.991677	0.994495	0.997795	1.00146	1.00541	1.00956	1.01386	1.01821	1.02248	1.02652
0.0710355	0.10976	0.149108	0.18883	0.228713	0.268555	0.308181	0.347502	0.386564	0.425503	0.464416	0.50322	0.541617	0.579146	0.615278	0.649506	0.681435	0.71081	0.737513	0.761547	0.783035	0.802214	0.819409	0.834963	0.849145	0.862076	0.873731	0.883965	0.892577	0.899366	0.904175	0.906937	0.907704	0.906659	0.904104	0.900451	0.89618	0.891793	0.887803	0.884722	0.883024	0.883095	0.88518	0.889358	0.895546	0.903484	0.912741	0.922773	0.933017	0.94295
0.0466654	0.0830371	0.120049	0.157596	0.195597	0.233913	0.272376	0.310899	0.349483	0.388106	0.426635	0.464823	0.502315	0.538678	0.573459	0.606275	0.636887	0.665226	0.691382	0.715574	0.738122	0.75942	0.779898	0.799941	0.81982	0.839647	0.859358	0.878724	0.897367	0.914802	0.930506	0.943987	0.954843	0.962845	0.967996	0.970533	0.970857	0.969445	0.96678	0.963309	0.95942	0.955443	0.95166	0.948315	0.945626	0.943787	0.942946	0.943179	0.944487	0.946796
0.0618728	0.0999708	0.139152	0.179499	0.22084	0.262734	0.304631	0.346097	0.386979	0.427426	0.467728	0.508063	0.548308	0.58803	0.626613	0.66341	0.697844	0.729434	0.757835	0.782871	0.80455	0.823045	0.838687	0.85193	0.863261	0.873084	0.881645	0.889013	0.895114	0.89979	0.902873	0.904271	0.904042	0.902425	0.89979	0.89657	0.893223	0.890213	0.887953	0.886754	0.886784	0.888074	0.890536	0.893997	0.898228	0.90299	0.908081	0.913365	0.918752	0.924159
0.0561628	0.0944599	0.13275	0.170578	0.207635	0.243828	0.279397	0.314943	0.351264	0.389099	0.428879	0.470585	0.513706	0.557321	0.60027	0.641366	0.679573	0.714149	0.744763	0.771535	0.794936	0.815592	0.834127	0.851058	0.866758	0.881432	0.895128	0.907764	0.919153	0.929043	0.937207	0.943559	0.948213	0.951459	0.953689	0.955336	0.95681	0.958471	0.960616	0.963458	0.967096	0.971493	0.976496	0.981888	0.987461	0.993055	0.998545	1.00381	1.00874	1.01326
0.0512306	0.0774993	0.104453	0.132113	0.16057	0.189747	0.219293	0.24867	0.27733	0.30486	0.331095	0.356138	0.38027	0.403845	0.427233	0.450795	0.47486	0.499689	0.52546	0.552245	0.579992	0.608508	0.637459	0.666385	0.69478	0.722207	0.748389	0.773224	0.796741	0.819028	0.840191	0.860308	0.879384	0.897297	0.91377	0.928398	0.940728	0.950344	0.956953	0.960468	0.961039	0.959029	0.954962	0.94949	0.943328	0.937171	0.931635	0.927233	0.924349	0.923197
0.0458516	0.104571	0.163091	0.2202	0.274951	0.326713	0.375167	0.420219	0.461886	0.500208	0.535228	0.567013	0.595665	0.621344	0.644303	0.664903	0.683583	0.700808	0.717028	0.732659	0.748058	0.763492	0.779131	0.795038	0.81115	0.827281	0.843157	0.858465	0.872894	0.886167	0.898051	0.908392	0.917115	0.924236	0.929875	0.934242	0.937605	0.940257	0.942472	0.944452	0.946312	0.948107	0.949868	0.951617	0.953381	0.955197	0.9571	0.959091	0.961143	0.963239
0.0684598	0.105993	0.144541	0.184093	0.224415	0.265099	0.305727	0.346033	0.385919	0.425355	0.464283	0.502559	0.539945	0.576128	0.610772	0.643563	0.674265	0.702748	0.729012	0.753162	0.775377	0.795878	0.814912	0.832714	0.84945	0.865184	0.879881	0.893436	0.905681	0.91639	0.925302	0.932196	0.936974	0.939709	0.940612	0.939993	0.938238	0.935788	0.933105	0.930612	0.928636	0.927382	0.926931	0.927252	0.928225	0.929667	0.931354	0.933052	0.934536	0.935614
0.0628724	0.104218	0.146593	0.18997	0.234167	0.278845	0.323601	0.368118	0.412237	0.455924	0.499199	0.542079	0.584513	0.626328	0.667202	0.7067	0.744341	0.779679	0.812337	0.841995	0.868402	0.891407	0.911006	0.927319	0.940542	0.950904	0.958646	0.964	0.967196	0.968467	0.968065	0.966282	0.963453	0.95992	0.955987	0.951926	0.948006	0.944503	0.94168	0.939747	0.938827	0.938941	0.940021	0.941921	0.944475	0.947561	0.951115	0.95508	0.959373	0.963906
0.0706052	0.10743	0.144717	0.182115	0.219292	0.255965	0.291976	0.327312	0.362037	0.396198	0.429766	0.462634	0.49465	0.525667	0.555567	0.584279	0.611793	0.638144	0.663383	0.687559	0.710725	0.732967	0.754392	0.775093	0.795097	0.81434	0.832675	0.849905	0.86582	0.880215	0.892892	0.90366	0.912326	0.918737	0.92284	0.924744	0.924746	0.923283	0.920845	0.917886	0.914803	0.91194	0.909603	0.90805	0.907471	0.907973	0.909574	0.912211	0.915743	0.919994
[truncated: 51 more columns]
