# Supplementary material for: Distributions of plantar loads are altered when walking in anxiety-inducing virtual settings but not under cognitive demand
Source: PLoS One. 2026 Apr 20;21(4):e0345075. doi: 10.1371/journal.pone.0345075 (PMC13094994; doi:10.1371/journal.pone.0345075)
Supplement: S1 File — Study data is available here. (ZIP) [file pone.0345075.s001.zip › S1 File. Dataset/ProcRMed_28STH.xlsx]

## Sheet: Sheet1
3.00629	6.23958	9.76984	13.711	18.1684	23.2017	28.8136	34.9556	41.5253	48.364	55.2737	62.053	68.5293	74.5803	80.1495	85.256	90.0024	94.574	99.2179	104.199	109.748	116.019	123.072	130.879	139.346	148.356	157.796	167.596	177.757	188.344	199.459	211.202	223.639	236.788	250.605	264.974	279.71	294.563	309.235	323.415	336.828	349.27	360.616	370.804	379.795	387.547	394.007	399.109	402.777	404.938
0.21739	2.06276	4.17238	6.72415	9.91772	13.9564	19.0296	25.2968	32.8717	41.7986	52.0377	63.4701	75.9132	89.1338	102.871	116.872	130.924	144.852	158.505	171.758	184.517	196.716	208.308	219.243	229.48	238.992	247.763	255.779	263.022	269.477	275.148	280.06	284.266	287.837	290.844	293.36	295.463	297.243	298.795	300.223	301.63	303.114	304.746	306.564	308.559	310.675	312.821	314.878	316.717	318.233
3.06752	8.17127	13.4898	19.0782	24.9708	31.1782	37.6918	44.4945	51.5623	58.8536	66.3056	73.8545	81.4622	89.1232	96.8465	104.641	112.521	120.512	128.639	136.921	145.358	153.931	162.599	171.31	180.011	188.671	197.276	205.821	214.307	222.742	231.126	239.454	247.716	255.912	264.04	272.086	280.031	287.846	295.494	302.928	310.1	316.958	323.444	329.491	335.027	339.98	344.28	347.868	350.701	352.77
4.78892	6.20188	8.09917	10.7164	14.2456	18.815	24.48	31.2129	38.9064	47.3919	56.4567	65.8633	75.3874	84.8646	94.2135	103.426	112.541	121.609	130.668	139.713	148.7	157.576	166.295	174.817	183.103	191.11	198.782	206.04	212.779	218.891	224.279	228.874	232.643	235.6	237.804	239.366	240.448	241.242	241.933	242.66	243.504	244.511	245.728	247.2	248.963	251.025	253.362	255.92	258.607	261.304
5.61856	9.98652	14.4839	19.0876	23.7719	28.5027	33.2324	37.8898	42.3837	46.6262	50.554	54.1348	57.3705	60.3009	63.0018	65.5775	68.149	70.8324	73.7095	76.8079	80.1111	83.5937	87.2495	91.1057	95.2327	99.7498	104.817	110.611	117.302	125.043	133.956	144.128	155.585	168.262	181.953	196.275	210.671	224.442	236.784	246.821	253.632	256.261	253.746	245.182	229.861	207.501	178.583	144.813	109.366	76.1885
11.8132	15.5312	19.2262	22.8298	26.3199	29.7052	33.0059	36.2442	39.4459	42.6399	45.8507	49.0972	52.3955	55.759	59.201	62.7405	66.401	70.2053	74.1648	78.2681	82.4819	86.7678	91.1048	95.5092	100.042	104.796	109.866	115.326	121.181	127.316	133.448	139.107	143.641	146.254	146.049	142.113	133.666	120.307	102.386	81.4242	60.1546	41.7769	28.9915	23.6486	26.8781	39.1951	60.4263	89.4462	123.813	159.887
0.694714	15.0356	28.1391	39.1963	47.9198	54.4045	58.9773	62.0875	64.2234	65.8517	67.3701	69.0801	71.1873	73.8102	76.9848	80.6807	84.832	89.3736	94.255	99.4304	104.858	110.517	116.404	122.517	128.833	135.309	141.888	148.495	155.035	161.402	167.493	173.213	178.475	183.2	187.327	190.812	193.621	195.735	197.153	197.911	198.089	197.801	197.177	196.357	195.484	194.696	194.119	193.865	194.03	194.689
4.74535	25.014	43.4602	58.8754	70.7798	79.2304	84.5943	87.3909	88.1968	87.5989	86.1687	84.4304	82.8122	81.5991	80.9137	80.7358	80.9515	81.417	82.0223	82.7334	83.6064	84.793	86.5379	89.1462	92.9252	98.1335	104.946	113.427	123.491	134.898	147.276	160.196	173.226	185.978	198.122	209.395	219.594	228.568	236.211	242.458	247.29	250.754	252.971	254.14	254.5	254.3	253.76	253.063	252.36	251.768
3.01139	4.3112	5.81961	7.62644	9.81297	12.4431	15.5558	19.156	23.2124	27.6692	32.4677	37.5619	42.9218	48.5261	54.3566	60.3931	66.6081	72.9585	79.3721	85.7364	91.907	97.7446	103.163	108.17	112.865	117.41	121.984	126.738	131.776	137.136	142.79	148.665	154.661	160.671	166.603	172.394	178.034	183.563	189.04	194.507	199.969	205.391	210.71	215.866	220.823	225.582	230.179	234.691	239.235	243.939
-0.945494	7.80443	16.906	26.3942	36.134	45.8415	55.1559	63.7302	71.3141	77.8047	83.2521	87.8203	91.7085	95.0678	97.9626	100.393	102.354	103.882	105.089	106.163	107.36	108.975	111.302	114.576	118.952	124.506	131.262	139.2	148.27	158.401	169.508	181.487	194.193	207.443	221.015	234.679	248.221	261.446	274.189	286.319	297.75	308.444	318.401	327.636	336.159	343.978	351.096	357.512	363.202	368.106
1.53094	2.8082	4.25476	5.94967	7.95989	10.3339	13.096	16.2435	19.7424	23.5175	27.4574	31.444	35.3874	39.2371	42.9812	46.6472	50.3074	54.0807	58.1197	62.5795	67.5669	73.0844	78.9995	85.0548	90.8892	96.0514	100.016	102.212	102.058	99.0164	92.689	82.9479	70.1209	55.1927	39.7318	25.361	13.2319	3.95388	-2.19909	-5.09242	-4.60264	-0.557341	7.25266	18.9851	34.5802	53.5093	74.5053	95.6438	115.015	131.423
-0.88059	0.876498	2.88624	5.26395	8.10859	11.476	15.3676	19.7356	24.4965	29.5502	34.804	40.1879	45.6558	51.1846	56.7814	62.4869	68.3667	74.4867	80.8876	87.5796	94.562	101.846	109.468	117.484	125.955	134.93	144.422	154.398	164.774	175.412	186.147	196.807	207.251	217.367	227.068	236.258	244.831	252.702	259.844	266.306	272.195	277.644	282.772	287.648	292.274	296.598	300.548	304.059	307.077	309.55
0.8007	7.42296	14.657	22.6808	31.532	41.08	51.0552	61.1033	70.8515	79.9829	88.2967	95.7329	102.359	108.323	113.805	118.981	124.015	129.042	134.156	139.419	144.884	150.631	156.788	163.514	170.981	179.342	188.699	199.074	210.418	222.653	235.688	249.423	263.723	278.407	293.251	308.013	322.466	336.411	349.678	362.118	373.589	383.955	393.108	400.983	407.558	412.855	416.926	419.838	421.677	422.561
-1.43029	2.53927	6.74024	11.2255	16.0478	21.2539	26.8749	32.9127	39.3333	46.0752	53.0616	60.2009	67.3838	74.4902	81.405	88.0394	94.3554	100.382	106.207	111.946	117.709	123.572	129.551	135.602	141.637	147.546	153.216	158.548	163.468	167.928	171.906	175.417	178.534	181.396	184.165	186.98	189.927	193.04	196.311	199.701	203.164	206.659	210.149	213.603	216.985	220.259	223.39	226.371	229.247	232.123
3.21107	5.34447	7.71141	10.3998	13.4749	16.9787	20.9312	25.3276	30.1328	35.2809	40.6736	46.1791	51.6433	56.9134	61.8628	66.3995	70.4633	74.021	77.0665	79.6203	81.7242	83.4329	84.8011	85.8744	86.6899	87.2854	87.7084	88.0283	88.3551	88.8492	89.711	91.1559	93.387	96.5794	100.872	106.346	112.983	120.62	128.937	137.51	145.894	153.709	160.688	166.695	171.708	175.799	179.095	181.743	183.876	185.595
1.31407	4.49671	7.756	11.0797	14.4693	17.9298	21.4614	25.0578	28.7038	32.3695	36.0151	39.6164	43.1917	46.8101	50.5837	54.6473	59.1261	64.101	69.5857	75.5141	81.7369	88.0411	94.1913	99.9813	105.271	109.996	114.166	117.85	121.168	124.265	127.271	130.287	133.375	136.576	139.915	143.401	147.021	150.738	154.501	158.257	161.966	165.603	169.155	172.634	176.083	179.566	183.147	186.879	190.8	194.927
-1.41138	-1.40758	-1.35634	-1.18927	-0.789159	0.00238228	1.3656	3.48103	6.51061	10.572	15.7026	21.8343	28.7973	36.3443	44.1805	51.9981	59.5103	66.4781	72.7302	78.1673	82.7643	86.5787	89.7572	92.5247	95.1497	97.8918	100.961	104.503	108.595	113.271	118.562	124.522	131.228	138.781	147.293	156.852	167.468	179.017	191.226	203.725	216.127	228.083	239.325	249.673	259.049	267.455	274.952	281.634	287.603	292.946
3.416	5.95911	8.54834	11.1744	13.8266	16.4948	19.1758	21.8777	24.6193	27.4278	30.3422	33.4134	36.6964	40.2449	44.1097	48.3337	52.9432	57.9469	63.3435	69.1308	75.3037	81.8401	88.6902	95.7683	102.952	110.098	117.069	123.747	130.027	135.82	141.072	145.779	149.987	153.785	157.296	160.669	164.069	167.657	171.568	175.908	180.746	186.093	191.885	197.964	204.1	210.009	215.391	219.962	223.47	225.719
-1.32733	-0.435279	0.789605	2.51457	4.88725	8.0103	11.9223	16.5893	21.9131	27.7598	33.9942	40.4954	47.1557	53.8841	60.6055	67.2459	73.7243	79.9617	85.892	91.4644	96.6416	101.399	105.729	109.646	113.204	116.48	119.568	122.55	125.487	128.421	131.378	134.373	137.395	140.405	143.343	146.16	148.837	151.399	153.908	156.448	159.113	161.991	165.141	168.588	172.325	176.323	180.538	184.922	189.431	194.035
-0.858277	0.764169	2.62834	4.85374	7.50803	10.5907	14.0407	17.7618	21.6507	25.6139	29.57	33.4511	37.2053	40.7965	44.2093	47.4594	50.5936	53.6754	56.7695	59.938	63.2474	66.7662	70.5452	74.5969	78.891	83.3702	87.9758	92.6605	97.3896	102.133	106.859	111.533	116.118	120.583	124.919	129.146	133.306	137.449	141.612	145.815	150.065	154.363	158.697	163.043	167.382	171.715	176.06	180.439	184.89	189.466
-1.53956	-0.388964	1.13799	3.25178	6.13333	9.90148	14.5999	20.2064	26.6497	33.8285	41.6327	49.9474	58.6395	67.5423	76.4553	85.1616	93.4593	101.19	108.246	114.56	120.113	124.943	129.125	132.746	135.896	138.658	141.098	143.251	145.122	146.7	147.981	148.975	149.707	150.222	150.564	150.76	150.809	150.702	150.436	150.039	149.573	149.128	148.793	148.646	148.745	149.119	149.773	150.705	151.919	153.423
1.66642	1.91863	2.26246	2.74821	3.43036	4.37745	5.67385	7.40534	9.64394	12.4431	15.8302	19.7939	24.285	29.2244	34.4989	39.9617	45.4518	50.8135	55.904	60.6028	64.8244	68.5232	71.6962	74.3917	76.7095	78.7835	80.7593	82.7795	84.967	87.4133	90.1699	93.2455	96.6158	100.236	104.046	107.971	111.939	115.878	119.72	123.422	126.962	130.337	133.562	136.661	139.661	142.582	145.433	148.217	150.926	153.542
-0.488849	0.805294	2.33761	4.19866	6.44131	9.06097	11.9826	15.0699	18.158	21.0946	23.7709	26.1289	28.1481	29.8375	31.2351	32.3972	33.3769	34.2111	34.9316	35.589	36.2531	36.9874	37.8261	38.78	39.8573	41.0737	42.4461	43.9841	45.6897	47.5644	49.6117	51.8276	54.195	56.6877	59.2753	61.9261	64.6084	67.2956	69.98	72.6892	75.4845	78.4325	81.5771	84.9348	88.4981	92.2339	96.0924	100.022	103.984	107.957
-1.75519	-1.64972	-1.25883	-0.418367	1.06	3.37574	6.71278	11.1972	16.8581	23.6147	31.2922	39.6571	48.4548	57.4342	66.3625	75.0312	83.261	90.9163	97.9245	104.279	110.025	115.238	120.002	124.37	128.361	131.954	135.103	137.725	139.71	140.959	141.409	141.049	139.929	138.162	135.922	133.424	130.888	128.508	126.414	124.672	123.305	122.323	121.728	121.518	121.69	122.238	123.161	124.457	126.114	128.105
-1.33481	-0.283519	1.10062	3.00785	5.59952	8.97298	13.143	18.0571	23.6319	29.785	36.4508	43.585	51.1588	59.1477	67.5194	76.2238	85.1851	94.3086	103.492	112.621	121.563	130.172	138.311	145.868	152.768	158.976	164.499	169.387	173.747	177.732	181.512	185.23	188.98	192.792	196.658	200.548	204.425	208.26	212.03	215.711	219.272	222.675	225.885	228.888	231.705	234.393	237.029	239.689	242.45	245.38
-1.36364	-0.0540623	1.52054	3.49287	5.99228	9.12664	12.9654	17.5312	22.8002	28.7118	35.1866	42.14	49.479	57.0926	64.8507	72.6134	80.2451	87.6339	94.7123	101.459	107.879	114.006	119.897	125.631	131.279	136.884	142.464	148.02	153.529	158.955	164.257	169.412	174.406	179.24	183.922	188.459	192.854	197.108	201.214	205.169	208.979	212.657	216.224	219.699	223.108	226.492	229.915	233.455	237.188	241.188
[truncated: 51 more columns]
