# Supplementary material for: Distributions of plantar loads are altered when walking in anxiety-inducing virtual settings but not under cognitive demand
Source: PLoS One. 2026 Apr 20;21(4):e0345075. doi: 10.1371/journal.pone.0345075 (PMC13094994; doi:10.1371/journal.pone.0345075)
Supplement: S1 File — Study data is available here. (ZIP) [file pone.0345075.s001.zip › S1 File. Dataset/ProcRHeel_12DTL.xlsx]

## Sheet: Sheet1
46.3147	40.4894	34.5851	28.6771	22.8934	17.4169	12.4604	8.21825	4.81422	2.26755	0.50162	-0.616267	-1.23635	-1.50109	-1.53061	-1.41601	-1.21783	-0.967927	-0.673287	-0.321064	0.115077	0.667274	1.36403	2.22317	3.24852	4.42112	5.69029	6.97678	8.17903	9.18278	9.89244	10.2725	10.3634	10.2584	10.0653	9.87806	9.76094	9.73603	9.77897	9.82784	9.80879	9.67055	9.40728	9.0549	8.66593	8.28331	7.92977	7.61124	7.32415	7.06237
31.9768	26.0551	20.3545	15.1232	10.5656	6.8012	3.85704	1.68927	0.205722	-0.717646	-1.215	-1.4097	-1.4027	-1.26741	-1.04888	-0.766446	-0.418102	0.0134491	0.553282	1.22493	2.03907	2.98467	4.02599	5.10036	6.1187	6.98473	7.62973	8.03614	8.23697	8.29652	8.2822	8.24289	8.2043	8.17323	8.14062	8.08749	7.99906	7.87388	7.71681	7.52855	7.30829	7.06853	6.84008	6.65098	6.50512	6.38791	6.27875	6.15346	5.99245	5.7944
10.9943	8.56716	6.27599	4.24768	2.56882	1.27027	0.333573	-0.289681	-0.658347	-0.827869	-0.841956	-0.728473	-0.498859	-0.15049	0.328471	0.951575	1.72418	2.63578	3.65646	4.73339	5.78977	6.73516	7.49257	8.02831	8.35311	8.49907	8.51035	8.4447	8.36018	8.29529	8.26079	8.24793	8.24679	8.25384	8.2626	8.26191	8.24701	8.22004	8.17724	8.10117	7.96815	7.7638	7.48841	7.14887	6.754	6.31337	5.83238	5.31516	4.77468	4.23443
54.2002	46.7614	39.3509	32.11	25.2066	18.8405	13.2213	8.52145	4.82835	2.12253	0.294193	-0.817627	-1.38768	-1.57923	-1.53033	-1.34838	-1.11001	-0.864179	-0.636764	-0.435372	-0.253977	-0.0771703	0.115859	0.34736	0.6367	0.995272	1.42028	1.88702	2.34204	2.71107	2.93377	2.99959	2.94476	2.82085	2.67437	2.54435	2.45844	2.42275	2.42127	2.42797	2.41806	2.37804	2.31025	2.21955	2.10079	1.94526	1.75156	1.52952	1.2962	1.06817
0.0086495	0.00859512	0.0068705	0.00262757	-0.00510048	-0.0172992	-0.0347989	-0.0580077	-0.08655	-0.118804	-0.151305	-0.178099	-0.190165	-0.174877	-0.115877	0.00629057	0.212924	0.524314	0.954899	1.507	2.16119	2.8683	3.55746	4.15696	4.61065	4.88901	4.99631	4.96195	4.82321	4.61905	4.3865	4.14975	3.91758	3.69142	3.46883	3.24691	3.03001	2.82742	2.64331	2.47421	2.31352	2.155	1.99567	1.84008	1.69943	1.58096	1.48082	1.3886	1.28978	1.16546
0.00853574	0.00193357	-0.0096094	-0.0273938	-0.0524509	-0.0851611	-0.124736	-0.168544	-0.211308	-0.244245	-0.254252	-0.223371	-0.128779	0.0563759	0.360642	0.81005	1.42148	2.19293	3.09403	4.06401	5.0205	5.87613	6.5545	6.99764	7.17058	7.0731	6.7509	6.29036	5.79528	5.36197	5.06494	4.94689	5.01037	5.22194	5.52904	5.87861	6.2289	6.54669	6.79838	6.95305	6.99125	6.90658	6.70448	6.40446	6.04159	5.66	5.29957	4.98921	4.74898	4.58634
19.2813	15.1888	11.312	7.85408	4.96189	2.70106	1.05478	-0.0538935	-0.730064	-1.08208	-1.20653	-1.17949	-1.05315	-0.855913	-0.594705	-0.259125	0.172849	0.727502	1.42616	2.2731	3.2424	4.27034	5.26045	6.10796	6.73558	7.11284	7.25213	7.20341	7.04635	6.86532	6.7214	6.63934	6.60876	6.59766	6.57325	6.51761	6.43088	6.32125	6.19451	6.05473	5.90773	5.76224	5.62724	5.50034	5.36527	5.20807	5.02393	4.80907	4.55899	4.27341
216.294	198.987	181.47	163.956	146.671	129.864	113.814	98.8051	85.0957	72.8666	62.1755	52.9463	45.0071	38.1408	32.1258	26.7772	21.9791	17.6874	13.9087	10.6736	8.00866	5.91659	4.3718	3.31981	2.67759	2.34109	2.19721	2.13822	2.08246	1.99123	1.86588	1.72995	1.61056	1.52718	1.49019	1.50248	1.56407	1.68037	1.85765	2.0841	2.32192	2.52508	2.66411	2.73081	2.72469	2.64237	2.47748	2.23104	1.92618	1.60628
0.00821633	0.00370617	-0.00455861	-0.0177181	-0.0367643	-0.0622518	-0.0938952	-0.130049	-0.167063	-0.198561	-0.214741	-0.201813	-0.141807	-0.0130321	0.208462	0.545867	1.01671	1.62554	2.35406	3.15336	3.94682	4.64641	5.17567	5.48869	5.57807	5.47316	5.23047	4.91875	4.60531	4.34273	4.15238	4.01872	3.90648	3.78603	3.64804	3.50399	3.37392	3.26998	3.19502	3.15702	3.17466	3.26552	3.4343	3.66849	3.9365	4.19319	4.3945	4.50881	4.51805	4.41579
0.0136493	0.0142686	0.0126147	0.00740145	-0.00288621	-0.0198664	-0.0450255	-0.0793427	-0.122762	-0.173507	-0.227192	-0.275789	-0.306593	-0.301334	-0.235671	-0.0795908	0.200895	0.640139	1.26651	2.09284	3.10286	4.23546	5.38044	6.40169	7.18054	7.64893	7.79822	7.67192	7.34941	6.92777	6.50646	6.16553	5.94109	5.822	5.76779	5.72868	5.66578	5.56822	5.45165	5.34093	5.25651	5.21127	5.21195	5.26002	5.35133	5.47549	5.61397	5.73803	5.81557	5.82366
0.00620459	0.00108499	-0.0075784	-0.0207766	-0.0393029	-0.0634723	-0.0927172	-0.125093	-0.156686	-0.180951	-0.188176	-0.1651	-0.0948102	0.0424732	0.267733	0.600095	1.05196	1.62735	2.32771	3.15686	4.11423	5.17786	6.28746	7.34456	8.24222	8.90543	9.30681	9.45821	9.40477	9.21957	8.98309	8.75858	8.58009	8.45304	8.36495	8.30154	8.25196	8.19966	8.1193	7.99345	7.8336	7.67616	7.55343	7.47453	7.43338	7.42152	7.4314	7.45629	7.4905	7.52869
90.2303	79.7854	69.641	60.1258	51.3959	43.4812	36.3446	29.9242	24.163	19.0305	14.5335	10.7031	7.56017	5.09035	3.24615	1.96763	1.19491	0.861606	0.88438	1.16012	1.57054	1.99813	2.35234	2.59008	2.71627	2.76351	2.76324	2.7281	2.65722	2.55458	2.43748	2.33057	2.25782	2.23277	2.25086	2.29569	2.35071	2.40317	2.44331	2.46339	2.45673	2.41937	2.35841	2.29465	2.24255	2.1934	2.12784	2.02773	1.87362	1.65585
0.0049619	0.00149011	-0.004418	-0.0135372	-0.0265254	-0.0437254	-0.0648657	-0.0887229	-0.112716	-0.132367	-0.140922	-0.129066	-0.084628	0.00682622	0.160851	0.392432	0.711984	1.12438	1.63533	2.25171	2.9686	3.75825	4.56894	5.33236	5.98384	6.48382	6.82094	7.00249	7.04709	6.98089	6.83621	6.65056	6.45762	6.27166	6.08116	5.8628	5.60516	5.32064	5.03805	4.7897	4.60065	4.4778	4.40784	4.37117	4.35674	4.3665	4.41495	4.52413	4.70614	4.94084
0.0068734	-0.000395023	-0.0124835	-0.0306088	-0.0556594	-0.087803	-0.125965	-0.167187	-0.205859	-0.232894	-0.23504	-0.194437	-0.0887577	0.107686	0.421558	0.876	1.48367	2.23723	3.09624	3.9777	4.76552	5.33986	5.60712	5.51229	5.04113	4.23826	3.22448	2.16113	1.1804	0.353642	-0.296036	-0.775714	-1.10953	-1.32771	-1.45946	-1.52818	-1.54816	-1.52322	-1.44626	-1.29963	-1.05721	-0.687664	-0.159766	0.549199	1.44241	2.48791	3.60555	4.68235	5.61788	6.35652
36.3754	29.714	23.3023	17.3893	12.1839	7.83368	4.40679	1.88075	0.157132	-0.905927	-1.46059	-1.64521	-1.57119	-1.31802	-0.933855	-0.440441	0.158759	0.868227	1.68774	2.59825	3.55857	4.51593	5.41001	6.1717	6.74001	7.08983	7.24227	7.2518	7.18432	7.09775	7.02684	6.97901	6.94518	6.91228	6.8678	6.80365	6.7216	6.63044	6.53426	6.43032	6.32224	6.22609	6.15617	6.11052	6.07602	6.04088	5.99677	5.93926	5.8691	5.78317
404.415	392.074	378.973	364.876	349.535	332.723	314.264	294.076	272.228	248.955	224.624	199.674	174.591	149.925	126.286	104.291	84.4697	67.1772	52.5537	40.5283	30.8687	23.2616	17.3931	12.9962	9.8576	7.79295	6.61002	6.09542	6.03403	6.23136	6.52164	6.77343	6.90087	6.86788	6.67572	6.34785	5.92158	5.43758	4.92786	4.4141	3.9163	3.4598	3.06624	2.73484	2.43942	2.14307	1.81666	1.457	1.09016	0.752359
0.00700005	0.00890639	0.0104634	0.0111295	0.0101512	0.006557	-0.000811819	-0.0132127	-0.0318329	-0.0575139	-0.0903493	-0.129147	-0.170769	-0.209351	-0.235486	-0.235546	-0.191246	-0.0798121	0.124784	0.449297	0.916533	1.5382	2.30507	3.17388	4.06023	4.8523	5.444	5.77152	5.83065	5.66225	5.32927	4.91067	4.49454	4.15595	3.93845	3.85028	3.87303	3.97755	4.13163	4.29695	4.43275	4.50674	4.49923	4.40163	4.21713	3.9597	3.64565	3.28792	2.90244	2.51273
0.0105371	0.011636	0.0112991	0.00857963	0.00231716	-0.00879289	-0.0260528	-0.0505162	-0.0826185	-0.121651	-0.165094	-0.207871	-0.24146	-0.253068	-0.225127	-0.135155	0.043349	0.338674	0.777061	1.37593	2.13765	3.0449	4.05128	5.07723	6.02751	6.81423	7.36973	7.65914	7.69312	7.52988	7.2626	6.99292	6.8024	6.73631	6.80159	6.97673	7.22387	7.49193	7.72362	7.87212	7.90952	7.82724	7.63533	7.3536	7.00278	6.60693	6.19982	5.82334	5.51048	5.26514
5.77575	4.39322	3.11185	2.01189	1.13338	0.477735	0.0206284	-0.274611	-0.446803	-0.530236	-0.550743	-0.523681	-0.453343	-0.333399	-0.148648	0.12246	0.503583	1.01531	1.67545	2.49974	3.49032	4.61796	5.81104	6.95999	7.94677	8.6828	9.12797	9.29179	9.22498	9.00334	8.70829	8.40646	8.13729	7.91653	7.74549	7.61626	7.5152	7.42615	7.33243	7.21893	7.07439	6.89373	6.68137	6.45128	6.21828	5.99245	5.78483	5.60851	5.46891	5.35864
117.148	103.683	90.5919	78.3334	67.2073	57.328	48.6605	41.0945	34.5012	28.7578	23.7621	19.4453	15.7671	12.6919	10.168	8.12634	6.49451	5.21445	4.24756	3.56552	3.14	2.93229	2.88633	2.93488	3.01183	3.0667	3.08211	3.07752	3.09216	3.16079	3.2953	3.47863	3.67647	3.86284	4.03291	4.19217	4.34231	4.47705	4.58781	4.67227	4.73593	4.78429	4.81573	4.83029	4.83884	4.84975	4.85471	4.83477	4.77108	4.64869
1.78913	1.34035	0.930365	0.586288	0.31791	0.12179	-0.0129569	-0.100478	-0.155137	-0.189505	-0.213113	-0.231604	-0.246187	-0.253259	-0.244136	-0.204975	-0.117176	0.0416287	0.295557	0.666726	1.1698	1.80383	2.54359	3.33776	4.11321	4.78341	5.2694	5.5269	5.55806	5.40332	5.12211	4.77466	4.41603	4.0958	3.8486	3.68333	3.58935	3.55126	3.5537	3.58446	3.64674	3.76263	3.9511	4.19587	4.4384	4.61003	4.66887	4.60934	4.45864	4.27018
0.00464414	-0.00472215	-0.019633	-0.0412013	-0.0700611	-0.105918	-0.146957	-0.189097	-0.225178	-0.244152	-0.230436	-0.163686	-0.0193433	0.229754	0.610008	1.1414	1.82964	2.65824	3.58789	4.56725	5.54372	6.46573	7.28433	7.95759	8.45354	8.75575	8.87226	8.83873	8.71232	8.55649	8.4228	8.34166	8.32286	8.35803	8.42895	8.52194	8.62987	8.73706	8.81138	8.81731	8.73472	8.56833	8.34685	8.11131	7.89854	7.73401	7.63149	7.58522	7.56726	7.54772
38.6048	32.2362	26.0292	20.1861	14.8934	10.3062	6.52606	3.58083	1.42584	-0.0374724	-0.936935	-1.40445	-1.55677	-1.48445	-1.24745	-0.876331	-0.377017	0.261511	1.05644	2.0178	3.13397	4.36285	5.63372	6.85037	7.90199	8.70112	9.21926	9.48209	9.54819	9.49421	9.39211	9.28307	9.17195	9.04597	8.89761	8.72873	8.54154	8.33824	8.12532	7.90746	7.67887	7.42754	7.15156	6.86649	6.59219	6.34134	6.11879	5.91645	5.71118	5.48303
434.544	409.823	384.041	357.14	329.193	300.432	271.228	242.066	213.501	186.109	160.427	136.908	115.884	97.5599	81.9887	69.0591	58.5051	49.9536	42.9935	37.24	32.368	28.1277	24.3576	20.9919	18.0421	15.5506	13.539	11.9863	10.8403	10.0309	9.47655	9.09208	8.79953	8.53731	8.26659	7.97169	7.65531	7.33575	7.04043	6.79072	6.59305	6.44133	6.3214	6.21514	6.10877	5.99931	5.8874	5.76893	5.63919	5.49501
0.00975716	0.85253	1.74621	2.69977	3.70291	4.72284	5.69991	6.55633	7.21463	7.6115	7.71448	7.54236	7.16245	6.66288	6.13348	5.66023	5.30917	5.10515	5.03185	5.05028	5.11612	5.19428	5.27166	5.35626	5.46135	5.59259	5.745	5.90058	6.02659	6.08509	6.05181	5.92853	5.73788	5.50491	5.24416	4.96884	4.70987	4.51265	4.40744	4.38737	4.41647	4.45202	4.45905	4.41417	4.30572	4.13457	3.91672	3.68431	3.47738	3.3277
0.00662154	-0.00138922	-0.0148755	-0.03505	-0.0627399	-0.0979573	-0.139322	-0.183331	-0.223544	-0.249734	-0.247126	-0.196047	-0.0721776	0.152156	0.50501	1.00985	1.67771	2.49847	3.43812	4.44055	5.42677	6.29936	6.96741	7.38009	7.53809	7.47532	7.2346	6.85736	6.3869	5.8737	5.37305	4.93657	4.60341	4.39154	4.29631	4.29651	4.3553	4.42647	4.47881	4.50801	4.51801	4.50543	4.46638	4.40587	4.33432	4.25478	4.15814	4.03524	3.8855	3.70911
18.7285	14.6205	10.7752	7.40541	4.63342	2.49172	0.944468	-0.0898414	-0.71535	-1.03843	-1.15374	-1.13612	-1.03744	-0.886519	-0.690806	-0.439624	-0.1085	0.335381	0.92576	1.68762	2.62602	3.71877	4.91987	6.16759	7.3879	8.50413	9.45723	10.2139	10.7569	11.081	11.2019	11.1593	11.0021	10.769	10.4882	10.1904	9.90384	9.63913	9.39244	9.16286	8.96072	8.80157	8.69026	8.61201	8.54304	8.46261	8.35377	8.20547	8.01612	7.79497
49.0042	40.8351	32.8663	25.3317	18.4878	12.5711	7.74218	4.04871	1.42165	-0.2926	-1.28631	-1.75319	-1.86537	-1.76178	-1.54458	-1.28021	-1.00314	-0.721033	-0.42054	-0.0733863	0.357008	0.907838	1.60746	2.46335	3.44858	4.49417	5.49619	6.34153	6.94612	7.28465	7.39453	7.35553	7.25415	7.14914	7.0596	6.97866	6.89318	6.79439	6.68028	6.55044	6.39923	6.2219	6.02458	5.81799	5.60232	5.36361	5.08681	4.77173	4.43488	4.09777
0.0116623	0.0102627	0.00592946	-0.00257936	-0.016587	-0.037304	-0.065519	-0.101155	-0.142682	-0.186395	-0.225579	-0.249677	-0.243594	-0.187331	-0.0562783	0.177267	0.541073	1.05779	1.73685	2.56375	3.48924	4.42922	5.28545	5.97399	6.44345	6.68411	6.72637	6.62435	6.43518	6.20631	5.9765	5.78448	5.6685	5.65337	5.73518	5.87883	6.0411	6.19675	6.33633	6.45196	6.53414	6.56964	6.53959	6.42973	6.24379	6.0063	5.75282	5.51423	5.30812	5.13726
9.26679	6.99892	4.90923	3.13189	1.72658	0.688357	-0.0271032	-0.482334	-0.742257	-0.863448	-0.888482	-0.842795	-0.733739	-0.551629	-0.2721	0.139786	0.723266	1.51273	2.52486	3.74224	5.09671	6.46658	7.70381	8.68209	9.33424	9.66129	9.71728	9.58422	9.35148	9.10085	8.89131	8.74786	8.66136	8.59901	8.52481	8.41993	8.28484	8.12373	7.93026	7.68512	7.36662	6.97124	6.52604	6.07747	5.66844	5.32581	5.06219	4.87699	4.74752	4.62516
1.74804	1.29333	0.868051	0.497634	0.191671	-0.0515224	-0.23832	-0.374696	-0.462193	-0.495003	-0.458209	-0.327244	-0.0689549	0.355358	0.984005	1.84556	2.94509	4.24783	5.67229	7.10253	8.41122	9.4853	10.2549	10.7112	10.8975	10.8895	10.7725	10.6138	10.4469	10.2811	10.115	9.94126	9.75021	9.53389	9.28976	9.02555	8.76273	8.53022	8.35002	8.22612	8.14531	8.09037	8.04778	7.99665	7.90567	7.75769	7.56925	7.37751	7.21145	7.07692
364.11	328.46	292.5	256.765	221.876	188.525	157.423	129.232	104.479	83.463	66.1873	52.3716	41.5352	33.1097	26.5395	21.3532	17.1973	13.8361	11.1326	9.01679	7.44611	6.37358	5.73583	5.45274	5.42754	5.55114	5.71805	5.85327	5.92778	5.94401	5.91151	5.83826	5.7332	5.61161	5.49597	5.40755	5.35868	5.35217	5.38237	5.43532	5.48844	5.51452	5.4928	5.41429	5.27295	5.05837	4.76478	4.40696	4.02439	3.67107
0.0146756	0.0120076	0.00524198	-0.00725305	-0.0271597	-0.0559283	-0.0943435	-0.141916	-0.196094	-0.251311	-0.297904	-0.321071	-0.300042	-0.207744	-0.0115659	0.324278	0.834426	1.54471	2.46096	3.55489	4.74987	5.9229	6.93507	7.67366	8.08241	8.17373	8.01563	7.69853	7.30595	6.8998	6.51899	6.18916	5.92784	5.73744	5.60055	5.48759	5.37383	5.25168	5.12551	4.99974	4.87607	4.75624	4.64456	4.54932	4.47501	4.41012	4.32929	4.20889	4.03912	3.8238
0.00887621	0.00464738	-0.00348612	-0.0166735	-0.0359366	-0.0618871	-0.0943255	-0.13169	-0.170391	-0.20409	-0.222935	-0.212978	-0.155954	-0.029593	0.190864	0.529712	1.00599	1.62601	2.37747	3.23109	4.14394	5.05837	5.90446	6.61298	7.13351	7.45076	7.58974	7.60253	7.54803	7.47737	7.42143	7.38391	7.35065	7.30482	7.23296	7.12601	6.98099	6.80331	6.60934	6.42292	6.26087	6.11916	5.97771	5.82302	5.66602	5.5379	5.47325	5.49345	5.59209	5.73599
61.6504	57.715	53.508	48.9756	44.1182	38.994	33.7189	28.4496	23.3581	18.6087	14.3353	10.6227	7.50559	4.97881	3.0098	1.55016	0.540412	-0.0882147	-0.408166	-0.489521	-0.395947	-0.18277	0.101978	0.417455	0.73321	1.03136	1.30671	1.56384	1.80972	2.05067	2.2953	2.55405	2.83489	3.13916	3.45843	3.77483	4.06519	4.30361	4.46454	4.52848	4.48462	4.33043	4.07253	3.72962	3.33223	2.91407	2.50176	2.11258	1.75437	1.42548
-1.01531	-0.996866	-0.963229	-0.911762	-0.840849	-0.750945	-0.646124	-0.535467	-0.431523	-0.344845	-0.279254	-0.231191	-0.191017	-0.144169	-0.0721526	0.0462689	0.233355	0.509664	0.889838	1.37665	1.95283	2.57338	3.16721	3.65391	3.97119	4.09771	4.05559	3.89612	3.68152	3.46727	3.28972	3.16459	3.09031	3.05123	3.02642	3.00388	2.98411	2.96882	2.95119	2.91448	2.83761	2.70899	2.53505	2.33346	2.12475	1.93303	1.78725	1.71167	1.70922	1.75701
49.428	44.344	39.1373	33.8779	28.6618	23.598	18.7976	14.369	10.4207	7.05061	4.32229	2.24635	0.777303	-0.174029	-0.718164	-0.966424	-1.01844	-0.955854	-0.840195	-0.713554	-0.600588	-0.51091	-0.441361	-0.377879	-0.297158	-0.168215	0.0456978	0.383865	0.883256	1.57094	2.4539	3.51239	4.69818	5.93306	7.11404	8.13301	8.90235	9.37841	9.57624	9.56113	9.41471	9.19854	8.9428	8.66304	8.37903	8.11374	7.88183	7.68546	7.51783	7.36757
[truncated: 51 more columns]
