# Supplementary material for: Distributions of plantar loads are altered when walking in anxiety-inducing virtual settings but not under cognitive demand
Source: PLoS One. 2026 Apr 20;21(4):e0345075. doi: 10.1371/journal.pone.0345075 (PMC13094994; doi:10.1371/journal.pone.0345075)
Supplement: S1 File — Study data is available here. (ZIP) [file pone.0345075.s001.zip › S1 File. Dataset/ProcLMed_19STH.xlsx]

## Sheet: Sheet1
-1.20093	-1.04215	-0.57541	0.32935	1.80933	3.98819	6.94359	10.6656	15.0248	19.7806	24.6336	29.2859	33.4807	37.0312	39.844	41.9162	43.3099	44.1251	44.4788	44.4883	44.2584	43.8708	43.3857	42.8584	42.3649	42.0272	42.027	42.5999	44.0203	46.5857	50.6002	56.3446	64.0277	73.7493	85.4953	99.1512	114.519	131.344	149.331	168.16	187.519	207.124	226.712	246.032	264.851	282.962	300.209	316.495	331.788	346.099
-0.606759	-0.796971	-0.966501	-1.06977	-1.04168	-0.796242	-0.228128	0.781043	2.35276	4.60321	7.63665	11.5349	16.3458	22.0762	28.6856	36.0814	44.122	52.6244	61.3732	70.1308	78.6557	86.73	94.1848	100.923	106.934	112.298	117.178	121.804	126.434	131.299	136.559	142.291	148.484	155.058	161.883	168.807	175.685	182.392	188.842	194.996	200.862	206.487	211.936	217.271	222.548	227.794	232.995	238.09	242.997	247.656
-0.0747745	-0.099478	-0.124312	-0.143543	-0.148888	-0.129207	-0.0705218	0.0434009	0.22963	0.503446	0.87442	1.34374	1.90587	2.55473	3.29198	4.13008	5.08862	6.1924	7.47349	8.97214	10.7339	12.8026	15.2167	18.0151	21.2469	24.9675	29.2202	34.0112	39.2884	44.9311	50.7554	56.5432	62.0906	67.2455	71.9099	76.0267	79.5783	82.593	85.1384	87.3039	89.1903	90.9079	92.5716	94.2895	96.1564	98.2528	100.641	103.357	106.41	109.796
-1.83203	-2.12443	-2.20047	-1.90283	-1.03242	0.643355	3.36976	7.36862	12.7952	19.6985	27.9985	37.5096	48.0079	59.287	71.1788	83.5667	96.3986	109.672	123.389	137.501	151.888	166.355	180.644	194.451	207.454	219.356	229.92	238.991	246.497	252.419	256.764	259.545	260.772	260.443	258.536	255.03	249.944	243.375	235.529	226.725	217.378	207.957	198.943	190.77	183.785	178.236	174.27	171.953	171.288	172.215
-0.138859	-0.222513	-0.322508	-0.431331	-0.534645	-0.609141	-0.62059	-0.522648	-0.257223	0.242736	1.04685	2.2186	3.81166	5.87612	8.46672	11.6438	15.4629	19.9545	25.1081	30.8706	37.1512	43.829	50.7555	57.7406	64.544	70.9043	76.5856	81.4065	85.2476	88.0578	89.8522	90.6903	90.6473	89.7957	88.1973	85.9017	82.9575	79.4346	75.4417	71.1271	66.6699	62.2628	58.0934	54.3336	51.1262	48.5642	46.686	45.4966	44.9854	45.13
-0.86254	-0.964415	-0.956531	-0.760942	-0.281814	0.589375	1.96255	3.93248	6.5621	9.8707	13.8315	18.3804	23.43	28.888	34.6763	40.7383	47.0329	53.5198	60.1364	66.7692	73.2501	79.3832	84.981	89.8962	94.049	97.4336	100.1	102.128	103.614	104.662	105.387	105.908	106.352	106.844	107.516	108.512	109.979	112.052	114.831	118.374	122.696	127.759	133.477	139.731	146.379	153.262	160.22	167.102	173.774	180.123
-0.0136239	-0.0377504	-0.0714029	-0.114972	-0.167264	-0.224604	-0.279782	-0.320897	-0.330312	-0.283978	-0.151536	0.102254	0.514473	1.12245	1.96991	3.11844	4.65363	6.68554	9.34539	12.7664	17.0519	22.2554	28.3768	35.3673	43.1351	51.5461	60.4264	69.5819	78.8232	87.9836	96.9367	105.609	113.983	122.094	130.031	137.921	145.898	154.075	162.535	171.317	180.412	189.771	199.326	209.003	218.723	228.39	237.896	247.135	256.02	264.496
-1.66508	-1.11941	-0.164045	1.40079	3.77114	7.10613	11.4905	16.9085	23.2484	30.3408	38.0063	46.0852	54.4409	62.945	71.474	79.9272	88.2387	96.3609	104.246	111.846	119.096	125.897	132.115	137.604	142.228	145.886	148.518	150.127	150.792	150.657	149.913	148.778	147.474	146.2	145.107	144.304	143.867	143.847	144.264	145.125	146.43	148.174	150.344	152.913	155.841	159.094	162.659	166.555	170.834	175.561
-1.73217	-1.97855	-2.01347	-1.68544	-0.804858	0.84703	3.49724	7.34391	12.5071	18.9899	26.6829	35.4141	45.0063	55.3006	66.1629	77.4922	89.2229	101.308	113.697	126.316	139.056	151.785	164.375	176.732	188.82	200.667	212.345	223.927	235.472	247.018	258.574	270.115	281.599	292.984	304.252	315.401	326.445	337.406	348.327	359.258	370.241	381.286	392.368	403.434	414.423	425.291	436.011	446.571	456.948	467.103
-2.47416	-2.16307	-1.31386	0.342079	3.09163	7.20185	12.8638	20.133	28.8965	38.8905	49.7625	61.1434	72.7058	84.2029	95.4778	106.436	117.014	127.161	136.832	145.986	154.589	162.612	170.049	176.921	183.259	189.093	194.442	199.316	203.714	207.622	211.023	213.898	216.235	218.032	219.296	220.039	220.283	220.083	219.542	218.806	218.036	217.401	217.053	217.127	217.731	218.942	220.797	223.275	226.311	229.821
-1.95169	-1.12185	0.162561	2.13389	5.01429	8.98023	14.1289	20.4586	27.8765	36.2417	45.4243	55.3423	65.9697	77.3303	89.48	102.477	116.357	131.114	146.673	162.877	179.5	196.298	213.042	229.535	245.598	261.076	275.846	289.822	302.957	315.232	326.646	337.218	346.995	356.044	364.428	372.171	379.232	385.505	390.841	395.081	398.078	399.696	399.825	398.406	395.474	391.189	385.859	379.938	373.991	368.623
-0.189872	-0.296128	-0.41645	-0.540278	-0.648364	-0.71035	-0.682765	-0.508383	-0.117434	0.567895	1.62539	3.12716	5.1415	7.74119	11.0146	15.071	20.0367	26.0506	33.2534	41.7627	51.6466	62.9178	75.5366	89.4075	104.372	120.212	136.655	153.375	170	186.142	201.458	215.699	228.724	240.498	251.059	260.479	268.84	276.23	282.756	288.555	293.782	298.592	303.128	307.514	311.841	316.157	320.452	324.664	328.697	332.457
-0.594973	-0.78915	-0.97233	-1.09994	-1.10771	-0.909638	-0.398784	0.547416	2.05478	4.23401	7.16068	10.8555	15.2732	20.3099	25.8223	31.6504	37.6501	43.7261	49.8404	55.9961	62.2172	68.539	75.0044	81.6525	88.5085	95.5853	102.892	110.437	118.224	126.246	134.475	142.866	151.363	159.906	168.419	176.811	184.993	192.9	200.5	207.795	214.831	221.683	228.432	235.141	241.839	248.536	255.239	261.956	268.7	275.485
0.00497852	0.00530767	0.00486069	0.00317623	-0.000296842	-0.00615795	-0.0149749	-0.0271541	-0.0427494	-0.0612066	-0.0810435	-0.0994709	-0.112001	-0.112109	-0.091044	-0.0379379	0.05962	0.214331	0.436937	0.733133	1.10378	1.54931	2.06555	2.62924	3.19399	3.703	4.10454	4.35848	4.43398	4.31298	4.00224	3.53645	2.96561	2.34164	1.71442	1.12693	0.604519	0.151646	-0.240801	-0.585829	-0.891942	-1.15581	-1.35588	-1.44705	-1.35684	-0.984232	-0.202593	1.13109	3.15779	5.98941
-1.50906	-1.72448	-1.77433	-1.52389	-0.804857	0.577724	2.82776	6.13294	10.6417	16.4469	23.5823	32.0394	41.7887	52.7818	64.9389	78.1489	92.278	107.174	122.664	138.558	154.653	170.753	186.673	202.245	217.316	231.752	245.436	258.269	270.186	281.176	291.284	300.612	309.303	317.541	325.531	333.469	341.512	349.748	358.218	366.936	375.903	385.115	394.56	404.23	414.109	424.176	434.401	444.742	455.152	465.577
-0.499292	-0.633611	-0.743444	-0.78918	-0.716421	-0.45559	0.0756793	0.966458	2.30478	4.17855	6.69121	9.98023	14.229	19.6696	26.5654	35.1706	45.6786	58.1761	72.6152	88.8015	106.393	124.93	143.895	162.76	181.015	198.171	213.778	227.472	239.024	248.369	255.587	260.875	264.511	266.822	268.156	268.865	269.292	269.753	270.507	271.729	273.503	275.824	278.61	281.714	284.935	288.036	290.755	292.828	294.01	294.113
-1.23906	-1.62556	-1.97187	-2.18479	-2.13137	-1.63588	-0.482757	1.57078	4.76834	9.31497	15.337	22.8632	31.8414	42.1761	53.7523	66.4369	80.0737	94.4845	109.478	124.852	140.396	155.903	171.195	186.132	200.606	214.532	227.843	240.485	252.407	263.555	273.888	283.4	292.138	300.209	307.748	314.883	321.719	328.337	334.802	341.156	347.416	353.58	359.652	365.661	371.654	377.683	383.783	389.983	396.322	402.866
-0.270748	-0.383681	-0.499466	-0.600134	-0.65741	-0.63094	-0.467555	-0.102428	0.536801	1.5215	2.91322	4.76576	7.13244	10.0601	13.5781	17.697	22.4067	27.6729	33.4485	39.6948	46.3964	53.5567	61.1761	69.2263	77.6404	86.3249	95.1811	104.12	113.076	122.01	130.897	139.717	148.445	157.054	165.513	173.802	181.918	189.882	197.742	205.549	213.347	221.159	228.986	236.806	244.59	252.317	259.976	267.57	275.111	282.626
-0.772947	-0.870373	-0.866562	-0.692939	-0.26473	0.514507	1.74278	3.50287	5.84395	8.77353	12.2655	16.2776	20.7724	25.7372	31.1893	37.1635	43.6956	50.811	58.5114	66.7553	75.4428	84.413	93.4549	102.328	110.789	118.62	125.656	131.792	136.985	141.23	144.549	146.968	148.518	149.239	149.189	148.445	147.098	145.274	143.144	140.929	138.883	137.272	136.337	136.259	137.151	139.065	142	145.885	150.584	155.905
-1.06306	-1.25182	-1.33383	-1.21873	-0.79046	0.0890293	1.5694	3.7917	6.85788	10.801	15.5686	21.0172	26.9163	32.9752	38.8876	44.3737	49.2126	53.2607	56.4574	58.8243	60.4648	61.558	62.3345	63.0359	63.8794	65.0472	66.6903	68.9363	71.898	75.6677	80.2921	85.7492	91.9369	98.6744	105.727	112.85	119.832	126.519	132.82	138.709	144.22	149.437	154.47	159.422	164.368	169.35	174.389	179.489	184.644	189.847
-0.778395	-0.899238	-0.930139	-0.803577	-0.434368	0.276748	1.43424	3.1334	5.44594	8.4109	12.031	16.2781	21.1095	26.4841	32.3659	38.7244	45.5328	52.762	60.365	68.2651	76.3596	84.5318	92.6595	100.627	108.344	115.743	122.771	129.381	135.536	141.217	146.423	151.166	155.476	159.406	163.01	166.346	169.478	172.479	175.432	178.43	181.572	184.953	188.651	192.71	197.132	201.86	206.784	211.768	216.654	221.282
-0.463561	-0.567624	-0.63929	-0.64065	-0.521214	-0.218483	0.338953	1.22413	2.50079	4.21937	6.42353	9.15289	12.4385	16.3013	20.7594	25.8393	31.578	38.0036	45.1127	52.8676	61.2144	70.0954	79.4468	89.1914	99.2303	109.443	119.7	129.867	139.81	149.412	158.601	167.349	175.665	183.583	191.16	198.479	205.628	212.672	219.651	226.587	233.479	240.316	247.086	253.773	260.35	266.773	272.997	278.973	284.643	289.937
-1.0716	-0.89363	-0.510022	0.201408	1.36976	3.1145	5.52289	8.63287	12.4269	16.8313	21.7238	26.954	32.3766	37.8823	43.4083	48.9217	54.3993	59.8193	65.1562	70.3736	75.4253	80.2645	84.8463	89.1269	93.0666	96.639	99.8466	102.735	105.401	107.989	110.675	113.647	117.064	121.043	125.664	130.977	137.002	143.714	151.042	158.891	167.166	175.787	184.69	193.812	203.096	212.486	221.918	231.321	240.616	249.717
[truncated: 51 more columns]
