# Supplementary material for: Distributions of plantar loads are altered when walking in anxiety-inducing virtual settings but not under cognitive demand
Source: PLoS One. 2026 Apr 20;21(4):e0345075. doi: 10.1371/journal.pone.0345075 (PMC13094994; doi:10.1371/journal.pone.0345075)
Supplement: S1 File — Study data is available here. (ZIP) [file pone.0345075.s001.zip › S1 File. Dataset/ProcLMed_09STH.xlsx]

## Sheet: Sheet1
-1.03639	-0.857448	-0.437586	0.341186	1.60207	3.45544	5.97249	9.16024	12.9571	17.2571	21.9479	26.9354	32.1479	37.5273	43.0171	48.5559	54.0735	59.491	64.7284	69.7282	74.4833	79.0452	83.5031	87.9511	92.4596	97.0554	101.71	106.348	110.873	115.191	119.237	122.995	126.495	129.804	133.015	136.247	139.652	143.386	147.58	152.324	157.669	163.633	170.205	177.344	184.973	192.989	201.282	209.724	218.188	226.556
-0.39856	-0.533078	-0.661182	-0.753448	-0.766971	-0.643935	-0.31199	0.312358	1.31584	2.77439	4.73103	7.17139	10.0176	13.1535	16.4577	19.8172	23.129	26.3085	29.3034	32.1062	34.748	37.2707	39.7038	42.0609	44.3382	46.5184	48.5847	50.5384	52.4099	54.2515	56.1145	58.0337	60.0335	62.1446	64.4076	66.8534	69.482	72.2681	75.1828	78.2061	81.3301	84.5601	87.9131	91.409	95.0582	98.8528	102.768	106.76	110.755	114.67
-0.655152	-0.802233	-0.89895	-0.891697	-0.709234	-0.263627	0.545007	1.81813	3.64042	6.05387	9.0375	12.5099	16.3502	20.4221	24.6026	28.8104	33.0253	37.2875	41.6828	46.3259	51.3513	56.9032	63.1011	69.9901	77.5194	85.5652	93.9723	102.586	111.269	119.904	128.389	136.628	144.533	152.028	159.06	165.6	171.643	177.203	182.302	186.977	191.283	195.293	199.085	202.73	206.278	209.763	213.213	216.645	220.058	223.432
3.5536	10.342	17.196	24.039	30.8092	37.4547	43.9302	50.199	56.2303	61.9984	67.4912	72.7136	77.6832	82.4322	87.0116	91.4809	95.885	100.234	104.49	108.573	112.405	115.947	119.228	122.335	125.396	128.538	131.857	135.391	139.111	142.936	146.752	150.438	153.889	157.04	159.875	162.429	164.761	166.931	168.976	170.881	172.574	173.935	174.835	175.164	174.857	173.894	172.317	170.232	167.811	165.263
0.341691	4.48329	8.79392	13.3262	18.1409	23.2831	28.7727	34.6114	40.7913	47.2889	54.057	61.0347	68.158	75.362	82.5827	89.7598	96.8371	103.758	110.464	116.894	122.995	128.727	134.077	139.063	143.733	148.155	152.4	156.523	160.546	164.442	168.136	171.537	174.584	177.278	179.678	181.878	183.986	186.092	188.255	190.482	192.747	195.021	197.286	199.526	201.722	203.839	205.838	207.691	209.398	210.997
-1.33536	-1.02249	-0.395281	0.704366	2.43732	4.9421	8.30126	12.5171	17.5204	23.2091	29.4834	36.2555	43.4426	50.9743	58.8123	66.9587	75.4458	84.3205	93.6214	103.346	113.423	123.712	134.029	144.176	153.977	163.304	172.092	180.337	188.078	195.376	202.287	208.867	215.168	221.243	227.136	232.872	238.469	243.947	249.323	254.611	259.816	264.951	270.041	275.128	280.259	285.472	290.793	296.221	301.731	307.281
-1.09969	-0.974855	-0.596697	0.152577	1.39896	3.25947	5.8159	9.08659	13.0208	17.5335	22.5542	28.0493	34.016	40.4656	47.3968	54.7697	62.5117	70.5341	78.736	87.0091	95.2546	103.398	111.396	119.239	126.935	134.513	142.031	149.574	157.226	165.048	173.067	181.272	189.614	198.011	206.365	214.58	222.583	230.315	237.718	244.744	251.353	257.511	263.181	268.326	272.919	276.948	280.404	283.284	285.61	287.442
-0.819871	-0.771845	-0.522327	0.0106472	0.916839	2.28151	4.16522	6.57491	9.44083	12.627	15.973	19.3367	22.6182	25.7652	28.7683	31.6495	34.4508	37.2322	40.0811	43.1068	46.4191	50.1057	54.2163	58.7515	63.6568	68.8283	74.1366	79.45	84.6357	89.5558	94.083	98.123	101.626	104.592	107.067	109.133	110.897	112.465	113.928	115.34	116.728	118.104	119.489	120.911	122.409	124.049	125.916	128.104	130.687	133.71
-1.17083	-1.01681	-0.588535	0.242843	1.61399	3.65013	6.4353	9.97965	14.2058	18.9755	24.1448	29.6064	35.2985	41.1991	47.3139	53.6608	60.2628	67.1464	74.3332	81.8369	89.6659	97.8179	106.262	114.925	123.688	132.403	140.918	149.106	156.868	164.156	170.985	177.428	183.595	189.602	195.548	201.497	207.474	213.45	219.338	225.032	230.434	235.47	240.101	244.328	248.195	251.79	255.228	258.625	262.08	265.662
-0.836919	-1.03632	-1.17746	-1.19287	-0.991903	-0.461351	0.529142	2.11447	4.41339	7.50831	11.4386	16.2075	21.7894	28.1357	35.18	42.8389	51.0028	59.5326	68.2785	77.1049	85.9098	94.6325	103.237	111.684	119.922	127.904	135.603	143.028	150.232	157.311	164.37	171.477	178.633	185.776	192.809	199.624	206.123	212.215	217.835	222.951	227.577	231.782	235.684	239.422	243.125	246.898	250.808	254.889	259.155	263.6
-0.713756	-0.875966	-0.984118	-0.980001	-0.786058	-0.30637	0.568241	1.94899	3.92944	6.55826	9.81849	13.6331	17.896	22.505	27.3814	32.4829	37.8161	43.4316	49.3961	55.7686	62.5876	69.853	77.5092	85.4403	93.481	101.441	109.136	116.405	123.138	129.28	134.838	139.871	144.493	148.851	153.097	157.375	161.821	166.562	171.684	177.22	183.142	189.388	195.884	202.569	209.383	216.253	223.096	229.822	236.348	242.599
-0.937045	-1.08483	-1.12834	-0.986424	-0.556384	0.281881	1.65556	3.67992	6.42967	9.90993	14.0482	18.7209	23.8012	29.2018	34.8964	40.9144	47.3181	54.1789	61.5621	69.5192	78.0755	87.2085	96.8331	106.805	116.938	127.041	136.95	146.555	155.785	164.59	172.917	180.7	187.86	194.328	200.068	205.09	209.468	213.352	216.956	220.516	224.241	228.283	232.729	237.599	242.857	248.429	254.214	260.102	265.98	271.75
-1.81206	3.92612	10.1023	16.8144	24.1045	31.9563	40.3011	49.013	57.9117	66.7926	75.472	83.82	91.7586	99.2318	106.183	112.559	118.314	123.426	127.9	131.763	135.051	137.822	140.159	142.159	143.918	145.534	147.097	148.685	150.343	152.091	153.932	155.862	157.883	160.004	162.244	164.628	167.162	169.812	172.508	175.167	177.713	180.102	182.308	184.318	186.13	187.774	189.312	190.832	192.435	194.22
11.6907	16.9731	22.1007	26.9222	31.3603	35.4044	39.0945	42.5006	45.7089	48.8114	51.8955	55.0328	58.2673	61.6078	65.0361	68.5295	72.0733	75.6598	79.2907	82.9814	86.7578	90.6537	94.7135	98.9881	103.529	108.383	113.586	119.167	125.161	131.598	138.495	145.837	153.591	161.716	170.165	178.889	187.842	196.983	206.271	215.631	224.929	233.984	242.588	250.526	257.597	263.645	268.59	272.431	275.257	277.225
-1.23288	-0.669782	0.218412	1.60117	3.63754	6.4449	10.0636	14.4477	19.5015	25.1317	31.2714	37.8745	44.8997	52.2979	60.0153	68.0089	76.2512	84.713	93.3423	102.046	110.68	119.062	127.007	134.371	141.099	147.238	152.92	158.319	163.613	168.946	174.408	180.033	185.81	191.684	197.566	203.367	209.023	214.511	219.85	225.108	230.414	235.931	241.821	248.19	255.055	262.337	269.884	277.509	285.018	292.23
-1.62974	-0.231456	1.62355	4.16878	7.59609	12.0126	17.4159	23.7064	30.727	38.3048	46.2718	54.4732	62.7802	71.1041	79.4004	87.6547	95.8547	103.959	111.883	119.504	126.689	133.322	139.338	144.738	149.577	153.949	157.963	161.725	165.319	168.801	172.202	175.535	178.799	181.99	185.117	188.207	191.308	194.491	197.838	201.44	205.382	209.739	214.56	219.858	225.61	231.751	238.174	244.74	251.302	257.729
-1.56794	-1.13658	-0.339626	1.01163	3.1065	6.10454	10.0982	15.0905	21.0114	27.761	35.2381	43.3376	51.934	60.8833	70.049	79.3325	88.692	98.1465	107.756	117.58	127.641	137.895	148.223	158.457	168.414	177.92	186.82	194.987	202.338	208.839	214.491	219.332	223.433	226.907	229.896	232.554	235.023	237.401	239.74	242.056	244.357	246.654	248.977	251.373	253.904	256.617	259.544	262.703	266.111	269.772
-1.6126	-1.07009	-0.123338	1.42779	3.77896	7.08686	11.4287	16.7798	23.0345	30.059	37.7386	45.9954	54.7802	64.0496	73.7515	83.8215	94.1749	104.699	115.255	125.689	135.84	145.551	154.677	163.097	170.727	177.524	183.497	188.713	193.302	197.441	201.327	205.138	208.997	212.964	217.034	221.15	225.225	229.166	232.904	236.423	239.762	243.007	246.279	249.709	253.402	257.413	261.754	266.406	271.318	276.416
-1.20138	1.06002	3.49476	6.16272	9.11597	12.406	16.0938	20.2453	24.9135	30.1247	35.872	42.1119	48.7631	55.703	62.7671	69.7713	76.5432	82.9437	88.8791	94.3025	99.2006	103.575	107.427	110.765	113.621	116.059	118.161	120.001	121.645	123.16	124.629	126.149	127.822	129.757	132.069	134.857	138.194	142.116	146.621	151.677	157.236	163.243	169.65	176.408	183.477	190.828	198.447	206.342	214.541	223.077
-0.980085	-0.968615	-0.741609	-0.20342	0.75356	2.23647	4.33047	7.069	10.4163	14.2828	18.5601	23.1549	28.013	33.1283	38.5346	44.2886	50.4497	57.0708	64.2016	71.8799	80.1095	88.8537	98.0429	107.572	117.303	127.087	136.793	146.309	155.548	164.451	172.997	181.198	189.083	196.691	204.052	211.18	218.068	224.701	231.055	237.108	242.845	248.269	253.399	258.273	262.947	267.496	272	276.543	281.196	286.009
-1.3078	-1.36288	-1.1831	-0.64452	0.397443	2.09515	4.58496	7.95431	12.2208	17.3434	23.2538	29.8796	37.1515	44.9951	53.3178	62.0054	70.9345	79.9869	89.0585	98.0637	106.927	115.56	123.844	131.638	138.787	145.135	150.552	154.967	158.401	160.965	162.851	164.309	165.612	167.028	168.785	171.054	173.936	177.474	181.657	186.43	191.698	197.342	203.236	209.259	215.306	221.292	227.159	232.881	238.476	243.993
-1.38276	-0.764879	0.222478	1.76439	4.03464	7.16156	11.1904	16.0694	21.6788	27.8835	34.5731	41.6739	49.1369	56.9177	64.9637	73.2158	81.6205	90.1333	98.7046	107.276	115.784	124.151	132.283	140.093	147.503	154.448	160.885	166.811	172.26	177.293	181.975	186.361	190.481	194.34	197.927	201.219	204.196	206.853	209.217	211.355	213.37	215.38	217.487	219.772	222.287	225.044	228.008	231.106	234.248	237.356
-0.633896	2.52373	5.88357	9.48752	13.3058	17.253	21.2263	25.1298	28.8819	32.4222	35.716	38.7476	41.516	44.0386	46.3532	48.5181	50.6134	52.73	54.9409	57.272	59.697	62.1597	64.604	66.999	69.345	71.6528	73.9281	76.1837	78.4524	80.7781	83.2006	85.748	88.4251	91.2054	94.0396	96.8745	99.6656	102.378	104.989	107.497	109.932	112.341	114.768	117.239	119.762	122.326	124.903	127.46	129.972	132.431
-0.968635	-1.08954	-1.09084	-0.886201	-0.368522	0.584506	2.09809	4.27852	7.18373	10.8047	15.0773	19.9165	25.2554	31.0711	37.3813	44.2176	51.5967	59.5086	67.9229	76.7927	86.0545	95.6329	105.453	115.444	125.543	135.675	145.741	155.607	165.13	174.186	182.7	190.649	198.051	204.958	211.447	217.593	223.459	229.103	234.598	240.027	245.475	251.011	256.673	262.452	268.294	274.111	279.789	285.208	290.251	294.833
-1.55767	-0.956744	0.0589491	1.69201	4.13639	7.54219	11.9713	17.3736	23.6142	30.5302	37.9757	45.8411	54.0495	62.5373	71.243	80.1111	89.1073	98.2262	107.483	116.899	126.487	136.248	146.154	156.142	166.128	176.011	185.693	195.091	204.143	212.796	221.005	228.746	236.035	242.932	249.526	255.906	262.142	268.274	274.314	280.244	286.022	291.592	296.887	301.828	306.334	310.331	313.774	316.655	319.008	320.907
-0.848245	-0.914464	-0.854923	-0.591198	-0.0292685	0.933865	2.39735	4.43479	7.06574	10.2421	13.8714	17.8582	22.1349	26.6748	31.4898	36.6186	42.1252	48.0986	54.6314	61.7951	69.631	78.1343	87.2332	96.7928	106.647	116.633	126.601	136.429	146.031	155.352	164.357	173.008	181.26	189.068	196.396	203.225	209.566	215.449	220.922	226.049	230.919	235.646	240.352	245.145	250.099	255.251	260.616	266.188	271.95	277.878
-1.5631	0.608325	3.24436	6.58058	10.7786	15.8851	21.8349	28.4939	35.7087	43.3381	51.2598	59.3697	67.5888	75.8759	84.23	92.6759	101.245	109.954	118.784	127.69	136.614	145.506	154.321	163.012	171.524	179.818	187.869	195.649	203.123	210.252	217.007	223.369	229.342	234.947	240.218	245.191	249.903	254.385	258.649	262.691	266.496	270.053	273.373	276.488	279.459	282.348	285.21	288.085	290.992	293.94
-1.42211	2.12152	6.02685	10.4261	15.3817	20.8902	26.902	33.336	40.0951	47.0751	54.1632	61.2368	68.1706	74.8567	81.2317	87.2836	93.0328	98.515	103.772	108.844	113.758	118.526	123.139	127.588	131.885	136.077	140.246	144.477	148.841	153.364	158.024	162.742	167.406	171.894	176.096	179.934	183.367	186.4	189.082	191.491	193.732	195.91	198.113	200.393	202.763	205.201	207.667	210.136	212.619	215.161
-1.10203	-0.890268	-0.414875	0.448925	1.83058	3.84457	6.56248	9.98499	14.0303	18.5518	23.3726	28.3109	33.1962	37.8851	42.2626	46.2364	49.7362	52.7142	55.1379	56.9818	58.2301	58.8929	59.0118	58.6549	57.9128	56.9015	55.7597	54.6403	53.6988	53.0826	52.92	53.3152	54.3466	56.0616	58.471	61.5458	65.2171	69.3775	73.8885	78.5939	83.3415	88.006	92.4981	96.7673	100.809	104.666	108.413	112.133	115.892	119.735
-1.35381	-1.49559	-1.44269	-1.07255	-0.236102	1.23284	3.49802	6.69309	10.9053	16.186	22.5729	30.1025	38.8084	48.7027	59.7438	71.8203	84.768	98.3915	112.479	126.825	141.256	155.631	169.837	183.784	197.383	210.534	223.123	235.027	246.112	256.242	265.309	273.253	280.079	285.856	290.724	294.89	298.591	302.059	305.491	309.038	312.792	316.787	321.003	325.38	329.833	334.262	338.577	342.717	346.647	350.369
-1.53513	-1.29497	-0.652589	0.56321	2.53072	5.40765	9.28778	14.1568	19.8909	26.3108	33.2436	40.5494	48.126	55.9078	63.8539	71.9279	80.0914	88.3053	96.5238	104.689	112.74	120.619	128.281	135.688	142.807	149.613	156.082	162.18	167.862	173.065	177.733	181.828	185.355	188.36	190.936	193.211	195.326	197.425	199.637	202.068	204.8	207.894	211.392	215.305	219.611	224.27	229.251	234.535	240.112	245.95
-1.50697	-0.431923	1.03783	3.10807	5.95621	9.69394	14.3433	19.8416	26.0686	32.8852	40.1629	47.7915	55.6772	63.7505	71.9752	80.3419	88.8512	97.4979	106.253	115.047	123.759	132.235	140.324	147.918	154.973	161.505	167.572	173.263	178.68	183.913	189.023	194.038	198.968	203.8	208.499	213.019	217.309	221.326	225.065	228.572	231.935	235.252	238.597	242.013	245.518	249.102	252.735	256.376	259.981	263.506
-0.481663	1.00011	2.73478	4.8465	7.39877	10.3677	13.6489	17.1008	20.5957	24.0539	27.452	30.8073	34.1526	37.5187	40.9284	44.3947	47.9092	51.4205	54.8329	58.0384	60.9557	63.548	65.8273	67.8515	69.7079	71.485	73.2452	75.0107	76.76	78.4313	79.937	81.1915	82.1355	82.7525	83.0786	83.2013	83.2487	83.37	83.719	84.4512	85.7265	87.7003	90.5002	94.2081	98.8578	104.445	110.936	118.257	126.285	134.849
-0.385927	-0.490955	-0.57183	-0.598834	-0.530831	-0.315196	0.110136	0.811428	1.84946	3.2641	5.05932	7.20472	9.65682	12.3777	15.3311	18.4679	21.7285	25.0619	28.4368	31.8324	35.2251	38.5878	41.907	45.2002	48.5148	51.9155	55.4732	59.2583	63.3222	67.6775	72.3	77.1445	82.1512	87.2382	92.2994	97.2133	101.857	106.125	109.941	113.265	116.09	118.445	120.403	122.062	123.511	124.804	125.965	127.003	127.923	128.738
[truncated: 51 more columns]
