# Supplementary material for: Distributions of plantar loads are altered when walking in anxiety-inducing virtual settings but not under cognitive demand
Source: PLoS One. 2026 Apr 20;21(4):e0345075. doi: 10.1371/journal.pone.0345075 (PMC13094994; doi:10.1371/journal.pone.0345075)
Supplement: S1 File — Study data is available here. (ZIP) [file pone.0345075.s001.zip › S1 File. Dataset/ProcRLat_13STL.xlsx]

## Sheet: Sheet1
0.408187	0.927873	1.47136	2.08553	2.84896	3.87161	5.28391	7.22658	9.83919	13.2372	17.4867	22.5895	28.4768	35.0229	42.0885	49.5629	57.3832	65.5408	74.0812	83.0893	92.6648	102.896	113.832	125.463	137.713	150.45	163.523	176.794	190.169	203.624	217.205	231.039	245.314	260.253	276.065	292.905	310.849	329.897	349.974	370.935	392.56	414.558	436.593	458.31	479.336	499.287	517.824	534.712	549.851	563.251
0.245399	1.13964	2.13705	3.352	4.93033	7.04362	9.88754	13.6781	18.6443	25.01	32.9576	42.5733	53.7839	66.316	79.7217	93.4629	106.996	119.832	131.58	141.975	150.876	158.255	164.176	168.767	172.192	174.637	176.32	177.519	178.567	179.839	181.723	184.589	188.748	194.418	201.698	210.568	220.891	232.434	244.906	257.983	271.327	284.59	297.443	309.609	320.879	331.103	340.171	347.997	354.515	359.688
2.55384	2.90905	3.47039	4.37481	5.76396	7.79129	10.62	14.4075	19.2895	25.3756	32.7417	41.4061	51.3013	62.2797	74.1534	86.7274	99.8024	113.177	126.661	140.083	153.292	166.149	178.518	190.294	201.426	211.951	222.012	231.864	241.85	252.377	263.861	276.679	291.124	307.38	325.492	345.342	366.656	389.019	411.904	434.719	456.883	477.898	497.401	515.158	531.056	545.07	557.248	567.707	576.629	584.249
-1.80409	-0.484438	0.994052	2.72792	4.8666	7.60906	11.1814	15.8002	21.6412	28.8127	37.3128	46.9822	57.4838	68.3465	79.0709	89.2393	98.5761	106.962	114.411	121.028	126.966	132.396	137.478	142.32	146.98	151.469	155.769	159.836	163.619	167.075	170.183	172.947	175.383	177.521	179.398	181.062	182.564	183.961	185.31	186.647	187.975	189.267	190.485	191.605	192.622	193.543	194.368	195.072	195.615	195.947
0.577716	1.42206	2.574	4.19408	6.43439	9.42415	13.2602	17.9927	23.6094	30.0251	37.0747	44.5039	51.9883	59.1987	65.8819	71.9025	77.2276	81.8935	85.9765	89.563	92.7216	95.4832	97.8375	99.7528	101.208	102.212	102.797	103.011	102.896	102.495	101.845	100.987	99.9735	98.8526	97.6711	96.4816	95.3511	94.3572	93.5812	93.0985	92.9682	93.2314	93.9122	95.019	96.5471	98.4771	100.77	103.367	106.206	109.243
-1.89776	-0.379388	1.39798	3.59795	6.40851	10.0133	14.5705	20.2032	26.9942	34.966	44.046	54.0467	64.6955	75.7047	86.8489	98.0098	109.183	120.455	131.954	143.779	155.955	168.402	180.938	193.301	205.214	216.447	226.856	236.397	245.135	253.225	260.866	268.258	275.594	283.058	290.814	298.984	307.631	316.754	326.301	336.184	346.302	356.559	366.885	377.225	387.538	397.79	407.942	417.95	427.764	437.329
0.659592	0.60874	0.715573	1.12102	1.99294	3.51646	5.88163	9.27189	13.8494	19.7306	26.9509	35.4258	44.9214	55.0692	65.4524	75.7164	85.6284	95.0752	104.038	112.562	120.722	128.592	136.225	143.634	150.794	157.644	164.097	170.035	175.318	179.807	183.393	186.022	187.705	188.531	188.679	188.405	188.02	187.858	188.233	189.407	191.554	194.761	199.031	204.31	210.504	217.507	225.225	233.589	242.57	252.206
3.21638	2.90857	2.82604	3.10611	3.87258	5.23452	7.28659	10.103	13.7331	18.2023	23.5062	29.5958	36.3687	43.6777	51.3622	59.2922	67.4004	75.6857	84.1899	92.961	102.022	111.352	120.882	130.497	140.051	149.399	158.417	167.03	175.213	182.982	190.372	197.416	204.143	210.576	216.742	222.679	228.457	234.166	239.882	245.645	251.455	257.286	263.113	268.941	274.818	280.84	287.133	293.839	301.095	309.012
27.9402	40.5363	52.9352	64.8275	75.9353	86.0561	95.1095	103.147	110.311	116.787	122.769	128.446	133.997	139.563	145.229	151.016	156.888	162.772	168.579	174.229	179.669	184.881	189.889	194.746	199.52	204.274	209.041	213.814	218.549	223.186	227.661	231.92	235.918	239.629	243.054	246.217	249.148	251.869	254.379	256.659	258.677	260.398	261.793	262.852	263.577	263.988	264.117	264.015	263.742	263.353
-1.09313	-0.677169	-0.0497106	0.907547	2.31213	4.26838	6.85518	10.1153	14.0532	18.641	23.8228	29.5098	35.5727	41.8543	48.2086	54.539	60.8142	67.0648	73.3654	79.801	86.4323	93.2804	100.333	107.554	114.882	122.229	129.481	136.509	143.175	149.327	154.813	159.486	163.231	165.98	167.735	168.571	168.641	168.161	167.388	166.614	166.15	166.313	167.4	169.662	173.29	178.404	185.037	193.137	202.572	213.152
2.31585	2.93688	3.777	4.98624	6.71094	9.0809	12.2073	16.187	21.1067	27.0383	34.0114	41.9711	50.7537	60.108	69.747	79.3916	88.7881	97.705	105.931	113.284	119.621	124.853	128.951	131.938	133.887	134.922	135.221	135.014	134.561	134.11	133.871	134.008	134.639	135.839	137.654	140.115	143.266	147.155	151.804	157.189	163.237	169.855	176.935	184.356	192.008	199.817	207.758	215.857	224.179	232.821
0.316809	0.950123	1.68903	2.62768	3.91181	5.74042	8.36086	12.0387	17.0078	23.4309	31.3825	40.8262	51.5704	63.2502	75.4043	87.6112	99.5722	111.106	122.112	132.555	142.445	151.815	160.682	169.05	176.919	184.291	191.169	197.576	203.556	209.186	214.576	219.864	225.217	230.826	236.882	243.56	251.009	259.346	268.658	278.981	290.279	302.447	315.326	328.726	342.446	356.285	370.052	383.584	396.765	409.528
3.57794	3.45587	3.48443	3.80995	4.58706	5.97016	8.10613	11.1347	15.1867	20.3629	26.6956	34.1079	42.4006	51.2839	60.4396	69.5724	78.4348	86.8386	94.6602	101.826	108.285	114	118.938	123.071	126.36	128.766	130.255	130.803	130.403	129.08	126.911	124.024	120.589	116.808	112.9	109.078	105.529	102.407	99.8229	97.8328	96.44	95.5961	95.2141	95.1876	95.4141	95.8192	96.3698	97.0703	97.9521	99.0694
18.2373	27.0564	35.8871	44.5982	53.1134	61.4244	69.5841	77.6804	85.8029	94.0193	102.366	110.838	119.386	127.918	136.336	144.549	152.471	160.01	167.071	173.551	179.349	184.387	188.626	192.051	194.664	196.47	197.474	197.673	197.058	195.627	193.392	190.386	186.679	182.389	177.677	172.733	167.77	162.999	158.594	154.666	151.254	148.343	145.881	143.802	142.032	140.495	139.132	137.903	136.797	135.833
-1.13075	-1.2957	-1.34564	-1.17957	-0.670739	0.328221	1.97317	4.41435	7.79078	12.2264	17.8153	24.6029	32.574	41.643	51.655	62.4074	73.6879	85.3206	97.1958	109.27	121.543	134.016	146.648	159.334	171.916	184.203	195.992	207.087	217.331	226.632	234.988	242.49	249.314	255.703	261.935	268.279	274.981	282.241	290.195	298.902	308.348	318.455	329.094	340.113	351.347	362.652	373.925	385.107	396.165	407.082
-1.11431	-1.00757	-0.734221	-0.176291	0.796299	2.31276	4.48563	7.40427	11.1479	15.8042	21.4668	28.2067	36.0327	44.8524	54.4541	64.5384	74.7891	84.9326	94.7597	104.117	112.895	121.023	128.478	135.282	141.498	147.216	152.536	157.553	162.34	166.954	171.443	175.845	180.194	184.517	188.831	193.152	197.487	201.844	206.227	210.644	215.103	219.623	224.24	229.025	234.076	239.517	245.488	252.115	259.482	267.62
-1.0782	-1.29806	-1.48911	-1.58568	-1.47157	-0.984405	0.0691974	1.89752	4.70771	8.69233	14.0188	20.8129	29.1273	38.9102	50.0065	62.1973	75.2437	88.9082	102.969	117.243	131.604	145.976	160.327	174.672	189.05	203.511	218.094	232.82	247.688	262.68	277.779	292.974	308.247	323.555	338.836	353.999	368.938	383.525	397.631	411.138	423.96	436.053	447.408	458.042	467.991	477.3	486.03	494.251	502.043	509.479
-2.35826	-2.15781	-1.59597	-0.435759	1.58715	4.74	9.26335	15.3378	23.0391	32.2831	42.7944	54.1431	65.8439	77.4574	88.6373	99.1342	108.785	117.493	125.205	131.894	137.56	142.223	145.922	148.703	150.609	151.701	152.054	151.758	150.902	149.583	147.917	146.057	144.181	142.47	141.091	140.177	139.827	140.09	140.977	142.457	144.469	146.924	149.709	152.695	155.76	158.8	161.739	164.526	167.144	169.619
11.987	33.6625	55.6267	77.6246	99.4243	120.779	141.392	160.926	179.067	195.557	210.205	222.879	233.509	242.096	248.704	253.458	256.538	258.187	258.701	258.394	257.55	256.389	255.056	253.624	252.126	250.57	248.96	247.295	245.584	243.85	242.139	240.514	239.043	237.798	236.841	236.204	235.879	235.824	235.99	236.336	236.831	237.446	238.147	238.886	239.611	240.263	240.782	241.109	241.195	241.01
-1.84996	-1.33421	-0.588488	0.586746	2.39853	5.04266	8.697	13.5308	19.7056	27.3446	36.4838	47.0256	58.7057	71.1097	83.7605	96.2095	108.073	119.046	128.918	137.591	145.078	151.491	157.018	161.881	166.313	170.539	174.758	179.131	183.789	188.836	194.35	200.393	207.026	214.323	222.37	231.254	241.027	251.676	263.085	275.024	287.162	299.122	310.535	321.092	330.579	338.914	346.156	352.493	358.209	363.64
-0.937335	-0.263403	0.462515	1.30333	2.34476	3.69185	5.46182	7.78493	10.8101	14.7041	19.6438	25.7989	33.2912	42.1292	52.1568	63.0707	74.5083	86.1466	97.7676	109.28	120.704	132.133	143.695	155.524	167.718	180.298	193.184	206.198	219.082	231.536	243.253	253.975	263.534	271.886	279.123	285.451	291.157	296.555	301.95	307.599	313.678	320.262	327.324	334.773	342.483	350.299	358.039	365.504	372.492	378.787
2.67346	2.59677	2.70868	3.17052	4.17371	5.92747	8.63801	12.49	17.6374	24.1918	32.1975	41.5971	52.2128	63.7903	76.1033	89.0388	102.611	116.933	132.172	148.503	166.039	184.791	204.642	225.356	246.617	268.06	289.315	310.045	329.957	348.821	366.469	382.794	397.745	411.338	423.642	434.76	444.811	453.916	462.202	469.798	476.835	483.432	489.688	495.669	501.409	506.902	512.101	516.929	521.291	525.105
3.05903	2.75962	2.81852	3.46499	4.89965	7.30393	10.8396	15.63	21.7332	29.1105	37.6119	47.0114	57.0738	67.6019	78.4406	89.4662	100.579	111.697	122.75	133.674	144.406	154.894	165.097	174.97	184.438	193.395	201.707	209.244	215.917	221.7	226.623	230.754	234.194	237.057	239.456	241.475	243.171	244.569	245.691	246.563	247.226	247.737	248.164	248.581	249.058	249.651	250.396	251.312	252.411	253.717
33.1128	46.2198	59.2978	72.0454	84.1653	95.3876	105.483	114.269	121.62	127.473	131.846	134.849	136.665	137.527	137.675	137.336	136.711	135.971	135.253	134.665	134.288	134.178	134.363	134.831	135.542	136.436	137.438	138.462	139.402	140.155	140.645	140.84	140.754	140.434	139.95	139.383	138.806	138.258	137.737	137.213	136.645	136.004	135.281	134.488	133.645	132.786	131.953	131.207	130.618	130.249
0.196415	0.873761	1.64742	2.61857	3.93669	5.79465	8.40622	11.9807	16.7045	22.7217	30.1028	38.7956	48.5865	59.1279	70.0346	80.9783	91.7254	102.129	112.11	121.641	130.729	139.417	147.784	155.942	164.022	172.181	180.59	189.411	198.771	208.752	219.406	230.767	242.857	255.694	269.294	283.672	298.838	314.775	331.424	348.67	366.35	384.259	402.181	419.925	437.352	454.371	470.927	486.982	502.519	517.553
1.73817	1.94661	2.44172	3.42171	5.07404	7.56514	11.0321	15.5803	21.2829	28.1685	36.1955	45.2154	54.9492	65.0187	75.0379	84.6964	93.7845	102.179	109.813	116.646	122.639	127.759	131.981	135.298	137.736	139.353	140.236	140.487	140.203	139.466	138.349	136.918	135.243	133.392	131.435	129.436	127.439	125.466	123.534	121.681	119.971	118.482	117.284	116.443	116.022	116.079	116.661	117.785	119.444	121.616
3.47411	4.06272	4.6945	5.44627	6.41519	7.72378	9.52634	12.0102	15.3866	19.8733	25.6734	32.9481	41.7747	52.0992	63.7189	76.3198	89.533	102.965	116.214	128.9	140.691	151.32	160.6	168.443	174.864	179.97	183.942	187.018	189.459	191.517	193.411	195.308	197.327	199.546	202.019	204.766	207.762	210.934	214.16	217.293	220.177	222.666	224.626	225.953	226.576	226.464	225.614	224.062	221.911	219.346
10.8479	19.3378	28.0243	36.8472	45.7007	54.4562	62.9903	71.1993	78.999	86.3176	93.0955	99.296	104.924	110.045	114.79	119.346	123.926	128.727	133.909	139.571	145.746	152.41	159.506	166.962	174.711	182.702	190.889	199.205	207.547	215.773	223.728	231.278	238.327	244.82	250.736	256.081	260.867	265.113	268.842	272.074	274.821	277.089	278.89	280.259	281.237	281.855	282.129	282.071	281.72	281.163
25.1297	32.4961	39.61	46.2058	52.131	57.3467	61.8973	65.8738	69.3856	72.5441	75.454	78.2134	80.9181	83.6703	86.5827	89.7678	93.3202	97.3069	101.761	106.675	111.997	117.628	123.419	129.182	134.705	139.79	144.291	148.134	151.311	153.859	155.832	157.287	158.284	158.884	159.15	159.16	159.01	158.808	158.659	158.651	158.869	159.399	160.315	161.678	163.519	165.835	168.59	171.715	175.107	178.643
23.1412	35.0161	47.2813	59.8984	72.7441	85.5975	98.1554	110.074	121.025	130.749	139.085	145.994	151.55	155.933	159.394	162.219	164.691	167.065	169.56	172.356	175.593	179.363	183.714	188.653	194.147	200.129	206.498	213.129	219.873	226.563	233.035	239.135	244.723	249.686	253.944	257.454	260.204	262.214	263.531	264.229	264.417	264.237	263.866	263.503	263.347	263.572	264.306	265.623	267.545	270.058
-1.13309	-0.851076	-0.434262	0.231605	1.26786	2.79491	4.93007	7.79114	11.4986	16.1632	21.8589	28.5978	36.3176	44.8685	54.0154	63.4693	72.9269	82.0971	90.7163	98.5587	105.441	111.23	115.855	119.31	121.657	123.009	123.503	123.271	122.419	121.015	119.103	116.717	113.906	110.738	107.298	103.691	100.041	96.4762	93.1202	90.0673	87.3618	84.9989	82.9445	81.1625	79.6431	78.423	77.5895	77.2741	77.6282	78.7935
-2.41153	-1.21607	0.284677	2.28291	5.00818	8.71855	13.672	20.0913	28.1405	37.9015	49.3239	62.1655	75.9999	90.3284	104.716	118.86	132.591	145.85	158.672	171.15	183.402	195.517	207.522	219.377	230.997	242.286	253.172	263.64	273.75	283.617	293.371	303.128	312.992	323.046	333.356	343.956	354.842	365.963	377.228	388.525	399.733	410.735	421.415	431.662	441.391	450.555	459.152	467.23	474.887	482.262
-0.394745	0.20033	1.11655	2.55979	4.74486	7.87927	12.1462	17.6799	24.5344	32.651	41.8326	51.754	62.0371	72.3636	82.5381	92.4766	102.166	111.64	120.962	130.222	139.508	148.883	158.35	167.86	177.318	186.587	195.502	203.885	211.558	218.359	224.158	228.871	232.467	234.977	236.49	237.131	237.045	236.394	235.353	234.098	232.799	231.609	230.665	230.069	229.897	230.202	231.018	232.364	234.242	236.638
28.4572	43.1638	58.4331	74.262	90.6118	107.398	124.483	141.661	158.64	175.059	190.529	204.703	217.342	228.341	237.742	245.717	252.543	258.562	264.109	269.469	274.828	280.244	285.648	290.892	295.792	300.173	303.883	306.822	308.939	310.225	310.689	310.349	309.23	307.38	304.867	301.785	298.24	294.359	290.283	286.15	282.068	278.108	274.315	270.729	267.384	264.302	261.494	258.969	256.735	254.785
[truncated: 51 more columns]
