# Supplementary material for: Distributions of plantar loads are altered when walking in anxiety-inducing virtual settings but not under cognitive demand
Source: PLoS One. 2026 Apr 20;21(4):e0345075. doi: 10.1371/journal.pone.0345075 (PMC13094994; doi:10.1371/journal.pone.0345075)
Supplement: S1 File — Study data is available here. (ZIP) [file pone.0345075.s001.zip › S1 File. Dataset/ProcR_28DTL.xlsx]

## Sheet: Sheet1
0.0711191	0.13677	0.203387	0.270429	0.337015	0.401995	0.464197	0.522718	0.57704	0.626963	0.672507	0.713895	0.751499	0.785728	0.816926	0.845316	0.871034	0.894169	0.914756	0.93276	0.948134	0.96092	0.971277	0.979424	0.985555	0.989803	0.99228	0.993129	0.992568	0.99087	0.98832	0.985206	0.981841	0.978623	0.976034	0.974563	0.974613	0.976457	0.98022	0.985877	0.993243	1.00195	1.01148	1.02127	1.03078	1.03957	1.04734	1.0539	1.05912	1.06292
0.0559955	0.094336	0.1354	0.179814	0.227819	0.279161	0.333118	0.388601	0.444319	0.499036	0.551796	0.601956	0.649116	0.69306	0.733696	0.771004	0.80502	0.835862	0.863735	0.88892	0.911738	0.932471	0.951312	0.968406	0.983924	0.998047	1.01083	1.02213	1.03174	1.03943	1.04505	1.04852	1.04993	1.04952	1.04766	1.04483	1.04161	1.03853	1.03613	1.03474	1.03451	1.0354	1.03721	1.03966	1.04245	1.04532	1.0481	1.05072	1.0532	1.05561
0.061205	0.0937979	0.127718	0.163163	0.200372	0.239577	0.280976	0.32466	0.370545	0.41832	0.467465	0.517321	0.567171	0.616293	0.663983	0.709555	0.752374	0.791921	0.827845	0.859946	0.888164	0.912581	0.933421	0.950968	0.9655	0.977289	0.986603	0.993674	0.998663	1.00166	1.00268	1.00179	0.999155	0.995101	0.990053	0.984458	0.978747	0.973286	0.968326	0.963987	0.960297	0.957253	0.954858	0.953127	0.9521	0.951858	0.952513	0.954192	0.956982	0.960868
0.0391372	0.0818252	0.126343	0.172931	0.22163	0.272111	0.323669	0.375367	0.426211	0.475322	0.522028	0.565879	0.60658	0.643946	0.677903	0.708495	0.735863	0.760221	0.781814	0.80086	0.817535	0.831993	0.844383	0.854867	0.863619	0.870825	0.876699	0.881484	0.885434	0.888806	0.891849	0.89481	0.897901	0.901278	0.905059	0.909347	0.914211	0.919686	0.925792	0.932501	0.93968	0.947098	0.954493	0.961633	0.968337	0.974483	0.980008	0.984899	0.989188	0.992963
0.0622068	0.0801059	0.0986549	0.117944	0.138176	0.159632	0.182614	0.207388	0.234156	0.263058	0.294186	0.327582	0.363207	0.400853	0.440047	0.480065	0.520029	0.559054	0.596391	0.631519	0.664185	0.694365	0.722173	0.747781	0.771403	0.793284	0.813687	0.832846	0.850923	0.867998	0.884091	0.89918	0.913203	0.926068	0.937649	0.947774	0.956252	0.962939	0.967787	0.970849	0.972292	0.97242	0.971623	0.970272	0.968662	0.967012	0.965456	0.964082	0.962997	0.962327
0.0544374	0.0847638	0.116637	0.150433	0.186556	0.225326	0.266873	0.311085	0.357618	0.405909	0.455211	0.504642	0.55327	0.60021	0.64469	0.686065	0.723844	0.757722	0.787592	0.813537	0.835807	0.854803	0.871031	0.885007	0.897188	0.907934	0.917485	0.92596	0.933362	0.939588	0.944442	0.947686	0.949119	0.948634	0.946273	0.942238	0.936874	0.930635	0.924055	0.917687	0.912047	0.907594	0.904714	0.903698	0.904706	0.907789	0.912913	0.919929	0.9285	0.938103
0.0647633	0.092186	0.120875	0.151148	0.183296	0.217431	0.253385	0.290776	0.329231	0.36855	0.408689	0.44963	0.491262	0.533282	0.575178	0.616319	0.656079	0.693911	0.72938	0.762198	0.792225	0.81945	0.843979	0.866052	0.886007	0.904226	0.921046	0.936693	0.951257	0.964691	0.976833	0.987439	0.996242	1.00304	1.00775	1.01046	1.01136	1.01071	1.00879	1.00591	1.0024	0.99859	0.994824	0.991449	0.988809	0.987161	0.986643	0.987284	0.989036	0.99181
0.0718074	0.116601	0.162542	0.209704	0.257995	0.307068	0.356383	0.40543	0.45393	0.501883	0.549469	0.596891	0.644178	0.690995	0.736514	0.77933	0.817391	0.847944	0.867556	0.872273	0.857966	0.820861	0.758379	0.670352	0.560696	0.43865	0.317002	0.207146	0.115616	0.0444381	-0.00704079	-0.0406307	-0.0581983	-0.0609394	-0.0489944	-0.0213888	0.0237062	0.0883744	0.173984	0.279809	0.401222	0.528705	0.650288	0.756408	0.842451	0.907908	0.954735	0.986113	1.00559	1.01654
0.072175	0.100217	0.12904	0.158658	0.189128	0.220464	0.25257	0.285248	0.31825	0.351293	0.384072	0.416292	0.447654	0.477843	0.506544	0.533505	0.558588	0.58178	0.603192	0.623024	0.641534	0.659052	0.675991	0.692827	0.710044	0.728056	0.747141	0.76744	0.788983	0.811683	0.835285	0.859327	0.883153	0.905963	0.926904	0.945199	0.960273	0.971798	0.979676	0.984022	0.985152	0.98357	0.979894	0.974761	0.968756	0.962403	0.956172	0.950464	0.945591	0.941769
0.0469769	0.0854406	0.124223	0.163007	0.201372	0.238796	0.274763	0.30896	0.341429	0.372571	0.402997	0.433329	0.464025	0.495275	0.526999	0.558915	0.590635	0.621773	0.652014	0.68113	0.708999	0.735614	0.761101	0.78569	0.809624	0.833062	0.856031	0.878427	0.900009	0.920429	0.939297	0.956266	0.971064	0.983509	0.993515	1.0011	1.00635	1.00943	1.01059	1.01014	1.00845	1.00587	1.00277	0.999529	0.996493	0.993951	0.992113	0.991129	0.991102	0.992086
0.0588392	0.0786044	0.0993809	0.121513	0.145448	0.171684	0.20069	0.232841	0.268322	0.307053	0.348696	0.392742	0.438561	0.485392	0.532355	0.578558	0.623206	0.665673	0.705515	0.742447	0.776308	0.80706	0.834811	0.859797	0.882318	0.90265	0.920987	0.937459	0.952172	0.965202	0.976551	0.986143	0.99386	0.999614	1.00342	1.00544	1.00594	1.00529	1.00388	1.00208	1.00022	0.998597	0.997497	0.997198	0.997963	1	1.00341	1.00814	1.01399	1.02065
0.0555211	0.089024	0.12305	0.157332	0.191553	0.225302	0.258093	0.289452	0.319112	0.34721	0.374375	0.401631	0.430142	0.460907	0.494519	0.531032	0.569979	0.610516	0.651664	0.692505	0.73226	0.770311	0.806195	0.839609	0.870379	0.898417	0.923707	0.946305	0.966344	0.984005	0.999458	1.01284	1.02422	1.03367	1.04116	1.0467	1.05032	1.05211	1.05223	1.05089	1.04828	1.04462	1.04014	1.0351	1.02976	1.02437	1.01922	1.01461	1.01089	1.00842
0.0672662	0.0937299	0.120971	0.149093	0.178026	0.207447	0.236828	0.265629	0.293526	0.320507	0.346838	0.373016	0.399683	0.427482	0.456912	0.488235	0.521454	0.55635	0.592551	0.629561	0.666765	0.703442	0.738841	0.772324	0.803507	0.832294	0.858818	0.88334	0.906117	0.92729	0.946848	0.964685	0.980669	0.994677	1.00659	1.01631	1.02373	1.02887	1.03185	1.03291	1.03237	1.03065	1.02819	1.02533	1.02237	1.01951	1.01696	1.01492	1.0136	1.01319
0.0562875	0.0983792	0.142651	0.189573	0.239286	0.291451	0.345266	0.399653	0.453505	0.505862	0.555986	0.603376	0.647736	0.688943	0.727014	0.762045	0.794164	0.823482	0.85007	0.873961	0.895164	0.913678	0.929509	0.94271	0.953395	0.961722	0.967866	0.972012	0.974361	0.975128	0.974538	0.972827	0.970243	0.967039	0.963485	0.959862	0.95642	0.953356	0.95083	0.948976	0.947924	0.947809	0.948754	0.950851	0.954163	0.95872	0.964477	0.971256	0.97874	0.986542
0.0542106	0.0769681	0.100928	0.126383	0.153771	0.183581	0.216263	0.252139	0.29137	0.333984	0.379913	0.428947	0.480633	0.534199	0.58855	0.642334	0.69408	0.74241	0.78626	0.824991	0.858378	0.886549	0.90993	0.929166	0.944999	0.958176	0.969393	0.979224	0.988039	0.995963	1.0029	1.00859	1.01274	1.01514	1.01579	1.01494	1.01299	1.01044	1.00781	1.00556	1.00407	1.0036	1.00428	1.00615	1.00913	1.01303	1.01756	1.02245	1.02744	1.03227
0.0651899	0.102634	0.140284	0.177629	0.214295	0.250026	0.28466	0.31812	0.350426	0.381731	0.412296	0.44239	0.472182	0.50169	0.530788	0.559268	0.586909	0.613535	0.639025	0.663338	0.686572	0.708987	0.730976	0.752968	0.775336	0.798313	0.821901	0.845835	0.869629	0.892661	0.914235	0.933633	0.950207	0.963466	0.97313	0.979128	0.981589	0.98084	0.977405	0.971963	0.965264	0.958046	0.950998	0.944762	0.939888	0.936759	0.935551	0.93626	0.938737	0.942716
0.0636573	0.103936	0.144108	0.183741	0.222487	0.260068	0.296348	0.331479	0.365992	0.400683	0.436387	0.473774	0.5132	0.55464	0.597701	0.641704	0.685795	0.729033	0.770478	0.809318	0.845002	0.877317	0.906341	0.932322	0.955542	0.976241	0.994597	1.01072	1.02464	1.03634	1.04571	1.05267	1.05723	1.05957	1.06	1.05891	1.05665	1.05354	1.04988	1.04593	1.04198	1.03828	1.03505	1.03247	1.03066	1.02965	1.02944	1.02997	1.0312	1.03304
0.075389	0.118276	0.160635	0.201583	0.239932	0.274369	0.303825	0.327819	0.346601	0.36103	0.372301	0.381665	0.390261	0.399037	0.408719	0.419819	0.432669	0.44745	0.464182	0.482725	0.502794	0.524017	0.546021	0.568504	0.591237	0.614005	0.636601	0.658863	0.680729	0.702228	0.723415	0.744319	0.764899	0.785032	0.80455	0.823291	0.841118	0.857912	0.873581	0.888089	0.901465	0.913759	0.925004	0.935211	0.944414	0.952678	0.960071	0.96663	0.972352	0.977218
0.0692493	0.0975915	0.126894	0.157278	0.188855	0.221649	0.25557	0.290446	0.326088	0.362326	0.399028	0.43608	0.473332	0.510571	0.54752	0.583845	0.619177	0.653155	0.685463	0.715853	0.744194	0.770478	0.794799	0.81734	0.838381	0.858267	0.877329	0.895789	0.913713	0.931	0.947412	0.962591	0.976091	0.987445	0.996271	1.00237	1.00579	1.00685	1.006	1.00378	1.00074	0.997395	0.994178	0.991455	0.989516	0.98859	0.98883	0.990308	0.993033	0.996954
0.0739087	0.103197	0.132629	0.161896	0.190708	0.218811	0.246026	0.272317	0.297819	0.322828	0.347728	0.372874	0.398488	0.424608	0.451123	0.477869	0.504719	0.531597	0.558476	0.585373	0.612354	0.639529	0.667018	0.694887	0.723115	0.751589	0.780131	0.808515	0.836463	0.863614	0.889504	0.913617	0.935448	0.954593	0.970813	0.984061	0.994454	1.0022	1.00754	1.01074	1.01214	1.0121	1.01102	1.00921	1.00699	1.00469	1.00264	1.00114	1.00044	1.00069
0.0665096	0.0942754	0.123886	0.155975	0.191135	0.229725	0.271761	0.316942	0.364747	0.414525	0.465553	0.517043	0.568136	0.617923	0.665525	0.71021	0.751472	0.78905	0.822873	0.853003	0.879635	0.903089	0.923739	0.94193	0.957944	0.972006	0.984272	0.994788	1.00348	1.01024	1.01502	1.01787	1.01901	1.01875	1.01742	1.01525	1.01237	1.00895	1.0052	1.00145	0.99807	0.995434	0.993817	0.993359	0.994038	0.995669	0.997945	1.00051	1.00302	1.00524
0.0666789	0.0847045	0.103338	0.122638	0.142715	0.163753	0.185992	0.209674	0.23502	0.26222	0.291391	0.322517	0.355465	0.390029	0.425944	0.462879	0.500435	0.538136	0.575434	0.611784	0.646728	0.679917	0.711123	0.740285	0.76753	0.793109	0.817317	0.840417	0.862587	0.883901	0.904326	0.923727	0.941906	0.958648	0.973743	0.986986	0.99818	1.00713	1.01369	1.01781	1.01961	1.01934	1.0174	1.01431	1.01057	1.00666	1.00292	0.999571	0.996748	0.994497
0.0673565	0.112637	0.159015	0.206317	0.254297	0.302566	0.350602	0.397843	0.443819	0.488265	0.531127	0.572442	0.612206	0.650324	0.686614	0.720818	0.75261	0.781645	0.807657	0.830547	0.850404	0.867423	0.881847	0.893961	0.904095	0.912602	0.919804	0.925954	0.931215	0.935693	0.939486	0.942694	0.945415	0.947753	0.949821	0.951728	0.953578	0.955488	0.957619	0.960196	0.963472	0.967617	0.97262	0.97829	0.984285	0.990167	0.995498	0.999938	1.00329	1.00548
0.0578031	0.0731472	0.0892793	0.106466	0.125236	0.146354	0.17071	0.199112	0.232076	0.26975	0.311955	0.358233	0.407864	0.459906	0.513256	0.566734	0.619175	0.669549	0.717058	0.761161	0.801571	0.838245	0.871323	0.901031	0.927622	0.951335	0.97233	0.990634	1.00615	1.01874	1.02823	1.03449	1.03748	1.03733	1.03437	1.02908	1.02208	1.01401	1.00545	0.996812	0.988368	0.980349	0.972968	0.966385	0.960683	0.955888	0.951993	0.948976	0.946783	0.945326
0.0619915	0.0851043	0.108892	0.133497	0.159084	0.18575	0.213505	0.242353	0.272418	0.303974	0.337349	0.37281	0.410481	0.45029	0.49195	0.53499	0.57883	0.62287	0.666538	0.709274	0.750493	0.789622	0.826189	0.859907	0.890721	0.918756	0.944209	0.967249	0.988013	1.00661	1.02308	1.0374	1.04944	1.05908	1.0662	1.0708	1.07295	1.07291	1.07099	1.06758	1.06308	1.05782	1.0521	1.04617	1.04033	1.03489	1.03013	1.02624	1.02339	1.02167
0.0636759	0.0851381	0.107816	0.132086	0.158344	0.186911	0.217955	0.25148	0.287382	0.325514	0.365709	0.407747	0.451272	0.49575	0.540519	0.584867	0.628097	0.669618	0.709028	0.746108	0.780743	0.812904	0.842678	0.870251	0.89582	0.919518	0.9414	0.96146	0.979631	0.995778	1.00974	1.02139	1.03067	1.03766	1.04248	1.04536	1.04655	1.04637	1.04506	1.04286	1.03998	1.0366	1.03292	1.02912	1.02539	1.02196	1.01912	1.01715	1.01631	1.01673
[truncated: 51 more columns]
