# Supplementary material for: Distributions of plantar loads are altered when walking in anxiety-inducing virtual settings but not under cognitive demand
Source: PLoS One. 2026 Apr 20;21(4):e0345075. doi: 10.1371/journal.pone.0345075 (PMC13094994; doi:10.1371/journal.pone.0345075)
Supplement: S1 File — Study data is available here. (ZIP) [file pone.0345075.s001.zip › S1 File. Dataset/ProcRLat_14STH.xlsx]

## Sheet: Sheet1
-0.914283	0.661803	2.58259	4.97737	7.92861	11.4492	15.4703	19.8409	24.3497	28.7739	32.9375	36.75	40.2115	43.3929	46.4046	49.3693	52.4137	55.6708	59.2735	63.3348	67.9325	73.0951	78.7877	84.9079	91.2966	97.7512	104.043	109.936	115.198	119.622	123.057	125.424	126.718	126.987	126.309	124.785	122.55	119.778	116.658	113.378	110.121	107.057	104.34	102.085	100.36	99.1917	98.583	98.523	98.9872	99.9347
-0.61238	-0.487359	-0.232538	0.232384	0.998221	2.15002	3.75453	5.8515	8.44664	11.5037	14.9358	18.6131	22.393	26.1487	29.7849	33.2483	36.5352	39.6854	42.7579	45.8061	48.8641	51.9461	55.0517	58.1658	61.2588	64.2946	67.2403	70.0664	72.7353	75.1869	77.3352	79.0779	80.3157	80.9776	81.0446	80.5622	79.6361	78.4133	77.0563	75.7202	74.5373	73.6179	73.0515	72.892	73.1461	73.7873	74.7806	76.0972	77.7201	79.6435
-0.643559	-0.671131	-0.590054	-0.340418	0.148339	0.9514	2.1374	3.7508	5.79337	8.21926	10.9461	13.8687	16.8743	19.8677	22.7915	25.6299	28.4043	31.1706	34.0102	37.019	40.2992	43.9485	48.032	52.5531	57.4487	62.6068	67.8909	73.1568	78.2667	83.0948	87.5208	91.4289	94.7185	97.3111	99.1544	100.24	100.611	100.353	99.5754	98.4104	97.0084	95.5259	94.1089	92.881	91.9367	91.3338	91.0916	91.2004	91.6414	92.4
-0.232727	1.41253	3.21574	5.23989	7.49824	9.94775	12.5049	15.075	17.576	19.9495	22.1603	24.1877	26.0187	27.6525	29.1143	30.4641	31.7971	33.2354	34.911	36.9506	39.4646	42.5357	46.21	50.4958	55.3657	60.7586	66.5764	72.6895	78.9609	85.2697	91.5109	97.5818	103.383	108.834	113.875	118.464	122.569	126.174	129.283	131.93	134.185	136.145	137.917	139.605	141.305	143.11	145.118	147.444	150.222	153.58
-0.976767	-0.0345412	1.2836	3.13245	5.63357	8.83722	12.6886	17.0225	21.5995	26.1668	30.5157	34.5167	38.1349	41.4216	44.491	47.496	50.6063	53.9874	57.7775	62.056	66.8185	71.9873	77.4445	83.0645	88.7341	94.3674	99.9262	105.442	111.022	116.819	123.001	129.715	137.08	145.183	154.082	163.816	174.403	185.825	198.023	210.896	224.312	238.1	252.054	265.949	279.554	292.642	305.012	316.509	327.034	336.534
-0.881982	1.94319	5.16871	8.9668	13.4108	18.4386	23.8597	29.4118	34.8325	39.9057	44.4745	48.4497	51.8273	54.693	57.1965	59.5165	61.8369	64.3324	67.1484	70.3829	74.0873	78.2766	82.9368	88.0243	93.4636	99.157	105	110.879	116.661	122.193	127.328	131.962	136.051	139.617	142.733	145.503	148.04	150.443	152.779	155.065	157.252	159.234	160.865	161.981	162.431	162.109	160.988	159.125	156.655	153.763
-0.938941	-0.419461	0.413628	1.67882	3.48154	5.89193	8.92197	12.5022	16.4731	20.6164	24.7118	28.5846	32.1286	35.3062	38.1344	40.6755	43.0303	45.3171	47.6471	50.111	52.7742	55.6708	58.7941	62.0967	65.5073	68.9495	72.3467	75.6289	78.7462	81.6732	84.3987	86.9148	89.2158	91.3092	93.2248	95.0098	96.716	98.3937	100.09	101.841	103.678	105.623	107.698	109.927	112.332	114.947	117.81	120.968	124.458	128.29
-0.837596	0.52755	2.27817	4.5853	7.56669	11.2458	15.5246	20.2022	25.0492	29.8859	34.6057	39.1592	43.5365	47.7536	51.8306	55.7705	59.5517	63.1287	66.4264	69.3377	71.7376	73.5143	74.5984	74.9741	74.6765	73.7895	72.4415	70.7955	69.0333	67.3328	65.8476	64.6963	63.9631	63.7052	63.9593	64.7379	66.0181	67.7337	69.7767	72.0116	74.2952	76.4978	78.5192	80.2966	81.8062	83.063	84.1233	85.0829	86.0662	87.2121
-0.600504	1.21184	3.36666	6.01739	9.24297	13.011	17.1734	21.5041	25.7587	29.7267	33.262	36.2854	38.7733	40.7522	42.2998	43.538	44.6168	45.6993	46.9449	48.489	50.4292	52.8232	55.6866	58.9877	62.654	66.5842	70.6583	74.746	78.7218	82.4834	85.9579	89.0982	91.8839	94.3257	96.469	98.3979	100.238	102.143	104.265	106.719	109.569	112.833	116.491	120.477	124.687	128.98	133.196	137.171	140.753	143.821
-0.371844	-0.363694	-0.285736	-0.0966913	0.249467	0.798966	1.59057	2.64653	3.96591	5.52786	7.30939	9.30346	11.5226	13.9926	16.7437	19.8055	23.2144	27.0178	31.2575	35.9484	41.0703	46.5682	52.3482	58.2781	64.2037	69.9759	75.4754	80.6273	85.4048	89.8228	93.9235	97.7641	101.424	105.015	108.676	112.547	116.758	121.413	126.575	132.257	138.418	144.979	151.841	158.891	166.005	173.035	179.817	186.184	191.995	197.157
-0.985007	-0.817753	-0.399786	0.378536	1.63138	3.4597	5.92457	9.01807	12.6508	16.6757	20.9403	25.3382	29.8307	34.437	39.2082	44.2094	49.5083	55.1679	61.2337	67.7263	74.6452	81.9751	89.6771	97.6783	105.871	114.116	122.247	130.087	137.464	144.229	150.277	155.564	160.124	164.053	167.482	170.547	173.382	176.127	178.935	181.963	185.365	189.293	193.884	199.24	205.404	212.349	219.989	228.196	236.814	245.684
-0.901055	3.25667	7.7534	12.7158	18.143	23.9004	29.778	35.5716	41.14	46.4219	51.4216	56.1865	60.7966	65.3568	69.9859	74.8079	79.9432	85.4855	91.475	97.8918	104.669	111.706	118.871	126.009	132.964	139.596	145.802	151.524	156.764	161.578	166.063	170.333	174.497	178.659	182.932	187.43	192.244	197.419	202.953	208.806	214.904	221.158	227.472	233.753	239.915	245.886	251.603	257.008	262.035	266.614
-0.796794	-0.172874	0.746485	2.0776	3.91661	6.3134	9.24753	12.6154	16.2397	19.9105	23.4373	26.6791	29.5453	31.9933	34.028	35.6945	37.0641	38.2166	39.2217	40.1275	40.9593	41.7309	42.4568	43.1556	43.849	44.5606	45.317	46.1518	47.1042	48.2004	49.4378	50.7914	52.2244	53.6911	55.1409	56.5248	57.7958	58.9145	59.8589	60.6252	61.2264	61.6937	62.0736	62.4218	62.7981	63.2601	63.8552	64.6101	65.5254	66.5763
-0.842398	-0.761793	-0.480521	0.0895413	1.04357	2.47071	4.43295	6.9363	9.90437	13.1773	16.5492	19.8266	22.8765	25.6474	28.1601	30.4858	32.7304	35.0157	37.4493	40.0941	42.9538	45.982	49.1061	52.2435	55.304	58.1982	60.8563	63.2407	65.3412	67.1579	68.6867	69.9216	70.873	71.5743	72.0633	72.3656	72.4962	72.4745	72.3328	72.1108	71.8479	71.5886	71.388	71.3071	71.4047	71.7284	72.3111	73.1754	74.3369	75.8038
-0.771238	-0.648836	-0.368001	0.148542	0.98309	2.21139	3.88711	6.02506	8.59052	11.5039	14.6548	17.9178	21.1742	24.3397	27.3784	30.301	33.15	35.9765	38.8228	41.7136	44.6516	47.6131	50.5421	53.3517	55.9416	58.2255	60.143	61.6529	62.7243	63.3411	63.5142	63.2849	62.7206	61.9099	60.9583	59.9858	59.1207	58.4888	58.2067	58.381	59.1102	60.4815	62.5625	65.402	69.0368	73.4908	78.762	84.8148	91.5793	98.9538
-0.966676	-0.288857	0.735216	2.2562	4.40388	7.25356	10.7881	14.8822	19.3312	23.9102	28.4293	32.764	36.8583	40.7148	44.3826	47.948	51.5188	55.2008	59.0762	63.1878	67.5276	72.039	76.6271	81.1701	85.537	89.6113	93.3104	96.5927	99.4621	101.966	104.176	106.164	107.979	109.642	111.141	112.458	113.578	114.494	115.207	115.727	116.07	116.26	116.319	116.267	116.133	115.961	115.804	115.718	115.762	115.991
-1.06474	0.181305	1.75941	3.79015	6.39205	9.64323	13.5421	17.9847	22.7762	27.6789	32.4676	36.967	41.0689	44.7366	47.9983	50.934	53.6599	56.3141	59.0405	61.9648	65.1748	68.7158	72.5948	76.7864	81.2405	85.8968	90.7007	95.6089	100.58	105.554	110.438	115.119	119.484	123.423	126.833	129.633	131.798	133.386	134.527	135.39	136.141	136.907	137.75	138.666	139.608	140.515	141.33	142.009	142.537	142.927
-1.068	2.66851	6.51958	10.4932	14.5354	18.5491	22.4376	26.1365	29.6219	32.9034	36.012	38.9888	41.881	44.7438	47.6408	50.6415	53.8177	57.2341	60.9319	64.9163	69.1604	73.6185	78.2361	82.9563	87.7227	92.4793	97.1723	101.757	106.211	110.538	114.769	118.959	123.168	127.462	131.907	136.559	141.439	146.525	151.763	157.084	162.4	167.614	172.62	177.328	181.668	185.581	189.014	191.917	194.245	195.951
-0.596695	0.915739	2.74896	5.02994	7.82561	11.1144	14.7808	18.6374	22.4692	26.0921	29.4019	32.3903	35.1325	37.7559	40.4029	43.2008	46.2455	49.5915	53.2469	57.178	61.3188	65.57	69.8004	73.8591	77.5998	80.9096	83.7347	86.0931	88.074	89.8288	91.5532	93.4519	95.7	98.4261	101.714	105.604	110.09	115.114	120.577	126.356	132.324	138.362	144.358	150.21	155.833	161.163	166.15	170.749	174.914	178.604
-0.754667	0.274041	1.64285	3.49873	5.94854	9.02346	12.652	16.6677	20.8624	25.0513	29.1114	32.9849	36.6689	40.202	43.6472	47.0735	50.5429	54.1002	57.7675	61.5363	65.3565	69.1348	72.7496	76.0709	78.9713	81.3273	83.0218	83.9572	84.0782	83.3938	81.9872	80.0155	77.7036	75.3265	73.166	71.4626	70.3934	70.0685	70.5298	71.7626	73.7151	76.3057	79.4239	82.9397	86.7248	90.6709	94.6906	98.7079	102.649	106.442
-0.950999	0.15499	1.61231	3.5753	6.15863	9.40189	13.2486	17.552	22.0991	26.65	30.9864	34.9522	38.4657	41.5147	44.1535	46.4986	48.7064	50.94	53.3444	56.037	59.0974	62.5567	66.3991	70.5712	74.9885	79.5484	84.1507	88.7138	93.1849	97.5488	101.825	106.047	110.238	114.403	118.531	122.606	126.599	130.468	134.157	137.608	140.777	143.627	146.126	148.25	149.997	151.399	152.532	153.503	154.422	155.395
-1.05677	-0.360517	0.604107	1.97587	3.87672	6.38888	9.54061	13.308	17.6366	22.4773	27.8148	33.6675	40.0691	47.0408	54.5639	62.5656	70.9105	79.3984	87.7836	95.8137	103.256	109.901	115.569	120.125	123.49	125.656	126.686	126.707	125.898	124.478	122.69	120.785	118.991	117.486	116.381	115.728	115.53	115.751	116.328	117.185	118.238	119.419	120.696	122.083	123.626	125.393	127.458	129.883	132.697	135.892
-1.09103	-0.491708	0.40675	1.7455	3.65243	6.21706	9.46803	13.3579	17.7544	22.4496	27.1993	31.7773	36.0163	39.8293	43.2146	46.2499	49.07	51.8299	54.6755	57.7327	61.1019	64.8469	68.9893	73.5169	78.403	83.6196	89.1308	94.8723	100.739	106.593	112.278	117.65	122.595	127.039	130.954	134.356	137.296	139.856	142.156	144.348	146.596	149.051	151.827	155.007	158.666	162.885	167.735	173.254	179.441	186.266
-1.42805	-0.903771	-0.00109169	1.45101	3.61722	6.6238	10.5201	15.2458	20.6139	26.3239	32.0179	37.3561	42.0725	46.0013	49.0791	51.3229	52.8027	53.6284	53.9304	53.8206	53.3622	52.5776	51.4793	50.0886	48.4348	46.554	44.4924	42.3039	40.0454	37.7763	35.5601	33.4584	31.5274	29.8211	28.3959	27.3012	26.5655	26.1892	26.1484	26.4048	26.918	27.6551	28.5997	29.7527	31.1203	32.7023	34.4939	36.4969	38.7207	41.1657
[truncated: 51 more columns]
