# Supplementary material for: Distributions of plantar loads are altered when walking in anxiety-inducing virtual settings but not under cognitive demand
Source: PLoS One. 2026 Apr 20;21(4):e0345075. doi: 10.1371/journal.pone.0345075 (PMC13094994; doi:10.1371/journal.pone.0345075)
Supplement: S1 File — Study data is available here. (ZIP) [file pone.0345075.s001.zip › S1 File. Dataset/ProcLHeel_41DTL.xlsx]

## Sheet: Sheet1
-0.476741	-0.671163	-0.871568	-1.04564	-1.14311	-1.09266	-0.800707	-0.153382	0.976138	2.71249	5.15601	8.36743	12.3728	17.1794	22.7835	29.165	36.28	44.0538	52.3723	61.0863	70.0379	79.081	88.084	96.9287	105.511	113.741	121.532	128.807	135.488	141.506	146.813	151.382	155.217	158.351	160.829	162.698	164.015	164.862	165.338	165.546	165.584	165.535	165.47	165.447	165.507	165.683	165.999	166.482	167.148	168.005
-1.03349	-1.32219	-1.56044	-1.66811	-1.53385	-1.01405	0.0628663	1.88376	4.62588	8.41709	13.2895	19.1554	25.8329	33.1107	40.7999	48.7421	56.7871	64.78	72.5748	80.0511	87.1223	93.7397	99.8885	105.577	110.844	115.759	120.404	124.848	129.145	133.341	137.472	141.583	145.726	149.942	154.245	158.621	163.041	167.485	171.943	176.412	180.88	185.323	189.708	193.996	198.164	202.215	206.168	210.054	213.896	217.717
-0.811627	-1.10611	-1.3964	-1.62446	-1.7038	-1.51554	-0.907899	0.298155	2.29419	5.26151	9.34329	14.6113	21.0335	28.4622	36.6564	45.3273	54.1842	62.9683	71.4699	79.5338	87.0655	94.0298	100.434	106.308	111.693	116.635	121.183	125.376	129.236	132.779	136.011	138.93	141.526	143.794	145.737	147.363	148.698	149.806	150.784	151.75	152.817	154.092	155.669	157.629	160.043	162.969	166.437	170.458	175.031	180.149
-2.35682	-2.53524	-2.43098	-1.8259	-0.456578	1.9702	5.75051	11.146	18.3369	27.3811	38.2109	50.6771	64.6034	79.8076	96.0918	113.233	131.001	149.175	167.553	185.925	204.061	221.709	238.623	254.588	269.428	283.002	295.211	305.997	315.358	323.362	330.139	335.862	340.722	344.914	348.626	352.03	355.272	358.473	361.729	365.101	368.604	372.215	375.887	379.562	383.198	386.787	390.369	394.033	397.881	401.981
-0.309229	-0.46797	-0.648328	-0.831625	-0.985593	-1.0609	-0.988399	-0.678215	-0.0222506	1.09792	2.79607	5.16171	8.24462	12.0518	16.5559	21.7023	27.4105	33.5808	40.1	46.8368	53.6493	60.416	67.0517	73.4981	79.7108	85.6613	91.3423	96.7627	101.936	106.875	111.589	116.074	120.302	124.215	127.727	130.738	133.161	134.939	136.062	136.564	136.521	136.027	135.188	134.123	132.967	131.871	131	130.521	130.597	131.373
-1.61093	-1.86462	-1.93101	-1.67133	-0.910049	0.557857	2.94862	6.45633	11.2089	17.2316	24.4409	32.6767	41.7545	51.506	61.7847	72.4395	83.2857	94.1017	104.647	114.679	123.965	132.289	139.466	145.358	149.886	153.035	154.851	155.446	154.98	153.648	151.669	149.272	146.677	144.08	141.657	139.576	137.994	137.041	136.808	137.351	138.7	140.848	143.751	147.324	151.448	155.982	160.778	165.691	170.587	175.37
-0.870528	-1.00026	-1.08585	-1.04878	-0.789218	-0.187952	0.888726	2.58409	5.03738	8.35313	12.5715	17.6568	23.5034	29.9602	36.8657	44.0659	51.409	58.7364	65.884	72.6955	79.0374	84.8028	89.9107	94.3152	98.0204	101.086	103.609	105.695	107.428	108.861	110.023	110.926	111.583	112.017	112.275	112.422	112.534	112.698	113.003	113.54	114.392	115.625	117.28	119.383	121.955	125.019	128.593	132.684	137.274	142.322
-0.410836	-0.579445	-0.758943	-0.920874	-1.02106	-0.99673	-0.765108	-0.224837	0.738067	2.2377	4.36653	7.16852	10.6247	14.6568	19.1377	23.9058	28.7843	33.5997	38.1982	42.4638	46.3356	49.8154	52.9597	55.8659	58.6572	61.458	64.3682	67.4523	70.7449	74.2531	77.9579	81.8168	85.7701	89.7533	93.7137	97.6149	101.428	105.117	108.626	111.88	114.797	117.298	119.314	120.799	121.728	122.117	122.023	121.549	120.84	120.049
-1.23067	-1.57123	-1.85019	-1.97188	-1.80367	-1.17488	0.117959	2.29577	5.5681	10.0927	15.931	23.0165	31.1598	40.0976	49.5519	59.267	69.0267	78.6542	87.9988	96.9248	105.313	113.071	120.144	126.525	132.24	137.342	141.92	146.088	149.973	153.697	157.368	161.068	164.865	168.823	173.001	177.436	182.143	187.139	192.448	198.108	204.149	210.583	217.402	224.569	232.022	239.688	247.494	255.366	263.235	271.051
-1.43571	-1.51718	-1.40047	-0.949712	-0.00357945	1.61346	4.07132	7.51008	12.0191	17.6183	24.2446	31.761	39.9897	48.7388	57.81	66.9998	76.1128	84.9807	93.4674	101.469	108.921	115.793	122.077	127.777	132.925	137.578	141.793	145.617	149.077	152.187	154.95	157.374	159.49	161.354	163.035	164.602	166.129	167.718	169.486	171.548	173.986	176.851	180.15	183.86	187.948	192.386	197.151	202.232	207.633	213.367
-0.699874	-0.944184	-1.17679	-1.3472	-1.38098	-1.17703	-0.607959	0.474261	2.22708	4.80279	8.32623	12.8586	18.3643	24.708	31.6814	39.0316	46.4802	53.7406	60.5419	66.6629	71.9666	76.4059	80.0011	82.8213	84.9743	86.5843	87.7608	88.5852	89.1181	89.4081	89.4995	89.4375	89.2756	89.0938	89.0094	89.1679	89.7281	90.8534	92.7036	95.4204	99.1076	103.811	109.504	116.083	123.374	131.148	139.145	147.113	154.859	162.286
-1.17096	-1.46553	-1.68938	-1.74859	-1.51568	-0.82987	0.496267	2.6604	5.8403	10.1525	15.6202	22.1713	29.6678	37.9517	46.881	56.3411	66.2399	76.5048	87.0733	97.8682	108.779	119.674	130.435	140.983	151.294	161.374	171.223	180.817	190.1	198.995	207.415	215.281	222.537	229.154	235.137	240.53	245.418	249.895	254.038	257.88	261.415	264.622	267.488	270.013	272.21	274.097	275.719	277.159	278.543	280.041
-1.08762	-1.33851	-1.49606	-1.47306	-1.15303	-0.391942	0.973644	3.10902	6.15661	10.2059	15.2687	21.2833	28.1411	35.7004	43.7896	52.219	60.7978	69.3433	77.6797	85.6395	93.0754	99.8676	105.923	111.176	115.587	119.159	121.949	124.057	125.604	126.705	127.46	127.952	128.262	128.468	128.648	128.867	129.18	129.628	130.244	131.069	132.151	133.541	135.279	137.389	139.887	142.779	146.06	149.712	153.713	158.041
-1.62449	-1.62077	-1.38624	-0.770641	0.401012	2.31657	5.16019	9.08495	14.1727	20.393	27.5841	35.4822	43.7944	52.2638	60.6912	68.9206	76.8149	84.2551	91.1638	97.522	103.365	108.768	113.826	118.63	123.251	127.732	132.089	136.306	140.333	144.103	147.543	150.599	153.27	155.614	157.73	159.739	161.768	163.952	166.421	169.281	172.595	176.375	180.596	185.215	190.182	195.433	200.896	206.491	212.152	217.848
-0.250977	-0.388675	-0.547849	-0.714038	-0.861202	-0.94855	-0.917908	-0.692531	-0.178602	0.728987	2.1347	4.12453	6.75051	10.0297	13.9549	18.5035	23.6385	29.2944	35.3557	41.6589	48.0287	54.315	60.4041	66.2144	71.6894	76.791	81.502	85.8407	89.8649	93.6509	97.2671	100.768	104.196	107.583	110.937	114.24	117.443	120.479	123.287	125.831	128.115	130.188	132.14	134.084	136.14	138.427	141.068	144.191	147.915	152.33
-1.17245	-1.45607	-1.65742	-1.68251	-1.40467	-0.665329	0.718533	2.93677	6.15502	10.4726	15.8895	22.3088	29.5748	37.5189	45.986	54.8246	63.8697	72.9558	81.9412	90.7054	99.1293	107.087	114.454	121.123	127.014	132.083	136.315	139.723	142.345	144.244	145.494	146.165	146.324	146.055	145.47	144.695	143.857	143.058	142.381	141.88	141.59	141.533	141.723	142.17	142.873	143.834	145.062	146.581	148.419	150.591
-1.0254	-1.26258	-1.42332	-1.42463	-1.15554	-0.478187	0.765104	2.7358	5.57116	9.34597	14.0402	19.5405	25.6818	32.2958	39.2331	46.3608	53.5576	60.7152	67.7387	74.5446	81.0692	87.2796	93.1741	98.7692	104.083	109.139	113.974	118.642	123.191	127.655	132.04	136.335	140.538	144.685	148.843	153.089	157.487	162.099	166.989	172.21	177.785	183.716	189.991	196.589	203.487	210.659	218.077	225.708	233.515	241.47
-0.874111	-0.684722	-0.34107	0.256155	1.21041	2.61605	4.54448	7.03723	10.1045	13.7225	17.8352	22.3732	27.2777	32.5142	38.0736	43.9736	50.2523	56.948	64.0801	71.6375	79.5708	87.7932	96.1916	104.634	112.972	121.04	128.682	135.757	142.161	147.836	152.785	157.073	160.819	164.198	167.415	170.67	174.141	177.982	182.334	187.308	192.969	199.334	206.389	214.112	222.493	231.528	241.217	251.557	262.534	274.105
-1.56669	-1.82408	-1.90901	-1.68673	-0.986004	0.394366	2.66866	6.0344	10.6329	16.5099	23.5955	31.7249	40.6909	50.2943	60.3705	70.7877	81.4286	92.178	102.929	113.593	124.094	134.339	144.213	153.603	162.422	170.622	178.185	185.121	191.472	197.31	202.735	207.852	212.767	217.589	222.43	227.41	232.647	238.227	244.203	250.599	257.428	264.687	272.364	280.423	288.802	297.417	306.182	315.012	323.837	332.598
-0.964574	-1.24613	-1.4885	-1.61773	-1.53002	-1.0901	-0.134431	1.51776	4.04299	7.58381	12.2149	17.9142	24.5598	31.9622	39.9099	48.2061	56.6817	65.1924	73.6157	81.8528	89.8311	97.5061	104.856	111.873	118.562	124.934	130.997	136.745	142.144	147.135	151.65	155.63	159.04	161.863	164.097	165.753	166.865	167.505	167.79	167.867	167.882	167.98	168.317	169.066	170.381	172.358	175.028	178.374	182.351	186.902
-0.439997	-0.612835	-0.785591	-0.928211	-0.994494	-0.919655	-0.619664	0.00624013	1.06819	2.67124	4.89773	7.7998	11.4025	15.6993	20.6419	26.1434	32.093	38.3591	44.7949	51.2564	57.6159	63.7619	69.5942	75.0259	79.9949	84.4654	88.4206	91.8644	94.8314	97.3823	99.5807	101.473	103.084	104.426	105.502	106.322	106.913	107.328	107.632	107.896	108.183	108.555	109.08	109.821	110.829	112.131	113.735	115.643	117.861	120.405
0.324207	-0.499305	-1.13584	-1.42139	-1.16923	-0.168979	1.80593	4.97476	9.50801	15.4777	22.8207	31.3422	40.7681	50.8084	61.188	71.6488	81.9531	91.9004	101.342	110.182	118.364	125.861	132.674	138.839	144.437	149.579	154.385	158.978	163.468	167.939	172.433	176.937	181.392	185.708	189.813	193.681	197.346	200.875	204.357	207.906	211.64	215.667	220.076	224.934	230.291	236.182	242.637	249.678	257.3	265.457
-1.23953	-1.38431	-1.41372	-1.21551	-0.650477	0.441791	2.23186	4.88754	8.55885	13.353	19.3039	26.3568	34.3798	43.1953	52.6106	62.4347	72.4873	82.6067	92.6561	102.52	112.095	121.294	130.063	138.381	146.241	153.632	160.53	166.888	172.634	177.682	181.964	185.44	188.105	189.993	191.186	191.821	192.077	192.149	192.215	192.413	192.842	193.557	194.579	195.888	197.457	199.263	201.295	203.547	206.02	208.712
-1.26286	-1.29144	-1.19713	-0.869189	-0.174622	1.0368	2.92901	5.67071	9.41181	14.247	20.1791	27.1067	34.8464	43.1794	51.9051	60.8766	69.9921	79.1637	88.307	97.3517	106.241	114.926	123.366	131.536	139.417	146.988	154.225	161.106	167.612	173.735	179.482	184.879	189.967	194.798	199.433	203.934	208.371	212.818	217.355	222.061	227.012	232.267	237.865	243.831	250.173	256.862	263.827	270.956	278.122	285.198
-1.26293	-1.58711	-1.83541	-1.9074	-1.66624	-0.93869	0.477963	2.80117	6.24232	10.9737	17.0754	24.4842	32.9835	42.2437	51.8863	61.5465	70.9139	79.7486	87.8831	95.2152	101.694	107.312	112.108	116.151	119.513	122.262	124.463	126.173	127.447	128.344	128.944	129.347	129.682	130.098	130.753	131.788	133.317	135.417	138.105	141.343	145.054	149.147	153.526	158.085	162.722	167.34	171.871	176.292	180.614	184.869
-1.07816	-1.3888	-1.63871	-1.7458	-1.5954	-1.03908	0.100648	2.01744	4.90214	8.91526	14.1514	20.6117	28.1951	36.7167	45.961	55.7436	65.9415	76.4795	87.2879	98.2769	109.348	120.408	131.372	142.161	152.702	162.924	172.758	182.134	190.981	199.245	206.885	213.885	220.234	225.912	230.903	235.221	238.915	242.055	244.719	246.994	248.98	250.796	252.568	254.42	256.455	258.743	261.33	264.243	267.504	271.126
-1.41114	-1.78083	-2.06501	-2.15282	-1.89241	-1.09065	0.479474	3.05942	6.86928	12.0554	18.6412	26.5169	35.4728	45.2407	55.5182	65.981	76.3035	86.1903	95.4064	103.793	111.264	117.79	123.381	128.083	131.972	135.149	137.74	139.888	141.726	143.374	144.927	146.463	148.051	149.753	151.613	153.654	155.885	158.316	160.946	163.753	166.695	169.719	172.77	175.779	178.682	181.443	184.083	186.684	189.355	192.214
[truncated: 51 more columns]
