# Supplementary material for: Distributions of plantar loads are altered when walking in anxiety-inducing virtual settings but not under cognitive demand
Source: PLoS One. 2026 Apr 20;21(4):e0345075. doi: 10.1371/journal.pone.0345075 (PMC13094994; doi:10.1371/journal.pone.0345075)
Supplement: S1 File — Study data is available here. (ZIP) [file pone.0345075.s001.zip › S1 File. Dataset/ProcLLat_41DTH.xlsx]

## Sheet: Sheet1
35.8739	56.5648	76.9653	96.5625	114.942	131.795	146.902	160.146	171.538	181.243	189.561	196.891	203.683	210.426	217.62	225.747	235.241	246.455	259.62	274.816	291.948	310.747	330.778	351.476	372.198	392.284	411.091	428.033	442.619	454.493	463.465	469.493	472.642	473.04	470.847	466.231	459.352	450.362	439.426	426.742	412.571	397.24	381.112	364.554	347.882	331.358	315.193	299.56	284.59	270.367
27.9582	55.5812	83.8614	112.546	141.298	169.671	197.119	223.022	246.757	267.815	285.912	301.065	313.613	324.193	333.652	342.913	352.82	364.01	376.829	391.308	407.194	424.023	441.205	458.104	474.108	488.679	501.384	511.903	520.014	525.578	528.538	528.925	526.857	522.518	516.142	507.998	498.384	487.62	476.029	463.916	451.552	439.16	426.904	414.897	403.207	391.863	380.854	370.136	359.647	349.305
24.8077	53.5516	83.0602	113.174	143.664	174.197	204.33	233.553	261.338	287.212	310.847	332.159	351.344	368.822	385.103	400.648	415.793	430.716	445.452	459.919	473.955	487.366	499.951	511.513	521.851	530.762	538.04	543.483	546.913	548.187	547.221	544.018	538.695	531.488	522.737	512.835	502.164	491.028	479.642	468.158	456.702	445.401	434.388	423.787	413.702	404.208	395.357	387.161	379.572	372.482
33.0719	59.543	87.028	115.545	145.14	175.775	207.238	239.106	270.767	301.513	330.661	357.653	382.117	403.869	422.889	439.265	453.145	464.707	474.148	481.673	487.478	491.717	494.488	495.846	495.845	494.579	492.181	488.8	484.57	479.598	473.975	467.778	461.085	453.992	446.612	439.059	431.448	423.902	416.557	409.575	403.126	397.358	392.388	388.297	385.104	382.756	381.133	380.068	379.358	378.791
24.3762	56.1185	88.4157	121.043	153.722	186.115	217.876	248.728	278.508	307.161	334.692	361.106	386.383	410.506	433.504	455.47	476.51	496.653	515.819	533.837	550.49	565.546	578.78	589.981	598.966	605.603	609.821	611.623	611.09	608.362	603.597	596.939	588.531	578.535	567.142	554.57	541.059	526.857	512.201	497.303	482.351	467.51	452.91	438.642	424.749	411.24	398.107	385.367	373.07	361.283
23.5091	50.1987	77.7224	106.096	135.246	164.99	195.072	225.22	255.186	284.734	313.612	341.53	368.167	393.21	416.38	437.439	456.193	472.497	486.275	497.542	506.418	513.104	517.849	520.906	522.491	522.776	521.893	519.939	516.99	513.111	508.358	502.78	496.436	489.386	481.675	473.333	464.375	454.805	444.607	433.746	422.163	409.793	396.595	382.589	367.872	352.617	337.069	321.503	306.19	291.357
32.4377	57.9012	83.8082	109.96	136.118	161.978	187.19	211.417	234.398	256.018	276.354	295.683	314.401	332.915	351.543	370.438	389.557	408.68	427.473	445.544	462.486	477.903	491.44	502.828	511.903	518.587	522.858	524.739	524.295	521.652	516.999	510.577	502.663	493.541	483.494	472.796	461.698	450.393	439	427.585	416.197	404.901	393.777	382.911	372.389	362.28	352.626	343.428	334.645	326.22
37.4836	54.4338	71.5694	88.6727	105.513	121.883	137.621	152.62	166.813	180.156	192.595	204.056	214.466	223.785	232.023	239.241	245.571	251.204	256.363	261.263	266.08	270.942	275.922	281.047	286.321	291.754	297.362	303.173	309.208	315.459	321.864	328.277	334.472	340.165	345.065	348.899	351.422	352.44	351.861	349.733	346.245	341.694	336.434	330.841	325.272	320.037	315.395	311.549	308.632	306.698
46.7155	83.8183	120.312	155.121	187.208	215.686	239.903	259.479	274.339	284.77	291.424	295.218	297.156	298.16	298.969	300.112	301.93	304.62	308.285	312.954	318.586	325.054	332.145	339.564	346.944	353.891	360.04	365.1	368.892	371.342	372.468	372.348	371.084	368.774	365.498	361.294	356.144	349.982	342.725	334.31	324.722	314.017	302.333	289.875	276.891	263.621	250.271	237	223.926	211.146
25.1862	52.1286	79.7777	107.981	136.536	165.136	193.362	220.695	246.581	270.495	292.015	310.899	327.159	341.049	352.974	363.387	372.717	381.328	389.505	397.434	405.2	412.773	420.023	426.733	432.627	437.396	440.74	442.415	442.275	440.275	436.464	430.946	423.855	415.318	405.442	394.325	382.078	368.83	354.726	339.916	324.551	308.787	292.791	276.738	260.804	245.159	229.956	215.322	201.346	188.074
35.9551	56.1692	76.594	97.0601	117.458	137.729	157.872	177.957	198.114	218.478	239.151	260.199	281.704	303.751	326.36	349.398	372.54	395.309	417.149	437.533	456.059	472.492	486.732	498.764	508.616	516.309	521.817	525.07	525.983	524.504	520.626	514.405	505.967	495.528	483.418	470.079	456.012	441.704	427.564	413.912	400.977	388.904	377.747	367.479	358.009	349.202	340.904	332.971	325.301	317.836
25.1691	44.6719	64.627	84.9527	105.631	126.636	147.876	169.193	190.388	211.27	231.683	251.539	270.859	289.785	308.553	327.416	346.554	366.019	385.726	405.473	424.955	443.77	461.436	477.419	491.176	502.205	510.091	514.554	515.503	513.043	507.437	499.048	488.284	475.568	461.31	445.902	429.711	413.067	396.247	379.463	362.864	346.565	330.667	315.261	300.437	286.283	272.872	260.248	248.427	237.403
41.7224	78.4204	114.987	150.602	184.582	216.409	245.683	272.072	295.353	315.519	332.845	347.813	360.976	372.824	383.713	393.848	403.312	412.101	420.172	427.478	433.976	439.617	444.328	447.993	450.459	451.552	451.104	448.982	445.137	439.612	432.53	424.053	414.36	403.642	392.111	379.987	367.481	354.771	341.989	329.235	316.581	304.072	291.734	279.575	267.597	255.807	244.219	232.854	221.754	210.978
24.198	60.0638	96.8994	134.565	172.782	211.08	248.814	285.257	319.722	351.643	380.627	406.476	429.204	449.009	466.196	481.097	494.02	505.216	514.878	523.115	529.938	535.264	538.936	540.747	540.48	537.955	533.08	525.867	516.429	504.96	491.721	477.035	461.269	444.821	428.082	411.402	395.051	379.218	364.007	349.452	335.548	322.274	309.603	297.513	285.987	274.994	264.477	254.355	244.547	234.985
27.8525	55.438	83.2357	110.956	138.333	165.146	191.256	216.659	241.497	266.002	290.402	314.839	339.33	363.747	387.796	411.028	432.901	452.851	470.346	484.934	496.302	504.322	509.053	510.698	509.553	505.966	500.295	492.87	483.967	473.805	462.574	450.466	437.697	424.512	411.198	398.077	385.469	373.635	362.75	352.896	344.083	336.263	329.365	323.309	318.03	313.497	309.711	306.679	304.378	302.738
21.5966	53.1842	84.8656	116.107	146.366	175.146	202.053	226.828	249.356	269.665	287.904	304.321	319.251	333.067	346.109	358.628	370.769	382.57	393.969	404.814	414.911	424.057	432.051	438.706	443.862	447.39	449.202	449.257	447.587	444.303	439.571	433.575	426.473	418.381	409.369	399.489	388.798	377.365	365.273	352.621	339.529	326.139	312.598	299.042	285.585	272.315	259.289	246.538	234.068	221.875
27.9036	60.7397	94.556	129.256	164.648	200.425	236.176	271.421	305.66	338.416	369.224	397.645	423.325	446.081	465.937	483.088	497.819	510.425	521.165	530.218	537.673	543.533	547.752	550.255	550.969	549.86	546.943	542.276	535.966	528.183	519.172	509.225	498.641	487.696	476.646	465.707	455.052	444.803	435.022	425.707	416.795	408.18	399.741	391.34	382.816	373.982	364.65	354.661	343.904	332.33
24.271	54.4663	85.9075	118.648	152.623	187.537	222.811	257.634	291.114	322.46	351.155	377.054	400.381	421.615	441.313	459.96	477.873	495.18	511.82	527.567	542.082	554.985	565.926	574.636	580.96	584.879	586.531	586.197	584.239	581.013	576.805	571.814	566.166	559.936	553.169	545.901	538.17	530.035	521.561	512.812	503.834	494.62	485.107	475.202	464.807	453.833	442.212	429.903	416.9	403.224
43.1963	83.0936	123.215	162.936	201.578	238.425	272.773	304.01	331.702	355.661	375.971	392.977	407.212	419.289	429.818	439.335	448.253	456.834	465.195	473.326	481.128	488.441	495.071	500.788	505.341	508.458	509.876	509.385	506.876	502.348	495.896	487.68	477.906	466.824	454.706	441.811	428.368	414.577	400.61	386.609	372.695	358.963	345.491	332.343	319.575	307.219	295.291	283.784	272.663	261.873
25.6873	48.475	72.0181	96.2926	121.382	147.408	174.431	202.362	230.887	259.45	287.288	313.573	337.604	358.966	377.58	393.65	407.548	419.7	430.498	440.258	449.204	457.475	465.131	472.159	478.478	483.957	488.452	491.821	493.93	494.653	493.893	491.596	487.737	482.321	475.387	467.016	457.309	446.382	434.361	421.378	407.574	393.096	378.098	362.743	347.205	331.679	316.379	301.528	287.333	273.955
28.5854	68.6697	109.096	149.247	188.336	225.506	259.961	291.052	318.351	341.718	361.332	377.64	391.236	402.766	412.874	422.158	431.131	440.178	449.517	459.183	469.041	478.836	488.237	496.874	504.372	510.395	514.685	517.091	517.568	516.167	513.008	508.248	502.056	494.596	486.021	476.462	466.013	454.728	442.64	429.782	416.2	401.966	387.18	371.968	356.477	340.86	325.254	309.77	294.495	279.482
27.8876	61.379	95.4386	129.746	163.881	197.337	229.561	260.025	288.305	314.145	337.453	358.276	376.764	393.156	407.754	420.884	432.847	443.876	454.135	463.722	472.689	481.058	488.831	495.976	502.421	508.064	512.78	516.425	518.841	519.872	519.375	517.219	513.299	507.55	499.967	490.613	479.629	467.223	453.643	439.16	424.046	408.573	393.014	377.636	362.674	348.3	334.605	321.614	309.313	297.656
28.8234	64.9267	102.187	140.507	179.628	219.096	258.295	296.514	332.997	366.996	397.855	425.119	448.61	468.399	484.696	497.727	507.68	514.714	518.969	520.583	519.678	516.349	510.677	502.775	492.816	481.061	467.849	453.576	438.642	423.405	408.146	393.057	378.235	363.697	349.42	335.391	321.64	308.231	295.23	282.691	270.647	259.12	248.126	237.667	227.731	218.297	209.33	200.782	192.591	184.693
16.1369	51.2784	87.1596	123.447	159.795	195.914	231.584	266.585	300.615	333.268	364.066	392.544	418.35	441.307	461.443	478.976	494.262	507.712	519.707	530.531	540.346	549.193	557.015	563.694	569.102	573.113	575.604	576.472	575.697	573.371	569.683	564.88	559.234	553.009	546.423	539.602	532.568	525.25	517.52	509.229	500.238	490.441	479.773	468.212	455.78	442.54	428.576	413.978	398.827	383.191
22.2584	49.5917	77.5911	106.092	134.876	163.707	192.352	220.582	248.164	274.877	300.525	324.936	347.975	369.551	389.607	408.109	425.031	440.344	454.031	466.105	476.619	485.644	493.23	499.387	504.063	507.143	508.459	507.845	505.19	500.473	493.751	485.137	474.791	462.919	449.756	435.542	420.497	404.811	388.652	372.174	355.518	338.819	322.219	305.864	289.883	274.382	259.447	245.148	231.508	218.501
23.1598	56.8832	91.5509	126.977	162.847	198.71	234.01	268.119	300.408	330.339	357.563	381.969	403.691	423.06	440.508	456.459	471.223	484.969	497.735	509.472	520.069	529.374	537.223	543.458	547.932	550.53	551.186	549.887	546.674	541.647	534.957	526.787	517.333	506.813	495.458	483.487	471.082	458.392	445.544	432.642	419.77	407.004	394.43	382.134	370.185	358.632	347.505	336.821	326.588	316.809
[truncated: 51 more columns]
