# Supplementary material for: Distributions of plantar loads are altered when walking in anxiety-inducing virtual settings but not under cognitive demand
Source: PLoS One. 2026 Apr 20;21(4):e0345075. doi: 10.1371/journal.pone.0345075 (PMC13094994; doi:10.1371/journal.pone.0345075)
Supplement: S1 File — Study data is available here. (ZIP) [file pone.0345075.s001.zip › S1 File. Dataset/ProcLMed_20DTH.xlsx]

## Sheet: Sheet1
-0.790221	0.767374	2.56698	4.7264	7.31502	10.3375	13.7403	17.4347	21.3194	25.293	29.2722	33.2103	37.1036	40.9861	44.9177	48.9727	53.2383	57.8079	62.7611	68.1467	73.9796	80.2481	86.9283	93.9966	101.429	109.194	117.256	125.582	134.133	142.868	151.751	160.764	169.904	179.155	188.474	197.791	207.031	216.125	225.025	233.704	242.154	250.39	258.447	266.379	274.242	282.091	289.983	297.976	306.122	314.477
-1.69565	-1.61114	-1.19066	-0.258256	1.3812	3.91995	7.51117	12.2285	18.0456	24.843	32.432	40.5871	49.0884	57.7627	66.5071	75.2872	84.1198	93.0508	102.139	111.445	121.02	130.89	141.042	151.417	161.908	172.371	182.641	192.527	201.813	210.252	217.586	223.562	227.971	230.647	231.487	230.461	227.636	223.164	217.268	210.228	202.375	194.09	185.785	177.876	170.746	164.708	159.983	156.708	154.933	154.633
-1.6111	1.55678	5.14475	9.33675	14.2288	19.8121	25.9923	32.6241	39.5463	46.6071	53.6789	60.6706	67.5361	74.2727	80.9121	87.5057	94.1067	100.758	107.49	114.329	121.305	128.459	135.846	143.511	151.488	159.794	168.425	177.328	186.393	195.467	204.376	212.954	221.045	228.501	235.193	241.02	245.92	249.874	252.913	255.127	256.66	257.7	258.449	259.094	259.793	260.671	261.804	263.214	264.867	266.685
-1.72417	-1.56243	-1.14116	-0.282906	1.20849	3.52953	6.85529	11.3215	17.0128	23.9571	32.1269	41.449	51.8216	63.1354	75.2879	88.1853	101.73	115.811	130.315	145.139	160.194	175.394	190.667	205.971	221.294	236.638	251.994	267.34	282.623	297.755	312.622	327.106	341.106	354.535	367.3	379.294	390.385	400.429	409.292	416.867	423.086	427.928	431.422	433.656	434.763	434.909	434.274	433.036	431.354	429.365
-0.315017	-0.251754	-0.0950967	0.190296	0.640327	1.28502	2.13875	3.18629	4.36841	5.58247	6.70633	7.63018	8.28284	8.6507	8.77925	8.75655	8.69839	8.74416	9.05137	9.77802	11.0616	13.0118	15.7167	19.2464	23.6496	28.9483	35.1362	42.1764	50.0021	58.5184	67.6089	77.1429	86.9802	96.9794	107.016	117	126.874	136.6	146.163	155.576	164.902	174.246	183.73	193.464	203.523	213.939	224.712	235.823	247.234	258.889
-1.30968	-1.09131	-0.588792	0.345879	1.86804	4.11887	7.1948	11.1198	15.8367	21.2266	27.1493	33.4822	40.1409	47.0911	54.3566	62.0173	70.1957	79.0342	88.6773	99.2523	110.834	123.406	136.847	150.951	165.469	180.148	194.762	209.133	223.131	236.666	249.689	262.185	274.156	285.61	296.561	307.038	317.085	326.751	336.079	345.103	353.855	362.365	370.653	378.714	386.516	394.011	401.157	407.931	414.331	420.376
6.21846	7.41404	8.6797	10.0386	11.5265	13.17	14.9711	16.9082	18.9462	21.0491	23.1913	25.3643	27.5784	29.8537	32.2046	34.6334	37.133	39.692	42.3	44.9515	47.6379	50.3404	53.0423	55.7434	58.4583	61.2067	64.0077	66.8757	69.8162	72.8213	75.8695	78.9322	81.9806	84.9869	87.9257	90.7762	93.5254	96.1743	98.7444	101.288	103.896	106.696	109.825	113.403	117.505	122.147	127.306	132.941	139.016	145.517
-0.668731	-0.673547	-0.541628	-0.20836	0.399897	1.35804	2.72851	4.54177	6.78278	9.39809	12.3198	15.489	18.8662	22.4319	26.1849	30.1473	34.3684	38.9199	43.8827	49.3258	55.2824	61.7355	68.6231	75.8455	83.2656	90.7182	98.0281	105.025	111.567	117.573	123.014	127.9	132.263	136.165	139.692	142.944	146.012	148.978	151.913	154.897	158.024	161.407	165.159	169.37	174.095	179.366	185.201	191.596	198.515	205.885
-1.68712	-1.83148	-1.72509	-1.21312	-0.109171	1.79185	4.68828	8.73142	13.9771	20.3513	27.6487	35.5666	43.7584	51.8899	59.6875	66.9624	73.6031	79.5553	84.8064	89.3738	93.2975	96.6393	99.4875	101.959	104.199	106.378	108.686	111.327	114.496	118.361	123.029	128.534	134.828	141.789	149.25	157.037	164.995	172.994	180.933	188.732	196.33	203.677	210.74	217.486	223.887	229.92	235.582	240.905	245.948	250.787
-0.709332	-0.499792	-0.0923296	0.599255	1.65981	3.15733	5.12217	7.52892	10.2939	13.2921	16.382	19.4316	22.3407	25.0549	27.573	29.9512	32.2912	34.7134	37.3265	40.2073	43.3976	46.9109	50.74	54.8675	59.2722	63.9302	68.8105	73.8708	79.058	84.3064	89.5369	94.6617	99.5882	104.225	108.497	112.362	115.803	118.819	121.433	123.688	125.641	127.363	128.961	130.56	132.284	134.244	136.527	139.182	142.235	145.69
-0.557061	1.32536	3.29676	5.40063	7.64957	10.0278	12.5098	15.0874	17.7868	20.675	23.8627	27.49	31.691	36.5665	42.177	48.5458	55.6629	63.4905	71.9707	81.023	90.5367	100.375	110.386	120.402	130.254	139.785	148.872	157.451	165.515	173.112	180.338	187.317	194.172	201.011	207.916	214.944	222.125	229.465	236.949	244.553	252.245	259.987	267.741	275.472	283.167	290.836	298.495	306.149	313.792	321.415
-1.17138	-0.984712	-0.562303	0.228224	1.5268	3.46258	6.12826	9.55816	13.7188	18.5159	23.8242	29.5296	35.5556	41.8614	48.4295	55.2618	62.3693	69.7504	77.3808	85.2196	93.2114	101.278	109.312	117.189	124.782	131.993	138.765	145.094	151.026	156.647	162.077	167.466	172.961	178.677	184.693	191.05	197.762	204.812	212.172	219.81	227.698	235.811	244.139	252.683	261.445	270.42	279.588	288.925	298.414	308.036
-2.95283	-1.76862	-0.166148	2.08079	5.19229	9.34082	14.6198	21.0349	28.5096	36.9029	46.0434	55.7602	65.9038	76.3617	87.0665	97.9825	109.079	120.31	131.598	142.829	153.855	164.503	174.595	183.959	192.45	199.968	206.476	212.018	216.711	220.721	224.225	227.387	230.342	233.198	236.029	238.89	241.823	244.863	248.036	251.355	254.816	258.401	262.082	265.815	269.552	273.237	276.8	280.155	283.221	285.931
-2.21115	21.036	42.7588	61.8183	77.7618	90.6914	101.03	109.349	116.242	122.221	127.682	132.893	138.006	143.082	148.132	153.132	158.041	162.812	167.398	171.776	175.953	179.979	183.93	187.894	191.966	196.228	200.739	205.529	210.606	215.955	221.544	227.329	233.262	239.305	245.434	251.635	257.895	264.195	270.52	276.85	283.17	289.485	295.85	302.358	309.124	316.265	323.877	332.025	340.724	349.957
-1.22076	-1.04251	-0.611025	0.210575	1.56751	3.59434	6.38707	9.97791	14.3243	19.3116	24.7707	30.511	36.3554	42.1612	47.8305	53.316	58.62	63.7825	68.8724	73.9796	79.196	84.5966	90.2439	96.2033	102.545	109.326	116.573	124.27	132.363	140.752	149.305	157.881	166.36	174.664	182.759	190.654	198.393	206.048	213.685	221.355	229.082	236.87	244.713	252.61	260.569	268.597	276.721	284.984	293.447	302.189
-1.47035	-1.46352	-1.17324	-0.454312	0.858241	2.93219	5.9086	9.85931	14.7395	20.3569	26.3883	32.4499	38.1863	43.3309	47.7264	51.3129	54.1025	56.1581	57.5788	58.4828	58.9907	59.2199	59.2888	59.3196	59.4372	59.7671	60.4309	61.5418	63.2006	65.4882	68.4494	72.0806	76.3346	81.1294	86.3534	91.878	97.5792	103.354	109.128	114.857	120.528	126.168	131.829	137.571	143.44	149.457	155.625	161.944	168.418	175.056
-0.530544	-0.631057	-0.686686	-0.652203	-0.46901	-0.0664607	0.63345	1.70674	3.2116	5.17118	7.56903	10.3623	13.5064	16.9773	20.7788	24.9276	29.4344	34.2886	39.4504	44.8503	50.4023	56.0231	61.6367	67.1689	72.5543	77.7514	82.7496	87.5691	92.2554	96.8758	101.528	106.338	111.437	116.919	122.823	129.146	135.852	142.902	150.263	157.905	165.817	174.01	182.518	191.364	200.535	209.971	219.581	229.272	238.966	248.604
-0.757848	-0.796993	-0.715446	-0.441174	0.1107	1.03129	2.40515	4.29017	6.69171	9.54464	12.7232	16.0766	19.4741	22.8485	26.2209	29.6904	33.401	37.5018	42.1059	47.249	52.8593	58.7396	64.5556	69.824	73.9266	76.1669	75.866	72.4926	65.8359	56.2468	44.7953	32.9744	22.0554	12.7189	5.13665	-0.826589	-5.45501	-9.05057	-11.8338	-13.8664	-14.9898	-14.7868	-12.5619	-7.35051	2.01986	16.8116	38.162	66.7579	102.38	143.317
-2.26407	-2.30352	-1.95352	-0.994113	0.828618	3.77963	8.09507	13.9283	21.3004	30.0837	40.0282	50.8175	62.1311	73.6974	85.3191	96.8657	108.26	119.472	130.511	141.396	152.129	162.67	172.933	182.815	192.2	200.966	208.988	216.145	222.347	227.539	231.724	234.967	237.383	239.127	240.381	241.347	242.229	243.226	244.501	246.177	248.332	251.001	254.183	257.836	261.889	266.252	270.832	275.543	280.314	285.088
-1.01993	2.00389	5.19693	8.57424	12.1581	15.9756	20.0478	24.3692	28.8895	33.5204	38.17	42.7763	47.3212	51.8267	56.3445	60.9385	65.6656	70.5606	75.6258	80.8289	86.1102	91.3878	96.5615	101.529	106.207	110.549	114.543	118.196	121.536	124.613	127.487	130.218	132.867	135.504	138.214	141.082	144.18	147.579	151.349	155.543	160.182	165.253	170.706	176.463	182.423	188.48	194.539	200.518	206.355	212.014
-0.789348	-0.718527	-0.459629	0.0700925	0.959953	2.29367	4.12966	6.4747	9.26409	12.3716	15.6495	18.9658	22.2236	25.3678	28.3869	31.309	34.1969	37.1388	40.2318	43.5599	47.1769	51.0984	55.3054	59.7587	64.42	69.2667	74.2947	79.5148	84.9463	90.6064	96.496	102.588	108.819	115.088	121.26	127.179	132.681	137.603	141.8	145.175	147.687	149.351	150.207	150.314	149.743	148.59	146.982	145.068	143.011	140.988
-1.28073	-1.48849	-1.56032	-1.38583	-0.824659	0.288152	2.12879	4.85903	8.58859	13.3458	19.0825	25.7069	33.1164	41.2103	49.8799	58.9943	68.3956	77.9083	87.3594	96.5936	105.481	113.917	121.833	129.208	136.082	142.551	148.738	154.771	160.767	166.815	172.967	179.242	185.636	192.143	198.764	205.508	212.384	219.401	226.566	233.89	241.388	249.076	256.946	264.942	272.971	280.926	288.697	296.183	303.302	310.013
-0.744839	-0.903533	-1.00071	-0.974977	-0.745374	-0.212824	0.734048	2.20648	4.29547	7.04947	10.461	14.4667	18.9539	23.7746	28.7721	33.8093	38.7804	43.6092	48.249	52.6901	56.959	61.0987	65.147	69.1198	72.9977	76.7302	80.2621	83.5582	86.6082	89.4165	92.0002	94.393	96.6456	98.8193	100.982	103.204	105.559	108.119	110.948	114.101	117.627	121.566	125.948	130.784	136.066	141.768	147.848	154.257	160.938	167.837
[truncated: 51 more columns]
