# Supplementary material for: Distributions of plantar loads are altered when walking in anxiety-inducing virtual settings but not under cognitive demand
Source: PLoS One. 2026 Apr 20;21(4):e0345075. doi: 10.1371/journal.pone.0345075 (PMC13094994; doi:10.1371/journal.pone.0345075)
Supplement: S1 File — Study data is available here. (ZIP) [file pone.0345075.s001.zip › S1 File. Dataset/ProcRHeel_13STH.xlsx]

## Sheet: Sheet1
639.556	596.117	550.529	502.612	452.419	400.346	347.201	294.177	242.746	194.467	150.768	112.729	80.9302	55.4	35.684	21.0179	10.5262	3.36989	-1.18706	-3.7723	-4.92473	-5.0995	-4.65702	-3.85688	-2.86441	-1.76571	-0.58773	0.678835	2.05459	3.54443	5.10901	6.64623	8.00903	9.0617	9.72964	10.01	9.95593	9.653	9.19392	8.6575	8.09685	7.54094	7.00475	6.50038	6.04124	5.6353	5.27661	4.94574	4.61686	4.26523
138.054	122.988	107.586	92.014	76.6253	61.8655	48.169	35.8944	25.2989	16.5308	9.62536	4.50046	0.964364	-1.25163	-2.44457	-2.89609	-2.84457	-2.47291	-1.90759	-1.22511	-0.463056	0.365955	1.25831	2.20194	3.15771	4.04604	4.75799	5.20024	5.34123	5.21541	4.89147	4.44175	3.92805	3.39728	2.87986	2.39059	1.93507	1.51582	1.13443	0.795367	0.508368	0.281897	0.116804	0.00735527	-0.0552716	-0.0805717	-0.0772836	-0.0527597	-0.012954	0.0371259
662.703	626.3	588.066	547.75	505.11	460.009	412.536	363.116	312.589	262.194	213.435	167.873	126.89	91.4862	62.1586	38.9071	21.336	8.7914	0.47727	-4.46119	-6.8682	-7.51251	-7.03854	-5.94605	-4.59445	-3.22144	-1.96841	-0.9076	-0.067763	0.544682	0.936176	1.13109	1.17515	1.12159	1.01103	0.86488	0.696013	0.521232	0.359662	0.224501	0.121253	0.0503077	0.00914621	-0.00613736	7.50437e-05	0.0232996	0.0588729	0.101503	0.144573	0.1793
790.738	755.678	717.493	675.169	628.061	576.033	519.494	459.369	397.065	334.395	273.435	216.293	164.836	120.437	83.7986	54.8994	33.112	17.4356	6.73888	-0.0683335	-3.9502	-5.72277	-6.05812	-5.49353	-4.44241	-3.20815	-2.003	-0.967424	-0.180256	0.33804	0.616532	0.713141	0.690225	0.599535	0.478939	0.353934	0.239927	0.144722	0.0708436	0.0175217	-0.0177516	-0.0380696	-0.0463238	-0.0447343	-0.0346449	-0.016543	0.00973238	0.0446058	0.0882049	0.139621
426.853	376.852	326.81	277.623	230.308	185.951	145.592	110.07	79.9029	55.2175	35.7656	21.0241	10.3327	3.00132	-1.63244	-4.18008	-5.18966	-5.12847	-4.3669	-3.17589	-1.73973	-0.178892	1.42112	2.98092	4.40919	5.60531	6.48431	7.00834	7.19535	7.09985	6.79186	6.34563	5.82693	5.28097	4.73226	4.19434	3.67948	3.1997	2.75974	2.35334	1.96846	1.59591	1.23736	0.908198	0.629166	0.413591	0.262565	0.167649	0.114261	0.0838151
195.141	169.789	144.876	121.104	99.0781	79.2491	61.8722	47.0139	34.5899	24.4154	16.2657	9.91898	5.16565	1.79466	-0.419915	-1.71794	-2.33441	-2.47598	-2.30582	-1.93847	-1.44207	-0.845203	-0.147226	0.669133	1.62281	2.71698	3.91903	5.14554	6.2712	7.1696	7.76294	8.04485	8.06663	7.90874	7.65595	7.37765	7.11455	6.87632	6.64779	6.39929	6.10372	5.7529	5.35991	4.94744	4.53249	4.11584	3.68602	3.23552	2.76724	2.28637
433.068	390.038	345.958	301.178	256.336	212.356	170.367	131.552	96.9875	67.4761	43.4241	24.8043	11.2197	2.01379	-3.61928	-6.52958	-7.51617	-7.26202	-6.30626	-5.04394	-3.74167	-2.56077	-1.58253	-0.832121	-0.29895	0.0473614	0.245427	0.334413	0.349445	0.319358	0.266067	0.204979	0.14595	0.0944791	0.0528972	0.021431	-0.000918967	-0.0157019	-0.0245277	-0.028737	-0.0292005	-0.0262203	-0.019517	-0.00829601	0.00860259	0.0324541	0.0642783	0.104324	0.151393	0.202004
437.433	394.532	351.091	307.669	264.846	223.261	183.644	146.779	113.422	84.2011	59.5151	39.4646	23.8484	12.2463	4.1209	-1.12348	-4.10887	-5.43954	-5.65138	-5.17894	-4.34587	-3.37113	-2.38401	-1.44316	-0.556665	0.298288	1.15653	2.04653	2.97195	3.89279	4.70945	5.27086	5.43588	5.15868	4.51703	3.66372	2.75731	1.91646	1.20771	0.655671	0.257722	-0.00424144	-0.155229	-0.221357	-0.226404	-0.190182	-0.128201	-0.0522466	0.0284509	0.105716
374.891	327.783	280.863	235.108	191.514	151.078	114.723	83.1876	56.9036	35.929	19.9707	8.49025	0.811555	-3.80852	-6.12004	-6.81359	-6.46976	-5.53806	-4.33891	-3.07937	-1.87604	-0.780084	0.19792	1.06505	1.82535	2.46318	2.94225	3.23241	3.34059	3.30718	3.17803	2.98675	2.75312	2.48691	2.19268	1.87547	1.54582	1.21885	0.909885	0.634367	0.407174	0.236982	0.124068	0.0629792	0.0450786	0.0599042	0.0956698	0.139075	0.1747	0.184253
708.637	663.051	614.853	563.651	509.363	452.31	393.283	333.562	274.845	219.074	168.168	123.701	86.6194	57.1075	34.6739	18.3962	7.18147	-0.0448658	-4.23914	-6.21091	-6.62884	-6.02724	-4.80939	-3.25864	-1.5611	0.163682	1.82846	3.34959	4.64099	5.63369	6.29599	6.63501	6.68693	6.50885	6.17055	5.74007	5.27125	4.79994	4.34144	3.89274	3.44781	3.00906	2.58154	2.16552	1.75951	1.3687	1.01007	0.706761	0.475441	0.3199
73.3799	62.7101	52.2462	42.3103	33.1565	24.9644	17.8548	11.9068	7.15654	3.57827	1.06869	-0.540931	-1.44967	-1.85292	-1.92099	-1.78867	-1.55228	-1.27155	-0.974046	-0.660865	-0.312867	0.102562	0.623864	1.28615	2.1098	3.08628	4.16063	5.21979	6.11523	6.7256	7.00843	6.99769	6.76951	6.41212	6.00534	5.60842	5.25523	4.95007	4.67008	4.38082	4.05251	3.66907	3.2337	2.76717	2.29769	1.85338	1.45913	1.12816	0.856867	0.634893
759.328	720.836	679.921	636.065	588.887	538.273	484.486	428.229	370.639	313.209	257.646	205.686	158.878	118.371	84.759	58.0189	37.5952	22.5969	12.0149	4.88447	0.368393	-2.22139	-3.42898	-3.66686	-3.23622	-2.35139	-1.16053	0.234702	1.75508	3.31505	4.80136	6.08398	7.05858	7.68021	7.96309	7.95719	7.72141	7.30951	6.77116	6.15686	5.51564	4.88793	4.30222	3.77171	3.29012	2.83975	2.40526	1.9769	1.55015	1.12821
511.05	479.182	445.768	410.646	373.802	335.441	296.009	256.188	216.849	178.987	143.607	111.615	83.7026	60.2485	41.2672	26.4579	15.3262	7.31065	1.86144	-1.53758	-3.37078	-4.08332	-4.05978	-3.60716	-2.9518	-2.24637	-1.58199	-1.00211	-0.516108	-0.111298	0.236673	0.555087	0.866519	1.18188	1.49365	1.77065	1.96232	2.02029	1.92604	1.70066	1.39251	1.05711	0.740099	0.469344	0.256739	0.103614	0.00523985	-0.0458887	-0.0579024	-0.0383965
427.451	391.686	354.629	316.411	277.411	238.257	199.786	162.977	128.862	98.3622	72.1159	50.3754	33.0286	19.7076	9.91722	3.11993	-1.23127	-3.68108	-4.74589	-4.87789	-4.44003	-3.69891	-2.83093	-1.93585	-1.05404	-0.184896	0.694554	1.61102	2.57606	3.56669	4.51247	5.30643	5.8464	6.08093	6.02255	5.72844	5.27773	4.75169	4.21636	3.71716	3.27975	2.90968	2.59587	2.31789	2.05287	1.7816	1.49439	1.19656	0.908997	0.658182
364.051	330.028	295.543	261.001	226.857	193.634	161.93	132.372	105.547	81.9025	61.6795	44.8872	31.3285	20.6754	12.5525	6.58496	2.41077	-0.314649	-1.91488	-2.68804	-2.89552	-2.74859	-2.40193	-1.95484	-1.45736	-0.919005	-0.319048	0.381957	1.22909	2.25773	3.47523	4.83974	6.24441	7.52991	8.53973	9.18609	9.47152	9.4611	9.24466	8.90994	8.52469	8.13038	7.74694	7.38098	7.03294	6.69746	6.35951	6.00086	5.6133	5.19797
413.263	367.975	322.575	277.84	234.572	193.619	155.843	122.027	92.7381	68.2172	48.3509	32.7408	20.8263	12.0047	5.70934	1.43975	-1.23952	-2.70928	-3.29841	-3.27839	-2.85679	-2.17635	-1.32222	-0.335402	0.769571	1.98394	3.28124	4.59463	5.8114	6.80295	7.47739	7.81395	7.85409	7.66584	7.31624	6.8649	6.36515	5.85865	5.36824	4.89929	4.44887	4.01602	3.60843	3.23899	2.91429	2.62857	2.3669	2.11139	1.84689	1.56662
601.977	575.507	546.65	514.68	479.35	440.895	399.946	357.403	314.296	271.683	230.575	191.876	156.348	124.583	96.9773	73.6814	54.5777	39.306	27.3571	18.1867	11.2962	6.26316	2.73649	0.423321	-0.918654	-1.48926	-1.45627	-0.960056	-0.115769	0.97771	2.22109	3.49944	4.68651	5.67126	6.38459	6.80936	6.97197	6.92311	6.71911	6.41023	6.03579	5.6205	5.17211	4.68583	4.15368	3.57408	2.95571	2.31215	1.65482	0.988191
238.059	207.85	178.015	149.295	122.341	97.6891	75.746	56.7632	40.8212	27.8383	17.6051	9.83831	4.22737	0.442222	-1.87379	-3.08638	-3.53401	-3.49925	-3.19665	-2.77575	-2.33379	-1.92938	-1.59272	-1.33387	-1.14969	-1.02927	-0.9579	-0.919738	-0.899497	-0.883415	-0.859823	-0.819611	-0.756817	-0.669533	-0.561289	-0.441875	-0.324733	-0.221362	-0.137867	-0.0754698	-0.032237	-0.00442549	0.0125622	0.0235387	0.0331173	0.0454313	0.0638889	0.0908788	0.127353	0.172244
270.801	247.677	223.975	199.87	175.599	151.498	128.003	105.622	84.8829	66.2444	50.017	36.3207	25.1024	16.1978	9.38718	4.42216	1.0306	-1.0795	-2.20755	-2.63686	-2.6119	-2.32639	-1.92179	-1.49177	-1.08975	-0.737422	-0.432981	-0.158584	0.113043	0.412521	0.767745	1.19727	1.70259	2.25933	2.81254	3.28616	3.61061	3.75113	3.71367	3.53268	3.25948	2.95034	2.64897	2.37354	2.12038	1.87983	1.6482	1.42779	1.22042	1.025
587.201	545.263	501.189	454.784	406.195	355.979	305.098	254.85	206.737	162.275	122.77	89.0936	61.5585	39.9395	23.6302	11.8393	3.74956	-1.39669	-4.27301	-5.46947	-5.48637	-4.72096	-3.46396	-1.91218	-0.192892	1.60498	3.39516	5.06534	6.48414	7.54766	8.21863	8.52263	8.5192	8.2773	7.86083	7.32286	6.70658	6.04621	5.36986	4.70575	4.08125	3.51236	2.99488	2.51019	2.04443	1.60167	1.19875	0.849591	0.552869	0.290073
[truncated: 51 more columns]
