# Supplementary material for: Distributions of plantar loads are altered when walking in anxiety-inducing virtual settings but not under cognitive demand
Source: PLoS One. 2026 Apr 20;21(4):e0345075. doi: 10.1371/journal.pone.0345075 (PMC13094994; doi:10.1371/journal.pone.0345075)
Supplement: S1 File — Study data is available here. (ZIP) [file pone.0345075.s001.zip › S1 File. Dataset/ProcRMed_07STH.xlsx]

## Sheet: Sheet1
-1.0874	-1.50612	-1.93138	-2.28733	-2.45818	-2.28213	-1.54965	-0.00968335	2.61267	6.58767	12.1449	19.4322	28.4807	39.1938	51.3619	64.693	78.8417	93.4184	107.991	122.099	135.282	147.11	157.235	165.461	171.782	176.38	179.6	181.899	183.794	185.774	188.209	191.275	194.928	198.945	202.997	206.738	209.892	212.307	213.969	214.968	215.46	215.63	215.684	215.833	216.261	217.082	218.345	220.056	222.225	224.891
-1.06087	-1.58897	-2.1805	-2.7707	-3.2489	-3.4474	-3.13342	-2.0076	0.285716	4.13186	9.90629	17.9288	28.4101	41.4036	56.7888	74.2847	93.4728	113.834	134.795	155.774	176.201	195.529	213.25	228.93	242.259	253.103	261.539	267.842	272.433	275.817	278.523	281.024	283.661	286.594	289.819	293.219	296.625	299.878	302.863	305.529	307.887	309.998	311.955	313.862	315.811	317.857	319.997	322.173	324.292	326.276
-0.64671	-0.924085	-1.21865	-1.48729	-1.66173	-1.64361	-1.30185	-0.474323	1.02328	3.37773	6.74537	11.2126	16.7681	23.3025	30.6402	38.5901	46.9825	55.6663	64.4866	73.2842	81.9259	90.3417	98.5431	106.618	114.718	123.035	131.761	141.047	150.976	161.542	172.65	184.113	195.677	207.062	218.001	228.25	237.592	245.842	252.844	258.487	262.692	265.398	266.561	266.155	264.173	260.637	255.633	249.348	242.086	234.237
-0.196041	-0.418227	-0.714804	-1.08291	-1.50392	-1.93594	-2.30548	-2.49906	-2.35657	-1.66883	-0.182901	2.38016	6.29153	11.7691	18.9309	27.7591	38.0957	49.6758	62.1684	75.2111	88.4353	101.477	113.987	125.641	136.156	145.307	152.94	158.973	163.371	166.141	167.334	167.037	165.378	162.534	158.745	154.308	149.543	144.749	140.188	136.084	132.623	129.948	128.149	127.252	127.224	127.973	129.364	131.222	133.355	135.572
-0.833409	-1.17448	-1.52699	-1.83441	-2.00875	-1.92515	-1.41959	-0.292306	1.67957	4.71571	8.99167	14.5947	21.4899	29.5052	38.3491	47.6783	57.1926	66.7041	76.1557	85.6107	95.2328	105.249	115.89	127.327	139.64	152.811	166.737	181.233	196.041	210.839	225.251	238.898	251.464	262.726	272.537	280.791	287.404	292.316	295.494	296.921	296.58	294.452	290.535	284.88	277.637	269.077	259.577	249.595	239.659	230.329
-0.799756	-1.05627	-1.34834	-1.61732	-1.77668	-1.7072	-1.25073	-0.203785	1.6769	4.65173	8.96466	14.8015	22.2476	31.2589	41.6591	53.1629	65.4227	78.0844	90.8339	103.421	115.677	127.527	138.975	150.077	160.898	171.485	181.863	192.025	201.933	211.528	220.739	229.501	237.76	245.491	252.704	259.442	265.771	271.77	277.527	283.126	288.621	294.038	299.381	304.634	309.755	314.669	319.275	323.446	327.04	329.903
-0.0124873	-0.0646067	-0.139576	-0.24008	-0.365608	-0.510361	-0.660684	-0.792192	-0.866833	-0.830511	-0.612023	-0.124729	0.72939	2.05821	3.98022	6.61911	10.0921	14.5037	19.9503	26.5188	34.2708	43.224	53.3457	64.5471	76.6653	89.4514	102.593	115.755	128.62	140.912	152.415	162.989	172.576	181.192	188.92	195.882	202.205	207.979	213.252	218.044	222.382	226.301	229.849	233.07	236.015	238.762	241.416	244.104	246.945	250.013
-0.906722	-1.24295	-1.57252	-1.83148	-1.92368	-1.71652	-1.04052	0.30458	2.53633	5.86813	10.4768	16.4676	23.855	32.5647	42.4486	53.3147	64.9558	77.1583	89.6865	102.256	114.536	126.199	136.988	146.747	155.409	162.957	169.4	174.769	179.15	182.679	185.55	188.018	190.38	192.934	195.926	199.504	203.691	208.418	213.563	219.009	224.66	230.441	236.287	242.143	247.969	253.733	259.413	264.998	270.496	275.924
1.06594	0.497294	-0.0468394	-0.505387	-0.803379	-0.853656	-0.554905	0.208281	1.55791	3.60583	6.43158	10.0665	14.4922	19.6444	25.4168	31.6836	38.3417	45.3444	52.7073	60.4876	68.7537	77.5664	86.9683	96.9723	107.558	118.675	130.248	142.189	154.397	166.764	179.171	191.496	203.597	215.317	226.509	237.062	246.906	256.007	264.35	271.944	278.81	284.984	290.51	295.428	299.781	303.638	307.096	310.278	313.305	316.289
-0.775717	-1.06586	-1.35536	-1.58927	-1.68496	-1.5281	-0.971813	0.15858	2.05184	4.88594	8.79857	13.8652	20.0854	27.3696	35.5364	44.3443	53.5484	62.9447	72.3873	81.7934	91.1428	100.465	109.818	119.262	128.838	138.546	148.346	158.171	167.933	177.54	186.909	195.984	204.741	213.163	221.218	228.843	235.949	242.443	248.256	253.366	257.779	261.515	264.591	267.021	268.822	269.997	270.536	270.419	269.636	268.198
-0.533965	-0.463573	-0.331119	-0.0934793	0.298905	0.901605	1.77777	2.99446	4.6137	6.68549	9.24419	12.3102	15.892	19.9774	24.5207	29.4394	34.6228	39.9522	45.3373	50.7561	56.2682	61.9965	68.0961	74.7282	82.039	90.1375	99.0713	108.818	119.286	130.311	141.685	153.196	164.683	176.056	187.295	198.442	209.601	220.906	232.481	244.395	256.623	269.047	281.491	293.752	305.621	316.89	327.379	336.937	345.451	352.864
-1.01555	-1.39282	-1.77125	-2.07823	-2.2048	-2.00055	-1.27267	0.207641	2.68747	6.40481	11.5607	18.2922	26.6437	36.5563	47.8906	60.4682	74.1037	88.6247	103.885	119.767	136.176	153.032	170.255	187.742	205.364	222.97	240.396	257.474	274.043	289.969	305.14	319.46	332.826	345.145	356.359	366.464	375.495	383.526	390.657	397.01	402.718	407.928	412.778	417.368	421.743	425.902	429.805	433.396	436.616	439.423
-0.936675	-1.35837	-1.81243	-2.23833	-2.5377	-2.56651	-2.13054	-0.986413	1.15308	4.61002	9.71813	16.7735	25.9713	37.3531	50.7866	65.9887	82.5732	100.086	118.033	135.908	153.236	169.6	184.653	198.137	209.898	219.898	228.235	235.139	240.96	246.118	251.042	256.098	261.522	267.394	273.648	280.121	286.586	292.799	298.532	303.598	307.87	311.297	313.919	315.843	317.225	318.252	319.126	320.048	321.203	322.746
-0.230892	-0.0733098	0.148726	0.473842	0.936341	1.55877	2.34343	3.27306	4.32698	5.49841	6.80027	8.2624	9.92857	11.8602	14.1463	16.909	20.2941	24.4472	29.4915	35.5042	42.4984	50.4216	59.1547	68.5035	78.2096	87.9952	97.6105	106.857	115.598	123.772	131.418	138.668	145.723	152.813	160.173	168.001	176.438	185.544	195.269	205.451	215.846	226.171	236.141	245.48	253.955	261.41	267.798	273.178	277.69	281.521
-0.677683	-1.01165	-1.36797	-1.70646	-1.9584	-2.02028	-1.7498	-0.965536	0.555632	3.08213	6.91082	12.3261	19.5645	28.7949	40.0971	53.4404	68.6765	85.5443	103.685	122.671	142.048	161.372	180.249	198.355	215.447	231.359	245.993	259.324	271.395	282.295	292.138	301.026	309.037	316.227	322.629	328.269	333.174	337.377	340.906	343.779	345.999	347.559	348.448	348.661	348.213	347.148	345.556	343.577	341.392	339.214
-0.412805	-0.454628	-0.463314	-0.399246	-0.213928	0.14801	0.744745	1.63532	2.88332	4.56007	6.74083	9.49158	12.8497	16.8122	21.3394	26.369	31.8247	37.6086	43.5913	49.6157	55.513	61.128	66.3391	71.0598	75.2268	78.792	81.7208	83.9981	85.6525	86.7818	87.5467	88.1386	88.7542	89.5884	90.8293	92.642	95.148	98.4045	102.391	107.018	112.148	117.627	123.307	129.062	134.803	140.478	146.075	151.617	157.164	162.811
-0.172284	0.0886718	0.337621	0.572449	0.80442	1.05824	1.369	1.77298	2.30448	3.00242	3.91843	5.12171	6.69899	8.74829	11.3647	14.6214	18.5573	23.1702	28.3975	34.0951	40.0515	46.0339	51.8323	57.2866	62.3017	66.8435	70.914	74.5226	77.6657	80.3217	82.4752	84.1593	85.4863	86.6505	87.9142	89.5833	91.9768	95.3888	100.042	106.049	113.407	122.008	131.653	142.075	152.966	164.018	174.939	185.469	195.385	204.529
-0.242195	-0.492803	-0.826516	-1.23759	-1.7021	-2.16958	-2.55391	-2.7243	-2.49853	-1.64122	0.128696	3.11785	7.62943	13.9237	22.1643	32.3624	44.3417	57.7531	72.146	87.052	102.043	116.756	130.887	144.191	156.483	167.645	177.609	186.341	193.83	200.089	205.156	209.094	211.988	213.97	215.221	215.986	216.571	217.334	218.647	220.836	224.118	228.572	234.126	240.594	247.716	255.204	262.781	270.201	277.269	283.849
-0.152722	-0.436353	-0.83415	-1.35201	-1.977	-2.6667	-3.33653	-3.84609	-3.98639	-3.47137	-1.93839	1.03647	5.90159	13.0732	22.8628	35.388	50.5024	67.8051	86.7258	106.617	126.816	146.687	165.638	183.14	198.752	212.14	223.081	231.461	237.259	240.542	241.501	240.489	238.023	234.739	231.319	228.409	226.516	225.917	226.62	228.395	230.846	233.491	235.834	237.433	237.951	237.172	234.969	231.281	226.1	219.452
-0.121567	-0.174262	-0.226797	-0.27156	-0.296244	-0.283059	-0.208428	-0.0435462	0.24367	0.68498	1.31029	2.15268	3.25605	4.67615	6.46646	8.65357	11.221	14.1109	17.2334	20.4774	23.7267	26.8794	29.8582	32.6161	35.1395	37.4461	39.5767	41.58	43.4965	45.3599	47.2183	49.1547	51.2903	53.7704	56.7422	60.3336	64.6437	69.7333	75.6006	82.1646	89.2816	96.7745	104.458	112.157	119.713	127.005	133.957	140.548	146.792	152.711
-1.09148	-1.40114	-1.65628	-1.77273	-1.63309	-1.08577	0.0503522	1.97253	4.87089	8.8992	14.1447	20.6003	28.1518	36.5993	45.7064	55.2488	65.0475	74.99	85.0338	95.1906	105.497	115.982	126.643	137.437	148.276	159.038	169.609	179.903	189.867	199.462	208.65	217.387	225.616	233.29	240.389	246.942	253.043	258.843	264.538	270.327	276.38	282.79	289.556	296.586	303.721	310.772	317.552	323.902	329.702	334.88
-0.198643	-0.309029	-0.443466	-0.589669	-0.725974	-0.818548	-0.818885	-0.659039	-0.240351	0.57846	1.98047	4.17346	7.36401	11.7285	17.383	24.3583	32.5855	41.8955	52.0328	62.6817	73.5024	84.1763	94.4441	104.133	113.179	121.624	129.583	137.196	144.591	151.848	158.984	165.945	172.624	178.903	184.696	189.972	194.765	199.158	203.275	207.245	211.184	215.177	219.266	223.454	227.699	231.919	235.995	239.788	243.164	246.027
-0.0278713	-0.0882609	-0.17427	-0.287552	-0.425808	-0.580433	-0.733714	-0.855762	-0.901608	-0.809111	-0.498631	0.124212	1.16087	2.70694	4.83922	7.60822	11.031	15.0751	19.6346	24.5195	29.4826	34.2709	38.6696	42.5298	45.7748	48.3764	50.323	51.609	52.2455	52.2748	51.7694	50.8224	49.5379	48.0268	46.4036	44.7849	43.2964	42.0722	41.2314	40.849	40.9431	41.4831	42.3947	43.5569	44.8113	45.9942	46.9686	47.6452	47.9913	48.0359
-0.0824342	-0.168705	-0.282423	-0.421844	-0.579044	-0.737085	-0.866894	-0.924259	-0.846098	-0.542563	0.113615	1.28555	3.14763	5.85568	9.53406	14.2674	20.0743	26.874	34.4759	42.5972	50.8957	59.0158	66.6352	73.4969	79.435	84.3931	88.419	91.6308	94.1857	96.2662	98.0695	99.7809	101.539	103.417	105.439	107.596	109.878	112.288	114.849	117.586	120.517	123.648	126.989	130.55	134.329	138.297	142.399	146.568	150.735	154.846
-1.02324	-1.15031	-1.17168	-0.994363	-0.502983	0.435043	1.95824	4.19562	7.24737	11.1598	15.9039	21.3688	27.3695	33.673	40.0515	46.3473	52.5152	58.6311	64.8716	71.4675	78.643	86.5645	95.3059	104.828	114.976	125.508	136.128	146.533	156.452	165.695	174.177	181.933	189.098	195.859	202.394	208.818	215.159	221.346	227.229	232.614	237.304	241.14	244.015	245.871	246.669	246.359	244.873	242.157	238.221	233.182
-0.600145	-0.817474	-1.03179	-1.20062	-1.26016	-1.12242	-0.674889	0.215305	1.69044	3.88352	6.89677	10.7873	15.5651	21.1996	27.6343	34.8077	42.6815	51.2614	60.5981	70.7722	81.8764	93.987	107.125	121.224	136.122	151.556	167.186	182.634	197.523	211.513	224.325	235.784	245.834	254.531	262.014	268.469	274.091	279.063	283.55	287.691	291.58	295.276	298.815	302.226	305.523	308.714	311.803	314.784	317.632	320.306
-0.29195	-0.445567	-0.625684	-0.813619	-0.977387	-1.06808	-1.01695	-0.734314	-0.110853	0.979236	2.67346	5.11857	8.46642	12.8541	18.3717	25.0333	32.7598	41.377	50.6263	60.1909	69.7379	78.9681	87.652	95.6479	102.903	109.456	115.44	121.077	126.649	132.467	138.835	146.018	154.202	163.449	173.654	184.542	195.715	206.73	217.169	226.69	235.065	242.169	247.975	252.542	256.02	258.638	260.684	262.462	264.246	266.245
[truncated: 51 more columns]
