# Supplementary material for: Distributions of plantar loads are altered when walking in anxiety-inducing virtual settings but not under cognitive demand
Source: PLoS One. 2026 Apr 20;21(4):e0345075. doi: 10.1371/journal.pone.0345075 (PMC13094994; doi:10.1371/journal.pone.0345075)
Supplement: S1 File — Study data is available here. (ZIP) [file pone.0345075.s001.zip › S1 File. Dataset/ProcRMed_39DTL.xlsx]

## Sheet: Sheet1
-0.00998767	-0.0475416	-0.102523	-0.17666	-0.26932	-0.375956	-0.486228	-0.58186	-0.634499	-0.603984	-0.437687	-0.0718089	0.56433	1.53989	2.91135	4.71004	6.9291	9.51913	12.4011	15.4852	18.6793	21.8889	25.0242	28.0168	30.8314	33.4663	35.9405	38.2777	40.4966	42.6122	44.641	46.5979	48.4938	50.3401	52.1609	53.998	55.9042	57.928	60.1066	62.4654	65.0159	67.7592	70.6953	73.8278	77.1604	80.6995	84.4611	88.4671	92.7285	97.2322
-0.362689	-0.481456	-0.582214	-0.638798	-0.613408	-0.455809	-0.104386	0.509998	1.4612	2.82884	4.69526	7.13333	10.1905	13.8735	18.1365	22.8791	27.9602	33.2237	38.5281	43.7632	48.8456	53.706	58.2868	62.546	66.4553	69.9993	73.1771	75.9989	78.4794	80.6389	82.5145	84.164	85.6547	87.0555	88.4318	89.8352	91.2932	92.8077	94.3594	95.9144	97.4417	98.934	100.417	101.942	103.572	105.379	107.431	109.781	112.468	115.522
-0.326217	-0.462257	-0.603407	-0.727752	-0.800988	-0.774138	-0.582507	-0.147101	0.620387	1.80958	3.50494	5.78239	8.69729	12.261	16.4286	21.1103	26.1883	31.5297	36.9985	42.4639	47.8035	52.9091	57.6989	62.1262	66.1762	69.8508	73.1508	76.0714	78.6117	80.7868	82.6382	84.2381	85.6821	87.0708	88.4943	90.0182	91.6684	93.4256	95.2376	97.0449	98.8073	100.515	102.18	103.819	105.453	107.101	108.787	110.545	112.432	114.516
-0.625194	-0.557131	-0.388481	-0.051621	0.527302	1.42036	2.68736	4.36622	6.46259	8.94309	11.7398	14.7623	17.9148	21.1117	24.2844	27.3795	30.3524	33.1595	35.7635	38.1432	40.2902	42.1996	43.8695	45.3063	46.5267	47.5526	48.4095	49.1356	49.7906	50.4512	51.198	52.1076	53.2512	54.6906	56.4732	58.6296	61.1783	64.1346	67.521	71.3714	75.7263	80.6189	86.0583	92.0213	98.4601	105.318	112.546	120.109	127.979	136.131
-0.500723	-0.636249	-0.743966	-0.784803	-0.704884	-0.435214	0.105943	1.00651	2.34809	4.18622	6.52856	9.32525	12.4796	15.8709	19.3778	22.8975	26.3568	29.7085	32.9195	35.9662	38.8299	41.4867	43.9067	46.0722	47.9936	49.7017	51.2336	52.6314	53.9431	55.2165	56.4979	57.8412	59.3109	60.9748	62.8964	65.134	67.7422	70.7688	74.2481	78.1989	82.6242	87.5017	92.7755	98.3674	104.206	110.248	116.477	122.899	129.525	136.368
-0.489809	2.58336	5.71572	8.87935	12.0545	15.2151	18.3238	21.334	24.1948	26.8644	29.3259	31.5951	33.7166	35.75	37.7632	39.8285	42.0145	44.3767	46.9588	49.8009	52.9383	56.3885	60.1464	64.1879	68.4728	72.955	77.5951	82.3652	87.2428	92.2003	97.1989	102.194	107.148	112.036	116.854	121.612	126.322	130.984	135.578	140.079	144.47	148.738	152.873	156.874	160.745	164.5	168.156	171.74	175.298	178.879
-0.436296	-0.555194	-0.649979	-0.686689	-0.618376	-0.384894	0.084995	0.867948	2.03536	3.63596	5.67486	8.10518	10.844	13.7951	16.8584	19.9361	22.9468	25.8391	28.5897	31.1893	33.6299	35.9065	38.0211	39.9774	41.7756	43.4153	44.9011	46.2526	47.5128	48.7425	50.0043	51.3552	52.8458	54.5185	56.4042	58.5256	60.9024	63.5562	66.5115	69.7872	73.3862	77.2962	81.4974	85.9701	90.6953	95.6511	100.814	106.169	111.71	117.431
-0.774877	-0.736243	-0.523422	-0.0578098	0.7473	1.976	3.69178	5.91272	8.59148	11.6196	14.8594	18.1832	21.4982	24.7515	27.9183	30.9882	33.9615	36.8525	39.6811	42.4571	45.1787	47.8377	50.4118	52.8464	55.0399	56.8388	58.0405	58.4043	57.6702	55.582	51.9247	46.5937	39.7116	31.7604	23.5526	15.9259	9.42235	4.23294	0.312451	-2.50857	-4.43982	-5.66891	-6.31925	-6.42221	-5.9039	-4.58369	-2.18668	1.62514	7.19958	14.8087
6.92453	11.5222	16.1114	20.613	24.9302	28.9561	32.6021	35.8183	38.5937	40.9512	42.9478	44.6686	46.2092	47.6627	49.1156	50.6464	52.3187	54.1722	56.2197	58.4541	60.8577	63.4046	66.0575	68.768	71.4795	74.1362	76.696	79.1359	81.4537	83.6691	85.825	87.9828	90.2112	92.5738	95.1254	97.9101	100.958	104.286	107.91	111.835	116.049	120.525	125.23	130.13	135.197	140.41	145.751	151.196	156.725	162.315
-0.203257	-0.312666	-0.439328	-0.571298	-0.687407	-0.754701	-0.726315	-0.540547	-0.122223	0.612509	1.74638	3.34664	5.45126	8.05955	11.1263	14.5637	18.2567	22.0884	25.9585	29.7868	33.5061	37.0555	40.3834	43.4503	46.2269	48.6967	50.8593	52.7266	54.3181	55.6699	56.8431	57.9201	58.9963	60.1723	61.5405	63.166	65.073	67.2482	69.6485	72.2089	74.851	77.4961	80.0773	82.545	84.8623	87.0024	88.9569	90.7403	92.3835	93.928
-0.441015	-0.581144	-0.708308	-0.789567	-0.777679	-0.609892	-0.208814	0.513235	1.64469	3.25856	5.39116	8.02515	11.0893	14.4755	18.0595	21.7174	25.3349	28.8167	32.0991	35.1551	37.9903	40.6394	43.1623	45.6229	48.0675	50.5205	52.9915	55.4872	58.0284	60.6566	63.4223	66.3655	69.5051	72.8441	76.3822	80.1185	84.0413	88.1177	92.2961	96.5213	100.754	104.987	109.237	113.543	117.933	122.408	126.944	131.506	136.055	140.57
-0.710559	-0.721357	-0.590463	-0.250078	0.377633	1.37245	2.80193	4.69983	7.04642	9.77121	12.7784	15.9738	19.2863	22.6788	26.1418	29.6793	33.3003	37.0108	40.8024	44.6517	48.5295	52.4115	56.2834	60.1391	63.9799	67.8147	71.6521	75.485	79.2869	83.0254	86.6872	90.292	93.8886	97.5429	101.329	105.31	109.519	113.944	118.543	123.264	128.069	132.927	137.819	142.732	147.677	152.677	157.749	162.894	168.09	173.298
-0.287572	-0.402387	-0.520929	-0.623343	-0.679036	-0.644882	-0.464527	-0.0697013	0.615274	1.6644	3.1346	5.0452	7.36502	10.0242	12.9428	16.0449	19.2535	22.4883	25.67	28.7184	31.5528	34.0991	36.2999	38.1204	39.5527	40.6122	41.3302	41.7542	41.95	41.9961	41.9781	41.9811	42.0793	42.3295	42.7714	43.4327	44.336	45.497	46.9221	48.6148	50.579	52.8116	55.2965	58.0135	60.9543	64.1295	67.5639	71.2896	75.3372	79.728
-0.124349	-0.188685	-0.261684	-0.335877	-0.398324	-0.429185	-0.400595	-0.276318	-0.0127605	0.437818	1.12123	2.07368	3.31824	4.8669	6.71838	8.85156	11.2292	13.8091	16.547	19.3904	22.2729	25.1181	27.8549	30.4239	32.7755	34.8742	36.7068	38.2792	39.6043	40.7034	41.6198	42.4228	43.198	44.0417	45.0593	46.3564	48.0228	50.1223	52.6873	55.7215	59.208	63.1203	67.4228	72.0681	77.0064	82.2022	87.64	93.3181	99.2384	105.398
-0.335211	-0.415096	-0.47127	-0.476748	-0.395267	-0.181535	0.216605	0.853012	1.77439	3.01044	4.56919	6.4376	8.58132	10.9496	13.4905	16.1642	18.9432	21.8053	24.7291	27.6949	30.6867	33.6842	36.6562	39.5605	42.3492	44.9816	47.4368	49.7149	51.8335	53.8246	55.7268	57.5774	59.4112	61.2691	63.2066	65.2916	67.5886	70.1436	72.985	76.13	79.5828	83.3343	87.3705	91.6761	96.2374	101.055	106.159	111.608	117.471	123.806
-0.112563	-0.173524	-0.243957	-0.317294	-0.381844	-0.419369	-0.403903	-0.301227	-0.0696077	0.337527	0.966206	1.8528	3.01144	4.42416	6.0464	7.82878	9.73178	11.7195	13.7558	15.8122	17.873	19.9294	21.9719	23.9838	25.9488	27.8633	29.7356	31.5805	33.4145	35.2523	37.1092	39.0076	40.976	43.0461	45.2537	47.6433	50.2653	53.1646	56.3724	59.9049	63.7688	67.9677	72.5038	77.3776	82.5947	88.17	94.1109	100.399	106.989	113.821
-0.436389	-0.534098	-0.600726	-0.600533	-0.485941	-0.198078	0.330228	1.16764	2.37274	3.98142	5.99838	8.39627	11.1257	14.1287	17.3453	20.7153	24.1748	27.6537	31.0833	34.4047	37.5642	40.5113	43.2065	45.6291	47.7806	49.6828	51.3722	52.8935	54.2951	55.6213	56.9056	58.1769	59.4722	60.8361	62.3118	63.9417	65.7801	67.9012	70.3852	73.2927	76.6501	80.4486	84.6431	89.1622	93.9356	98.9172	104.086	109.432	114.957	120.675
-0.556193	-0.694505	-0.796748	-0.818499	-0.699569	-0.364199	0.27566	1.31241	2.82815	4.87296	7.44723	10.5046	13.9685	17.7387	21.6951	25.7157	29.6949	33.549	37.218	40.6705	43.8996	46.9131	49.7293	52.3785	54.8967	57.3178	59.6791	62.0295	64.4179	66.8747	69.4081	72.0128	74.6767	77.3914	80.1608	83.0009	85.9443	89.0486	92.3892	96.043	100.079	104.549	109.475	114.852	120.661	126.888	133.521	140.539	147.905	155.579
6.85225	10.4452	14.0773	17.6994	21.2664	24.7317	28.0435	31.1461	33.9822	36.494	38.6212	40.2994	41.4721	42.1128	42.2406	41.9154	41.2167	40.2291	39.042	37.7485	36.4345	35.1727	34.0234	33.0376	32.2553	31.7034	31.3957	31.3385	31.5373	31.998	32.7227	33.7039	34.9267	36.3852	38.0998	40.1228	42.5272	45.3951	48.8122	52.858	57.5907	63.0405	69.214	76.0847	83.5797	91.5774	99.9124	108.388	116.807	125.001
-0.179329	-0.249839	-0.321737	-0.382639	-0.413558	-0.387818	-0.270661	-0.0201756	0.409732	1.06348	1.97423	3.15179	4.57612	6.20863	8.01641	9.9835	12.0992	14.3432	16.6847	19.0934	21.5526	24.0641	26.642	29.302	32.049	34.8725	37.7541	40.6782	43.64	46.6469	49.7122	52.8514	56.0838	59.4353	62.9317	66.5845	70.3827	74.2993	78.3022	82.36	86.4405	90.5123	94.5481	98.5263	102.429	106.248	109.977	113.61	117.134	120.545
-0.392664	-0.505925	-0.601299	-0.648618	-0.605665	-0.417634	-0.0185879	0.663896	1.69943	3.1398	5.0017	7.25677	9.83884	12.6683	15.6749	18.7989	21.977	25.1424	28.2356	31.2078	34.0182	36.6391	39.0601	41.2796	43.301	45.1358	46.8053	48.3386	49.7767	51.1751	52.5979	54.1119	55.7811	57.6577	59.7779	62.1665	64.8502	67.871	71.2848	75.1447	79.4862	84.3231	89.6449	95.4192	101.599	108.139	115.013	122.213	129.74	137.599
1.39905	8.07553	14.8888	21.8185	28.8022	35.7361	42.5158	49.0746	55.3957	61.5033	67.4426	73.2645	79.0221	84.7664	90.5355	96.352	102.222	108.131	114.035	119.868	125.546	130.981	136.092	140.826	145.174	149.158	152.825	156.228	159.433	162.504	165.478	168.356	171.098	173.645	175.934	177.905	179.502	180.674	181.389	181.638	181.439	180.828	179.853	178.572	177.036	175.301	173.428	171.484	169.534	167.636
-0.620507	0.780838	2.45476	4.51788	7.03508	9.99496	13.306	16.8166	20.3449	23.7116	26.7738	29.4449	31.6924	33.5258	34.9831	36.1137	36.9718	37.6195	38.1226	38.5396	38.913	39.2711	39.6373	40.0354	40.4869	41.0068	41.6048	42.2891	43.0616	43.9153	44.8433	45.8497	46.951	48.171	49.5317	51.0495	52.7446	54.6519	56.8165	59.27	62.0116	65.0146	68.2488	71.7018	75.3881	79.3458	83.6223	88.2654	93.3186	98.8195
-0.691684	-0.689166	-0.547274	-0.198121	0.435279	1.43085	2.85316	4.73366	7.05523	9.7548	12.7448	15.9387	19.2674	22.6846	26.1647	29.6905	33.2434	36.808	40.3831	43.987	47.6516	51.4105	55.2897	59.3008	63.4327	67.649	71.9012	76.1449	80.3501	84.5025	88.6013	92.6576	96.6946	100.748	104.868	109.111	113.535	118.201	123.174	128.506	134.243	140.422	147.063	154.15	161.642	169.484	177.622	186.001	194.545	203.153
-0.307688	-0.399864	-0.48096	-0.527537	-0.506479	-0.374375	-0.0783909	0.440402	1.24	2.366	3.83778	5.64338	7.7521	10.1287	12.731	15.5056	18.3992	21.3679	24.3696	27.3557	30.2754	33.081	35.727	38.1758	40.4115	42.4465	44.3112	46.0357	47.6407	49.1443	50.5725	51.9603	53.346	54.7695	56.2688	57.8707	59.5879	61.4239	63.3836	65.4825	67.7458	70.2032	72.8864	75.8285	79.0653	82.6375	86.5794	90.9031	95.5911	100.599
14.0805	20.4745	27.0364	33.7275	40.4538	47.0906	53.5103	59.5997	65.2644	70.4298	75.0442	79.0822	82.5427	85.4483	87.8485	89.8106	91.3994	92.6647	93.6462	94.3859	94.9341	95.3444	95.6639	95.9266	96.1519	96.3515	96.5365	96.7149	96.8903	97.0719	97.2808	97.5463	97.9018	98.3784	98.9986	99.7697	100.681	101.698	102.767	103.825	104.81	105.664	106.34	106.812	107.093	107.22	107.25	107.258	107.319	107.496
-0.584726	-0.589105	-0.478246	-0.195467	0.324065	1.14661	2.32804	3.8966	5.83811	8.09641	10.5865	13.2069	15.8537	18.4387	20.8979	23.1848	25.2623	27.1039	28.7	30.0637	31.224	32.2098	33.0386	33.7149	34.2412	34.632	34.9168	35.1349	35.3281	35.5356	35.7898	36.1114	36.51	36.9896	37.5531	38.2007	38.93	39.7363	40.6094	41.54	42.533	43.6104	44.805	46.1565	47.7026	49.4625	51.4305	53.5799	55.8705	58.2521
-0.792348	-0.857868	-0.805034	-0.560902	-0.0378276	0.860449	2.22675	4.13138	6.59992	9.59959	13.0419	16.7992	20.7316	24.7164	28.6637	32.5199	36.2671	39.9184	43.5099	47.0888	50.6964	54.3556	58.0708	61.8296	65.6034	69.3585	73.0682	76.7133	80.278	83.752	87.1401	90.4672	93.771	97.0929	100.478	103.978	107.643	111.529	115.693	120.188	125.05	130.29	135.891	141.811	147.99	154.361	160.847	167.382	173.909	180.386
[truncated: 51 more columns]
