# Supplementary material for: Distributions of plantar loads are altered when walking in anxiety-inducing virtual settings but not under cognitive demand
Source: PLoS One. 2026 Apr 20;21(4):e0345075. doi: 10.1371/journal.pone.0345075 (PMC13094994; doi:10.1371/journal.pone.0345075)
Supplement: S1 File — Study data is available here. (ZIP) [file pone.0345075.s001.zip › S1 File. Dataset/ProcLMed_42DTH.xlsx]

## Sheet: Sheet1
2.15587	7.76014	13.5749	19.6379	26.0054	32.7409	39.9102	47.5688	55.7333	64.3555	73.3248	82.4947	91.7113	100.83	109.723	118.287	126.437	134.129	141.358	148.165	154.63	160.86	166.975	173.065	179.169	185.259	191.261	197.067	202.553	207.586	212.044	215.828	218.89	221.245	222.964	224.139	224.84	225.106	224.954	224.401	223.479	222.241	220.762	219.142	217.5	215.963	214.656	213.687	213.132	213.037
8.95271	13.4625	17.9844	22.4404	26.7593	30.8766	34.7343	38.2843	41.4973	44.3742	46.9491	49.2759	51.4083	53.3884	55.2497	57.0225	58.7344	60.4113	62.0769	63.7482	65.4311	67.1266	68.8407	70.5881	72.3956	74.3096	76.3929	78.7064	81.2925	84.1694	87.3264	90.7245	94.3116	98.0374	101.85	105.687	109.479	113.146	116.597	119.74	122.5	124.832	126.73	128.223	129.37	130.251	130.949	131.534	132.05	132.514
0.586708	6.81258	13.2231	19.8329	26.6318	33.5986	40.7221	48.0122	55.5036	63.2451	71.279	79.6215	88.2441	97.0608	105.932	114.683	123.138	131.15	138.619	145.493	151.761	157.448	162.598	167.25	171.402	174.995	177.908	179.973	180.99	180.767	179.171	176.164	171.827	166.374	160.14	153.547	147.038	141.022	135.838	131.734	128.885	127.394	127.293	128.54	131.021	134.556	138.915	143.838	149.046	154.253
-0.387216	2.76032	5.93405	9.09729	12.2185	15.2714	18.2362	21.1018	23.8678	26.5422	29.1394	31.6781	34.1811	36.6737	39.178	41.7096	44.2815	46.9093	49.6074	52.3816	55.2284	58.1411	61.1167	64.1598	67.2832	70.5031	73.8312	77.2676	80.7982	84.4038	88.0748	91.8199	95.6592	99.6005	103.625	107.691	111.742	115.719	119.566	123.239	126.697	129.9	132.812	135.418	137.73	139.778	141.599	143.237	144.726	146.103
1.76822	7.68164	13.4775	18.9874	24.056	28.5557	32.4092	35.6027	38.1836	40.2497	41.9316	43.3721	44.7085	46.0605	47.5225	49.1627	51.0285	53.163	55.622	58.4815	61.832	65.7606	70.3326	75.5866	81.5364	88.1715	95.4556	103.325	111.683	120.4	129.313	138.239	147.004	155.467	163.527	171.127	178.243	184.875	191.04	196.778	202.159	207.267	212.18	216.948	221.598	226.131	230.531	234.761	238.767	242.468
25.7431	31.7056	37.6297	43.4162	48.9943	54.3139	59.3517	64.1225	68.682	73.1153	77.5199	81.9892	86.5966	91.3811	96.3385	101.413	106.496	111.432	116.049	120.189	123.739	126.653	128.963	130.763	132.171	133.302	134.253	135.109	135.94	136.803	137.73	138.741	139.848	141.069	142.421	143.922	145.583	147.412	149.412	151.584	153.935	156.476	159.206	162.106	165.128	168.203	171.262	174.242	177.092	179.759
8.02725	15.0918	22.177	29.1873	36.0184	42.5574	48.7092	54.4214	59.6939	64.5728	69.1358	73.4787	77.7023	81.8957	86.1258	90.4365	94.8507	99.3738	103.999	108.708	113.468	118.221	122.897	127.434	131.794	135.979	140.02	143.961	147.845	151.699	155.52	159.28	162.936	166.453	169.806	172.973	175.933	178.664	181.155	183.406	185.429	187.236	188.839	190.235	191.413	192.349	193.012	193.377	193.434	193.187
-1.13459	3.89635	8.85079	13.6492	18.2371	22.6044	26.8107	31.0014	35.3979	40.2685	45.8862	52.483	60.2156	69.1444	79.2146	90.2512	101.974	114.036	126.073	137.769	148.883	159.258	168.803	177.492	185.36	192.496	199.025	205.069	210.699	215.892	220.527	224.418	227.379	229.278	230.092	229.927	229.01	227.65	226.155	224.759	223.581	222.632	221.834	221.055	220.139	218.946	217.404	215.536	213.468	211.389
1.14576	3.97246	7.00496	10.3225	14.0065	18.1231	22.7114	27.7814	33.315	39.2617	45.5368	52.0294	58.612	65.1451	71.4819	77.4819	83.0293	88.0499	92.5183	96.4579	99.9396	103.073	105.995	108.851	111.788	114.936	118.4	122.235	126.435	130.934	135.616	140.326	144.903	149.213	153.168	156.722	159.865	162.613	164.999	167.064	168.855	170.426	171.84	173.159	174.453	175.783	177.203	178.745	180.428	182.251
-0.681968	2.02884	4.86417	7.8464	10.9847	14.2665	17.6591	21.1198	24.6071	28.0914	31.5633	35.0396	38.5584	42.1666	45.9094	49.8264	53.9468	58.2829	62.8221	67.5229	72.3242	77.1631	81.9867	86.752	91.4249	95.9826	100.412	104.701	108.83	112.765	116.464	119.875	122.949	125.649	127.954	129.872	131.435	132.691	133.687	134.471	135.093	135.613	136.086	136.559	137.07	137.653	138.338	139.151	140.107	141.22
-0.16408	1.32178	2.92814	4.69556	6.62235	8.66386	10.7445	12.7777	14.6895	16.4321	17.9863	19.3557	20.5612	21.6396	22.6496	23.6759	24.8222	26.193	27.8745	29.9308	32.4179	35.3998	38.9543	43.1611	48.0828	53.7504	60.1543	67.2374	74.8876	82.9347	91.1577	99.3105	107.155	114.498	121.214	127.262	132.676	137.561	142.072	146.386	150.67	155.065	159.671	164.551	169.744	175.269	181.136	187.336	193.831	200.554
1.39423	8.77994	16.2865	23.8677	31.4873	39.0959	46.6259	53.9986	61.1368	67.9716	74.4431	80.4996	86.0927	91.1746	95.7043	99.662	103.062	105.956	108.429	110.584	112.513	114.294	115.993	117.677	119.41	121.255	123.274	125.524	128.03	130.77	133.66	136.57	139.351	141.864	144.013	145.75	147.074	147.996	148.511	148.575	148.122	147.09	145.454	143.242	140.548	137.53	134.405	131.427	128.829	126.776
3.60245	9.45619	15.5492	21.9111	28.5378	35.3847	42.3784	49.4324	56.4594	63.3805	70.1315	76.6634	82.9394	88.9405	94.669	100.147	105.416	110.531	115.55	120.517	125.458	130.372	135.233	139.984	144.555	148.863	152.809	156.272	159.116	161.221	162.519	163.001	162.717	161.763	160.286	158.478	156.563	154.769	153.293	152.285	151.835	151.97	152.655	153.801	155.294	157.021	158.89	160.82	162.749	164.629
1.33577	6.0048	10.6623	15.239	19.6834	23.9476	27.9872	31.7807	35.3439	38.7358	42.0589	45.447	49.04	52.963	57.3156	62.1611	67.52	73.3774	79.697	86.436	93.5572	101.036	108.85	116.964	125.316	133.82	142.384	150.931	159.417	167.842	176.251	184.707	193.275	202	210.909	220.011	229.291	238.703	248.191	257.688	267.123	276.402	285.411	294.029	302.14	309.642	316.448	322.495	327.743	332.183
-2.33112	1.41201	5.75469	10.9656	17.2268	24.61	33.0872	42.5515	52.8332	63.7209	74.9982	86.4794	98.0248	109.531	120.902	132.023	142.756	152.95	162.458	171.16	178.98	185.905	191.981	197.293	201.937	206.014	209.628	212.885	215.888	218.729	221.46	224.078	226.532	228.746	230.639	232.138	233.204	233.831	234.049	233.915	233.515	232.956	232.357	231.849	231.559	231.618	232.162	233.329	235.247	238.017
-0.855406	1.25062	3.54484	6.11041	8.99438	12.2112	15.7615	19.6497	23.8877	28.4843	33.4334	38.7093	44.2662	50.0418	55.9704	62.0009	68.1049	74.2745	80.518	86.8548	93.3	99.8453	106.45	113.049	119.572	125.963	132.187	138.237	144.115	149.826	155.368	160.738	165.937	170.954	175.754	180.276	184.439	188.163	191.381	194.051	196.163	197.745	198.864	199.61	200.085	200.395	200.633	200.865	201.134	201.485
7.71656	15.7232	23.8332	31.9773	40.0918	48.1223	56.0366	63.8345	71.5375	79.1609	86.6885	94.0672	101.222	108.07	114.534	120.54	126.02	130.914	135.17	138.756	141.679	143.996	145.807	147.239	148.424	149.486	150.541	151.702	153.08	154.784	156.893	159.431	162.362	165.599	169.039	172.578	176.131	179.634	183.051	186.382	189.662	192.936	196.215	199.461	202.602	205.569	208.33	210.905	213.353	215.754
5.49128	8.44393	11.4038	14.3531	17.2992	20.2843	23.3931	26.7465	30.4819	34.7343	39.6236	45.2404	51.634	58.8146	66.7664	75.4547	84.8271	94.817	105.338	116.265	127.421	138.572	149.459	159.85	169.575	178.545	186.757	194.288	201.297	208.003	214.645	221.437	228.523	235.957	243.7	251.604	259.403	266.723	273.125	278.169	281.464	282.716	281.767	278.638	273.566	267.013	259.624	252.14	245.284	239.67
-0.222683	6.79579	14.2991	22.4355	31.2919	40.8722	51.1063	61.8728	73.0217	84.3871	95.7927	107.052	117.974	128.375	138.114	147.1	155.295	162.693	169.304	175.143	180.224	184.55	188.123	190.954	193.07	194.525	195.408	195.847	195.976	195.885	195.587	195.009	194.02	192.487	190.326	187.535	184.194	180.455	176.519	172.609	168.942	165.717	163.103	161.231	160.173	159.935	160.456	161.625	163.305	165.364
25.8298	36.6204	47.2765	57.5371	67.2157	76.2036	84.4574	91.9863	98.8446	105.129	110.972	116.529	121.965	127.439	133.1	139.072	145.447	152.262	159.494	167.069	174.881	182.801	190.672	198.31	205.508	212.056	217.755	222.421	225.889	228.014	228.689	227.869	225.587	221.953	217.118	211.247	204.51	197.097	189.225	181.14	173.115	165.425	158.341	152.103	146.898	142.83	139.924	138.13	137.346	137.44
10.6897	14.5788	18.406	22.0757	25.5127	28.6708	31.5418	34.1546	36.5619	38.8217	40.9843	43.0866	45.1508	47.1874	49.1968	51.172	53.101	54.9688	56.7564	58.4445	60.0217	61.4923	62.8796	64.2207	65.561	66.9537	68.4624	70.1546	72.0942	74.3378	76.9337	79.9131	83.2831	87.0313	91.1352	95.5619	100.258	105.148	110.138	115.125	120.01	124.702	129.111	133.15	136.742	139.839	142.427	144.527	146.196	147.519
3.04776	9.47595	16.0506	22.7718	29.6328	36.6252	43.7588	51.0798	58.6694	66.6197	74.9955	83.7974	92.9489	102.312	111.722	121.02	130.082	138.824	147.199	155.203	162.859	170.214	177.333	184.298	191.206	198.156	205.247	212.563	220.167	228.096	236.361	244.937	253.759	262.715	271.659	280.424	288.848	296.793	304.155	310.899	317.065	322.749	328.063	333.102	337.937	342.622	347.186	351.635	355.96	360.14
-0.868877	-0.477475	0.124663	1.04456	2.38298	4.21534	6.57349	9.44284	12.7868	16.5838	20.8463	25.6093	30.9022	36.7247	43.0429	49.7949	56.8976	64.2543	71.7641	79.3298	86.8559	94.2346	101.329	107.975	114.001	119.254	123.619	127.034	129.5	131.092	131.962	132.328	132.465	132.661	133.186	134.241	135.935	138.267	141.145	144.407	147.855	151.28	154.49	157.346	159.77	161.761	163.389	164.788	166.124	167.566
-0.264282	1.3642	3.15198	5.16363	7.41368	9.86128	12.4324	15.0541	17.6753	20.269	22.8278	25.3561	27.8691	30.3921	32.9522	35.5719	38.2731	41.0813	44.0252	47.1308	50.4076	53.8325	57.345	60.8586	64.2766	67.5113	70.4946	73.1811	75.5474	77.5874	79.3008	80.6895	81.7683	82.5772	83.1821	83.6687	84.1358	84.691	85.4413	86.4811	87.8821	89.6942	91.9596	94.7298	98.0778	102.097	106.885	112.513	118.995	126.266
3.84249	7.49617	11.2782	15.2377	19.4004	23.7688	28.3397	33.1301	38.1884	43.5789	49.3581	55.5552	62.1586	69.1116	76.317	83.6468	90.9575	98.1125	105.005	111.576	117.81	123.73	129.387	134.864	140.272	145.74	151.408	157.405	163.845	170.803	178.313	186.358	194.868	203.725	212.782	221.874	230.833	239.493	247.707	255.37	262.418	268.827	274.587	279.705	284.215	288.191	291.734	294.971	298.044	301.112
[truncated: 51 more columns]
