# Supplementary material for: Distributions of plantar loads are altered when walking in anxiety-inducing virtual settings but not under cognitive demand
Source: PLoS One. 2026 Apr 20;21(4):e0345075. doi: 10.1371/journal.pone.0345075 (PMC13094994; doi:10.1371/journal.pone.0345075)
Supplement: S1 File — Study data is available here. (ZIP) [file pone.0345075.s001.zip › S1 File. Dataset/ProcLHeel_23DTL.xlsx]

## Sheet: Sheet1
18.1627	44.0799	69.9897	95.431	120.096	143.846	166.657	188.561	209.645	230.084	250.163	270.242	290.689	311.807	333.758	356.52	379.887	403.489	426.847	449.449	470.806	490.457	507.968	522.954	535.117	544.276	550.364	553.419	553.577	551.042	546.044	538.818	529.607	518.672	506.302	492.812	478.535	463.794	448.86	433.939	419.16	404.599	390.306	376.313	362.642	349.301	336.277	323.545	311.066	298.79
21.0639	43.8267	67.2629	91.3128	116.07	141.73	168.474	196.364	225.304	255.082	285.424	316.003	346.46	376.447	405.642	433.711	460.293	485.007	507.5	527.479	544.737	559.158	570.722	579.484	585.551	589.056	590.16	589.033	585.808	580.546	573.241	563.885	552.537	539.361	524.642	508.764	492.186	475.379	458.769	442.686	427.346	412.845	399.169	386.211	373.814	361.806	350.029	338.36	326.735	315.15
26.9717	63.8281	101.366	139.145	176.645	213.346	248.763	282.445	313.99	343.156	369.944	394.593	417.486	439.034	459.568	479.277	498.189	516.182	533.03	548.469	562.248	574.159	584.036	591.743	597.164	600.21	600.831	599.026	594.846	588.389	579.789	569.199	556.786	542.741	527.286	510.683	493.219	475.185	456.858	438.483	420.263	402.349	384.846	367.831	351.349	335.401	319.95	304.949	290.362	276.17
45.8963	68.4246	90.6273	112.113	132.693	152.35	171.215	189.591	207.987	227.08	247.57	269.97	294.436	320.705	348.13	375.786	402.605	427.503	449.517	467.911	482.226	492.26	498.006	499.58	497.168	490.986	481.258	468.221	452.141	433.338	412.198	389.186	364.834	339.723	314.46	289.64	265.8	243.377	222.684	203.911	187.135	172.344	159.468	148.389	138.951	130.946	124.118	118.178	112.835	107.829
20.0563	55.6904	91.8462	128.09	163.978	199.165	233.449	266.718	298.875	329.801	359.382	387.54	414.26	439.572	463.535	486.221	507.678	527.876	546.666	563.792	578.952	591.872	602.355	610.287	615.604	618.266	618.277	615.716	610.748	603.615	594.625	584.132	572.51	560.11	547.239	534.16	521.092	508.219	495.7	483.687	472.32	461.712	451.935	443.012	434.906	427.536	420.785	414.526	408.632	402.99
20.5291	51.4719	82.0394	111.484	139.057	164.12	186.266	205.375	221.606	235.363	247.227	257.864	267.917	277.923	288.268	299.177	310.74	322.948	335.721	348.933	362.423	376.023	389.569	402.92	415.964	428.63	440.904	452.823	464.46	475.894	487.19	498.377	509.433	520.283	530.806	540.859	550.282	558.925	566.665	573.423	579.156	583.852	587.512	590.151	591.809	592.551	592.463	591.637	590.177	588.214
30.3756	45.3633	60.9794	77.3286	94.44	112.219	130.46	148.895	167.265	185.364	203.076	220.39	237.372	254.137	270.806	287.47	304.164	320.865	337.508	354.018	370.332	386.421	402.305	418.047	433.755	449.549	465.524	481.711	498.07	514.501	530.866	546.993	562.681	577.716	591.894	605.035	617	627.693	637.07	645.136	651.945	657.587	662.172	665.812	668.632	670.768	672.373	673.594	674.566	675.4
42.5308	99.8787	156.736	211.703	263.46	310.889	353.111	389.502	419.749	443.908	462.424	476.092	485.94	493.092	498.662	503.711	509.188	515.87	524.304	534.787	547.381	561.929	578.082	595.341	613.119	630.807	647.811	663.566	677.537	689.24	698.267	704.324	707.278	707.164	704.18	698.648	690.979	681.648	671.163	660.042	648.783	637.83	627.537	618.17	609.921	602.911	597.167	592.629	589.155	586.554
23.6205	57.3523	91.2775	124.858	157.489	188.608	217.768	244.683	269.266	291.687	312.395	332.057	351.428	371.21	391.927	413.825	436.823	460.538	484.359	507.531	529.256	548.809	565.617	579.3	589.654	596.619	600.239	600.652	598.096	592.894	585.424	576.061	565.143	552.969	539.825	526.013	511.839	497.597	483.551	469.935	456.928	444.651	433.157	422.45	412.498	403.245	394.619	386.526	378.864	371.528
26.8637	64.8056	102.786	140.07	176.12	210.636	243.489	274.614	303.963	331.53	357.376	381.637	404.525	426.302	447.238	467.583	487.529	507.159	526.399	544.994	562.54	578.537	592.453	603.789	612.132	617.174	618.738	616.792	611.453	602.98	591.75	578.221	562.883	546.227	528.719	510.797	492.859	475.26	458.293	442.178	427.072	413.075	400.23	388.517	377.863	368.158	359.279	351.1	343.478	336.257
28.702	64.9318	101.777	138.827	175.871	212.799	249.434	285.413	320.211	353.24	383.985	412.122	437.592	460.603	481.539	500.786	518.559	534.816	549.301	561.668	571.612	578.943	583.597	585.602	585.055	582.095	576.879	569.573	560.358	549.439	537.044	523.422	508.865	493.722	478.394	463.3	448.839	435.36	423.132	412.322	402.979	395.04	388.36	382.752	378.022	373.991	370.498	367.401	364.583	361.96
35.706	90.9356	146.636	202.029	256.171	307.906	355.924	398.968	436.105	466.948	491.732	511.251	526.674	539.315	550.406	560.912	571.431	582.19	593.106	603.893	614.173	623.562	631.716	638.351	643.247	646.242	647.23	646.162	643.045	637.931	630.906	622.101	611.707	599.978	587.198	573.651	559.593	545.242	530.784	516.387	502.21	488.399	475.09	462.399	450.417	439.207	428.799	419.181	410.285	401.98
36.3813	67.5437	99.1634	130.859	162.368	193.489	223.969	253.446	281.493	307.736	331.959	354.17	374.625	393.795	412.283	430.689	449.491	468.954	489.074	509.58	529.994	549.717	568.117	584.588	598.599	609.721	617.654	622.229	623.42	621.342	616.248	608.489	598.464	586.593	573.293	558.973	544.039	528.888	513.894	499.367	485.546	472.605	460.663	449.773	439.919	431.039	423.044	415.825	409.24	403.117
42.1564	79.1581	116.662	154.296	191.767	228.728	264.69	299.068	331.329	361.143	388.465	413.53	436.777	458.726	479.871	500.577	521.032	541.233	561.016	580.101	598.155	614.846	629.868	642.95	653.837	662.281	668.05	670.969	670.98	668.184	662.826	655.244	645.803	634.841	622.647	609.469	595.548	581.142	566.519	551.914	537.506	523.415	509.724	496.495	483.776	471.611	460.028	449.015	438.484	428.265
16.8816	65.6773	115.951	167.433	219.496	271.12	320.947	367.456	409.267	445.515	476.096	501.658	523.378	542.608	560.562	578.134	595.834	613.805	631.875	649.63	666.508	681.89	695.185	705.889	713.622	718.152	719.405	717.465	712.556	705.017	695.267	683.78	671.067	657.673	644.176	631.161	619.184	608.732	600.17	593.688	589.28	586.76	585.802	585.989	586.87	587.998	588.953	589.341	588.804	587.081
26.837	76.3061	126.376	176.331	225.521	273.421	319.589	363.588	404.954	443.25	478.134	509.409	537.074	561.326	582.495	600.938	616.93	630.57	641.771	650.309	655.922	658.409	657.684	653.799	646.922	637.318	625.325	611.339	595.809	579.224	562.1	544.942	528.208	512.257	497.345	483.649	471.303	460.408	451.007	443.073	436.498	431.097	426.621	422.782	419.293	415.903	412.417	408.693	404.634	400.186
31.5989	78.5952	125.45	171.124	214.607	255.11	292.176	325.637	355.541	382.142	405.906	427.433	447.311	465.992	483.728	500.556	516.318	530.728	543.471	554.273	562.939	569.357	573.484	575.32	574.915	572.358	567.765	561.272	553.052	543.318	532.304	520.247	507.376	493.916	480.076	466.042	451.955	437.89	423.863	409.853	395.839	381.829	367.872	354.05	340.46	327.189	314.307	301.882	289.976	278.645
12.5684	45.3835	79.596	115.353	152.731	191.602	231.558	271.943	311.963	350.834	387.887	422.642	454.826	484.334	511.169	535.371	556.975	575.997	592.4	606.082	616.893	624.675	629.305	630.748	629.085	624.52	617.352	607.954	596.759	584.232	570.852	557.1	543.445	530.334	518.163	507.258	497.849	490.081	484.008	479.59	476.675	474.97	474.037	473.319	472.226	470.233	466.961	462.217	455.994	448.411
19.6629	64.8021	110.725	156.975	202.722	246.943	288.724	327.424	362.665	394.298	422.395	447.21	469.042	488.093	504.436	518.064	528.966	537.188	542.873	546.232	547.509	546.941	544.72	540.982	535.817	529.313	521.588	512.808	503.161	492.821	481.922	470.552	458.786	446.715	434.466	422.204	410.11	398.358	387.105	376.472	366.544	357.356	348.889	341.073	333.806	326.966	320.426	314.05	307.695	301.215
42.167	68.8529	95.898	123.048	150.203	177.346	204.437	231.37	257.992	284.157	309.771	334.816	359.338	383.428	407.187	430.703	454.036	477.193	500.096	522.543	544.21	564.677	583.482	600.176	614.378	625.826	634.399	640.108	643.045	643.342	641.156	636.674	630.129	621.796	611.984	601.038	589.322	577.208	565.061	553.216	541.947	531.437	521.78	513.003	505.097	498.052	491.87	486.565	482.148	478.606
33.1508	68.8136	105.128	141.784	178.522	215.063	251.049	286.037	319.57	351.257	380.826	408.191	433.468	456.936	478.926	499.715	519.45	538.143	555.692	571.93	586.667	599.726	610.974	620.3	627.571	632.614	635.262	635.408	633.046	628.269	621.262	612.273	601.579	589.445	576.121	561.867	546.964	531.723	516.477	501.568	487.311	473.967	461.724	450.688	440.866	432.171	424.445	417.493	411.118	405.143
36.0176	74.4324	113.499	152.835	192.107	230.97	269.004	305.705	340.576	373.237	403.473	431.241	456.67	480.043	501.716	522.041	541.303	559.661	577.09	593.368	608.12	620.902	631.292	638.973	643.775	645.664	644.726	641.148	635.218	627.291	617.763	607.038	595.512	583.554	571.485	559.578	548.058	537.095	526.806	517.259	508.478	500.459	493.194	486.685	480.937	475.947	471.673	468.023	464.845	461.916
41.9647	83.1571	124.585	165.64	205.796	244.578	281.526	316.212	348.287	377.483	403.596	426.521	446.303	463.179	477.574	490.062	501.274	511.8	522.124	532.587	543.383	554.56	566.035	577.635	589.14	600.289	610.763	620.177	628.062	633.872	637.018	636.953	633.256	625.709	614.326	599.346	581.202	560.455	537.738	513.698	488.947	464.027	439.388	415.388	392.286	370.254	349.391	329.75	311.336	294.109
29.2626	47.3846	65.951	84.9325	104.298	123.923	143.564	162.918	181.749	199.989	217.759	235.312	252.945	270.929	289.468	308.679	328.582	349.104	370.087	391.317	412.533	433.428	453.648	472.801	490.47	506.229	519.661	530.399	538.191	542.916	544.579	543.279	539.167	532.405	523.147	511.566	497.869	482.315	465.235	447.018	428.072	408.766	389.404	370.228	351.42	333.102	315.328	298.104	281.409	265.224
42.9551	88.7654	134.634	179.731	223.333	264.891	304.057	340.651	374.618	405.997	434.893	461.424	485.646	507.502	526.851	543.531	557.431	568.527	576.9	582.714	586.182	587.504	586.782	583.911	578.497	569.817	556.82	538.181	512.409	478.053	434.045	380.174	317.742	250.336	183.677	123.595	73.7668	35.3041	7.60011	-10.8332	-21.7685	-26.8557	-27.3757	-24.1166	-17.3543	-6.91485	7.67933	26.9844	51.32	80.3592
23.6401	52.9339	82.4536	111.753	140.466	168.286	194.918	220.07	243.529	265.275	285.535	304.736	323.42	342.15	361.437	381.674	403.062	425.548	448.779	472.123	494.749	515.75	534.281	549.671	561.485	569.52	573.767	574.363	571.532	565.538	556.658	545.184	531.437	515.778	498.597	480.306	461.323	442.063	422.91	404.173	386.083	368.804	352.456	337.116	322.816	309.546	297.256	285.882	275.37	265.685
18.0367	55.0653	93.1892	132.163	171.668	211.344	250.783	289.463	326.727	361.849	394.156	423.115	448.4	469.941	487.931	502.772	514.993	525.131	533.634	540.794	546.743	551.476	554.893	556.839	557.134	555.614	552.174	546.79	539.543	530.628	520.361	509.142	497.397	485.53	473.862	462.613	451.903	441.78	432.255	423.312	414.927	407.077	399.732	392.847	386.366	380.214	374.317	368.622	363.112	357.776
20.6497	79.3266	139.443	200.438	261.308	320.551	376.237	426.222	468.533	501.792	525.545	540.405	547.94	550.314	549.846	548.626	548.244	549.684	553.339	559.096	566.445	574.594	582.604	589.52	594.507	596.962	596.592	593.426	587.76	580.046	570.788	560.454	549.44	538.046	526.491	514.953	503.598	492.607	482.175	472.5	463.767	456.116	449.605	444.197	439.759	436.085	432.922	429.982	426.954	423.524
42.2702	74.8986	107.68	140.019	171.316	200.929	228.148	252.248	272.603	288.819	300.827	308.904	313.616	315.72	316.064	315.495	314.787	314.585	315.382	317.502	321.094	326.128	332.432	339.737	347.724	356.041	364.284	371.974	378.56	383.445	386.06	385.958	382.902	376.912	368.264	357.443	345.065	331.787	318.23	304.934	292.343	280.815	270.636	262.026	255.143	250.073	246.833	245.361	245.521	247.119
[truncated: 51 more columns]
