# Supplementary material for: Distributions of plantar loads are altered when walking in anxiety-inducing virtual settings but not under cognitive demand
Source: PLoS One. 2026 Apr 20;21(4):e0345075. doi: 10.1371/journal.pone.0345075 (PMC13094994; doi:10.1371/journal.pone.0345075)
Supplement: S1 File — Study data is available here. (ZIP) [file pone.0345075.s001.zip › S1 File. Dataset/ProcL_10DTH.xlsx]

## Sheet: Sheet1
0.0378355	0.093435	0.148509	0.201912	0.252521	0.299402	0.342012	0.380333	0.414845	0.446349	0.475732	0.503764	0.530962	0.557531	0.583362	0.608062	0.631029	0.651603	0.669247	0.683719	0.695156	0.704037	0.711062	0.717034	0.722744	0.728879	0.735933	0.744192	0.753757	0.764618	0.776716	0.789961	0.80424	0.819417	0.835318	0.851687	0.868185	0.884453	0.900196	0.915189	0.929214	0.941987	0.953122	0.96216	0.968643	0.972219	0.972722	0.970222	0.965045	0.957736
0.0594424	0.116546	0.173085	0.227767	0.279067	0.325342	0.365113	0.397391	0.421916	0.439251	0.450685	0.458019	0.463299	0.468579	0.475738	0.486327	0.501429	0.521567	0.546683	0.576242	0.609395	0.645154	0.682542	0.720679	0.758794	0.796168	0.832086	0.86583	0.896703	0.924059	0.947352	0.966184	0.980343	0.989836	0.994893	0.995943	0.993554	0.988358	0.980979	0.971995	0.961927	0.951275	0.940555	0.930308	0.921088	0.91343	0.907766	0.904327	0.903075	0.903725
0.044523	0.123304	0.203422	0.283902	0.363004	0.438382	0.507447	0.567772	0.617479	0.655516	0.681774	0.697023	0.702746	0.70091	0.693751	0.683583	0.672627	0.662899	0.65617	0.653937	0.657377	0.66729	0.684065	0.707654	0.737536	0.77272	0.811816	0.85315	0.894884	0.935123	0.972044	1.00403	1.0298	1.04853	1.05983	1.06375	1.0607	1.05141	1.03687	1.01821	0.996685	0.973535	0.94993	0.926955	0.905594	0.886705	0.870961	0.858806	0.850451	0.845898
0.0370203	0.0844129	0.133418	0.183881	0.235468	0.28747	0.338696	0.387575	0.432466	0.472034	0.505505	0.532728	0.554111	0.570528	0.583208	0.593634	0.603409	0.614081	0.626952	0.642945	0.66257	0.685977	0.713029	0.743337	0.776252	0.81086	0.846024	0.880488	0.913003	0.942471	0.968046	0.989139	1.00537	1.01657	1.02279	1.02435	1.02172	1.01549	1.00635	0.995004	0.982191	0.968602	0.954879	0.941633	0.929449	0.918839	0.910186	0.903725	0.899565	0.897711
0.0560564	0.114495	0.169543	0.218482	0.259519	0.292043	0.31661	0.334687	0.348276	0.359546	0.370551	0.383071	0.398561	0.418125	0.442481	0.471873	0.506018	0.544156	0.585226	0.628064	0.671579	0.714834	0.757065	0.797625	0.835896	0.871192	0.902747	0.9298	0.951751	0.968267	0.97933	0.985206	0.986364	0.98342	0.977092	0.968177	0.957527	0.946037	0.934611	0.924116	0.915305	0.908772	0.904906	0.903861	0.905539	0.909616	0.915615	0.923001	0.93124	0.939813
0.042491	0.0734874	0.105874	0.140005	0.17629	0.214927	0.255769	0.298372	0.342166	0.386586	0.431104	0.475172	0.518145	0.559297	0.598002	0.634001	0.667539	0.699281	0.730063	0.760631	0.791474	0.82276	0.85436	0.885931	0.916989	0.946946	0.975147	1.00089	1.02341	1.04196	1.05588	1.06481	1.06875	1.06807	1.06347	1.05586	1.04622	1.03551	1.02465	1.01446	1.00565	0.998784	0.99427	0.992364	0.993095	0.99624	1.00135	1.00779	1.01481	1.02161
0.0235609	0.0696894	0.116796	0.164464	0.212072	0.258627	0.302715	0.342695	0.377142	0.405289	0.427244	0.44386	0.45642	0.466328	0.474899	0.483245	0.492222	0.50242	0.514174	0.527586	0.542555	0.558821	0.576057	0.59399	0.612519	0.631765	0.652012	0.673565	0.696596	0.721025	0.746514	0.772551	0.798575	0.824075	0.848622	0.871835	0.893349	0.912785	0.929731	0.943753	0.954441	0.961503	0.964856	0.964686	0.961448	0.955833	0.948689	0.940879	0.933164	0.926151
0.0484953	0.0823536	0.116709	0.151303	0.186049	0.220914	0.255819	0.290623	0.3252	0.359554	0.393858	0.428372	0.463259	0.498382	0.533216	0.566952	0.59876	0.628039	0.654574	0.678551	0.700464	0.720944	0.740623	0.760025	0.779531	0.799372	0.819597	0.840039	0.860312	0.879871	0.898104	0.914412	0.928246	0.939145	0.946786	0.95102	0.95189	0.949623	0.944618	0.937418	0.928651	0.918956	0.908948	0.899201	0.890221	0.882422	0.876123	0.871551	0.868828	0.867973
0.0468168	0.0777781	0.110693	0.145966	0.183726	0.223552	0.264317	0.30435	0.341896	0.375608	0.40486	0.429798	0.451162	0.470032	0.487578	0.504836	0.522578	0.54127	0.561116	0.582167	0.604448	0.628038	0.653065	0.679639	0.707748	0.737169	0.767427	0.797818	0.827492	0.855568	0.881231	0.903791	0.922725	0.937692	0.948553	0.955368	0.958367	0.957903	0.954431	0.948488	0.940668	0.931608	0.921969	0.912374	0.903368	0.895387	0.888739	0.883609	0.880075	0.878131
0.0181517	0.0730347	0.129626	0.187451	0.245852	0.303872	0.360138	0.41285	0.45999	0.499748	0.530989	0.553547	0.568226	0.576588	0.58066	0.582671	0.584825	0.589099	0.597071	0.609795	0.627728	0.65074	0.678194	0.709086	0.742199	0.776222	0.809859	0.841928	0.871412	0.897491	0.919555	0.937235	0.950441	0.959382	0.964535	0.966573	0.966246	0.964263	0.961252	0.957774	0.954358	0.951473	0.949463	0.948491	0.94854	0.949489	0.951174	0.953431	0.95611	0.959104
0.0405195	0.0653167	0.0912501	0.118545	0.147485	0.178292	0.211042	0.24563	0.281758	0.318927	0.356437	0.393438	0.429062	0.462585	0.493521	0.521631	0.54689	0.569511	0.589966	0.608938	0.627212	0.645595	0.664854	0.685645	0.708413	0.733327	0.76025	0.788722	0.817993	0.847107	0.874988	0.900548	0.922802	0.940973	0.954557	0.963359	0.967504	0.967423	0.963806	0.957506	0.949421	0.940408	0.931248	0.922646	0.915182	0.909259	0.905087	0.902714	0.902047	0.90286
0.034531	0.0659807	0.0972464	0.127579	0.156442	0.183398	0.20793	0.229412	0.247336	0.26164	0.272914	0.282366	0.291616	0.302416	0.316379	0.334768	0.358351	0.387311	0.421201	0.459023	0.499424	0.540922	0.582134	0.621987	0.659873	0.695635	0.72941	0.761418	0.79181	0.82059	0.847585	0.872471	0.894849	0.914313	0.930504	0.943128	0.951992	0.957043	0.958409	0.956402	0.951497	0.944277	0.935406	0.925609	0.915632	0.906179	0.897862	0.891157	0.886385	0.883701
0.0418986	0.0845885	0.127054	0.168233	0.207475	0.244499	0.279168	0.311274	0.340536	0.366765	0.390052	0.410865	0.430038	0.448675	0.468014	0.489298	0.51363	0.541808	0.574179	0.610581	0.650438	0.692942	0.737191	0.782245	0.827121	0.870786	0.912159	0.950155	0.98378	1.01223	1.03493	1.05156	1.06205	1.0665	1.06518	1.05853	1.04722	1.0322	1.01458	0.995574	0.976285	0.957659	0.940484	0.925434	0.913096	0.903919	0.898149	0.895766	0.896476	0.899766
0.0395566	0.0846832	0.130445	0.17627	0.221397	0.26507	0.306742	0.346107	0.383044	0.417601	0.450031	0.480776	0.510358	0.539204	0.567554	0.595473	0.622929	0.649883	0.67634	0.702335	0.727878	0.752892	0.777212	0.800636	0.822977	0.844073	0.863798	0.882066	0.898837	0.9141	0.927826	0.939914	0.950168	0.958325	0.964118	0.96735	0.967949	0.966002	0.961786	0.955774	0.9486	0.940965	0.933528	0.926811	0.921156	0.91673	0.913546	0.911516	0.910497	0.910328
0.0313205	0.0565919	0.0836494	0.113014	0.145284	0.180941	0.220148	0.262662	0.307932	0.355345	0.404452	0.455012	0.50684	0.559563	0.61242	0.664221	0.713463	0.758597	0.798301	0.831652	0.858207	0.878046	0.891772	0.900469	0.905583	0.908743	0.911538	0.915338	0.92115	0.929537	0.940574	0.95383	0.968409	0.983115	0.996688	1.00804	1.01636	1.02117	1.0222	1.01945	1.01314	1.00376	0.991977	0.978599	0.964488	0.950474	0.937307	0.92568	0.916262	0.909602
0.0351331	0.105786	0.173905	0.236908	0.293195	0.342468	0.385644	0.424417	0.460717	0.496256	0.532285	0.569541	0.608305	0.648501	0.689765	0.731517	0.773024	0.813464	0.851936	0.88747	0.919072	0.945793	0.966803	0.981509	0.98972	0.991781	0.988573	0.981358	0.971556	0.960582	0.949761	0.940275	0.933102	0.928945	0.928183	0.930866	0.93675	0.945317	0.955802	0.967227	0.978434	0.988082	0.994659	0.996598	0.992494	0.981362	0.96281	0.937072	0.904944	0.8677
0.0459921	0.0859299	0.125296	0.163034	0.198259	0.230383	0.259146	0.28457	0.306885	0.326465	0.343764	0.359292	0.373609	0.387321	0.401042	0.415351	0.430748	0.447631	0.466299	0.48698	0.50986	0.5351	0.562796	0.592914	0.625238	0.659337	0.694554	0.73003	0.764804	0.797931	0.828579	0.856105	0.880087	0.900306	0.916722	0.92946	0.938783	0.945038	0.948607	0.949889	0.949289	0.947196	0.943984	0.939998	0.935537	0.930837	0.92609	0.921474	0.917186	0.913455
0.036815	0.0701351	0.103289	0.135595	0.166456	0.195371	0.221913	0.245758	0.266766	0.285051	0.300974	0.3151	0.328138	0.340848	0.353961	0.368137	0.383941	0.401861	0.422313	0.44564	0.472101	0.501839	0.534821	0.570806	0.609328	0.649675	0.690902	0.731908	0.771585	0.808945	0.843175	0.873663	0.90001	0.922019	0.939654	0.952995	0.962236	0.967685	0.969765	0.968992	0.965966	0.961339	0.955746	0.949733	0.943695	0.937882	0.932436	0.927437	0.922959	0.919104
0.0478686	0.0993151	0.151284	0.203095	0.253956	0.302852	0.348575	0.389931	0.425984	0.456259	0.480858	0.500461	0.516192	0.529396	0.541417	0.553462	0.566522	0.581367	0.598568	0.618548	0.6416	0.667851	0.697204	0.729303	0.763544	0.799107	0.834972	0.869954	0.902784	0.932228	0.957231	0.977048	0.991333	1.00014	1.0038	1.00285	0.997912	0.989735	0.979146	0.967039	0.954301	0.941723	0.929946	0.919457	0.910611	0.903658	0.898739	0.895879	0.894987	0.895879
0.0332085	0.0783634	0.125234	0.173604	0.223214	0.273725	0.324591	0.374905	0.423423	0.468818	0.510032	0.546536	0.578421	0.606295	0.631076	0.65381	0.675549	0.69725	0.719647	0.743133	0.767709	0.79304	0.818549	0.843556	0.867407	0.88956	0.909599	0.927214	0.942176	0.954308	0.963466	0.969546	0.972521	0.972481	0.969641	0.964345	0.957044	0.948266	0.938605	0.928701	0.91921	0.910754	0.90386	0.898898	0.896037	0.895253	0.896381	0.899182	0.903371	0.908626
0.0398986	0.0810267	0.122427	0.163485	0.203665	0.242398	0.27903	0.312893	0.343446	0.370438	0.394047	0.414881	0.433846	0.451973	0.470272	0.489645	0.510868	0.534597	0.561347	0.59142	0.62481	0.661145	0.699717	0.739596	0.779742	0.819074	0.856505	0.890972	0.921495	0.9472	0.967364	0.981503	0.989492	0.991598	0.988404	0.980703	0.96945	0.955748	0.940805	0.925832	0.91192	0.89992	0.890366	0.883473	0.87922	0.877466	0.878008	0.8806	0.884963	0.890827
0.0174555	0.058822	0.10047	0.141799	0.182564	0.222908	0.263225	0.303916	0.34519	0.386928	0.428607	0.469385	0.508378	0.545004	0.579222	0.611534	0.642801	0.673952	0.705707	0.738404	0.771954	0.805888	0.839487	0.871961	0.902595	0.930821	0.956227	0.978486	0.997253	1.01212	1.02266	1.02853	1.02964	1.02624	1.0189	1.00848	0.996007	0.982507	0.968893	0.955881	0.943977	0.933508	0.924679	0.917638	0.91252	0.909464	0.908602	0.910016	0.913662	0.919321
0.0496743	0.0771046	0.106892	0.139646	0.175589	0.214296	0.254573	0.294633	0.332534	0.366707	0.396356	0.421593	0.443294	0.462802	0.481589	0.501023	0.522227	0.546023	0.5729	0.603007	0.636192	0.672053	0.709994	0.749293	0.789143	0.828652	0.866813	0.902514	0.934617	0.962076	0.984043	0.999966	1.00966	1.01333	1.01151	1.00491	0.99439	0.980826	0.96514	0.948282	0.931225	0.914923	0.900253	0.887951	0.878545	0.872305	0.869201	0.868924	0.87096	0.874696
[truncated: 51 more columns]
