# Supplementary material for: Distributions of plantar loads are altered when walking in anxiety-inducing virtual settings but not under cognitive demand
Source: PLoS One. 2026 Apr 20;21(4):e0345075. doi: 10.1371/journal.pone.0345075 (PMC13094994; doi:10.1371/journal.pone.0345075)
Supplement: S1 File — Study data is available here. (ZIP) [file pone.0345075.s001.zip › S1 File. Dataset/ProcLLat_23DTH.xlsx]

## Sheet: Sheet1
-0.813149	-0.944209	-0.983877	-0.862123	-0.490092	0.236299	1.42733	3.18307	5.57089	8.60372	12.226	16.3121	20.6836	25.1474	29.5437	33.7782	37.8217	41.6839	45.3956	49.0097	52.6107	56.3153	60.2545	64.5564	69.3379	74.6952	80.6737	87.2314	94.232	101.472	108.72	115.754	122.392	128.511	134.043	138.968	143.292	147.038	150.24	152.94	155.187	157.042	158.573	159.853	160.958	161.963	162.95	164.015	165.283	166.889
-1.84149	-0.382122	1.73801	4.79731	9.02689	14.5494	21.3209	29.1111	37.5481	46.1982	54.6292	62.4539	69.3764	75.2346	80.0117	83.8115	86.8261	89.3204	91.617	94.0734	97.0618	100.952	106.089	112.778	121.259	131.667	144.002	158.127	173.811	190.771	208.698	227.276	246.192	265.15	283.871	302.107	319.647	336.328	352.035	366.706	380.304	392.796	404.135	414.252	423.063	430.472	436.383	440.701	443.34	444.243
-2.30828	0.454176	3.87014	8.22773	13.747	20.5418	28.5992	37.7749	47.8069	58.3478	69.0163	79.4553	89.379	98.6019	107.045	114.72	121.7	128.102	134.075	139.796	145.455	151.241	157.334	163.886	171.034	178.894	187.569	197.122	207.558	218.791	230.647	242.877	255.201	267.332	279.008	290.003	300.14	309.3	317.429	324.525	330.622	335.796	340.16	343.863	347.08	349.999	352.812	355.697	358.805	362.238
-1.01425	-0.575486	0.0822174	1.09056	2.57531	4.63449	7.31889	10.6316	14.5476	19.0343	24.0652	29.6333	35.7617	42.496	49.8773	57.9115	66.5436	75.6499	85.0525	94.5439	103.919	113.009	121.698	129.913	137.603	144.743	151.337	157.431	163.105	168.462	173.603	178.596	183.436	188.02	192.149	195.556	197.958	199.102	198.811	197.014	193.762	189.213	183.616	177.281	170.536	163.687	156.99	150.64	144.78	139.515
-1.99461	1.56856	5.86916	11.2322	17.8682	25.812	34.8976	44.7913	55.0751	65.3419	75.2764	84.7032	93.5851	101.986	110.02	117.79	125.346	132.669	139.683	146.288	152.392	157.938	162.916	167.367	171.393	175.173	178.951	183.021	187.688	193.215	199.762	207.337	215.79	224.841	234.129	243.271	251.908	259.722	266.452	271.91	276	278.717	280.134	280.395	279.7	278.299	276.484	274.581	272.935	271.912
-0.893691	-0.908537	-0.761095	-0.364477	0.381342	1.58	3.32197	5.66079	8.59068	12.0384	15.872	19.9157	23.9689	27.8343	31.3469	34.3934	36.9245	38.9567	40.5609	41.8497	42.9679	44.0823	45.3669	46.9869	49.0904	51.8089	55.2467	59.4585	64.4378	70.1219	76.406	83.1608	90.2544	97.5739	105.038	112.593	120.203	127.835	135.434	142.899	150.07	156.748	162.721	167.799	171.841	174.761	176.546	177.258	177.012	175.964
-1.9631	-0.794328	0.931534	3.47275	7.05956	11.8465	17.8697	25.0274	33.0987	41.7945	50.8178	59.906	68.8573	77.5519	85.9655	94.1555	102.222	110.265	118.37	126.598	135.015	143.699	152.752	162.298	172.461	183.327	194.909	207.125	219.822	232.817	245.946	259.078	272.123	285.028	297.769	310.346	322.775	335.08	347.291	359.446	371.59	383.768	396.024	408.397	420.919	433.598	446.399	459.216	471.855	484.038
-2.4003	-2.1078	-1.25512	0.417126	3.18571	7.30612	12.9531	20.1516	28.7301	38.3286	48.4572	58.5743	68.1562	76.7577	84.0566	89.8674	94.1275	96.8704	98.1943	98.2383	97.1776	95.2212	92.5976	89.5377	86.2662	82.9926	79.8953	77.1066	74.7086	72.7373	71.1931	70.0531	69.2867	68.877	68.8404	69.2329	70.1344	71.6149	73.6994	76.3478	79.4608	82.9055	86.5426	90.2468	93.9148	97.4666	100.852	104.059	107.108	110.042
-2.03867	-0.799917	1.16233	4.13293	8.36078	13.9973	21.0279	29.2243	38.1593	47.2965	56.1092	64.169	71.1942	77.0663	81.8219	85.6245	88.7299	91.4472	94.0942	96.9459	100.189	103.885	107.957	112.199	116.335	120.086	123.215	125.553	127.024	127.646	127.519	126.794	125.645	124.245	122.741	121.229	119.75	118.304	116.866	115.412	113.945	112.514	111.218	110.202	109.646	109.76	110.754	112.81	116.081	120.695
-0.814012	0.836126	2.89263	5.52148	8.82275	12.7902	17.2931	22.0966	26.9237	31.5273	35.7371	39.476	42.7609	45.7014	48.4903	51.3794	54.6429	58.5415	63.2928	69.0442	75.8413	83.6067	92.1476	101.179	110.341	119.221	127.382	134.403	139.922	143.7	145.663	145.925	144.758	142.561	139.816	137.038	134.733	133.355	133.277	134.767	137.977	142.95	149.639	157.956	167.793	179.036	191.552	205.187	219.755	235.041
-1.90802	-0.524956	1.39468	4.09282	7.77802	12.5864	18.5488	25.5726	33.4548	41.9277	50.7149	59.5731	68.3287	76.9131	85.3744	93.8507	102.522	111.57	121.146	131.345	142.173	153.549	165.307	177.223	189.038	200.506	211.407	221.545	230.75	238.898	245.934	251.881	256.85	261.026	264.646	267.957	271.176	274.459	277.899	281.534	285.374	289.409	293.622	297.99	302.485	307.059	311.636	316.107	320.344	324.219
-1.22671	2.39219	6.45627	11.1662	16.6114	22.7353	29.3584	36.2482	43.1907	50.0351	56.7181	63.2611	69.7416	76.2586	82.9073	89.7566	96.8358	104.135	111.604	119.152	126.66	133.996	141.032	147.647	153.722	159.143	163.814	167.673	170.705	172.941	174.449	175.323	175.681	175.654	175.378	174.979	174.574	174.252	174.055	173.981	174.005	174.115	174.313	174.614	175.05	175.668	176.539	177.765	179.463	181.75
-1.10555	-1.20163	-1.13039	-0.790785	-0.0609486	1.19322	3.101	5.75964	9.2014	13.369	18.1137	23.2169	28.4252	33.486	38.1793	42.3429	45.8865	48.7937	51.1137	52.9523	54.4597	55.8081	57.1616	58.6513	60.3593	62.308	64.4615	66.7328	68.9853	71.0409	72.7152	73.8638	74.4057	74.3225	73.6497	72.4655	70.873	68.9735	66.8442	64.5291	62.0463	59.4082	56.6415	53.7938	50.9255	48.1033	45.398	42.8771	40.5945	38.5937
-2.4568	-2.65718	-2.50485	-1.77138	-0.182412	2.56369	6.75923	12.6352	20.3098	29.7536	40.7746	53.0282	66.0593	79.3753	92.5177	105.104	116.836	127.495	136.943	145.12	152.046	157.816	162.584	166.526	169.808	172.565	174.892	176.855	178.501	179.89	181.113	182.3	183.621	185.277	187.482	190.44	194.317	199.228	205.225	212.29	220.344	229.243	238.791	248.763	258.929	269.094	279.104	288.869	298.363	307.617
-1.73138	-1.21294	-0.230198	1.4281	3.97021	7.56419	12.2896	18.0969	24.7991	32.0965	39.6285	47.0421	54.0533	60.4853	66.2932	71.5672	76.496	81.3058	86.203	91.334	96.7628	102.462	108.316	114.141	119.705	124.744	128.982	132.157	134.052	134.534	133.581	131.302	127.938	123.845	119.461	115.269	111.744	109.299	108.233	108.71	110.759	114.302	119.177	125.165	132.011	139.441	147.186	155.013	162.735	170.208
-1.02021	0.688731	2.8556	5.68431	9.31191	13.7578	18.8943	24.4743	30.2187	35.9146	41.4767	46.9681	52.5987	58.7022	65.6972	74.0398	84.1804	96.5269	111.407	129.022	149.389	172.284	197.211	223.405	249.862	275.405	298.797	318.886	334.744	345.76	351.67	352.539	348.7	340.706	329.271	315.212	299.384	282.632	265.788	249.669	235.057	222.647	212.96	206.256	202.491	201.341	202.297	204.764	208.153	211.951
-2.39535	-1.64522	-0.431962	1.49495	4.3911	8.49046	13.976	20.9447	29.3742	39.1068	49.8662	61.3096	73.0998	84.9641	96.7186	108.258	119.533	130.524	141.204	151.519	161.385	170.702	179.385	187.381	194.681	201.305	207.293	212.681	217.503	221.78	225.516	228.706	231.352	233.489	235.2	236.612	237.868	239.102	240.415	241.858	243.447	245.164	246.965	248.793	250.593	252.318	253.94	255.456	256.881	258.232
-1.64014	-1.58043	-1.24032	-0.45373	0.966328	3.20914	6.43819	10.7585	16.1875	22.6396	29.9396	37.8666	46.2068	54.7812	63.4448	72.0827	80.612	88.974	97.1096	104.934	112.328	119.131	125.157	130.213	134.132	136.814	138.237	138.447	137.542	135.661	132.966	129.631	125.847	121.813	117.724	113.737	109.956	106.437	103.218	100.339	97.8479	95.7987	94.2379	93.1992	92.6966	92.7285	93.2944	94.3983	96.0322	98.167
-1.80506	-1.17913	-0.126542	1.57244	4.13266	7.72739	12.4496	18.2906	25.1493	32.8703	41.3	50.3297	59.9011	69.9872	80.5784	91.6692	103.228	115.157	127.277	139.334	151.026	162.009	171.902	180.309	186.867	191.278	193.325	192.9	190.017	184.833	177.637	168.829	158.884	148.329	137.683	127.405	117.845	109.223	101.632	95.0586	89.4218	84.6096	80.5165	77.0532	74.1424	71.7231	69.7587	68.2391	67.1812	66.6256
-1.15488	-0.132267	1.2809	3.25478	5.92685	9.36663	13.5483	18.3444	23.5458	28.9106	34.2322	39.4	44.4251	49.4344	54.6427	60.3078	66.6785	73.9435	82.1777	91.3071	101.107	111.228	121.233	130.651	139.022	145.957	151.191	154.614	156.275	156.37	155.216	153.201	150.729	148.169	145.805	143.799	142.189	140.93	139.949	139.192	138.641	138.315	138.257	138.515	139.138	140.17	141.648	143.6	146.048	148.989
-2.0386	-0.696873	1.25431	4.07982	8.01082	13.1968	19.662	27.2825	35.8099	44.9337	54.3384	63.7245	72.8151	81.3818	89.286	96.5021	103.104	109.228	115.028	120.652	126.223	131.819	137.465	143.121	148.702	154.088	159.152	163.796	167.961	171.619	174.765	177.4	179.519	181.105	182.143	182.627	182.581	182.058	181.149	179.984	178.742	177.639	176.914	176.797	177.495	179.165	181.908	185.766	190.726	196.712
-2.027	-1.99103	-1.55599	-0.519557	1.3465	4.27169	8.44521	13.9608	20.7694	28.667	37.3251	46.3509	55.3565	64.0129	72.0805	79.4207	85.9953	91.855	97.1201	101.95	106.503	110.902	115.225	119.497	123.676	127.651	131.283	134.447	137.051	139.043	140.41	141.171	141.371	141.09	140.423	139.464	138.293	136.966	135.523	134.011	132.505	131.113	129.967	129.192	128.883	129.088	129.806	131.002	132.617	134.58
-1.86647	-1.67423	-1.04385	0.224478	2.34527	5.5185	9.88287	15.4585	22.102	29.4939	37.1721	44.617	51.3503	56.9998	61.3287	64.2499	65.822	66.2129	65.6514	64.3933	62.7033	60.8408	59.0463	57.5216	56.4038	55.7497	55.5389	55.6891	56.0797	56.5807	57.0754	57.4745	57.7296	57.8463	57.895	58.0126	58.4007	59.3186	61.0635	63.9482	68.2871	74.3803	82.4931	92.8333	105.525	120.571	137.819	156.938	177.442	198.751
-2.03184	-1.34838	-0.161487	1.77946	4.72002	8.85822	14.2946	20.9958	28.7879	37.3779	46.4019	55.4913	64.3248	72.6424	80.2384	86.9686	92.7567	97.5831	101.468	104.458	106.624	108.062	108.873	109.148	108.945	108.283	107.15	105.509	103.331	100.615	97.4057	93.7782	89.8242	85.6538	81.4072	77.2479	73.3385	69.8173	66.7771	64.252	62.224	60.6422	59.4359	58.5207	57.8036	57.1955	56.6263	56.0591	55.4968	54.9763
-2.21842	2.50998	8.29601	15.5526	24.5127	35.1364	47.0856	59.7773	72.494	84.5018	95.138	103.881	110.414	114.656	116.74	116.97	115.748	113.511	110.667	107.553	104.433	101.507	98.9389	96.8707	95.4344	94.7736	95.059	96.4806	99.2274	103.461	109.274	116.642	125.394	135.223	145.732	156.477	167.017	176.968	186.052	194.114	201.094	206.99	211.84	215.707	218.682	220.883	222.455	223.562	224.363	224.998
-1.49902	-0.225138	1.43223	3.68121	6.69491	10.576	15.3387	20.9177	27.1833	33.9444	40.9495	47.9057	54.5152	60.5128	65.6966	69.9452	73.2197	75.5489	77.0138	77.7446	77.9209	77.7611	77.4986	77.3547	77.5147	78.1063	79.1849	80.7246	82.6188	84.6916	86.7191	88.4612	89.6989	90.2699	90.0972	89.2013	87.6878	85.7179	83.4825	81.1855	79.0286	77.1909	75.8076	74.9687	74.7367	75.1634	76.2936	78.1571	80.7549	84.052
-2.07661	0.23366	3.25818	7.29988	12.5821	19.1869	27.0315	35.8758	45.3426	54.9681	64.2941	72.9649	80.7873	87.7422	93.9549	99.6543	105.136	110.717	116.676	123.203	130.385	138.189	146.477	155.026	163.579	171.894	179.783	187.128	193.877	200.024	205.609	210.713	215.449	219.933	224.276	228.588	232.988	237.597	242.528	247.849	253.58	259.696	266.151	272.892	279.872	287.039	294.336	301.726	309.209	316.829
-2.19659	-1.34081	0.217319	2.76218	6.56244	11.8145	18.567	26.6515	35.6566	44.9724	53.9108	61.8579	68.3879	73.3132	76.6835	78.7406	79.8478	80.4241	80.9007	81.6985	83.2023	85.7192	89.4392	94.417	100.557	107.6	115.14	122.688	129.76	135.975	141.104	145.093	148.038	150.134	151.609	152.66	153.411	153.896	154.087	153.935	153.403	152.491	151.235	149.716	148.053	146.401	144.961	143.978	143.721	144.439
-1.97306	-1.01824	0.453475	2.67358	5.85795	10.1708	15.6887	22.3662	30.0191	38.3513	47.0207	55.7147	64.2104	72.4071	80.3238	88.064	95.7603	103.521	111.396	119.37	127.357	135.2	142.685	149.569	155.629	160.703	164.715	167.681	169.709	170.971	171.669	171.998	172.121	172.178	172.281	172.525	172.976	173.671	174.61	175.754	177.031	178.359	179.663	180.89	182.008	183.01	183.898	184.663	185.272	185.666
[truncated: 51 more columns]
