# Supplementary material for: Distributions of plantar loads are altered when walking in anxiety-inducing virtual settings but not under cognitive demand
Source: PLoS One. 2026 Apr 20;21(4):e0345075. doi: 10.1371/journal.pone.0345075 (PMC13094994; doi:10.1371/journal.pone.0345075)
Supplement: S1 File — Study data is available here. (ZIP) [file pone.0345075.s001.zip › S1 File. Dataset/ProcLHeel_24DTH.xlsx]

## Sheet: Sheet1
28.9387	45.9208	62.7129	78.9626	94.5109	109.33	123.465	137.002	150.058	162.769	175.283	187.767	200.421	213.472	227.148	241.594	256.796	272.544	288.466	304.11	319.018	332.764	344.983	355.39	363.811	370.195	374.62	377.284	378.487	378.59	377.963	376.942	375.794	374.7	373.748	372.953	372.289	371.716	371.214	370.816	370.625	370.802	371.513	372.875	374.929	377.625	380.825	384.322	387.871	391.219
32.7546	76.5341	119.875	161.648	201.027	237.552	271.055	301.51	328.906	353.195	374.288	392.115	406.699	418.194	426.89	433.198	437.631	440.785	443.303	445.845	449.05	453.5	459.688	467.981	478.6	491.593	506.802	523.878	542.314	561.474	580.617	598.928	615.562	629.691	640.554	647.516	650.128	648.214	641.914	631.689	618.255	602.485	585.302	567.594	550.142	533.572	518.319	504.625	492.572	482.129
36.2806	77.4712	116.648	152.011	182.28	206.896	226.014	240.343	250.925	258.911	265.383	271.257	277.248	283.871	291.436	300.045	309.607	319.89	330.588	341.391	352.05	362.42	372.457	382.203	391.753	401.224	410.706	420.223	429.699	438.944	447.655	455.433	461.83	466.399	468.755	468.637	465.97	460.885	453.682	444.776	434.651	423.816	412.77	401.957	391.735	382.356	373.945	366.501	359.913	353.979
33.906	82.9923	130.94	176.341	217.912	254.569	285.558	310.588	329.857	343.929	353.543	359.427	362.185	362.254	359.932	355.447	349.05	341.07	331.93	322.127	312.202	302.701	294.14	286.955	281.459	277.821	276.095	276.271	278.331	282.271	288.076	295.683	304.945	315.598	327.255	339.413	351.476	362.77	372.566	380.132	384.82	386.146	383.86	377.973	368.754	356.681	342.38	326.546	309.889	293.098
26.893	54.4876	81.347	106.65	129.774	150.333	168.205	183.539	196.725	208.312	218.909	229.088	239.312	249.883	260.901	272.259	283.68	294.808	305.294	314.885	323.472	331.101	337.962	344.354	350.62	357.078	363.944	371.295	379.045	386.932	394.521	401.248	406.52	409.82	410.793	409.311	405.484	399.631	392.204	383.688	374.505	364.97	355.265	345.445	335.458	325.209	314.608	303.61	292.221	280.493
16.135	48.0414	79.858	110.969	140.982	169.73	197.196	223.429	248.502	272.482	295.391	317.142	337.513	356.162	372.678	386.65	397.737	405.734	410.599	412.501	411.857	409.328	405.77	402.124	399.295	398.031	398.833	401.922	407.258	414.588	423.506	433.519	444.103	454.736	464.913	474.158	482.033	488.157	492.233	494.098	493.768	491.462	487.562	482.532	476.837	470.872	464.929	459.184	453.705	448.476
34.4288	49.7702	64.5888	78.4014	91.0679	102.798	114.071	125.491	137.621	150.844	165.294	180.872	197.303	214.201	231.117	247.597	263.236	277.731	290.918	302.781	313.433	323.083	331.978	340.362	348.436	356.341	364.137	371.794	379.189	386.152	392.508	398.101	402.786	406.417	408.872	410.082	410.054	408.885	406.776	404.026	401.01	398.132	395.785	394.306	393.938	394.791	396.823	399.836	403.498	407.402
45.3228	85.304	125	163.407	199.755	233.521	264.325	291.83	315.713	335.696	351.6	363.375	371.136	375.169	375.914	373.947	369.946	364.669	358.926	353.533	349.272	346.827	346.717	349.24	354.447	362.147	371.955	383.377	395.914	409.126	422.654	436.204	449.51	462.306	474.291	485.133	494.463	501.885	506.986	509.352	508.612	504.496	496.912	486.008	472.191	456.093	438.51	420.314	402.368	385.454
42.1203	71.6494	101.025	129.596	156.841	182.461	206.39	228.719	249.608	269.238	287.782	305.382	322.128	338.05	353.122	367.275	380.408	392.408	403.19	412.74	421.143	428.596	435.392	441.873	448.386	455.236	462.669	470.861	479.913	489.841	500.566	511.92	523.642	535.38	546.686	557.025	565.811	572.451	576.395	577.19	574.576	568.551	559.385	547.563	533.709	518.527	502.73	486.975	471.794	457.563
24.3616	69.8551	115.51	160.491	203.9	244.842	282.481	316.092	345.14	369.366	388.852	403.994	415.398	423.768	429.841	434.347	437.942	441.176	444.49	448.269	452.881	458.659	465.839	474.489	484.46	495.357	506.556	517.266	526.605	533.704	537.791	538.263	534.749	527.171	515.779	501.123	483.964	465.161	445.546	425.841	406.613	388.246	370.958	354.814	339.78	325.761	312.639	300.297	288.64	277.608
34.6254	63.8275	91.5105	116.342	137.106	153.02	163.967	170.472	173.498	174.2	173.742	173.15	173.235	174.542	177.337	181.624	187.196	193.711	200.79	208.104	215.44	222.708	229.918	237.145	244.507	252.144	260.178	268.655	277.51	286.582	295.658	304.527	313.007	320.945	328.217	334.714	340.344	345.023	348.665	351.175	352.446	352.365	350.822	347.716	342.961	336.498	328.326	318.535	307.327	295.011
43.2266	76.6532	110.019	142.661	173.899	203.111	229.78	253.533	274.157	291.583	305.847	317.066	325.445	331.278	334.943	336.882	337.566	337.487	337.128	336.938	337.307	338.544	340.89	344.52	349.533	355.92	363.559	372.215	381.571	391.258	400.883	410.055	418.409	425.623	431.429	435.614	438.023	438.545	437.114	433.716	428.416	421.366	412.814	403.106	392.687	382.064	371.765	362.27	353.956	347.071
44.6352	80.1127	115.497	150.005	183.148	214.684	244.476	272.354	298.043	321.173	341.379	358.403	372.162	382.769	390.514	395.834	399.27	401.42	402.898	404.306	406.247	409.316	414.076	421.019	430.515	442.775	457.819	475.443	495.189	516.334	537.918	558.84	577.968	594.273	606.929	615.381	619.369	618.936	614.409	606.352	595.498	582.646	568.572	553.96	539.367	525.211	511.784	499.273	487.805	477.489
21.2131	65.9074	109.78	151.496	189.992	224.605	255.07	281.41	303.793	322.436	337.592	349.593	358.864	365.875	371.077	374.871	377.633	379.755	381.67	383.845	386.733	390.696	395.927	402.392	409.82	417.763	425.703	433.143	439.645	444.824	448.317	449.772	448.853	445.269	438.817	429.408	417.091	402.054	384.637	365.335	344.767	323.643	302.724	282.765	264.437	248.246	234.449	223.029	213.726	206.095
44.3958	86.2456	126.863	164.868	199.279	229.491	255.216	276.441	293.436	306.745	317.126	325.446	332.566	339.233	346.014	353.258	361.097	369.502	378.355	387.537	397.012	406.872	417.305	428.527	440.69	453.811	467.718	482.031	496.183	509.499	521.278	530.848	537.602	541.048	540.879	537.04	529.761	519.541	507.087	493.229	478.808	464.585	451.175	439.007	428.319	419.181	411.547	405.299	400.285	396.313
34.991	62.1952	88.5301	113.079	135.232	154.716	171.555	185.999	198.457	209.453	219.582	229.45	239.609	250.501	262.409	275.449	289.588	304.699	320.614	337.172	354.237	371.698	389.447	407.356	425.268	442.99	460.301	476.934	492.578	506.885	519.488	530.021	538.146	543.577	546.123	545.713	542.423	536.475	528.232	518.177	506.869	494.906	482.88	471.343	460.748	451.413	443.506	437.063	431.999	428.14
28.7452	69.1905	110.457	152.103	193.649	234.521	274.002	311.237	345.303	375.375	400.938	421.931	438.74	452.082	462.833	471.894	480.091	488.1	496.398	505.228	514.605	524.377	534.311	544.165	553.724	562.823	571.328	579.08	585.854	591.354	595.249	597.24	597.105	594.722	590.058	583.171	574.21	563.414	551.098	537.644	523.465	508.96	494.488	480.352	466.795	453.979	441.98	430.772	420.246	410.245
32.262	61.5613	90.6353	118.876	145.936	171.744	196.454	220.342	243.688	266.677	289.327	311.473	332.793	352.875	371.282	387.624	401.605	413.047	421.89	428.179	432.053	433.733	433.536	431.875	429.24	426.169	423.217	420.936	419.855	420.46	423.155	428.223	435.797	445.853	458.211	472.549	488.407	505.199	522.229	538.734	553.927	567.044	577.378	584.321	587.427	586.486	581.56	572.965	561.24	547.102
27.4082	61.8514	93.822	121.48	143.549	159.498	169.596	174.794	176.465	176.089	174.972	174.08	174.006	175.025	177.203	180.49	184.801	190.049	196.163	203.081	210.727	218.981	227.665	236.549	245.363	253.809	261.575	268.363	273.92	278.042	280.577	281.428	280.59	278.171	274.393	269.563	264.028	258.133	252.184	246.414	240.959	235.847	231.001	226.278	221.516	216.568	211.34	205.792	199.934	193.804
42.9768	73.6403	103.723	132.307	158.545	181.764	201.54	217.711	230.319	239.527	245.544	248.587	248.904	246.822	242.787	237.347	231.122	224.746	218.797	213.767	210.052	207.944	207.612	209.101	212.345	217.186	223.393	230.651	238.558	246.64	254.389	261.311	266.962	270.963	273.013	272.908	270.564	266.019	259.434	251.09	241.381	230.794	219.861	209.105	199	189.936	182.182	175.859	170.951	167.332
34.3778	75.3002	114.816	151.433	183.936	211.447	233.421	249.66	260.359	266.105	267.811	266.597	263.66	260.15	257.051	255.077	254.611	255.694	258.094	261.419	265.246	269.219	273.112	276.857	280.54	284.374	288.633	293.563	299.298	305.821	312.958	320.384	327.632	334.138	339.309	342.613	343.669	342.298	338.532	332.581	324.785	315.56	305.349	294.59	283.686	272.986	262.786	253.326	244.787	237.283
26.2256	54.9549	82.6639	108.331	131.214	150.846	167.009	179.736	189.319	196.311	201.45	205.555	209.402	213.616	218.588	224.455	231.136	238.416	246.013	253.644	261.077	268.141	274.71	280.669	285.897	290.271	293.668	295.963	297.044	296.814	295.202	292.174	287.749	282.009	275.114	267.298	258.851	250.077	241.235	232.505	223.989	215.723	207.699	199.881	192.217	184.652	177.146	169.693	162.329	155.131
[truncated: 51 more columns]
