# Supplementary material for: Distributions of plantar loads are altered when walking in anxiety-inducing virtual settings but not under cognitive demand
Source: PLoS One. 2026 Apr 20;21(4):e0345075. doi: 10.1371/journal.pone.0345075 (PMC13094994; doi:10.1371/journal.pone.0345075)
Supplement: S1 File — Study data is available here. (ZIP) [file pone.0345075.s001.zip › S1 File. Dataset/ProcL_07DTL.xlsx]

## Sheet: Sheet1
0.0362614	0.0657694	0.0969221	0.130059	0.165394	0.202853	0.241994	0.282065	0.322198	0.36166	0.40005	0.43738	0.474032	0.510606	0.547714	0.585778	0.624912	0.664882	0.705145	0.744961	0.783534	0.820141	0.85422	0.885405	0.913525	0.938557	0.960537	0.979502	0.995489	1.00855	1.01875	1.02615	1.03077	1.03268	1.03195	1.02873	1.02328	1.01594	1.00712	0.997234	0.986661	0.9757	0.964585	0.953528	0.942728	0.932374	0.922672	0.913831	0.906011	0.899288
0.0294814	0.0645622	0.1033	0.146853	0.19621	0.251857	0.3135	0.379961	0.449285	0.519027	0.586631	0.649865	0.707175	0.757857	0.802012	0.840342	0.873868	0.903644	0.930535	0.955085	0.977511	0.997775	1.0157	1.03105	1.04367	1.05348	1.0605	1.06488	1.06688	1.06685	1.06519	1.06227	1.05837	1.05371	1.04845	1.04274	1.0367	1.03047	1.02419	1.01799	1.01196	1.00609	1.00036	0.994738	0.989193	0.983718	0.97833	0.973075	0.968047	0.963374
0.0560726	0.118336	0.182983	0.250141	0.319504	0.390278	0.461278	0.531124	0.598465	0.662138	0.721276	0.775378	0.824339	0.868385	0.907942	0.943493	0.975431	1.00394	1.02897	1.05035	1.06794	1.08175	1.09192	1.09878	1.10273	1.10419	1.10358	1.10126	1.09755	1.09272	1.087	1.08065	1.07392	1.06699	1.05998	1.053	1.04611	1.03939	1.03288	1.02662	1.02059	1.01482	1.00932	1.00419	0.999528	0.995476	0.992136	0.989571	0.987786	0.98675
0.0358067	0.0749196	0.114696	0.154851	0.195183	0.235548	0.27581	0.315838	0.355535	0.394855	0.433747	0.47209	0.509668	0.546191	0.581338	0.614805	0.646397	0.676109	0.704144	0.730877	0.756776	0.782296	0.807783	0.83346	0.859484	0.885971	0.912942	0.940247	0.967501	0.994093	1.01926	1.04221	1.06233	1.07921	1.09273	1.10298	1.1102	1.11469	1.11681	1.11687	1.11513	1.11176	1.10689	1.10062	1.09307	1.08438	1.07472	1.06426	1.05322	1.0418
0.0483733	0.0908415	0.134382	0.178941	0.224388	0.270443	0.316682	0.362634	0.407919	0.452311	0.495748	0.538287	0.580035	0.621051	0.661321	0.700767	0.73922	0.776371	0.81175	0.844769	0.87482	0.90142	0.924362	0.943773	0.960045	0.973688	0.985203	0.994998	1.00334	1.01033	1.01594	1.02003	1.02241	1.02291	1.02143	1.01803	1.01285	1.00613	0.998138	0.989156	0.979477	0.969383	0.959113	0.948855	0.938759	0.928968	0.919636	0.91092	0.902947	0.8958
0.0274785	0.0702364	0.116232	0.166298	0.220952	0.280191	0.343366	0.409202	0.475994	0.541903	0.60529	0.664962	0.720291	0.771188	0.817926	0.860913	0.900508	0.936909	0.970137	1.00005	1.02638	1.04888	1.06738	1.08189	1.09261	1.09986	1.10407	1.10569	1.10515	1.10285	1.09913	1.09433	1.08878	1.08276	1.07654	1.07036	1.06445	1.059	1.05409	1.04966	1.04552	1.04144	1.03722	1.03272	1.02787	1.02264	1.01706	1.01118	1.00509	0.998833
0.056741	0.0867334	0.117909	0.150266	0.183539	0.217167	0.250364	0.28223	0.311895	0.338716	0.362498	0.383632	0.403119	0.422423	0.44321	0.467009	0.494933	0.527496	0.564562	0.605423	0.648961	0.693865	0.738844	0.782819	0.825014	0.864931	0.90223	0.936628	0.967848	0.995618	1.01966	1.0397	1.05552	1.067	1.0742	1.07737	1.0769	1.07334	1.06742	1.05996	1.05186	1.04398	1.03706	1.03152	1.02747	1.02471	1.02294	1.02188	1.02132	1.0211
0.0567807	0.098318	0.141906	0.187845	0.236318	0.287252	0.340238	0.394533	0.449128	0.502853	0.554551	0.603266	0.648379	0.689653	0.727181	0.761267	0.792346	0.820925	0.847528	0.872634	0.896602	0.919638	0.941804	0.963045	0.983213	1.00206	1.01924	1.0344	1.04721	1.05741	1.06484	1.06946	1.0714	1.07086	1.06818	1.06373	1.05792	1.05106	1.04345	1.03534	1.02705	1.01889	1.01118	1.00416	0.99803	0.992912	0.988866	0.98589	0.983927	0.982853
0.0450687	0.0895367	0.134593	0.179806	0.22479	0.26931	0.313337	0.357012	0.400591	0.444412	0.488883	0.534415	0.5813	0.629575	0.678921	0.728638	0.777705	0.824932	0.869164	0.909474	0.945259	0.976255	1.00249	1.0242	1.04174	1.05547	1.06572	1.0728	1.077	1.07861	1.07797	1.0755	1.07169	1.06703	1.06202	1.05711	1.05266	1.04892	1.04598	1.04382	1.04235	1.04136	1.04064	1.04	1.03931	1.03845	1.03737	1.03601	1.03437	1.03246
0.0453077	0.0885513	0.132264	0.175932	0.218952	0.260678	0.300474	0.337818	0.372458	0.404572	0.434807	0.464173	0.493868	0.525047	0.558584	0.594906	0.633942	0.67515	0.7176	0.760087	0.801309	0.840085	0.875534	0.907167	0.934869	0.958811	0.979317	0.996754	1.01145	1.02366	1.03353	1.04114	1.04652	1.04971	1.05082	1.05004	1.04767	1.04403	1.03946	1.03425	1.02869	1.02298	1.01731	1.01175	1.0063	1.00093	0.995558	0.99012	0.984576	0.97894
0.0507136	0.0958497	0.141894	0.188486	0.23514	0.281296	0.326372	0.369807	0.411154	0.450147	0.486696	0.520856	0.552835	0.583018	0.611931	0.640142	0.668147	0.696268	0.724584	0.752937	0.780989	0.808326	0.834563	0.8594	0.882648	0.904218	0.924094	0.942299	0.95883	0.973625	0.986565	0.997496	1.00624	1.01264	1.01655	1.01796	1.01695	1.01375	1.00862	1.00181	0.993538	0.984017	0.973492	0.962221	0.950475	0.938542	0.926704	0.915216	0.904297	0.894124
0.037345	0.0736491	0.110784	0.148567	0.186812	0.225275	0.263607	0.301371	0.33816	0.373738	0.408152	0.441814	0.475503	0.510227	0.546946	0.586286	0.628335	0.672599	0.718103	0.763608	0.807844	0.849704	0.888348	0.923227	0.954049	0.980725	1.00333	1.02204	1.03708	1.04867	1.057	1.06224	1.0646	1.06436	1.06191	1.05774	1.05244	1.04658	1.04067	1.03508	1.03003	1.02559	1.02176	1.01845	1.01558	1.01301	1.01057	1.00807	1.00533	1.00221
0.0511944	0.104925	0.160133	0.216704	0.274424	0.332866	0.391368	0.44913	0.505414	0.559683	0.611601	0.660957	0.707649	0.751708	0.793265	0.832466	0.869417	0.904139	0.936525	0.966303	0.993068	1.01637	1.03582	1.05119	1.06246	1.06978	1.07346	1.0739	1.07156	1.06698	1.06073	1.05337	1.04545	1.03742	1.02962	1.02225	1.01542	1.0092	1.00363	0.998731	0.994544	0.991079	0.988307	0.986144	0.984473	0.983162	0.982073	0.98105	0.979952	0.978683
0.0583944	0.101802	0.146163	0.191041	0.236137	0.281367	0.326773	0.372308	0.417675	0.4623	0.505417	0.546226	0.584077	0.618619	0.649865	0.678171	0.704158	0.728567	0.752117	0.775417	0.798922	0.822896	0.847395	0.872308	0.897426	0.922488	0.947165	0.971019	0.99348	1.01389	1.03161	1.04608	1.05694	1.06404	1.06746	1.0675	1.06466	1.05952	1.05271	1.04477	1.03615	1.02715	1.018	1.00887	0.999914	0.991314	0.983269	0.975964	0.969521	0.963992
0.0390544	0.0900309	0.141896	0.194114	0.245946	0.296581	0.345258	0.391328	0.434322	0.474068	0.510753	0.544917	0.577387	0.609131	0.641083	0.67394	0.708001	0.743097	0.778641	0.813767	0.847529	0.879069	0.907704	0.932965	0.954628	0.972705	0.987398	0.999006	1.00784	1.01413	1.01803	1.0196	1.01888	1.01597	1.01108	1.0045	0.996592	0.987734	0.978296	0.968637	0.959081	0.949895	0.941276	0.933351	0.926168	0.919682	0.913801	0.908448	0.9036	0.899277
0.0587237	0.0959564	0.134752	0.17537	0.217941	0.262358	0.308243	0.355034	0.402133	0.449001	0.4952	0.540405	0.584389	0.62698	0.66802	0.707369	0.744923	0.780578	0.814177	0.845529	0.874477	0.900931	0.92488	0.946371	0.965462	0.982167	0.996447	1.00826	1.01757	1.02439	1.02872	1.03062	1.03023	1.02778	1.02356	1.01788	1.01107	1.00335	0.994943	0.98605	0.976891	0.967694	0.958705	0.950168	0.942306	0.935302	0.92928	0.924301	0.920373	0.91747
0.0516656	0.0646482	0.0786637	0.0939912	0.111006	0.13006	0.15135	0.17482	0.200171	0.227021	0.255086	0.284268	0.314605	0.346165	0.378952	0.412855	0.447603	0.482758	0.517771	0.552072	0.585141	0.616556	0.646025	0.673431	0.698871	0.722665	0.745292	0.767309	0.789262	0.811623	0.834755	0.858892	0.884095	0.91019	0.936737	0.963027	0.988142	1.01106	1.03081	1.0466	1.0579	1.06456	1.0668	1.06525	1.06078	1.05444	1.04726	1.0402	1.03399	1.02911
0.0427887	0.0773951	0.113013	0.149578	0.186947	0.224814	0.262681	0.299934	0.335988	0.370408	0.402976	0.433711	0.462865	0.490844	0.518085	0.544964	0.571783	0.598796	0.626217	0.654205	0.68286	0.712221	0.742264	0.772902	0.803971	0.835227	0.866351	0.896946	0.926518	0.954468	0.980104	1.00271	1.02165	1.0364	1.04659	1.05208	1.05304	1.04998	1.04364	1.03493	1.02481	1.01413	1.00355	0.993547	0.984361	0.976098	0.968795	0.962472	0.957144	0.952809
0.0588736	0.104361	0.150567	0.19711	0.243467	0.288917	0.332619	0.373794	0.411889	0.446668	0.478217	0.506956	0.533641	0.559313	0.585137	0.612194	0.641299	0.672858	0.706794	0.742594	0.77948	0.816586	0.85308	0.888226	0.921398	0.952063	0.97976	1.00411	1.02479	1.04156	1.05428	1.06286	1.06734	1.06791	1.06494	1.05896	1.05062	1.04058	1.02949	1.01801	1.00672	0.996073	0.986419	0.977946	0.97072	0.964715	0.959857	0.95605	0.953203	0.951213
0.0465553	0.0894026	0.133576	0.178911	0.225128	0.271791	0.318274	0.363777	0.407435	0.448506	0.486558	0.521654	0.554395	0.58576	0.616804	0.648365	0.680887	0.714374	0.748483	0.782692	0.816462	0.849362	0.8811	0.911496	0.9404	0.967619	0.992848	1.01565	1.03552	1.05196	1.06463	1.07342	1.07837	1.07977	1.07799	1.07361	1.06727	1.05962	1.05122	1.0425	1.03375	1.02519	1.01704	1.00955	1.00294	0.997418	0.993114	0.990115	0.988424	0.987941
0.055632	0.0669171	0.0786191	0.0907668	0.103644	0.117625	0.132997	0.149835	0.167972	0.187079	0.206823	0.226998	0.247585	0.26874	0.290728	0.313813	0.338195	0.363969	0.39111	0.419435	0.448607	0.478217	0.50791	0.537478	0.566885	0.596238	0.625728	0.655536	0.685759	0.716367	0.747204	0.778011	0.80844	0.838082	0.866486	0.89319	0.917741	0.939731	0.958807	0.974665	0.98705	0.995793	1.00085	1.00234	1.00059	0.99613	0.989735	0.982291	0.97468	0.967654
0.0636908	0.0984688	0.133303	0.167653	0.201044	0.233053	0.263308	0.291534	0.317628	0.341686	0.364003	0.385075	0.405622	0.426571	0.448956	0.473725	0.501554	0.532744	0.567175	0.604316	0.643286	0.682974	0.7222	0.759864	0.795056	0.827121	0.855688	0.880644	0.902074	0.920169	0.935135	0.947132	0.956271	0.962646	0.966379	0.967636	0.966656	0.963754	0.959291	0.953638	0.947145	0.940105	0.932726	0.925139	0.917434	0.909691	0.902001	0.894474	0.887229	0.880385
0.0483582	0.0875488	0.128644	0.171988	0.217988	0.266947	0.31889	0.373501	0.430166	0.488093	0.546399	0.604198	0.660677	0.715134	0.766942	0.81553	0.86038	0.901033	0.9371	0.968299	0.994499	1.01574	1.0322	1.04421	1.0522	1.05664	1.05801	1.05675	1.05323	1.04783	1.04097	1.03311	1.02482	1.01672	1.00937	1.0032	0.998476	0.995212	0.993233	0.99223	0.991863	0.99187	0.99213	0.992674	0.993624	0.995107	0.997181	0.999762	1.0026	1.00532
0.059196	0.115153	0.172885	0.23219	0.292602	0.353232	0.412723	0.469399	0.521589	0.567979	0.607861	0.641242	0.668862	0.692104	0.712768	0.73276	0.753737	0.776809	0.802406	0.830327	0.859935	0.890379	0.920794	0.950404	0.978556	1.00472	1.02847	1.04945	1.06733	1.08178	1.09253	1.09939	1.10238	1.10172	1.09786	1.09136	1.0828	1.07277	1.06185	1.05055	1.03933	1.02858	1.01859	1.00958	1.00171	0.995129	0.989943	0.986253	0.984102	0.983464
0.0540586	0.076202	0.0990004	0.122457	0.146389	0.170375	0.193828	0.216154	0.236913	0.255952	0.273454	0.289918	0.306074	0.322814	0.341121	0.362012	0.386466	0.41533	0.449182	0.488201	0.532063	0.579892	0.630328	0.681729	0.732437	0.781024	0.826438	0.868046	0.905572	0.93899	0.96839	0.993881	1.0155	1.03322	1.04698	1.05684	1.06299	1.06578	1.06564	1.06305	1.05858	1.05283	1.04636	1.03973	1.03338	1.02766	1.02277	1.0188	1.0157	1.01334
0.0524348	0.0888872	0.127037	0.167098	0.209121	0.252842	0.297637	0.342596	0.386655	0.428732	0.467904	0.503622	0.535902	0.565351	0.593006	0.620065	0.647592	0.67632	0.706592	0.738411	0.771514	0.805432	0.839535	0.873086	0.90531	0.935456	0.96287	0.987048	1.00766	1.0245	1.0375	1.04667	1.05208	1.05392	1.05248	1.04812	1.04125	1.03228	1.02159	1.00954	0.996516	0.982945	0.969264	0.955875	0.943113	0.931227	0.920378	0.910652	0.902096	0.894744
0.052843	0.0903054	0.130738	0.174942	0.22329	0.27548	0.330487	0.386706	0.442229	0.495192	0.544117	0.58815	0.627152	0.66164	0.692602	0.721267	0.748886	0.776576	0.8052	0.835269	0.866867	0.899616	0.93273	0.965168	0.995828	1.02373	1.04811	1.06844	1.08445	1.09599	1.10306	1.10574	1.1042	1.09876	1.08985	1.07799	1.06373	1.04766	1.0304	1.01264	0.995143	0.978688	0.964037	0.951832	0.942499	0.936194	0.932848	0.932264	0.934182	0.938277
[truncated: 51 more columns]
