# Supplementary material for: Distributions of plantar loads are altered when walking in anxiety-inducing virtual settings but not under cognitive demand
Source: PLoS One. 2026 Apr 20;21(4):e0345075. doi: 10.1371/journal.pone.0345075 (PMC13094994; doi:10.1371/journal.pone.0345075)
Supplement: S1 File — Study data is available here. (ZIP) [file pone.0345075.s001.zip › S1 File. Dataset/ProcLLat_24DTL.xlsx]

## Sheet: Sheet1
-0.247489	-0.38472	-0.545171	-0.714561	-0.867043	-0.96196	-0.941124	-0.727482	-0.226415	0.668739	2.06499	4.04969	6.66009	9.84997	13.4789	17.3392	21.1985	24.8329	28.0495	30.7107	32.751	34.1745	35.0387	35.4372	35.4836	35.2927	34.9619	34.5574	34.111	33.635	33.1411	32.6448	32.1575	31.6803	31.2076	30.737	30.2749	29.8307	29.4082	29.0039	28.614	28.2417	27.8941	27.5724	27.2713	26.9914	26.7449	26.5499	26.4288	26.4113
-1.91384	-2.03575	-1.85742	-1.20111	0.145012	2.41074	5.81287	10.5078	16.5367	23.788	32.006	40.8494	49.973	59.0947	68.0257	76.6678	84.9969	93.0329	100.811	108.377	115.791	123.111	130.363	137.522	144.509	151.189	157.395	162.951	167.705	171.562	174.514	176.638	178.075	179.017	179.687	180.312	181.109	182.267	183.92	186.147	188.976	192.397	196.37	200.846	205.773	211.09	216.738	222.656	228.8	235.143
-2.41846	-2.0626	-1.21506	0.352693	2.91207	6.74205	12.0613	18.9522	27.3159	36.8867	47.3019	58.1906	69.2387	80.2059	90.9182	101.274	111.255	120.912	130.326	139.588	148.784	158.002	167.312	176.754	186.335	196.046	205.887	215.87	226.009	236.319	246.802	257.436	268.168	278.922	289.591	300.043	310.13	319.724	328.734	337.122	344.884	352.032	358.594	364.619	370.194	375.44	380.504	385.538	390.688	396.066
-1.15937	-1.43176	-1.62248	-1.6389	-1.35614	-0.617993	0.755279	2.94941	6.12506	10.3738	15.6771	21.892	28.7688	35.9918	43.2349	50.2065	56.6726	62.4708	67.5191	71.8106	75.3894	78.3205	80.6639	82.4616	83.73	84.4558	84.6014	84.1234	82.9861	81.1626	78.6357	75.4104	71.5317	67.0973	62.2631	57.2437	52.2992	47.7107	43.7566	40.6908	38.7165	37.9569	38.4443	40.1313	42.905	46.5941	50.9777	55.8016	60.8002	65.7195
-0.568011	-0.687821	-0.761123	-0.741314	-0.566691	-0.161538	0.559352	1.68119	3.273	5.3648	7.92476	10.8481	13.9696	17.1008	20.0735	22.7642	25.1015	27.0704	28.7128	30.1222	31.4261	32.7612	34.2544	36.0148	38.1359	40.6992	43.7699	47.3801	51.5114	56.0873	60.9836	66.0503	71.1352	76.0986	80.811	85.1465	88.992	92.2648	94.9235	96.978	98.4934	99.5763	100.349	100.927	101.41	101.889	102.466	103.272	104.463	106.218
1.15582	0.502484	-0.0854863	-0.53183	-0.75759	-0.674892	-0.183091	0.828405	2.46857	4.82218	7.91697	11.6896	15.9697	20.4984	24.9787	29.1283	32.7196	35.6055	37.728	39.1232	39.9212	40.3343	40.6318	41.0965	41.977	43.4547	45.623	48.4748	51.9068	55.7345	59.7045	63.5134	66.8445	69.4138	71.0065	71.4952	70.8477	69.1298	66.5003	63.1933	59.4929	55.7033	52.1139	48.9764	46.5015	44.8563	44.155	44.4525	45.7453	47.9786
-0.738364	-1.01431	-1.29034	-1.51481	-1.60938	-1.46512	-0.9417	0.12798	1.92482	4.61882	8.33001	13.0825	18.7787	25.2142	32.1219	39.2251	46.2867	53.1416	59.7071	65.9852	72.0574	78.0667	84.1803	90.5439	97.244	104.289	111.612	119.08	126.52	133.733	140.516	146.67	152.019	156.429	159.819	162.192	163.636	164.316	164.456	164.322	164.194	164.334	164.958	166.211	168.163	170.818	174.135	178.052	182.493	187.384
-1.52895	-1.7283	-1.73837	-1.42561	-0.623369	0.859694	3.22053	6.62829	11.1771	16.8371	23.4269	30.6303	38.0641	45.3684	52.2777	58.65	64.4563	69.747	74.6089	79.1271	83.3671	87.3755	91.1853	94.8199	98.3024	101.667	104.959	108.233	111.54	114.918	118.387	121.934	125.524	129.117	132.67	136.137	139.462	142.591	145.488	148.168	150.695	153.181	155.756	158.564	161.744	165.414	169.667	174.56	180.111	186.296
-1.82796	-1.45995	-0.598381	0.96375	3.43863	7.00826	11.7722	17.6916	24.5619	32.0401	39.7202	47.2221	54.2593	60.6784	66.4743	71.7673	76.742	81.5811	86.4166	91.3097	96.251	101.166	105.927	110.373	114.334	117.649	120.182	121.851	122.646	122.646	122.016	121.005	119.913	119.044	118.653	118.922	119.964	121.83	124.522	127.993	132.175	136.988	142.348	148.17	154.361	160.825	167.464	174.187	180.916	187.6
0.119484	-0.235224	-0.415682	-0.294433	0.283265	1.48412	3.46494	6.34752	10.187	14.9367	20.4317	26.4029	32.5112	38.3882	43.6846	48.1201	51.5236	53.8467	55.1428	55.541	55.2304	54.4376	53.3996	52.3501	51.5106	51.0705	51.1678	51.8811	53.2288	55.177	57.6549	60.5619	63.7668	67.1117	70.4267	73.5519	76.3565	78.7483	80.6718	82.1065	83.0739	83.6432	83.9226	84.0403	84.1261	84.3007	84.6714	85.3267	86.329	87.7138
-0.180089	-0.240981	0.0137144	0.765997	2.2398	4.6706	8.26149	13.1365	19.2924	26.5704	34.6753	43.2312	51.8402	60.1323	67.7991	74.6197	80.4823	85.3926	89.4526	92.8229	95.6946	98.2742	100.77	103.38	106.273	109.578	113.384	117.732	122.603	127.894	133.429	138.985	144.33	149.256	153.604	157.263	160.167	162.297	163.668	164.338	164.404	164.02	163.399	162.783	162.412	162.483	163.131	164.426	166.381	168.968
-1.38726	-1.67075	-1.83471	-1.76577	-1.31461	-0.299097	1.48405	4.23573	8.11806	13.2113	19.4798	26.7634	34.8001	43.2742	51.8771	60.3573	68.5418	76.3298	83.6711	90.5457	96.9536	102.912	108.454	113.625	118.492	123.144	127.675	132.16	136.631	141.081	145.472	149.734	153.777	157.505	160.839	163.725	166.139	168.089	169.617	170.797	171.73	172.528	173.314	174.227	175.419	177.039	179.216	182.049	185.599	189.882
-1.66531	-1.74344	-1.56304	-0.967408	0.238694	2.26644	5.31264	9.51487	14.8937	21.3094	28.4737	36.0213	43.5978	50.9231	57.8244	64.2484	70.2553	75.9981	81.6943	87.5917	93.9292	100.898	108.606	117.066	126.198	135.836	145.735	155.58	165.009	173.642	181.111	187.092	191.346	193.754	194.337	193.244	190.714	187.016	182.411	177.114	171.282	165.04	158.519	151.902	145.441	139.448	134.263	130.192	127.452	126.15
-1.30188	-1.46264	-1.45853	-1.17552	-0.471906	0.814204	2.84818	5.77005	9.65605	14.4825	20.1044	26.2582	32.5983	38.7566	44.404	49.291	53.2636	56.2668	58.3421	59.6159	60.2811	60.5717	60.7314	60.982	61.495	62.3671	63.6089	65.1486	66.8474	68.5218	69.975	71.0319	71.5662	71.5115	70.8669	69.6993	68.1345	66.3361	64.4806	62.7359	61.2533	60.1625	59.5592	59.4905	59.9506	60.8911	62.2409	63.9245	65.8695	68.0085
-1.96337	-1.84044	-1.40502	-0.473641	1.17975	3.79563	7.58497	12.6815	19.0941	26.6682	35.0796	43.8713	52.5324	60.5889	67.67	73.5325	78.0592	81.2425	83.1606	83.9514	83.7814	82.8109	81.1689	78.9532	76.2548	73.1795	69.8529	66.4124	62.9932	59.7141	56.6683	53.9281	51.555	49.5952	48.0659	46.9506	46.2078	45.7843	45.6291	45.7024	45.9797	46.453	47.1357	48.0687	49.3158	50.9489	53.0371	55.6507	58.8734	62.7987
-1.04374	-1.19201	-1.2308	-1.06316	-0.568426	0.39285	1.9675	4.29137	7.46219	11.506	16.3502	21.8115	27.6013	33.3645	38.7494	43.4749	47.3616	50.3356	52.4212	53.7203	54.3828	54.578	54.4734	54.2136	53.906	53.618	53.3819	53.1993	53.038	52.8266	52.4619	51.8313	50.8357	49.4067	47.5229	45.2159	42.5667	39.6968	36.7569	33.9094	31.3053	29.0695	27.2981	26.055	25.3613	25.1954	25.5095	26.2483	27.3673	28.8535
0.0663443	-0.484175	-0.557198	0.111137	1.80185	4.78457	9.277	15.3883	23.0635	32.0619	41.9875	52.355	62.6652	72.4749	81.4484	89.3775	96.1765	101.863	106.528	110.295	113.283	115.585	117.267	118.367	118.904	118.888	118.335	117.284	115.802	113.997	112.007	110.001	108.166	106.686	105.707	105.319	105.536	106.302	107.51	109.021	110.678	112.323	113.823	115.079	116.022	116.609	116.819	116.664	116.199	115.515
-1.26983	-1.42199	-1.41423	-1.13291	-0.437525	0.831757	2.83768	5.71947	9.55854	14.3425	19.9431	26.1233	32.5735	38.9631	45.0046	50.5162	55.4577	59.9221	64.089	68.171	72.3767	76.887	81.838	87.3134	93.341	99.887	106.854	114.085	121.376	128.488	135.168	141.177	146.324	150.481	153.593	155.656	156.7	156.766	155.893	154.116	151.461	147.958	143.647	138.593	132.901	126.722	120.254	113.734	107.433	101.629
-1.96819	-1.92127	-1.48062	-0.44898	1.39587	4.27681	8.37616	13.787	20.4904	28.3719	37.2484	46.886	57.0271	67.4346	77.9262	88.3793	98.7115	108.855	118.739	128.287	137.423	146.073	154.17	161.647	168.426	174.429	179.588	183.855	187.188	189.546	190.897	191.233	190.591	189.058	186.769	183.9	180.643	177.173	173.627	170.099	166.648	163.331	160.226	157.441	155.111	153.386	152.404	152.258	152.969	154.49
-1.93338	-1.74307	-1.18501	-0.0580125	1.8848	4.89903	9.19682	14.8921	21.9533	30.1796	39.2248	48.6786	58.1747	67.4565	76.3758	84.8547	92.8426	100.283	107.098	113.204	118.536	123.058	126.765	129.668	131.803	133.237	134.074	134.456	134.538	134.468	134.379	134.394	134.63	135.189	136.149	137.569	139.484	141.91	144.827	148.166	151.819	155.643	159.49	163.222	166.73	169.935	172.798	175.304	177.462	179.294
-0.868349	-0.21585	0.697899	1.9957	3.78155	6.11754	9.00679	12.3927	16.1768	20.2409	24.4686	28.7727	33.1211	37.5323	42.0468	46.7003	51.5088	56.4536	61.4685	66.4402	71.2192	75.6348	79.5105	82.6777	84.9965	86.3827	86.8255	86.3911	85.2176	83.5061	81.508	79.5067	77.7811	76.5597	75.9917	76.1457	77.03	78.6098	80.8081	83.5048	86.5557	89.8199	93.1787	96.5409	99.8302	102.974	105.907	108.593	111.029	113.224
-1.28089	-1.13472	-0.78286	-0.0988948	1.05625	2.81941	5.30759	8.59934	12.7142	17.6024	23.1551	29.2222	35.6218	42.1453	48.5642	54.6526	60.2254	65.169	69.4528	73.1358	76.3628	79.3365	82.2811	85.4134	88.9237	92.9557	97.5836	102.806	108.557	114.721	121.142	127.643	134.024	140.074	145.583	150.372	154.347	157.531	160.068	162.188	164.149	166.197	168.539	171.338	174.707	178.706	183.344	188.569	194.287	200.368
[truncated: 51 more columns]
