# Supplementary material for: Distributions of plantar loads are altered when walking in anxiety-inducing virtual settings but not under cognitive demand
Source: PLoS One. 2026 Apr 20;21(4):e0345075. doi: 10.1371/journal.pone.0345075 (PMC13094994; doi:10.1371/journal.pone.0345075)
Supplement: S1 File — Study data is available here. (ZIP) [file pone.0345075.s001.zip › S1 File. Dataset/ProcL_39STH.xlsx]

## Sheet: Sheet1
0.0574398	0.0985059	0.141481	0.186671	0.23415	0.283708	0.334874	0.386995	0.439297	0.490902	0.540856	0.588259	0.632461	0.673176	0.710423	0.744385	0.775272	0.803232	0.828286	0.850312	0.869056	0.884197	0.895435	0.902555	0.905485	0.904352	0.89951	0.891496	0.880971	0.868667	0.855307	0.841546	0.827951	0.814994	0.803037	0.792323	0.783009	0.775196	0.768934	0.764214	0.760968	0.759075	0.758373	0.758691	0.759871	0.761781	0.764296	0.767318	0.770789	0.774672
0.03751	0.104626	0.174753	0.248144	0.324252	0.401853	0.479378	0.555184	0.627692	0.695507	0.757522	0.812964	0.861346	0.902393	0.936034	0.962404	0.981813	0.994708	1.00166	1.00336	1.00048	0.993638	0.983379	0.970187	0.954555	0.937024	0.918176	0.898614	0.878915	0.859619	0.841215	0.824128	0.808691	0.795141	0.783602	0.774085	0.766514	0.760754	0.756641	0.753988	0.752592	0.752233	0.752672	0.753679	0.755046	0.756617	0.758293	0.760032	0.761858	0.763892
0.0592065	0.114779	0.171893	0.230278	0.289529	0.349182	0.408799	0.467923	0.525943	0.58201	0.635143	0.684429	0.729181	0.768961	0.803552	0.832896	0.857032	0.876056	0.890094	0.899296	0.903843	0.903966	0.899968	0.89223	0.881218	0.867512	0.851797	0.834819	0.81733	0.800022	0.783494	0.768239	0.754639	0.742952	0.733301	0.7257	0.720097	0.716407	0.714518	0.7143	0.715598	0.718245	0.722081	0.72695	0.732665	0.738988	0.745671	0.752474	0.75917	0.765559
0.0288705	0.0806865	0.134469	0.190321	0.248162	0.307699	0.368475	0.4299	0.491286	0.551901	0.610991	0.667779	0.721425	0.771003	0.815556	0.85425	0.886535	0.912217	0.931427	0.944528	0.952036	0.954565	0.952746	0.947162	0.938337	0.926754	0.912879	0.897211	0.880317	0.862826	0.845389	0.828627	0.813063	0.799072	0.786874	0.776552	0.768069	0.761279	0.755955	0.751833	0.748667	0.746259	0.744487	0.7433	0.742676	0.742586	0.742997	0.743873	0.745168	0.74681
0.0587318	0.100464	0.144117	0.190032	0.238415	0.289275	0.342422	0.397483	0.453966	0.511333	0.569018	0.62635	0.682428	0.73612	0.786204	0.831537	0.871182	0.904498	0.931158	0.95117	0.964864	0.972806	0.975666	0.974101	0.968688	0.959909	0.948166	0.933832	0.917315	0.899096	0.879726	0.859789	0.839863	0.820501	0.802211	0.78539	0.77027	0.756932	0.745353	0.73549	0.727329	0.720886	0.716178	0.713224	0.712051	0.712683	0.715123	0.719314	0.725132	0.732382
0.0589381	0.0995652	0.142465	0.188025	0.236374	0.287314	0.34033	0.3946	0.449028	0.502349	0.553333	0.600985	0.644676	0.684179	0.719607	0.751292	0.779636	0.805	0.827618	0.847575	0.864825	0.879201	0.890457	0.898347	0.902711	0.903511	0.90086	0.895031	0.88643	0.875541	0.862901	0.849064	0.834548	0.819779	0.805069	0.790651	0.776753	0.763635	0.751564	0.74076	0.731363	0.723428	0.716943	0.711867	0.708158	0.705795	0.704771	0.705073	0.706656	0.709444
0.0207095	0.0591029	0.0995655	0.142542	0.188363	0.237115	0.288593	0.342309	0.397552	0.453459	0.509121	0.563682	0.616393	0.666572	0.713578	0.756859	0.796001	0.830717	0.860783	0.886013	0.906269	0.921475	0.931637	0.93688	0.93745	0.933679	0.925948	0.91468	0.900371	0.883601	0.865045	0.845474	0.825725	0.806657	0.789051	0.773514	0.760432	0.74999	0.742184	0.736842	0.733661	0.732282	0.732371	0.733638	0.735812	0.738612	0.741754	0.745	0.748186	0.751197
0.0401625	0.0678246	0.0976632	0.130391	0.166691	0.207077	0.251774	0.300624	0.35303	0.407931	0.463882	0.51928	0.572647	0.622806	0.668934	0.710517	0.747282	0.779148	0.806193	0.828619	0.846733	0.860901	0.871491	0.878815	0.883102	0.884523	0.883228	0.879371	0.873161	0.864907	0.855041	0.844091	0.832613	0.821131	0.810108	0.799925	0.79087	0.783132	0.776807	0.771918	0.76842	0.766207	0.765106	0.764908	0.765399	0.76639	0.767739	0.769355	0.77119	0.773207
0.0431766	0.0812989	0.121723	0.164932	0.211096	0.259953	0.310806	0.362604	0.414097	0.464022	0.511323	0.555324	0.59578	0.632777	0.666585	0.697524	0.725877	0.751868	0.775676	0.797408	0.817087	0.834672	0.850069	0.86312	0.873606	0.881299	0.886011	0.887631	0.886164	0.881765	0.874745	0.865557	0.854747	0.842882	0.830504	0.818128	0.806238	0.795277	0.785597	0.777373	0.770556	0.764921	0.760173	0.756039	0.752319	0.748881	0.745629	0.742477	0.739347	0.736196
0.0400002	0.0773627	0.115218	0.153225	0.190887	0.227651	0.263079	0.296952	0.329292	0.36033	0.390471	0.420269	0.450378	0.481431	0.513886	0.547921	0.583411	0.619955	0.65693	0.69355	0.728909	0.762029	0.791957	0.817894	0.839314	0.855992	0.867965	0.875466	0.878859	0.87856	0.874995	0.868588	0.859755	0.848931	0.836587	0.823233	0.809404	0.795654	0.782507	0.770397	0.759652	0.750524	0.743188	0.737744	0.734202	0.732485	0.732435	0.733856	0.736547	0.740318
0.0497411	0.0983172	0.148514	0.200409	0.253829	0.308415	0.363816	0.419778	0.476095	0.532468	0.588396	0.643087	0.695476	0.744407	0.788875	0.828195	0.862037	0.890385	0.913462	0.931629	0.94529	0.954825	0.960561	0.962749	0.961559	0.957103	0.94948	0.938833	0.925413	0.909615	0.891967	0.87309	0.853644	0.834244	0.815388	0.797457	0.780755	0.76553	0.751973	0.74021	0.730289	0.722188	0.715827	0.711066	0.707712	0.705543	0.704332	0.703873	0.704012	0.704676
0.044705	0.110808	0.179458	0.250814	0.323984	0.397111	0.467878	0.534089	0.594107	0.647065	0.692872	0.732024	0.765333	0.793673	0.817817	0.838394	0.85589	0.870667	0.882966	0.892909	0.900499	0.905651	0.908206	0.907975	0.904823	0.898757	0.889957	0.878749	0.86556	0.850873	0.83521	0.819073	0.802917	0.787134	0.772052	0.757921	0.744913	0.733157	0.722778	0.713878	0.706496	0.70061	0.696181	0.693205	0.69169	0.691616	0.692931	0.695563	0.699398	0.704268
0.0417085	0.0826576	0.125267	0.169818	0.216434	0.265077	0.315646	0.368033	0.422108	0.477639	0.534245	0.591364	0.648247	0.703929	0.757232	0.806854	0.851585	0.890521	0.923152	0.949334	0.969203	0.983073	0.991329	0.994336	0.992422	0.985904	0.975153	0.960632	0.942902	0.922597	0.900411	0.877082	0.853359	0.829956	0.807493	0.786473	0.767292	0.750257	0.735589	0.723432	0.713846	0.706806	0.702209	0.699902	0.699682	0.701271	0.704313	0.708407	0.713157	0.718224
0.0370003	0.0771479	0.119624	0.165202	0.214219	0.266527	0.321689	0.379238	0.438813	0.500095	0.562595	0.625423	0.687244	0.746462	0.801529	0.851195	0.894611	0.931314	0.961189	0.984427	1.00145	1.01283	1.01917	1.02101	1.01881	1.01291	1.00358	0.991052	0.975608	0.957573	0.937326	0.9153	0.891982	0.867907	0.84363	0.819671	0.796491	0.774498	0.754049	0.735422	0.718805	0.704325	0.692063	0.68204	0.674225	0.668552	0.664941	0.663303	0.663531	0.665469
0.0596235	0.0965611	0.133749	0.170776	0.207365	0.243448	0.279188	0.314929	0.351114	0.388204	0.426591	0.4665	0.507883	0.550383	0.593392	0.636124	0.677674	0.717092	0.753489	0.78615	0.814581	0.838508	0.857849	0.872668	0.883131	0.889466	0.891943	0.890855	0.886519	0.879278	0.869514	0.857652	0.844168	0.829594	0.814485	0.799388	0.784813	0.771217	0.758957	0.748262	0.739259	0.731992	0.726439	0.722531	0.720185	0.719303	0.719773	0.721463	0.724259	0.728079
0.0345691	0.0817223	0.131393	0.184116	0.240146	0.299268	0.360789	0.423672	0.486745	0.548923	0.609377	0.667638	0.723515	0.776811	0.827035	0.873367	0.914899	0.95088	0.980837	1.00458	1.02214	1.03372	1.03956	1.03993	1.03511	1.02543	1.01129	0.993199	0.971782	0.947769	0.921986	0.895297	0.868543	0.842504	0.817852	0.795137	0.774752	0.756909	0.741675	0.729021	0.718852	0.711018	0.705333	0.701591	0.699579	0.699086	0.699899	0.701792	0.704544	0.70797
0.0293238	0.0668083	0.106781	0.149928	0.196756	0.247537	0.302285	0.360729	0.422263	0.485904	0.550253	0.613548	0.673871	0.729479	0.779087	0.821988	0.858002	0.887357	0.910549	0.928217	0.941025	0.949568	0.954354	0.955791	0.95416	0.949593	0.942121	0.931783	0.91874	0.903305	0.885936	0.867224	0.847894	0.828755	0.810592	0.79405	0.779577	0.767433	0.757731	0.750474	0.745571	0.742828	0.741954	0.742604	0.744417	0.747028	0.750077	0.753272	0.756436	0.759519
0.0578922	0.127305	0.198217	0.270043	0.342088	0.413767	0.484722	0.554696	0.623282	0.689716	0.752847	0.811346	0.864032	0.910068	0.948966	0.980481	1.00454	1.02124	1.03095	1.03423	1.03177	1.02424	1.01226	0.996388	0.977144	0.955082	0.930789	0.904887	0.878026	0.85086	0.824019	0.798088	0.773585	0.750927	0.730416	0.712248	0.696519	0.683244	0.6724	0.663972	0.657964	0.654396	0.653278	0.6546	0.658316	0.664318	0.672406	0.682285	0.693596	0.705941
0.0330699	0.0783434	0.126432	0.17797	0.233285	0.292246	0.354241	0.41823	0.482887	0.546805	0.608671	0.667355	0.721893	0.771476	0.815472	0.853461	0.885255	0.910896	0.930598	0.944691	0.953562	0.95761	0.957205	0.952677	0.944338	0.932519	0.917593	0.900009	0.880321	0.859174	0.837268	0.81531	0.793978	0.77389	0.755577	0.739454	0.725814	0.714827	0.706536	0.700852	0.697606	0.696624	0.697748	0.700828	0.705729	0.712313	0.720403	0.729763	0.740106	0.751098
0.0519375	0.0845179	0.118847	0.155301	0.19428	0.236184	0.281374	0.330032	0.381952	0.436404	0.492182	0.547807	0.601773	0.652748	0.699699	0.7419	0.778885	0.810397	0.83638	0.856976	0.87251	0.883451	0.890338	0.893697	0.893987	0.891594	0.886837	0.879971	0.87118	0.860599	0.848388	0.834827	0.820341	0.805425	0.790576	0.776276	0.762974	0.751054	0.740825	0.732513	0.726264	0.722118	0.719977	0.719608	0.720686	0.722867	0.725856	0.729436	0.733457	0.737795
0.0487767	0.0965849	0.145751	0.19618	0.247539	0.299319	0.350969	0.401996	0.451997	0.500637	0.547598	0.592561	0.635217	0.675305	0.712652	0.747177	0.77884	0.807559	0.833158	0.855398	0.874025	0.888799	0.899507	0.906019	0.908341	0.906624	0.901119	0.892133	0.880026	0.865227	0.848264	0.829774	0.810488	0.791192	0.772665	0.755585	0.740458	0.727595	0.717145	0.709123	0.703443	0.699963	0.698505	0.698868	0.700809	0.704051	0.708289	0.71323	0.718616	0.724254
0.0243308	0.0761262	0.12958	0.184828	0.241592	0.299189	0.356769	0.413612	0.469302	0.523742	0.577081	0.629582	0.681429	0.732512	0.782266	0.829706	0.873649	0.913005	0.946975	0.975109	0.997252	1.01347	1.02399	1.02915	1.02937	1.02507	1.01666	1.00454	0.989143	0.970924	0.950389	0.928099	0.904636	0.88057	0.856454	0.832817	0.810136	0.788806	0.769125	0.751316	0.735539	0.721932	0.710606	0.701611	0.694874	0.69022	0.687429	0.686298	0.686666	0.688381
0.0584873	0.113647	0.170759	0.229794	0.290556	0.352683	0.415676	0.478878	0.541482	0.602579	0.661206	0.716384	0.767208	0.812944	0.853099	0.887435	0.915952	0.938825	0.956343	0.968864	0.976781	0.980491	0.980369	0.976762	0.969972	0.960264	0.947902	0.93319	0.916509	0.898344	0.879283	0.85995	0.840977	0.822968	0.806453	0.791823	0.77933	0.769116	0.76121	0.75553	0.751907	0.750115	0.749903	0.751006	0.753152	0.756057	0.759456	0.763136	0.766941	0.770766
0.0420788	0.0636724	0.0872548	0.11342	0.142863	0.176242	0.213978	0.256037	0.301827	0.350295	0.400241	0.450619	0.500668	0.549841	0.597666	0.643609	0.686997	0.727014	0.762793	0.793569	0.818835	0.8384	0.852369	0.861087	0.865086	0.865032	0.861694	0.855909	0.84853	0.840368	0.832129	0.824385	0.817535	0.811782	0.807145	0.803494	0.800596	0.798161	0.795902	0.793576	0.791007	0.788104	0.784878	0.781436	0.777951	0.774647	0.771767	0.769545	0.768185	0.767855
0.0443392	0.089307	0.137242	0.188777	0.24425	0.303541	0.366035	0.430627	0.495787	0.559746	0.620764	0.677368	0.728489	0.773514	0.812241	0.844776	0.871432	0.892641	0.908896	0.920722	0.928624	0.933036	0.934291	0.932632	0.928224	0.921212	0.911794	0.90028	0.887094	0.872727	0.857718	0.842632	0.828027	0.814386	0.802051	0.791214	0.781964	0.77434	0.768337	0.763905	0.760966	0.759423	0.759128	0.759873	0.761411	0.763514	0.766006	0.768766	0.771732	0.77489
0.0560801	0.084041	0.113556	0.145061	0.178775	0.214643	0.252377	0.29156	0.33173	0.372413	0.41314	0.453486	0.493075	0.531537	0.568483	0.60355	0.636455	0.667016	0.695138	0.720794	0.744026	0.764916	0.783533	0.799879	0.813879	0.8254	0.834301	0.840488	0.843938	0.844707	0.842927	0.838834	0.832784	0.825211	0.816556	0.807243	0.797707	0.788391	0.779675	0.771842	0.765081	0.75951	0.755192	0.752174	0.750506	0.7502	0.7512	0.753374	0.75652	0.760386
0.0605805	0.115436	0.171348	0.227806	0.284207	0.339957	0.394537	0.447478	0.498318	0.546624	0.592109	0.634748	0.674781	0.712607	0.748653	0.783213	0.816283	0.847498	0.876225	0.901762	0.923531	0.941181	0.954564	0.963665	0.968532	0.969235	0.965863	0.95857	0.947641	0.933528	0.916844	0.898302	0.878649	0.858589	0.838745	0.819628	0.801625	0.784995	0.769873	0.756304	0.744281	0.733763	0.724667	0.716886	0.710304	0.704816	0.700367	0.696962	0.694642	0.693453
0.0448357	0.0814265	0.118494	0.155869	0.193263	0.230358	0.266995	0.30333	0.339856	0.377298	0.41642	0.457796	0.501634	0.54773	0.595506	0.644041	0.692131	0.738424	0.781613	0.820617	0.854671	0.883323	0.906389	0.923946	0.936309	0.943975	0.947518	0.947494	0.944387	0.938608	0.930532	0.920489	0.908746	0.895537	0.881101	0.865699	0.849589	0.833009	0.816185	0.799372	0.782851	0.766894	0.751736	0.737568	0.724547	0.712824	0.702542	0.693827	0.686763	0.681394
0.038634	0.0780422	0.119674	0.164051	0.21133	0.261293	0.313468	0.367241	0.421837	0.476248	0.529274	0.579698	0.626469	0.668832	0.706398	0.739149	0.767363	0.791502	0.812119	0.829796	0.845068	0.858343	0.869829	0.879511	0.887145	0.89233	0.894641	0.893759	0.889537	0.882033	0.871504	0.858369	0.843179	0.826582	0.809267	0.791897	0.775082	0.759353	0.745118	0.73263	0.722006	0.713268	0.706397	0.701373	0.69818	0.696783	0.697095	0.698963	0.702174	0.706479
[truncated: 51 more columns]
