# Supplementary material for: Distributions of plantar loads are altered when walking in anxiety-inducing virtual settings but not under cognitive demand
Source: PLoS One. 2026 Apr 20;21(4):e0345075. doi: 10.1371/journal.pone.0345075 (PMC13094994; doi:10.1371/journal.pone.0345075)
Supplement: S1 File — Study data is available here. (ZIP) [file pone.0345075.s001.zip › S1 File. Dataset/ProcRHeel_14STL.xlsx]

## Sheet: Sheet1
131.694	116.338	100.899	85.6538	70.9135	56.9951	44.1992	32.7885	22.9673	14.8645	8.51678	3.85049	0.680208	-1.25885	-2.25863	-2.59516	-2.50445	-2.17269	-1.73616	-1.28662	-0.879434	-0.542459	-0.284234	-0.101004	0.0177924	0.0855359	0.115771	0.120628	0.110058	0.0916221	0.070635	0.0505008	0.0331196	0.0192941	0.00908836	0.00211994	-0.00222012	-0.00461342	-0.00571523	-0.00609682	-0.00621619	-0.00640509	-0.00686301	-0.00765108	-0.00868169	-0.00970281	-0.0102788	-0.00977341	-0.00734438	-0.00196297
1.63092	1.21375	0.83494	0.519558	0.276542	0.103079	-0.0102333	-0.0756154	-0.105577	-0.111403	-0.1024	-0.0856749	-0.0662519	-0.0473764	-0.0308891	-0.0176029	-0.00764311	-0.00072762	0.00361974	0.00591767	0.00662998	0.00611202	0.0045919	0.00217897	-0.00110511	-0.00527556	-0.0103149	-0.0160847	-0.0222207	-0.0280143	-0.0322905	-0.0332985	-0.0286413	-0.0152784	0.010343	0.0519697	0.112959	0.195365	0.298618	0.417805	0.541429	0.651152	0.728275	0.762445	0.754754	0.715644	0.656755	0.581735	0.489808	0.387172
206.229	191.438	175.721	158.966	141.216	122.696	103.834	85.237	67.5919	51.5304	37.5199	25.8081	16.4291	9.25834	4.07174	0.582064	-1.53506	-2.61211	-2.95865	-2.83759	-2.45469	-1.95871	-1.44782	-0.978974	-0.578123	-0.249821	0.0143444	0.228741	0.407953	0.562105	0.692877	0.792062	0.849172	0.865818	0.858142	0.842329	0.825004	0.808957	0.798007	0.795397	0.805348	0.831889	0.869446	0.897799	0.891445	0.835674	0.732789	0.597825	0.452369	0.316672
23.7192	19.3208	15.0874	11.1917	7.78599	4.97399	2.79133	1.20692	0.143889	-0.496409	-0.817307	-0.914914	-0.870472	-0.747483	-0.592006	-0.434736	-0.293935	-0.178528	-0.0909642	-0.0296307	0.00928529	0.0304604	0.0385626	0.0377534	0.031473	0.0224202	0.0126575	0.00378051	-0.00289243	-0.00614627	-0.00474093	0.00264442	0.0173677	0.0406531	0.073267	0.115017	0.164063	0.216054	0.263139	0.292939	0.287687	0.223778	0.0721453	-0.20009	-0.626052	-1.23301	-2.03306	-3.0103	-4.10303	-5.17647
-1.04218e-05	-1.47486e-05	-1.93201e-05	-2.34409e-05	-2.60112e-05	-2.54516e-05	-1.96658e-05	-6.07382e-06	1.82376e-05	5.61968e-05	0.000110202	0.000181293	0.000267995	0.000364835	0.000460561	0.000536213	0.000563297	0.00050249	0.000303478	-9.32221e-05	-0.000751425	-0.0017302	-0.00306934	-0.0047682	-0.0067574	-0.00886357	-0.0107692	-0.0119712	-0.0117462	-0.0091326	-0.00294553	0.00815535	0.0255207	0.0502623	0.082874	0.122703	0.167266	0.211434	0.246542	0.25955	0.232431	0.142093	-0.0388039	-0.339651	-0.787748	-1.40165	-2.18149	-3.09599	-4.06628	-4.94741
-2.12655e-05	-2.60634e-05	-2.92895e-05	-2.92248e-05	-2.35657e-05	-9.44922e-06	1.63968e-05	5.73201e-05	0.000116162	0.000194363	0.000290697	0.000399638	0.000509373	0.000599626	0.000639547	0.000586135	0.00038384	-3.37133e-05	-0.000738743	-0.00179972	-0.0032657	-0.00514339	-0.00736605	-0.00975443	-0.0119717	-0.0134764	-0.0134814	-0.0109302	-0.00450807	0.00728999	0.0260075	0.0529605	0.0888277	0.133073	0.183191	0.233801	0.275639	0.294586	0.270936	0.179197	-0.0111332	-0.333306	-0.818942	-1.49088	-2.35267	-3.37436	-4.47463	-5.50029	-6.20494	-6.23026
-1.67475e-05	-2.27391e-05	-2.86301e-05	-3.32312e-05	-3.47609e-05	-3.07673e-05	-1.8121e-05	6.86651e-06	4.81368e-05	0.000109314	0.000192792	0.000298418	0.000421723	0.00055174	0.000668503	0.000740517	0.000722612	0.000554902	0.000163796	-0.000533675	-0.0016207	-0.00316507	-0.00519543	-0.00766831	-0.0104256	-0.0131441	-0.0152801	-0.0160183	-0.0142345	-0.00849261	0.00290299	0.0217677	0.0497767	0.0880474	0.136536	0.193227	0.253129	0.30713	0.340822	0.333514	0.257738	0.0796934	-0.238793	-0.736093	-1.44364	-2.37508	-3.51127	-4.78098	-6.03779	-7.03495
-0.0120236	-0.0238557	-0.0395596	-0.0588097	-0.0804053	-0.101884	-0.1191	-0.125821	-0.113431	-0.0708773	0.0149606	0.158234	0.372154	0.665831	1.03956	1.4794	1.95686	2.43721	2.88726	3.27799	3.58837	3.80633	3.92659	3.954	3.90274	3.78777	3.6214	3.41551	3.18479	2.9462	2.71207	2.48638	2.26798	2.05565	1.85135	1.65634	1.46463	1.26833	1.06752	0.864775	0.65102	0.400319	0.0732517	-0.377242	-0.998564	-1.82746	-2.86903	-4.06797	-5.28723	-6.29553
-1.16933e-05	-1.68036e-05	-2.232e-05	-2.74811e-05	-3.10566e-05	-3.12519e-05	-2.56508e-05	-1.12373e-05	1.54542e-05	5.79973e-05	0.000119471	0.000201526	0.000303068	0.000418533	0.000535796	0.000633858	0.000680586	0.000630978	0.000426651	-2.49209e-06	-0.000733198	-0.00183897	-0.00337383	-0.00534835	-0.00769706	-0.0102374	-0.0126218	-0.0142879	-0.0144137	-0.0118914	-0.00533603	0.00684628	0.0263027	0.0544587	0.092091	0.138724	0.191838	0.24591	0.291347	0.313445	0.291581	0.198967	0.00339105	-0.330476	-0.836576	-1.54003	-2.44618	-3.52564	-4.69552	-5.79754
-1.51998e-05	-2.04326e-05	-2.54687e-05	-2.92136e-05	-3.00473e-05	-2.57627e-05	-1.35709e-05	9.77831e-06	4.77043e-05	0.000103265	0.000178324	0.000272351	0.000380844	0.000493383	0.00059145	0.000646239	0.000616886	0.000449746	7.95769e-05	-0.000566231	-0.00155905	-0.00295462	-0.0047714	-0.0069609	-0.00936973	-0.0116949	-0.0134359	-0.0138513	-0.0119291	-0.00638895	0.00426346	0.0216037	0.0470462	0.0814627	0.124634	0.174527	0.226396	0.271785	0.297516	0.284866	0.209226	0.0406237	-0.254357	-0.708652	-1.34813	-2.18172	-3.18781	-4.29698	-5.37164	-6.18438
-0.0338409	-0.0111282	0.0321113	0.100614	0.198168	0.326123	0.481302	0.653359	0.821442	0.953959	1.02249	1.02443	0.985439	0.93677	0.896623	0.872288	0.870894	0.89876	0.951295	1.01334	1.07463	1.14021	1.21987	1.30929	1.38546	1.42037	1.39864	1.3218	1.1993	1.04127	0.859127	0.668819	0.49079	0.343411	0.237014	0.17417	0.151983	0.16344	0.197952	0.241226	0.274685	0.274747	0.212369	0.0533482	-0.239991	-0.705031	-1.37226	-2.25512	-3.33578	-4.54677
-0.0518273	0.0214388	0.0919183	0.161905	0.231675	0.299818	0.369297	0.453281	0.570044	0.732082	0.93945	1.17698	1.41693	1.62935	1.7917	1.8916	1.92736	1.90877	1.85218	1.76993	1.66839	1.55923	1.46556	1.41095	1.40507	1.44383	1.51671	1.60888	1.69955	1.76285	1.77555	1.72654	1.62058	1.4778	1.32569	1.18406	1.05961	0.953368	0.862325	0.77782	0.691901	0.598905	0.486844	0.332183	0.101418	-0.245191	-0.748317	-1.4418	-2.34166	-3.43124
-0.00195572	-0.00792825	-0.016599	-0.0282206	-0.0426633	-0.0591705	-0.0760608	-0.090397	-0.0976728	-0.0915716	-0.0638829	-0.00471262	0.0968255	0.251247	0.466415	0.744225	1.07586	1.43782	1.79918	2.14053	2.46166	2.77022	3.06857	3.34918	3.59897	3.80668	3.96421	4.06282	4.09219	4.0448	3.91698	3.70407	3.39905	2.99682	2.49751	1.90519	1.22477	0.457208	-0.402136	-1.35033	-2.35294	-3.32176	-4.09468	-4.41742	-3.9352	-2.19941	1.32115	7.22863	16.1593	28.6952
-0.133213	-0.124096	-0.0844607	-0.000939667	0.141135	0.355802	0.65331	1.03548	1.48935	1.98132	2.46087	2.87694	3.19193	3.38614	3.46272	3.45184	3.40343	3.36818	3.38042	3.45303	3.57861	3.73262	3.88424	4.00864	4.08725	4.10536	4.05882	3.96001	3.83101	3.68886	3.54289	3.40751	3.30615	3.2588	3.27103	3.33251	3.4232	3.52146	3.60411	3.64319	3.60635	3.45535	3.15113	2.6724	2.02957	1.26162	0.428994	-0.382129	-1.04563	-1.37977
2.14408	2.67366	3.17665	3.62387	3.98763	4.26209	4.4676	4.63578	4.7975	4.97825	5.19454	5.4498	5.73168	6.01715	6.28018	6.49219	6.62528	6.6634	6.60901	6.48025	6.30106	6.09343	5.87839	5.67948	5.51939	5.4063	5.32928	5.2766	5.24975	5.25638	5.3005	5.37983	5.48487	5.59782	5.69691	5.76624	5.80105	5.80711	5.79719	5.78055	5.75232	5.69075	5.5586	5.31141	4.91269	4.34189	3.58856	2.64461	1.51052	0.219187
0.00523994	0.145514	0.314595	0.514398	0.739886	0.978056	1.21231	1.42951	1.62682	1.81239	1.99795	2.19196	2.3928	2.58431	2.74476	2.863	2.94271	2.99189	3.0121	2.99943	2.95458	2.88741	2.80945	2.72633	2.63712	2.53618	2.41511	2.26498	2.07895	1.85554	1.6026	1.34157	1.1068	0.934315	0.847283	0.849609	0.92671	1.0514	1.19361	1.32579	1.42179	1.4542	1.39253	1.20371	0.85915	0.343893	-0.339014	-1.1573	-2.02556	-2.78279
0.000412214	0.000536394	0.000646126	0.00071041	0.00068505	0.000511771	0.000119366	-0.000571883	-0.00164106	-0.00315114	-0.00512572	-0.00751681	-0.0101635	-0.0127433	-0.0147192	-0.0152909	-0.0133618	-0.00754501	0.00377581	0.0223098	0.0496084	0.0866572	0.133291	0.187405	0.244012	0.294055	0.324184	0.322626	0.289232	0.235879	0.176664	0.12171	0.0772725	0.0469398	0.0325104	0.0346233	0.0530535	0.0866696	0.133049	0.187787	0.243572	0.289105	0.308043	0.278206	0.171415	-0.0455855	-0.408509	-0.950562	-1.69441	-2.64048
-0.0404811	-0.0290116	-0.00308002	0.0420283	0.110883	0.206908	0.330893	0.478959	0.639929	0.792978	0.910034	0.965179	0.944505	0.851605	0.707915	0.543732	0.384831	0.246735	0.136516	0.0557528	0.00281442	-0.0254024	-0.0323243	-0.0210675	0.00574104	0.0457501	0.0963443	0.153821	0.212383	0.26289	0.292653	0.291601	0.262548	0.221342	0.186573	0.172997	0.191106	0.247416	0.343979	0.477185	0.635752	0.798041	0.928869	0.978987	0.894877	0.63605	0.180752	-0.482355	-1.3505	-2.38044
-0.0644044	-0.0757072	-0.0806086	-0.0736483	-0.0477938	0.00533899	0.0948521	0.229348	0.414944	0.652357	0.932963	1.23394	1.51683	1.74015	1.88384	1.96162	2.00814	2.053	2.10181	2.13887	2.14349	2.1008	2.00408	1.85565	1.6687	1.46495	1.26305	1.06831	0.877191	0.688114	0.507071	0.346174	0.21643	0.122841	0.065333	0.0408431	0.044556	0.0704879	0.111468	0.158663	0.200798	0.223286	0.207491	0.130458	-0.0345118	-0.315946	-0.740409	-1.32627	-2.07453	-2.95647
-9.30204e-06	-1.34109e-05	-1.78653e-05	-2.20627e-05	-2.50252e-05	-2.53211e-05	-2.10175e-05	-9.69442e-06	1.14387e-05	4.52736e-05	9.43258e-05	0.000159992	0.000241496	0.000334511	0.000429477	0.000509737	0.000549699	0.000513414	0.000354111	1.54515e-05	-0.000564493	-0.00144543	-0.00267193	-0.00425434	-0.00614268	-0.00819375	-0.0101326	-0.0115122	-0.0116769	-0.00974044	-0.00459162	0.0050528	0.0205257	0.0429913	0.0731058	0.110534	0.153318	0.197103	0.234281	0.253141	0.23721	0.165029	0.0107039	-0.25429	-0.657541	-1.2198	-1.94622	-2.81445	-3.75961	-4.65671
-0.0710558	-0.0837322	-0.0885329	-0.0795298	-0.0490843	0.0118654	0.113064	0.263548	0.469431	0.730595	1.03752	1.37303	1.71962	2.06364	2.39177	2.68536	2.9215	3.08406	3.17242	3.20096	3.19647	3.19069	3.20787	3.25799	3.33559	3.42092	3.48983	3.53121	3.55282	3.56663	3.57032	3.54357	3.46171	3.31673	3.13017	2.94867	2.82104	2.77264	2.80032	2.88449	2.99734	3.10274	3.15405	3.09305	2.85663	2.39654	1.69878	0.786577	-0.28644	-1.43955
-0.081698	-0.0691439	-0.0347261	0.0305052	0.135897	0.289709	0.496794	0.755314	1.05232	1.3592	1.63381	1.83682	1.95137	1.98545	1.96064	1.90508	1.84946	1.81459	1.7984	1.78113	1.74388	1.68088	1.60277	1.53529	1.50872	1.53912	1.61585	1.70699	1.77727	1.8027	1.77479	1.70041	1.60166	1.51034	1.45243	1.4314	1.42619	1.40653	1.35282	1.26302	1.14133	0.980154	0.753604	0.428594	-0.0221154	-0.618806	-1.37406	-2.27598	-3.26211	-4.19666
-0.0571587	0.0746297	0.238432	0.429208	0.637854	0.855247	1.07813	1.30335	1.51814	1.70536	1.85673	1.97837	2.08971	2.21858	2.38879	2.608	2.86904	3.15667	3.44766	3.7113	3.91524	4.0275	4.02131	3.89513	3.68639	3.45607	3.26175	3.14432	3.1268	3.21007	3.36814	3.55775	3.73372	3.85822	3.90965	3.88682	3.79742	3.64017	3.4014	3.06503	2.61564	2.04073	1.34575	0.567205	-0.224857	-0.920966	-1.35898	-1.30913	-0.456959	1.6101
-0.0958446	-0.0223697	0.0527494	0.124563	0.188298	0.245921	0.315118	0.426256	0.609511	0.885838	1.26222	1.72583	2.23901	2.74465	3.1865	3.53119	3.7755	3.93563	4.03076	4.07399	4.06998	4.01886	3.92451	3.79452	3.63527	3.4524	3.25439	3.05502	2.86955	2.70713	2.56912	2.45219	2.35136	2.26245	2.18096	2.0932	1.97052	1.77837	1.49031	1.09532	0.596121	-0.000769952	-0.692484	-1.47449	-2.32254	-3.16146	-3.83113	-4.0692	-3.50629	-1.65957
-0.00159981	-0.00312274	-0.00512462	-0.00756242	-0.0102801	-0.0129586	-0.0150618	-0.0157854	-0.0140212	-0.00835959	0.00285378	0.0213834	0.0488548	0.0863454	0.133795	0.189206	0.247681	0.300217	0.33336	0.334909	0.304072	0.252195	0.19291	0.135638	0.085614	0.045144	0.0146154	-0.00664207	-0.0197074	-0.0256063	-0.0250292	-0.0182005	-0.00488608	0.0154648	0.0434316	0.0791863	0.121899	0.168992	0.215259	0.251931	0.265782	0.2385	0.146581	-0.037839	-0.344747	-0.802036	-1.42872	-2.22507	-3.15946	-4.15192
[truncated: 51 more columns]
