# Supplementary material for: Distributions of plantar loads are altered when walking in anxiety-inducing virtual settings but not under cognitive demand
Source: PLoS One. 2026 Apr 20;21(4):e0345075. doi: 10.1371/journal.pone.0345075 (PMC13094994; doi:10.1371/journal.pone.0345075)
Supplement: S1 File — Study data is available here. (ZIP) [file pone.0345075.s001.zip › S1 File. Dataset/ProcRMed_10STL.xlsx]

## Sheet: Sheet1
-0.0165764	-0.0257105	-0.0357414	-0.0457729	-0.0541592	-0.0583131	-0.0545589	-0.0380908	-0.00310384	0.0567924	0.147776	0.274475	0.438017	0.633264	0.847974	1.06786	1.28143	1.47976	1.65946	1.82881	2.0084	2.22758	2.52026	2.92003	3.45759	4.16536	5.08356	6.2582	7.73738	9.57084	11.8064	14.4843	17.6343	21.2737	25.4077	30.0245	35.086	40.5227	46.2418	52.1458	58.157	64.2364	70.3903	76.6576	83.0882	89.7223	96.5695	103.601	110.762	117.989
-0.282879	-0.380584	-0.473783	-0.54197	-0.555	-0.472008	-0.241538	0.196181	0.903742	1.93646	3.32754	5.07805	7.16393	9.55117	12.2027	15.0806	18.1497	21.379	24.7433	28.2316	31.8555	35.6465	39.6417	43.8722	48.3615	53.1297	58.1897	63.5416	69.1762	75.0716	81.1842	87.4438	93.7635	100.063	106.292	112.442	118.538	124.645	130.87	137.359	144.28	151.796	160.023	168.992	178.644	188.856	199.457	210.249	221.03	231.607
-0.701116	-0.947504	-1.17775	-1.34185	-1.36596	-1.14967	-0.566477	0.530026	2.29226	4.85349	8.29476	12.626	17.7933	23.6966	30.2131	37.2312	44.6779	52.5197	60.748	69.375	78.4269	87.9132	97.7978	107.996	118.388	128.841	139.219	149.393	159.245	168.656	177.492	185.615	192.895	199.213	204.475	208.618	211.611	213.45	214.158	213.802	212.512	210.481	207.944	205.137	202.277	199.551	197.131	195.175	193.831	193.238
-0.433116	-0.684145	-0.980261	-1.29721	-1.59003	-1.78688	-1.78368	-1.44089	-0.585176	0.981887	3.46936	7.07871	11.9825	18.3017	26.083	35.28	45.7538	57.2999	69.6864	82.6702	95.9916	109.374	122.541	135.246	147.303	158.608	169.135	178.918	188.017	196.495	204.417	211.842	218.827	225.431	231.726	237.809	243.807	249.865	256.121	262.689	269.651	277.053	284.914	293.228	301.967	311.09	320.544	330.277	340.228	350.332
-0.422526	-0.481086	-0.487944	-0.405979	-0.188801	0.21696	0.866461	1.8074	3.06609	4.63587	6.48581	8.59284	10.9668	13.6462	16.6802	20.114	23.9772	28.2677	32.9382	37.9016	43.0571	48.311	53.5825	58.8057	63.9351	68.9441	73.8155	78.5323	83.0798	87.4524	91.6541	95.6959	99.6084	103.455	107.333	111.363	115.669	120.367	125.553	131.303	137.66	144.611	152.102	160.043	168.33	176.863	185.564	194.371	203.238	212.134
-0.161248	-0.250941	-0.353955	-0.461206	-0.556144	-0.612697	-0.593567	-0.449452	-0.119973	0.462635	1.36591	2.64399	4.32228	6.3943	8.83629	11.6217	14.7213	18.095	21.6847	25.4119	29.1918	32.9522	36.6437	40.2377	43.7157	47.0575	50.2404	53.2379	56.017	58.5453	60.8039	62.7968	64.5556	66.1471	67.6791	69.2946	71.1613	73.462	76.3779	80.0572	84.587	89.976	96.1549	102.999	110.353	118.044	125.886	133.684	141.222	148.269
-0.784125	-1.01251	-1.21001	-1.31593	-1.24521	-0.887264	-0.108636	1.23804	3.29601	6.17858	9.94756	14.6067	20.111	26.3862	33.3469	40.9027	48.9532	57.3824	66.0664	74.889	83.7561	92.6037	101.395	110.105	118.703	127.15	135.411	143.461	151.271	158.8	165.995	172.803	179.196	185.183	190.809	196.143	201.284	206.35	211.456	216.68	222.034	227.461	232.86	238.108	243.072	247.61	251.58	254.843	257.284	258.84
-0.796474	-0.896599	-0.887226	-0.698298	-0.243082	0.576825	1.86067	3.69081	6.1125	9.11881	12.6448	16.5713	20.739	24.9726	29.1074	33.0161	36.632	39.9564	43.0445	45.9838	48.8726	51.803	54.8469	58.0513	61.4403	65.0191	68.7761	72.6877	76.7167	80.8074	84.896	88.9338	92.9044	96.8225	100.724	104.659	108.688	112.877	117.283	121.971	127.011	132.474	138.408	144.812	151.627	158.727	165.936	173.055	179.887	186.255
-0.348422	-0.333911	-0.235636	-0.0192862	0.353066	0.917939	1.70213	2.71074	3.9184	5.27767	6.74474	8.30464	9.98055	11.8281	13.9234	16.3528	19.2077	22.5721	26.4998	30.9969	36.018	41.4735	47.2447	53.2009	59.2078	65.1278	70.8286	76.2028	81.1757	85.6989	89.7428	93.2966	96.3764	99.035	101.365	103.495	105.584	107.802	110.318	113.283	116.82	121.019	125.932	131.577	137.922	144.879	152.317	160.101	168.121	176.292
-0.549119	-0.697283	-0.81654	-0.863977	-0.7804	-0.490021	0.097043	1.07768	2.54328	4.56566	7.18592	10.41	14.2113	18.5311	23.2772	28.3348	33.5863	38.9248	44.2589	49.5161	54.6427	59.5996	64.3579	68.9043	73.2463	77.3972	81.365	85.1627	88.8238	92.405	95.9844	99.66	103.538	107.715	112.255	117.185	122.487	128.109	133.972	139.988	146.052	152.058	157.899	163.479	168.716	173.541	177.893	181.739	185.079	187.958
-0.222204	-0.25069	-0.25166	-0.205379	-0.0873766	0.130305	0.476353	0.975197	1.63998	2.46899	3.45339	4.59183	5.89682	7.39169	9.11029	11.0968	13.3932	16.0212	18.9767	22.2401	25.7857	29.5767	33.5558	37.6497	41.7832	45.8867	49.8975	53.765	57.4511	60.9217	64.1439	67.0901	69.7421	72.097	74.1771	76.033	77.7364	79.3736	81.0412	82.8342	84.8277	87.0667	89.5719	92.3515	95.399	98.7006	102.262	106.124	110.35	115
-0.623091	-0.725153	-0.759667	-0.67292	-0.396655	0.149323	1.05047	2.38509	4.20655	6.529	9.32841	12.5553	16.1435	20.0144	24.0846	28.2737	32.509	36.7269	40.8716	44.8921	48.7413	52.3835	55.8049	59.0186	62.0558	64.9557	67.7655	70.5461	73.3675	76.2993	79.4071	82.757	86.4124	90.421	94.8034	99.5563	104.666	110.123	115.92	122.054	128.53	135.369	142.605	150.28	158.423	167.029	176.041	185.352	194.814	204.263
-0.46687	-0.500181	-0.455454	-0.289856	0.0476413	0.612169	1.4552	2.61214	4.09023	5.87028	7.92612	10.244	12.8268	15.6943	18.8855	22.4473	26.4059	30.7475	35.4146	40.3148	45.3322	50.3365	55.1974	59.802	64.0663	67.9353	71.3809	74.3973	76.9951	79.1944	81.0212	82.5161	83.7569	84.8734	86.0467	87.494	89.4444	92.1138	95.6808	100.256	105.861	112.429	119.823	127.863	136.353	145.099	153.916	162.63	171.102	179.248
-0.0680056	-0.0997237	-0.133879	-0.166201	-0.18964	-0.193773	-0.16442	-0.0837098	0.0691265	0.315834	0.67569	1.15998	1.7651	2.46952	3.23887	4.03643	4.83526	5.62475	6.40718	7.19577	8.01919	8.92065	9.95236	11.1755	12.6571	14.4561	16.611	19.1385	22.0363	25.2794	28.8099	32.525	36.2812	39.9261	43.3471	46.4962	49.3867	52.0861	54.7052	57.3734	60.2133	63.3253	66.7796	70.6169	74.8607	79.5321	84.6575	90.2677	96.3907	103.045
-0.738372	-0.882671	-0.958297	-0.903443	-0.637648	-0.0639035	0.924672	2.43157	4.535	7.25773	10.5401	14.2394	18.168	22.1466	26.0374	29.7544	33.2655	36.5867	39.7603	42.8283	45.8174	48.7413	51.6042	54.3964	57.0893	59.6478	62.0444	64.2584	66.2674	68.042	69.5546	70.7974	71.7953	72.6028	73.2887	73.9244	74.5816	75.338	76.2821	77.5144	79.1364	81.2259	83.8102	86.853	90.2685	93.9448	97.7609	101.602	105.371	109.001
-0.411289	-0.583437	-0.764757	-0.92741	-1.02775	-1.00344	-0.772002	-0.23219	0.730037	2.23089	4.37817	7.26346	10.9516	15.4681	20.7967	26.8854	33.6481	40.9627	48.6693	56.5806	64.5086	72.2968	79.8332	87.0476	93.9068	100.415	106.619	112.604	118.477	124.348	130.311	136.412	142.635	148.906	155.117	161.16	166.946	172.415	177.55	182.384	186.987	191.459	195.907	200.447	205.186	210.202	215.531	221.168	227.08	233.209
-0.367894	-0.47958	-0.573081	-0.62106	-0.58465	-0.412906	-0.0441523	0.589698	1.55463	2.9005	4.64683	6.77936	9.25328	11.9949	14.9106	17.9002	20.8593	23.677	26.2495	28.4952	30.3547	31.7874	32.774	33.3118	33.4077	33.0855	32.3973	31.4284	30.2948	29.136	28.1018	27.3341	26.9555	27.0616	27.7155	28.9426	30.7289	33.0283	35.7735	38.8809	42.2486	45.7571	49.2764	52.6709	55.8064	58.5638	60.8606	62.6695	64.0231	65.0035
-0.537058	-0.677619	-0.786814	-0.822259	-0.725915	-0.424007	0.170156	1.14895	2.59687	4.57049	7.07855	10.0739	13.4608	17.1126	20.895	24.6859	28.3847	31.9133	35.2174	38.2698	41.0712	43.6439	46.019	48.2255	50.2905	52.2422	54.1036	55.8866	57.6002	59.2604	60.8956	62.5518	64.2892	66.1777	68.2964	70.7344	73.5903	76.9741	81.0047	85.7958	91.4404	98.002	105.517	114.008	123.489	133.959	145.406	157.804	171.101	185.192
-0.442452	-0.483011	-0.459022	-0.330223	-0.0479095	0.441789	1.19143	2.24129	3.60482	5.25772	7.13807	9.15926	11.2323	13.2868	15.2804	17.2007	19.0668	20.9246	22.8338	24.8535	27.0375	29.4342	32.0833	35.0094	38.2147	41.6826	45.3892	49.3126	53.4347	57.7443	62.2482	66.9786	71.9854	77.319	83.0056	89.0261	95.3146	101.783	108.35	114.957	121.588	128.277	135.109	142.201	149.684	157.691	166.336	175.701	185.817	196.662
-0.46268	-0.596604	-0.710535	-0.76878	-0.721386	-0.503493	-0.0370564	0.763722	1.98165	3.68031	5.88932	8.60734	11.8318	15.5943	19.9738	25.0823	31.0341	37.904	45.6939	54.3248	63.6603	73.5433	83.8201	94.3434	104.968	115.552	125.971	136.116	145.887	155.196	163.979	172.186	179.774	186.683	192.834	198.145	202.557	206.053	208.678	210.555	211.887	212.948	214.046	215.476	217.471	220.154	223.523	227.471	231.825	236.39
-0.652422	-0.699739	-0.657454	-0.463717	-0.044609	0.680894	1.7913	3.34962	5.38869	7.89696	10.8168	14.0642	17.5553	21.2272	25.0497	29.0249	33.181	37.5591	42.1929	47.0951	52.2651	57.703	63.4159	69.4138	75.7015	82.2696	89.0973	96.1624	103.453	110.967	118.687	126.556	134.463	142.263	149.795	156.912	163.509	169.545	175.048	180.109	184.853	189.411	193.897	198.392	202.941	207.547	212.174	216.774	221.323	225.837
-0.956861	-1.19373	-1.37028	-1.40992	-1.2087	-0.635701	0.461146	2.2412	4.84671	8.37082	12.8289	18.1478	24.1819	30.7492	37.6737	44.8143	52.0727	59.3946	66.7672	74.2022	81.7101	89.2834	96.8858	104.449	111.885	119.099	126.002	132.525	138.609	144.202	149.258	153.765	157.752	161.281	164.432	167.303	170.012	172.693	175.479	178.493	181.836	185.579	189.764	194.383	199.376	204.646	210.084	215.58	221.023	226.317
-0.861711	-1.10595	-1.30892	-1.40409	-1.29868	-0.872767	0.0172052	1.52799	3.80909	6.97163	11.0578	16.0321	21.7939	28.1868	34.9967	41.9599	48.7935	55.2288	61.0345	66.0267	70.0707	73.073	74.9838	75.8155	75.6631	74.712	73.2285	71.5299	69.944	68.78	68.315	68.7805	70.3418	73.0788	76.9765	81.9287	87.7564	94.2333	101.111	108.151	115.163	122.013	128.627	134.974	141.061	146.922	152.611	158.2	163.781	169.464
-0.157656	-0.235257	-0.322461	-0.409395	-0.479459	-0.507682	-0.459505	-0.290521	0.0520565	0.625225	1.48225	2.66015	4.16595	5.96827	7.99967	10.1741	12.4122	14.6568	16.8734	19.0463	21.1753	23.2729	25.3627	27.4776	29.6584	31.9517	34.4068	37.0698	39.9748	43.1315	46.5177	50.0822	53.7601	57.4919	61.2373	64.9727	68.6858	72.3743	76.0419	79.6898	83.3157	86.9201	90.5229	94.185	98.0151	102.151	106.728	111.846	117.553	123.844
-0.351578	-0.548013	-0.777223	-1.01912	-1.23725	-1.37407	-1.34698	-1.04623	-0.336792	0.933603	2.91782	5.74458	9.49298	14.1753	19.7315	26.0362	32.9142	40.1599	47.5633	54.9475	62.2038	69.2947	76.2312	83.056	89.8344	96.6442	103.562	110.656	117.981	125.581	133.483	141.696	150.203	158.972	167.968	177.172	186.577	196.165	205.884	215.652	225.368	234.937	244.29	253.37	262.132	270.54	278.583	286.282	293.686	300.859
-1.41852	-1.66079	-1.74128	-1.53984	-0.902861	0.35062	2.41331	5.46172	9.62188	14.9426	21.3833	28.8185	37.0651	45.9308	55.2555	64.9199	74.8349	84.9305	95.1507	105.458	115.84	126.309	136.892	147.633	158.571	169.724	181.073	192.568	204.136	215.68	227.077	238.19	248.883	259.039	268.588	277.509	285.817	293.546	300.747	307.486	313.831	319.841	325.557	331.01	336.237	341.282	346.201	351.06	355.933	360.894
-1.1831	-1.49446	-1.74116	-1.82949	-1.63096	-0.981896	0.310373	2.45168	5.63184	9.9861	15.5624	22.3097	30.0871	38.6822	47.831	57.2549	66.7044	75.9819	84.9363	93.4494	101.43	108.81	115.546	121.623	127.064	131.937	136.345	140.417	144.303	148.173	152.213	156.6	161.46	166.852	172.769	179.145	185.889	192.899	200.089	207.374	214.669	221.884	228.935	235.755	242.308	248.596	254.661	260.59	266.498	272.514
-1.00696	-1.37698	-1.74264	-2.03237	-2.13897	-1.91482	-1.17102	0.315949	2.78611	6.46237	11.5035	17.9602	25.7538	34.6854	44.4711	54.7871	65.3149	75.7838	85.9953	95.8218	105.199	114.116	122.593	130.681	138.458	146.014	153.441	160.825	168.238	175.73	183.322	191.012	198.77	206.548	214.296	221.965	229.52	236.957	244.301	251.602	258.922	266.334	273.92	281.75	289.862	298.263	306.927	315.815	324.887	334.1
-1.16933	-1.23834	-1.12274	-0.712305	0.12342	1.5249	3.62354	6.51456	10.2316	14.7384	19.9434	25.7255	31.962	38.5522	45.4293	52.5567	59.9116	67.4553	75.099	82.6887	90.0182	96.858	102.979	108.172	112.265	115.158	116.839	117.383	116.942	115.719	113.968	111.975	110.031	108.396	107.283	106.857	107.239	108.524	110.805	114.169	118.696	124.45	131.471	139.774	149.348	160.139	172.013	184.75	198.064	211.642
-0.979186	-1.2311	-1.42372	-1.4795	-1.29247	-0.728319	0.370069	2.16893	4.81878	8.42031	12.9954	18.483	24.7542	31.6196	38.8183	46.0124	52.8097	58.8124	63.6675	67.1029	68.9493	69.1652	67.8576	65.2711	61.7444	57.6635	53.4151	49.3392	45.7053	42.7186	40.5294	39.2307	38.8475	39.3351	40.5898	42.4616	44.7657	47.3034	49.8872	52.3571	54.5896	56.4994	58.0298	59.1487	59.85	60.1495	60.0841	59.7207	59.1542	58.4826
[truncated: 51 more columns]
