# Supplementary material for: Distributions of plantar loads are altered when walking in anxiety-inducing virtual settings but not under cognitive demand
Source: PLoS One. 2026 Apr 20;21(4):e0345075. doi: 10.1371/journal.pone.0345075 (PMC13094994; doi:10.1371/journal.pone.0345075)
Supplement: S1 File — Study data is available here. (ZIP) [file pone.0345075.s001.zip › S1 File. Dataset/ProcRLat_13DTH.xlsx]

## Sheet: Sheet1
-0.83736	0.310323	1.73635	3.56075	5.91634	8.91466	12.6092	16.9767	21.9165	27.2703	32.8569	38.5061	44.079	49.4812	54.666	59.6294	64.401	69.0395	73.6296	78.2716	83.0639	88.0901	93.4159	99.0816	105.081	111.342	117.73	124.073	130.21	136.04	141.567	146.913	152.296	157.956	164.069	170.677	177.685	184.893	192.051	198.916	205.3	211.122	216.42	221.333	226.037	230.675	235.289	239.794	243.987	247.59
-1.11135	-0.516546	0.297619	1.43541	3.01251	5.14838	7.94689	11.4707	15.7178	20.6031	25.9629	31.5984	37.3307	43.0252	48.5991	54.0293	59.3499	64.6389	70.0011	75.5573	81.4296	87.7197	94.4917	101.766	109.515	117.667	126.114	134.727	143.394	152.013	160.458	168.549	176.044	182.658	188.09	192.065	194.369	194.905	193.719	190.985	186.953	181.921	176.236	170.287	164.496	159.286	155.047	152.101	150.662	150.816
-0.664106	1.3192	3.54869	6.12984	9.14223	12.6047	16.4493	20.5307	24.6743	28.7192	32.5409	36.0698	39.3145	42.3759	45.4368	48.7304	52.51	57.0255	62.5	69.1173	77.0203	86.3046	97.0057	109.088	122.444	136.9	152.203	168.007	183.865	199.232	213.515	226.138	236.656	244.828	250.649	254.329	256.25	256.905	256.815	256.451	256.179	256.225	256.663	257.418	258.303	259.099	259.635	259.827	259.674	259.226
0.787828	2.28014	4.13169	6.47208	9.42502	13.0675	17.3801	22.2251	27.3836	32.6312	37.7991	42.7956	47.6013	52.2497	56.7981	61.3024	65.8052	70.3356	74.9102	79.5368	84.2284	89.0178	93.9528	99.0833	104.457	110.116	116.088	122.355	128.847	135.457	142.062	148.527	154.705	160.465	165.72	170.427	174.55	178.029	180.776	182.707	183.771	183.977	183.414	182.275	180.856	179.523	178.645	178.53	179.363	181.168
3.15604	9.38037	15.7679	22.298	28.9359	35.613	42.2236	48.6369	54.7119	60.3075	65.2954	69.5799	73.1248	75.9675	78.2092	79.9902	81.4687	82.8121	84.1991	85.8141	87.8325	90.4022	93.6167	97.4778	101.87	106.569	111.291	115.731	119.614	122.714	124.882	126.05	126.238	125.556	124.195	122.399	120.42	118.466	116.678	115.115	113.77	112.588	111.485	110.38	109.212	107.935	106.529	104.996	103.362	101.668
0.721202	1.2455	2.01101	3.15528	4.80164	7.05526	10.0012	13.698	18.1611	23.3378	29.0931	35.2171	41.4568	47.5564	53.2861	58.4539	62.9074	66.5402	69.3073	71.241	72.456	73.1395	73.5274	73.8582	74.3231	75.0366	76.0342	77.2848	78.7049	80.1766	81.5675	82.7427	83.5808	84.0067	84.0235	83.7096	83.1837	82.5743	82.0123	81.6245	81.5156	81.7417	82.2865	83.0596	83.9278	84.7605	85.4625	85.9838	86.3101	86.4527
0.938155	1.39013	2.18935	3.48263	5.41329	8.09704	11.5943	15.881	20.8357	26.2619	31.9309	37.6179	43.1258	48.2986	53.0239	57.2342	60.9164	64.1224	66.9715	69.6344	72.3015	75.1525	78.3303	81.9184	85.9302	90.3114	94.9534	99.7184	104.473	109.107	113.526	117.628	121.302	124.434	126.93	128.742	129.884	130.441	130.547	130.375	130.12	129.978	130.1	130.568	131.4	132.567	133.991	135.558	137.12	138.527
-1.50287	-0.737781	0.267627	1.61967	3.45006	5.89443	9.06021	12.9894	17.6158	22.7441	28.0909	33.3707	38.3698	42.9938	47.2945	51.4744	55.8611	60.8497	66.8306	74.1284	82.9629	93.4325	105.51	119.051	133.825	149.575	166.055	183.051	200.382	217.905	235.525	253.208	270.982	288.889	306.931	325.043	343.107	360.974	378.499	395.558	412.077	428.021	443.331	457.877	471.431	483.681	494.279	502.915	509.406	513.775
1.0577	2.13063	3.46756	5.17951	7.35275	10.0317	13.2042	16.7942	20.6765	24.7096	28.7695	32.764	36.6273	40.3146	43.8091	47.1331	50.3522	53.5732	56.936	60.5958	64.696	69.341	74.5794	80.4039	86.7595	93.5572	100.699	108.104	115.726	123.55	131.579	139.789	148.096	156.32	164.185	171.34	177.409	182.074	185.14	186.575	186.518	185.263	183.217	180.839	178.548	176.65	175.29	174.453	173.994	173.698
-1.22402	-0.572215	0.322309	1.58302	3.32718	5.6511	8.61582	12.2341	16.4651	21.2194	26.3631	31.7267	37.1349	42.4468	47.5761	52.4857	57.1645	61.6051	65.8022	69.7637	73.5137	77.0895	80.5367	83.9087	87.2697	90.6988	94.2877	98.132	102.33	106.978	112.139	117.799	123.822	129.936	135.78	140.99	145.29	148.537	150.732	152.01	152.608	152.822	152.946	153.232	153.848	154.843	156.15	157.604	158.995	160.126
-1.28171	-0.816095	-0.177187	0.740377	2.07624	3.98638	6.61932	10.0903	14.4583	19.7118	25.7582	32.4142	39.422	46.4965	53.3753	59.8556	65.8252	71.2787	76.3161	81.1308	85.9827	91.1524	96.9003	103.444	110.937	119.449	128.943	139.265	150.158	161.305	172.391	183.138	193.322	202.786	211.439	219.24	226.191	232.317	237.661	242.279	246.239	249.616	252.51	255.056	257.438	259.879	262.616	265.843	269.637	273.908
-0.893818	0.743189	2.55935	4.63122	7.04501	9.88532	13.2221	17.098	21.5134	26.4113	31.6757	37.1565	42.7114	48.2359	53.6754	59.0254	64.3175	69.5942	74.8899	80.2346	85.6672	91.2267	96.9179	102.68	108.381	113.839	118.853	123.238	126.848	129.598	131.467	132.498	132.792	132.504	131.837	131.029	130.318	129.902	129.895	130.319	131.113	132.149	133.255	134.232	134.897	135.111	134.805	133.987	132.729	131.142
1.47417	2.27293	3.18642	4.28072	5.65481	7.42001	9.67553	12.4872	15.8656	19.743	23.9612	28.292	32.4999	36.4096	39.9367	43.0824	45.9206	48.5935	51.2994	54.2648	57.71	61.8121	66.6777	72.3289	78.695	85.6077	92.8132	99.999	106.842	113.075	118.541	123.207	127.122	130.363	132.987	135.014	136.44	137.238	137.373	136.833	135.654	133.923	131.772	129.364	126.879	124.506	122.426	120.805	119.777	119.449
1.24991	2.01401	2.92723	4.07583	5.55258	7.45097	9.85399	12.8228	16.3855	20.5306	25.2077	30.3265	35.7514	41.3143	46.8529	52.249	57.438	62.3925	67.0991	71.5439	75.7091	79.582	83.1688	86.5032	89.6462	92.6726	95.6446	98.5786	101.421	104.063	106.374	108.239	109.581	110.376	110.653	110.489	109.995	109.321	108.645	108.133	107.905	108.016	108.46	109.179	110.099	111.17	112.38	113.756	115.352	117.234
-1.0344	-1.04962	-0.87925	-0.423679	0.43215	1.80781	3.80797	6.49509	9.86049	13.8032	18.127	22.5731	26.8894	30.8969	34.5157	37.7532	40.6858	43.4459	46.208	49.172	52.549	56.549	61.369	67.1768	74.0882	82.1422	91.2802	101.342	112.08	123.194	134.36	145.278	155.697	165.435	174.405	182.633	190.246	197.426	204.359	211.177	217.905	224.435	230.547	235.969	240.44	243.769	245.878	246.822	246.789	246.079
-0.678866	-0.732731	-0.686374	-0.478071	-0.0334457	0.729361	1.88941	3.50793	5.61604	8.21538	11.2886	14.8057	18.7292	23.029	27.6982	32.7458	38.1662	43.9075	49.8653	55.9113	61.9291	67.8284	73.547	79.054	84.341	89.4045	94.2384	98.8386	103.197	107.281	111.021	114.307	116.998	118.956	120.095	120.426	120.07	119.24	118.21	117.267	116.667	116.601	117.177	118.427	120.331	122.857	125.985	129.744	134.214	139.506
-0.960374	-1.07323	-1.06364	-0.845507	-0.312615	0.655643	2.18175	4.36858	7.27191	10.8805	15.1131	19.8249	24.821	29.8883	34.8434	39.5687	44.0167	48.1953	52.1567	55.9851	59.7738	63.5969	67.4962	71.4947	75.6113	79.8572	84.2317	88.7184	93.2675	97.7782	102.102	106.062	109.471	112.157	113.986	114.878	114.83	113.92	112.296	110.16	107.73	105.207	102.754	100.501	98.5396	96.906	95.5743	94.4688	93.4895	92.536
-1.49191	-1.40845	-1.05351	-0.273476	1.10303	3.24671	6.29921	10.3396	15.352	21.2027	27.6485	34.383	41.1005	47.5491	53.566	59.0891	64.1411	68.7944	73.1412	77.2806	81.3063	85.2931	89.2903	93.3228	97.3866	101.438	105.391	109.13	112.526	115.451	117.787	119.44	120.361	120.551	120.046	118.913	117.261	115.232	112.983	110.669	108.431	106.385	104.611	103.153	102.02	101.198	100.659	100.385	100.371	100.639
-1.12184	-1.16142	-1.0096	-0.563136	0.299192	1.70595	3.7734	6.57579	10.1159	14.3165	19.0395	24.1217	29.4125	34.8071	40.2709	45.8488	51.6492	57.8028	64.414	71.5162	79.0443	86.8367	94.6656	102.287	109.487	116.123	122.14	127.579	132.548	137.201	141.703	146.193	150.736	155.31	159.823	164.138	168.112	171.632	174.651	177.194	179.352	181.264	183.099	185.015	187.122	189.445	191.903	194.328	196.506	198.235
[truncated: 51 more columns]
