# Supplementary material for: Distributions of plantar loads are altered when walking in anxiety-inducing virtual settings but not under cognitive demand
Source: PLoS One. 2026 Apr 20;21(4):e0345075. doi: 10.1371/journal.pone.0345075 (PMC13094994; doi:10.1371/journal.pone.0345075)
Supplement: S1 File — Study data is available here. (ZIP) [file pone.0345075.s001.zip › S1 File. Dataset/ProcR_28STH.xlsx]

## Sheet: Sheet1
0.0564016	0.0896434	0.122968	0.155916	0.188208	0.219703	0.250396	0.280415	0.30995	0.339162	0.368133	0.396868	0.425283	0.453194	0.480314	0.506275	0.53069	0.553231	0.573676	0.591901	0.607859	0.621571	0.633131	0.642715	0.650589	0.65712	0.662793	0.668245	0.674287	0.681855	0.691878	0.705121	0.722079	0.74293	0.767547	0.795533	0.826275	0.858988	0.892748	0.926533	0.959288	0.990061	1.01812	1.04302	1.0645	1.08248	1.09695	1.1079	1.11537	1.11945
0.0453393	0.0806742	0.115612	0.149505	0.182008	0.213062	0.242887	0.271937	0.300785	0.329947	0.359766	0.390407	0.421917	0.454268	0.487355	0.521006	0.555003	0.589094	0.622986	0.656375	0.689006	0.720711	0.751378	0.780934	0.809347	0.836607	0.86271	0.887667	0.911513	0.934262	0.955863	0.976186	0.99503	1.01215	1.0273	1.04027	1.05085	1.05889	1.06425	1.06692	1.06705	1.06501	1.06137	1.0569	1.05237	1.0485	1.04581	1.04459	1.0448	1.04623
0.0650481	0.0892372	0.113417	0.137266	0.160625	0.183501	0.206064	0.22861	0.251473	0.274917	0.299063	0.323888	0.349253	0.374904	0.400474	0.425573	0.449939	0.473539	0.496542	0.519224	0.541905	0.564893	0.588428	0.612649	0.6376	0.663264	0.689618	0.716643	0.744304	0.77252	0.801123	0.829823	0.858245	0.886001	0.912753	0.938241	0.962286	0.984748	1.00547	1.02427	1.04092	1.05518	1.06686	1.07586	1.08225	1.08622	1.08802	1.08791	1.08613	1.08294
0.0594502	0.074421	0.0900256	0.106387	0.123686	0.14211	0.161816	0.18287	0.205233	0.228762	0.253232	0.278348	0.303794	0.329302	0.354682	0.3798	0.404563	0.428914	0.452829	0.476266	0.499147	0.521395	0.542982	0.563949	0.584414	0.604558	0.624546	0.64442	0.66405	0.683128	0.701239	0.717968	0.732978	0.746084	0.757309	0.766919	0.775413	0.783451	0.791729	0.800847	0.811249	0.823237	0.836991	0.852543	0.869749	0.888326	0.907927	0.928167	0.948587	0.968613
0.0646495	0.0805193	0.0965174	0.112456	0.128278	0.144	0.159662	0.175266	0.19077	0.206139	0.221382	0.236529	0.251609	0.266674	0.281813	0.297122	0.31265	0.32834	0.344017	0.359437	0.374392	0.388824	0.402885	0.416941	0.431531	0.44732	0.465031	0.48535	0.508853	0.53598	0.567041	0.602215	0.641504	0.684622	0.730872	0.779098	0.827692	0.874627	0.91743	0.953152	0.978367	0.989215	0.98153	0.951185	0.894769	0.810616	0.700256	0.570267	0.433124	0.304372
0.0592672	0.0887678	0.118262	0.147272	0.175546	0.202983	0.229548	0.25523	0.280044	0.304001	0.327075	0.349215	0.370367	0.390457	0.409398	0.427126	0.443649	0.459064	0.473516	0.487135	0.500031	0.51234	0.524282	0.536184	0.54845	0.561444	0.575364	0.590164	0.605494	0.620589	0.634175	0.644437	0.649081	0.645439	0.630595	0.601636	0.556177	0.493254	0.414663	0.326497	0.239246	0.164951	0.113604	0.0918893	0.10375	0.150819	0.232151	0.34322	0.474523	0.612043
0.00621367	0.0664567	0.121834	0.169117	0.207177	0.236423	0.25819	0.274264	0.286552	0.296825	0.306526	0.316681	0.32792	0.340559	0.354685	0.370245	0.387135	0.405292	0.424732	0.445521	0.467771	0.491682	0.517536	0.545613	0.576075	0.608897	0.643828	0.680351	0.717697	0.754945	0.791153	0.825458	0.857132	0.885624	0.910565	0.931734	0.949028	0.962443	0.972084	0.97819	0.98114	0.981411	0.97951	0.975947	0.971234	0.96589	0.960416	0.95526	0.950812	0.947389
0.03133	0.178026	0.313786	0.431026	0.527097	0.60287	0.661108	0.705301	0.738953	0.765182	0.786551	0.804997	0.82185	0.837892	0.853478	0.868655	0.883294	0.897184	0.910136	0.922048	0.932887	0.942656	0.951411	0.959287	0.966488	0.973256	0.979836	0.986454	0.993239	1.00016	1.00703	1.01367	1.02	1.02607	1.03206	1.03815	1.04439	1.05062	1.05655	1.06184	1.06616	1.0693	1.07123	1.07208	1.07209	1.07151	1.07052	1.06928	1.06793	1.06658
0.0412355	0.0760496	0.111265	0.146488	0.181516	0.216277	0.250778	0.285031	0.318996	0.352563	0.385604	0.418037	0.449864	0.481125	0.511833	0.54191	0.571181	0.599444	0.626531	0.652322	0.676732	0.699697	0.721175	0.741159	0.759702	0.776917	0.792991	0.808209	0.822944	0.837598	0.852554	0.868144	0.884605	0.901997	0.920119	0.938508	0.956573	0.973722	0.989425	1.00324	1.01483	1.02404	1.03085	1.03543	1.03819	1.0396	1.04018	1.04042	1.04081	1.04181
0.0469796	0.11565	0.183361	0.24823	0.308586	0.363127	0.410977	0.45165	0.485061	0.511554	0.531891	0.547152	0.558586	0.567436	0.574775	0.58141	0.58788	0.594518	0.601508	0.608966	0.617031	0.625917	0.635866	0.647087	0.659773	0.674158	0.690531	0.709205	0.730461	0.75449	0.781324	0.810757	0.842292	0.875144	0.908364	0.941001	0.972178	1.0011	1.02709	1.04962	1.06838	1.08335	1.09476	1.10305	1.10874	1.11241	1.11466	1.11608	1.11711	1.11798
0.0624321	0.0903319	0.118134	0.145313	0.171669	0.197285	0.222414	0.247339	0.272222	0.297004	0.321428	0.345208	0.368184	0.390375	0.411975	0.433321	0.454814	0.476821	0.499609	0.523291	0.547765	0.572637	0.597196	0.620425	0.640972	0.657037	0.666334	0.666133	0.653425	0.625246	0.579233	0.514461	0.432646	0.339446	0.244075	0.156122	0.0823862	0.0264512	-0.0100583	-0.0262911	-0.0214108	0.00574051	0.0565265	0.131925	0.231452	0.351539	0.483827	0.615725	0.734787	0.833237
0.0543903	0.0795779	0.104453	0.128488	0.151445	0.173338	0.194392	0.214956	0.235441	0.256273	0.277869	0.300631	0.324918	0.351026	0.379154	0.409386	0.441681	0.47587	0.511647	0.548604	0.586321	0.624432	0.662646	0.700765	0.738673	0.776278	0.813418	0.849777	0.884844	0.917924	0.948255	0.975179	0.998287	1.01751	1.03309	1.04554	1.05543	1.06331	1.06968	1.07497	1.0795	1.0835	1.08714	1.09049	1.09353	1.09616	1.09822	1.09947	1.09958	1.09803
0.0574806	0.105562	0.152865	0.198085	0.240677	0.280713	0.31861	0.354825	0.389611	0.422902	0.454353	0.483491	0.509899	0.533343	0.553791	0.571428	0.586665	0.60008	0.612246	0.62355	0.634122	0.643936	0.65295	0.661167	0.668635	0.675472	0.681886	0.688173	0.694697	0.701888	0.710235	0.720253	0.732446	0.74724	0.764935	0.785689	0.809516	0.836271	0.865614	0.896984	0.929608	0.962537	0.994718	1.02508	1.0526	1.0764	1.09572	1.11005	1.11918	1.12326
0.0463999	0.107718	0.166711	0.221013	0.269417	0.311791	0.348673	0.380843	0.409091	0.434182	0.456884	0.477954	0.498085	0.517859	0.537719	0.557986	0.578901	0.600669	0.623436	0.647228	0.671933	0.697358	0.723243	0.749288	0.775193	0.800714	0.825701	0.850096	0.873893	0.897048	0.919394	0.940609	0.960283	0.977999	0.993372	1.0061	1.01604	1.02326	1.02797	1.03056	1.03144	1.0311	1.02998	1.02854	1.0272	1.02634	1.02619	1.02686	1.02838	1.0308
0.0645917	0.0964729	0.127772	0.157636	0.185594	0.211619	0.236096	0.259639	0.282878	0.306316	0.330269	0.354845	0.379957	0.405385	0.430867	0.45615	0.481031	0.505386	0.52919	0.552492	0.575387	0.598016	0.620572	0.643266	0.666281	0.689738	0.713681	0.738066	0.762787	0.787704	0.812658	0.837433	0.861713	0.885101	0.907196	0.927657	0.946208	0.96263	0.97672	0.988296	0.997244	1.00355	1.00731	1.00875	1.00826	1.00635	1.00359	1.00054	0.997648	0.995285
0.0653795	0.0895883	0.113742	0.137408	0.160597	0.183688	0.207246	0.231819	0.257788	0.285293	0.314259	0.344476	0.375661	0.407472	0.439522	0.47141	0.502759	0.533262	0.562727	0.591092	0.618366	0.644572	0.669722	0.693842	0.716983	0.739209	0.760566	0.7811	0.800887	0.820041	0.838701	0.856985	0.874953	0.892585	0.909791	0.926429	0.942342	0.957379	0.971394	0.984243	0.995768	1.00578	1.01407	1.02051	1.02511	1.02803	1.0295	1.02974	1.02902	1.02759
0.0559041	0.101118	0.144668	0.184955	0.220964	0.252319	0.279216	0.302284	0.322412	0.340572	0.357661	0.374402	0.391304	0.4087	0.426829	0.44593	0.466287	0.488202	0.511912	0.537481	0.564734	0.593288	0.62267	0.652452	0.682323	0.712083	0.741602	0.770795	0.799578	0.827839	0.855435	0.88216	0.907713	0.93176	0.954067	0.974586	0.993403	1.01061	1.02616	1.03983	1.05127	1.06017	1.06635	1.06985	1.07093	1.07008	1.06794	1.06517	1.06243	1.06026
0.0659739	0.0812247	0.09658	0.111857	0.126989	0.141973	0.156832	0.1716	0.186306	0.200979	0.215676	0.230499	0.245586	0.261065	0.277015	0.293455	0.310352	0.327666	0.345395	0.363608	0.382412	0.401888	0.422051	0.44283	0.464072	0.485578	0.507153	0.528623	0.549827	0.570623	0.590959	0.610933	0.630791	0.650901	0.671725	0.693764	0.717464	0.743117	0.770811	0.800448	0.831773	0.864324	0.897396	0.93008	0.961391	0.990415	1.01641	1.03881	1.05725	1.07151
0.0692493	0.0975915	0.126894	0.157278	0.188855	0.221649	0.25557	0.290446	0.326088	0.362326	0.399028	0.43608	0.473332	0.510571	0.54752	0.583845	0.619177	0.653155	0.685463	0.715853	0.744194	0.770478	0.794799	0.81734	0.838381	0.858267	0.877329	0.895789	0.913713	0.931	0.947412	0.962591	0.976091	0.987445	0.996271	1.00237	1.00579	1.00685	1.006	1.00378	1.00074	0.997395	0.994178	0.991455	0.989516	0.98859	0.98883	0.990308	0.993033	0.996954
0.0739087	0.103197	0.132629	0.161896	0.190708	0.218811	0.246026	0.272317	0.297819	0.322828	0.347728	0.372874	0.398488	0.424608	0.451123	0.477869	0.504719	0.531597	0.558476	0.585373	0.612354	0.639529	0.667018	0.694887	0.723115	0.751589	0.780131	0.808515	0.836463	0.863614	0.889504	0.913617	0.935448	0.954593	0.970813	0.984061	0.994454	1.0022	1.00754	1.01074	1.01214	1.0121	1.01102	1.00921	1.00699	1.00469	1.00264	1.00114	1.00044	1.00069
0.0665096	0.0942754	0.123886	0.155975	0.191135	0.229725	0.271761	0.316942	0.364747	0.414525	0.465553	0.517043	0.568136	0.617923	0.665525	0.71021	0.751472	0.78905	0.822873	0.853003	0.879635	0.903089	0.923739	0.94193	0.957944	0.972006	0.984272	0.994788	1.00348	1.01024	1.01502	1.01787	1.01901	1.01875	1.01742	1.01525	1.01237	1.00895	1.0052	1.00145	0.99807	0.995434	0.993817	0.993359	0.994038	0.995669	0.997945	1.00051	1.00302	1.00524
0.0666789	0.0847045	0.103338	0.122638	0.142715	0.163753	0.185992	0.209674	0.23502	0.26222	0.291391	0.322517	0.355465	0.390029	0.425944	0.462879	0.500435	0.538136	0.575434	0.611784	0.646728	0.679917	0.711123	0.740285	0.76753	0.793109	0.817317	0.840417	0.862587	0.883901	0.904326	0.923727	0.941906	0.958648	0.973743	0.986986	0.99818	1.00713	1.01369	1.01781	1.01961	1.01934	1.0174	1.01431	1.01057	1.00666	1.00292	0.999571	0.996748	0.994497
0.0673565	0.112637	0.159015	0.206317	0.254297	0.302566	0.350602	0.397843	0.443819	0.488265	0.531127	0.572442	0.612206	0.650324	0.686614	0.720818	0.75261	0.781645	0.807657	0.830547	0.850404	0.867423	0.881847	0.893961	0.904095	0.912602	0.919804	0.925954	0.931215	0.935693	0.939486	0.942694	0.945415	0.947753	0.949821	0.951728	0.953578	0.955488	0.957619	0.960196	0.963472	0.967617	0.97262	0.97829	0.984285	0.990167	0.995498	0.999938	1.00329	1.00548
0.0578031	0.0731472	0.0892793	0.106466	0.125236	0.146354	0.17071	0.199112	0.232076	0.26975	0.311955	0.358233	0.407864	0.459906	0.513256	0.566734	0.619175	0.669549	0.717058	0.761161	0.801571	0.838245	0.871323	0.901031	0.927622	0.951335	0.97233	0.990634	1.00615	1.01874	1.02823	1.03449	1.03748	1.03733	1.03437	1.02908	1.02208	1.01401	1.00545	0.996812	0.988368	0.980349	0.972968	0.966385	0.960683	0.955888	0.951993	0.948976	0.946783	0.945326
0.0619915	0.0851043	0.108892	0.133497	0.159084	0.18575	0.213505	0.242353	0.272418	0.303974	0.337349	0.37281	0.410481	0.45029	0.49195	0.53499	0.57883	0.62287	0.666538	0.709274	0.750493	0.789622	0.826189	0.859907	0.890721	0.918756	0.944209	0.967249	0.988013	1.00661	1.02308	1.0374	1.04944	1.05908	1.0662	1.0708	1.07295	1.07291	1.07099	1.06758	1.06308	1.05782	1.0521	1.04617	1.04033	1.03489	1.03013	1.02624	1.02339	1.02167
0.0636759	0.0851381	0.107816	0.132086	0.158344	0.186911	0.217955	0.25148	0.287382	0.325514	0.365709	0.407747	0.451272	0.49575	0.540519	0.584867	0.628097	0.669618	0.709028	0.746108	0.780743	0.812904	0.842678	0.870251	0.89582	0.919518	0.9414	0.96146	0.979631	0.995778	1.00974	1.02139	1.03067	1.03766	1.04248	1.04536	1.04655	1.04637	1.04506	1.04286	1.03998	1.0366	1.03292	1.02912	1.02539	1.02196	1.01912	1.01715	1.01631	1.01673
[truncated: 51 more columns]
