# Supplementary material for: Distributions of plantar loads are altered when walking in anxiety-inducing virtual settings but not under cognitive demand
Source: PLoS One. 2026 Apr 20;21(4):e0345075. doi: 10.1371/journal.pone.0345075 (PMC13094994; doi:10.1371/journal.pone.0345075)
Supplement: S1 File — Study data is available here. (ZIP) [file pone.0345075.s001.zip › S1 File. Dataset/ProcLMed_19DTL.xlsx]

## Sheet: Sheet1
-0.474704	-0.492364	-0.429122	-0.239651	0.128939	0.73243	1.62123	2.83051	4.37675	6.26531	8.50182	11.1004	14.0903	17.5219	21.466	25.999	31.1888	37.0854	43.7073	51.0265	58.9593	67.3702	76.0893	84.9264	93.6802	102.149	110.151	117.545	124.255	130.274	135.644	140.431	144.711	148.586	152.175	155.607	159.014	162.515	166.204	170.142	174.348	178.794	183.404	188.077	192.701	197.178	201.438	205.436	209.15	212.589
-0.115789	-0.155283	-0.193025	-0.220589	-0.225623	-0.19142	-0.0969628	0.0821392	0.371379	0.793265	1.36108	2.07451	2.92167	3.88296	4.93287	6.04329	7.19051	8.3624	9.56074	10.8005	12.1066	13.5025	15.0004	16.61	18.3514	20.255	22.3608	24.7139	27.354	30.3134	33.6193	37.2735	41.2252	45.3716	49.5899	53.767	57.8123	61.6621	65.2855	68.6937	71.9472	75.1454	78.3967	81.7913	85.3983	89.2709	93.4408	97.9146	102.683	107.726
-0.284165	-0.347053	-0.384529	-0.37358	-0.283704	-0.0774461	0.28736	0.852737	1.65235	2.69919	3.97716	5.44963	7.07477	8.80878	10.6095	12.4528	14.3423	16.3004	18.3515	20.5088	22.7743	25.1504	27.6432	30.2564	32.9817	35.7913	38.6429	41.4976	44.3366	47.1615	49.9812	52.7984	55.6082	58.4113	61.2178	64.0243	66.7981	69.4874	72.0378	74.4023	76.5483	78.4574	80.1232	81.5546	82.7757	83.8187	84.7199	85.5238	86.2882	87.078
-0.833989	-0.808125	-0.60878	-0.152373	0.654601	1.90476	3.67189	5.98656	8.81586	12.0688	15.6304	19.3943	23.2708	27.1856	31.0852	34.9429	38.7628	42.5825	46.4645	50.4723	54.6519	59.0297	63.6135	68.3851	73.2941	78.26	83.1819	87.9578	92.5017	96.7443	100.624	104.086	107.088	109.609	111.648	113.223	114.352	115.066	115.415	115.464	115.287	114.96	114.555	114.121	113.683	113.245	112.801	112.342	111.866	111.391
-1.03832	-1.01968	-0.79865	-0.271573	0.678597	2.16986	4.29985	7.11627	10.587	14.5876	18.9231	23.3814	27.7834	32.0075	35.9947	39.7418	43.2798	46.6456	49.8668	52.9692	55.9941	59.0078	62.1018	65.3899	69.0039	73.0813	77.7413	83.065	89.0829	95.7611	102.994	110.621	118.455	126.315	134.05	141.556	148.777	155.715	162.412	168.936	175.353	181.719	188.063	194.375	200.602	206.667	212.485	217.99	223.145	227.968
-0.363211	-0.471677	-0.566635	-0.620537	-0.594319	-0.436707	-0.0853485	0.529147	1.47501	2.8055	4.53954	6.64452	9.03575	11.5974	14.2097	16.7678	19.1948	21.4483	23.5185	25.4242	27.2137	28.967	30.7934	32.826	35.2203	38.1388	41.7158	46.0226	51.0545	56.7371	62.942	69.5002	76.2107	82.8573	89.2434	95.2272	100.742	105.798	110.461	114.823	118.985	123.058	127.164	131.439	136.012	140.993	146.448	152.401	158.825	165.659
-1.23904	-1.24206	-1.03197	-0.486801	0.533474	2.17377	4.56171	7.78177	11.8589	16.7591	22.408	28.7259	35.6596	43.1885	51.3039	59.9813	69.1584	78.7194	88.4902	98.2531	107.778	116.86	125.343	133.123	140.145	146.395	151.897	156.703	160.887	164.523	167.671	170.37	172.646	174.524	176.028	177.19	178.049	178.663	179.092	179.393	179.621	179.839	180.122	180.552	181.21	182.156	183.417	184.988	186.837	188.914
-0.20164	-0.28186	-0.364497	-0.435667	-0.474001	-0.449367	-0.32235	-0.0451909	0.434948	1.16953	2.19787	3.53323	5.15363	7.0078	9.03349	11.1704	13.3632	15.5679	17.7603	19.9295	22.0634	24.1422	26.1394	28.0237	29.7628	31.3298	32.7101	33.9001	34.9018	35.7206	36.3667	36.8606	37.2412	37.5667	37.9079	38.3416	38.9433	39.7778	40.8865	42.2755	43.9141	45.7436	47.6958	49.7142	51.7665	53.8401	55.9276	58.0166	60.0956	62.1602
-0.112889	-0.170657	-0.236091	-0.30236	-0.357704	-0.384165	-0.356574	-0.242261	-0.00202814	0.406963	1.02569	1.88413	2.9888	4.3128	5.79825	7.37362	8.97607	10.5688	12.1451	13.7135	15.2788	16.8436	18.4226	20.0463	21.7539	23.5828	25.5593	27.699	30.0124	32.508	35.1919	38.064	41.1104	44.2963	47.5663	50.857	54.116	57.3115	60.4339	63.4902	66.4874	69.4215	72.2883	75.1008	77.8924	80.7118	83.6252	86.7113	90.0465	93.6933
-0.870728	-1.00122	-1.04099	-0.913133	-0.520794	0.249214	1.51671	3.39073	5.94107	9.16425	12.9683	17.1923	21.6503	26.1818	30.6901	35.1616	39.6649	44.3241	49.2714	54.6153	60.4328	66.7614	73.5916	80.875	88.5359	96.4685	104.533	112.564	120.382	127.816	134.732	141.058	146.796	152.008	156.808	161.331	165.697	170.002	174.311	178.664	183.074	187.529	192.003	196.468	200.897	205.273	209.598	213.895	218.194	222.528
0.0258762	-0.000572052	-0.0453399	-0.112922	-0.206611	-0.327037	-0.47018	-0.624896	-0.770041	-0.871474	-0.879387	-0.726721	-0.32972	0.407946	1.58577	3.2898	5.57159	8.43273	11.8241	15.6585	19.8267	24.2078	28.6718	33.0806	37.2957	41.2005	44.7268	47.8664	50.6577	53.1635	55.4573	57.611	59.6835	61.7198	63.7494	65.7805	67.8041	69.8098	71.8031	73.8122	75.8816	78.0606	80.3938	82.9187	85.6662	88.6541	91.8805	95.3306	98.982	102.797
-0.157721	-0.196718	-0.225507	-0.231444	-0.197403	-0.10186	0.0801491	0.374736	0.805042	1.38476	2.11177	2.97131	3.95095	5.04735	6.25418	7.55342	8.92055	10.3276	11.7432	13.1385	14.491	15.7817	16.9954	18.1271	19.1883	20.2047	21.2061	22.2226	23.2846	24.4147	25.6218	26.9106	28.2923	29.7802	31.3725	33.0467	34.7684	36.508	38.2529	40.0104	41.7977	43.6276	45.4929	47.3613	49.1889	50.9412	52.6046	54.1914	55.7358	57.2827
-0.880034	-1.02371	-1.07226	-0.949845	-0.560101	0.210264	1.48204	3.36659	5.94448	9.2486	13.2525	17.8553	22.8763	28.0825	33.2404	38.1598	42.7136	46.8402	50.5397	53.8653	56.8975	59.7062	62.328	64.7693	67.016	69.0484	70.8592	72.4659	73.9188	75.3057	76.7482	78.3812	80.3309	82.7041	85.5837	89.0193	93.0204	97.5694	102.642	108.212	114.245	120.695	127.508	134.624	141.971	149.474	157.076	164.741	172.455	180.216
-0.66413	-0.742108	-0.739224	-0.595533	-0.237028	0.420463	1.46277	2.96233	4.95811	7.44266	10.3665	13.6518	17.2025	20.9147	24.6908	28.4492	32.1234	35.6556	38.9956	42.1025	44.9388	47.4585	49.6057	51.3212	52.5575	53.2956	53.5475	53.3512	52.7746	51.9225	50.9179	49.8695	48.859	47.952	47.2093	46.6845	46.4158	46.4203	46.7011	47.2572	48.0821	49.1568	50.4531	51.9426	53.6012	55.4118	57.3732	59.5145	61.9092	64.6789
-0.988421	-1.13173	-1.15515	-0.972447	-0.475555	0.460456	1.96558	4.15468	7.10371	10.8331	15.3067	20.4443	26.1409	32.279	38.7367	45.3975	52.1561	58.9204	65.6106	72.158	78.5058	84.6107	90.4371	95.9415	101.059	105.708	109.815	113.34	116.298	118.749	120.791	122.541	124.125	125.658	127.232	128.901	130.676	132.534	134.448	136.394	138.366	140.365	142.396	144.453	146.527	148.618	150.742	152.924	155.197	157.596
-1.38543	-1.58363	-1.62171	-1.37813	-0.700549	0.587474	2.67041	5.71137	9.80689	14.9403	20.9664	27.6392	34.6588	41.7274	48.6133	55.1967	61.4648	67.4674	73.2712	78.9397	84.5333	90.1185	95.773	101.578	107.595	113.848	120.311	126.93	133.647	140.417	147.208	153.992	160.739	167.402	173.923	180.229	186.246	191.898	197.111	201.818	205.953	209.479	212.4	214.77	216.683	218.25	219.588	220.817	222.043	223.362
-0.600493	-0.653492	-0.609695	-0.414973	-0.00407463	0.694489	1.74893	3.20892	5.08736	7.34662	9.89961	12.6356	15.4558	18.2873	21.0794	23.8067	26.4777	29.1344	31.8406	34.6674	37.6882	40.9722	44.5724	48.5135	52.7894	57.3652	62.1865	67.1899	72.3028	77.439	82.5052	87.4263	92.175	96.7837	101.324	105.87	110.482	115.2	120.054	125.066	130.228	135.503	140.821	146.088	151.198	156.049	160.554	164.649	168.299	171.491
-0.3247	-0.340856	-0.303276	-0.181317	0.0610713	0.46236	1.05795	1.87122	2.90248	4.12614	5.5065	7.02089	8.66688	10.4548	12.4047	14.5446	16.8973	19.4641	22.2281	25.167	28.2552	31.4532	34.6997	37.9194	41.0432	44.0231	46.84	49.5032	52.0352	54.4557	56.7845	59.0453	61.2558	63.4261	65.5747	67.7344	69.9382	72.2109	74.5796	77.0857	79.7849	82.742	86.0246	89.7014	93.8302	98.4309	103.467	108.859	114.518	120.371
-0.433881	-0.53594	-0.605986	-0.609045	-0.498233	-0.215164	0.307136	1.13743	2.3345	3.93249	5.93166	8.30146	10.988	13.9163	16.9955	20.1336	23.2572	26.324	29.3185	32.2379	35.0859	37.8747	40.6216	43.3408	46.0436	48.7447	51.4602	54.1952	56.9327	59.6346	62.2588	64.7797	67.1969	69.5351	71.8395	74.1623	76.5407	78.9875	81.4959	84.0477	86.6205	89.1902	91.7238	94.1795	96.5128	98.679	100.632	102.332	103.77	104.966
-0.375089	-0.420024	-0.413638	-0.322718	-0.10627	0.282078	0.888965	1.7526	2.88939	4.2767	5.84273	7.47779	9.05964	10.4751	11.6403	12.5226	13.1522	13.6163	14.0473	14.611	15.4955	16.8994	19.0208	22.0477	26.1467	31.4503	38.0396	45.9217	55.0096	65.1143	75.9542	87.1808	98.4169	109.302	119.535	128.899	137.274	144.629	150.985	156.394	160.923	164.669	167.762	170.353	172.591	174.604	176.499	178.376	180.319	182.398
-0.212424	-0.265396	-0.306566	-0.318626	-0.278188	-0.155802	0.0828531	0.474068	1.05063	1.83519	2.8373	4.05323	5.46349	7.03136	8.71053	10.4635	12.2827	14.2039	16.3018	18.6752	21.432	24.6802	28.5198	33.0393	38.3145	44.3916	51.2614	58.8485	67.0183	75.5858	84.3336	93.0461	101.541	109.688	117.413	124.697	131.557	138.027	144.153	149.98	155.549	160.902	166.078	171.113	176.043	180.889	185.647	190.286	194.751	198.985
-0.529741	-0.675327	-0.791081	-0.83596	-0.753192	-0.469903	0.100438	1.05095	2.46845	4.41673	6.92492	9.98596	13.5559	17.5538	21.8731	26.3984	31.0182	35.6344	40.1667	44.5582	48.7793	52.8176	56.6631	60.3063	63.7341	66.9113	69.7778	72.2737	74.3707	76.0884	77.4969	78.7099	79.8674	81.1102	82.5576	84.2956	86.3779	88.8271	91.6375	94.7902	98.2783	102.122	106.37	111.089	116.352	122.224	128.748	135.938	143.767	152.163
-0.424909	-0.519925	-0.583035	-0.57927	-0.462218	-0.174627	0.348513	1.17326	2.35488	3.92262	5.87152	8.1665	10.751	13.5632	16.5676	19.7801	23.2623	27.0992	31.3813	36.1962	41.6292	47.754	54.6171	62.227	70.5461	79.4793	88.8747	98.5474	108.321	118.053	127.639	136.989	146.025	154.673	162.87	170.556	177.69	184.239	190.185	195.532	200.317	204.59	208.408	211.823	214.886	217.634	220.096	222.302	224.285	226.08
[truncated: 51 more columns]
