# Supplementary material for: Distributions of plantar loads are altered when walking in anxiety-inducing virtual settings but not under cognitive demand
Source: PLoS One. 2026 Apr 20;21(4):e0345075. doi: 10.1371/journal.pone.0345075 (PMC13094994; doi:10.1371/journal.pone.0345075)
Supplement: S1 File — Study data is available here. (ZIP) [file pone.0345075.s001.zip › S1 File. Dataset/ProcLMed_09DTL.xlsx]

## Sheet: Sheet1
-0.725487	-0.897035	-1.01153	-1.01099	-0.817477	-0.334014	0.550212	1.94836	3.95617	6.6259	9.94962	13.867	18.2841	23.0886	28.1658	33.4144	38.7481	44.0938	49.4046	54.6741	59.9303	65.2063	70.5001	75.7555	80.8809	85.788	90.4173	94.7363	98.7347	102.424	105.838	109.032	112.088	115.104	118.183	121.42	124.884	128.617	132.63	136.913	141.45	146.215	151.169	156.248	161.383	166.51	171.587	176.609	181.618	186.725
-1.35856	-1.52836	-1.53193	-1.24809	-0.526455	0.80483	2.9219	5.97468	10.046	15.1271	21.1349	27.9525	35.4615	43.5558	52.1302	61.0535	70.1526	79.2182	88.0275	96.3775	104.116	111.155	117.468	123.071	128.008	132.33	136.083	139.308	142.046	144.342	146.247	147.798	149.024	149.954	150.639	151.156	151.608	152.112	152.783	153.732	155.041	156.755	158.872	161.346	164.094	167.021	170.047	173.12	176.24	179.459
-0.987762	-0.980504	-0.778324	-0.283633	0.614248	2.02735	4.04875	6.72221	10.0097	13.7823	17.8544	22.0349	26.1596	30.1031	33.7921	37.2149	40.4224	43.5288	46.7031	50.1351	53.9874	58.3693	63.3405	68.9241	75.1098	81.848	89.0523	96.6111	104.39	112.233	119.974	127.455	134.542	141.131	147.16	152.623	157.567	162.104	166.406	170.675	175.095	179.79	184.808	190.121	195.642	201.259	206.862	212.359	217.665	222.704
-1.12559	-1.01944	-0.677921	0.0196086	1.20411	3.00053	5.50233	8.74092	12.6646	17.1505	22.0516	27.2418	32.6365	38.2081	43.9982	50.1073	56.6615	63.7717	71.4956	79.8172	88.6545	97.885	107.38	117.025	126.72	136.379	145.94	155.351	164.562	173.535	182.254	190.703	198.848	206.643	214.048	221.035	227.57	233.613	239.114	244.006	248.192	251.557	253.987	255.401	255.779	255.191	253.798	251.827	249.532	247.164
-0.241632	-0.329825	-0.416908	-0.485633	-0.510186	-0.45505	-0.274907	0.0836788	0.67786	1.56028	2.76622	4.30034	6.13218	8.20289	10.4383	12.7666	15.1331	17.5057	19.8773	22.2639	24.6922	27.1827	29.7417	32.3661	35.0457	37.7584	40.4696	43.1397	45.7329	48.2267	50.6195	52.9275	55.1784	57.4071	59.6499	61.9415	64.3216	66.8445	69.5803	72.599	75.9499	79.6531	83.7066	88.0919	92.77	97.6804	102.741	107.846	112.882	117.771
-0.99042	-0.96286	-0.735905	-0.211856	0.719161	2.16688	4.22008	6.91874	10.2322	14.0614	18.2693	22.7256	27.3406	32.0718	36.9163	41.9023	47.0728	52.4672	58.1091	63.9997	70.119	76.4331	82.8923	89.4211	95.9153	102.257	108.34	114.077	119.407	124.301	128.778	132.898	136.74	140.375	143.862	147.246	150.566	153.847	157.106	160.361	163.621	166.879	170.115	173.311	176.457	179.566	182.704	185.989	189.573	193.598
-0.978033	-0.65669	-0.103819	0.799046	2.16849	4.0995	6.64391	9.79949	13.5206	17.7417	22.3911	27.3968	32.6967	38.2457	44.0066	49.9397	56.0033	62.1511	68.3292	74.4868	80.5864	86.6038	92.5391	98.4363	104.386	110.504	116.907	123.684	130.869	138.426	146.257	154.212	162.119	169.804	177.104	183.903	190.153	195.892	201.227	206.308	211.294	216.321	221.477	226.793	232.252	237.8	243.366	248.867	254.214	259.332
-0.741225	-0.911286	-1.02755	-1.02965	-0.836844	-0.348976	0.548332	1.97202	4.02162	6.7533	10.1597	14.1739	18.6997	23.6444	28.9332	34.5124	40.3526	46.4441	52.7734	59.3008	65.9599	72.6735	79.3703	85.9931	92.4972	98.8482	105.029	111.041	116.894	122.6	128.178	133.661	139.1	144.571	150.163	155.97	162.079	168.581	175.552	183.037	191.015	199.392	208.022	216.738	225.384	233.837	242.015	249.88	257.437	264.728
-0.681534	-0.824758	-0.90749	-0.873784	-0.649874	-0.145749	0.739067	2.10375	4.02618	6.53512	9.59125	13.0993	16.9401	20.9987	25.193	29.4974	33.9401	38.5805	43.4883	48.7197	54.2978	60.2125	66.4339	72.9126	79.5715	86.3024	92.9791	99.481	105.707	111.587	117.093	122.245	127.116	131.815	136.463	141.179	146.053	151.138	156.427	161.863	167.346	172.754	177.953	182.818	187.231	191.099	194.383	197.118	199.407	201.403
-1.1311	-1.25769	-1.22638	-0.935902	-0.262028	0.934828	2.79365	5.42752	8.89966	13.2212	18.3741	24.3427	31.1371	38.7984	47.3854	56.957	67.5434	79.0885	91.3988	104.144	116.905	129.247	140.794	151.285	160.616	168.818	176.031	182.445	188.254	193.604	198.578	203.209	207.505	211.477	215.152	218.584	221.849	225.025	228.179	231.353	234.552	237.735	240.814	243.679	246.207	248.279	249.786	250.647	250.823	250.318
-1.2975	-1.29167	-1.04142	-0.418711	0.722215	2.52994	5.13048	8.59564	12.9244	18.058	23.9175	30.4295	37.5312	45.1721	53.3216	61.9663	71.0916	80.6602	90.6025	100.828	111.246	121.774	132.323	142.803	153.13	163.247	173.119	182.714	191.995	200.92	209.444	217.536	225.185	232.423	239.325	246.01	252.618	259.277	266.079	273.058	280.193	287.418	294.637	301.738	308.606	315.13	321.212	326.782	331.809	336.317
-1.24808	-0.435275	0.741818	2.46033	4.87546	8.08493	12.0981	16.8313	22.133	27.8234	33.725	39.6815	45.5718	51.3225	56.8994	62.278	67.4158	72.2385	76.643	80.5177	83.7736	86.3766	88.3671	89.8573	91.0136	92.0244	93.0629	94.2581	95.6828	97.3537	99.2422	101.3	103.488	105.799	108.276	111.025	114.213	118.027	122.623	128.108	134.522	141.813	149.81	158.239	166.784	175.147	183.096	190.497	197.322	203.647
-0.763047	-0.845296	-0.81894	-0.615531	-0.151438	0.666873	1.93202	3.71748	6.05316	8.90494	12.1782	15.7561	19.5462	23.4996	27.6108	31.9252	36.5457	41.6133	47.2673	53.6067	60.6612	68.3738	76.6012	85.1448	93.8011	102.408	110.876	119.189	127.398	135.599	143.908	152.426	161.201	170.212	179.342	188.37	196.959	204.65	210.845	214.801	215.642	212.398	204.105	189.992	169.766	144.02	114.636	84.597	56.863	33.296
-1.83573	28.739	56.9656	81.1685	100.675	115.662	126.774	134.851	140.77	145.32	149.124	152.632	156.154	159.877	163.882	168.164	172.65	177.224	181.758	186.138	190.294	194.201	197.871	201.331	204.611	207.751	210.8	213.804	216.783	219.737	222.662	225.574	228.52	231.569	234.789	238.24	241.975	246.038	250.442	255.168	260.169	265.386	270.753	276.213	281.734	287.307	292.941	298.645	304.421	310.26
-0.832929	-0.93638	-0.935881	-0.756716	-0.306545	0.519729	1.82927	3.71276	6.21874	9.33322	12.9847	17.0709	21.4824	26.1157	30.8886	35.7619	40.7502	45.9074	51.3015	56.9942	63.0268	69.4128	76.1425	83.1928	90.5349	98.1345	105.947	113.91	121.955	130.021	138.076	146.11	154.12	162.095	170.026	177.916	185.778	193.607	201.372	209.039	216.597	224.077	231.538	239.038	246.613	254.265	261.971	269.695	277.388	284.992
-1.30537	-1.41822	-1.32999	-0.921319	-0.0485049	1.44622	3.71426	6.86836	10.9508	15.9316	21.7442	28.3219	35.6136	43.5859	52.2123	61.4499	71.2234	81.4271	91.9408	102.646	113.432	124.191	134.808	145.163	155.133	164.607	173.495	181.747	189.365	196.403	202.949	209.114	215.016	220.772	226.471	232.151	237.801	243.382	248.856	254.203	259.426	264.555	269.644	274.76	279.961	285.27	290.681	296.165	301.693	307.245
-0.728997	-0.859369	-0.917867	-0.843658	-0.558109	0.0327644	1.0312	2.53406	4.61075	7.27622	10.4767	14.1087	18.0648	22.2724	26.699	31.3345	36.183	41.2692	46.6447	52.3855	58.5786	65.3051	72.6252	80.5616	89.0827	98.0958	107.457	117	126.565	136.011	145.217	154.086	162.539	170.516	177.97	184.872	191.218	197.04	202.391	207.334	211.918	216.172	220.112	223.765	227.178	230.404	233.494	236.504	239.489	242.515
-0.881645	-0.69808	-0.327245	0.330848	1.3799	2.91233	4.98979	7.63033	10.8148	14.5067	18.668	23.2681	28.2838	33.6886	39.443	45.5008	51.8186	58.3672	65.1451	72.1744	79.4792	87.0686	94.926	102.997	111.191	119.388	127.456	135.25	142.614	149.389	155.426	160.616	164.902	168.284	170.81	172.578	173.737	174.469	174.97	175.435	176.046	176.959	178.303	180.184	182.684	185.857	189.718	194.232	199.298	204.759
-1.86743	1.84038	5.93725	10.5939	15.919	21.957	28.7096	36.1532	44.2431	52.9102	62.0657	71.6152	81.4774	91.5978	101.947	112.502	123.221	134.038	144.875	155.651	166.29	176.716	186.838	196.55	205.743	214.315	222.196	229.356	235.813	241.63	246.898	251.699	256.069	259.973	263.313	265.971	267.861	268.973	269.409	269.398	269.286	269.487	270.402	272.344	275.495	279.889	285.426	291.886	298.974	306.373
-1.00294	-0.895391	-0.555387	0.123919	1.25733	2.9519	5.28241	8.26433	11.8464	15.9401	20.4622	25.3547	30.5811	36.1256	42.0048	48.2749	55.0169	62.2984	70.1368	78.4843	87.2362	96.2565	105.414	114.611	123.779	132.866	141.822	150.592	159.112	167.311	175.112	182.45	189.288	195.642	201.587	207.242	212.737	218.186	223.661	229.179	234.705	240.165	245.464	250.503	255.185	259.437	263.225	266.573	269.557	272.287
-1.06251	-0.863227	-0.362609	0.557987	2.02016	4.12761	6.93455	10.4112	14.4352	18.8295	23.4196	28.0694	32.6934	37.2675	41.8455	46.5668	51.6312	57.2435	63.5561	70.632	78.4342	86.8383	95.6646	104.71	113.775	122.684	131.306	139.553	147.377	154.768	161.732	168.292	174.474	180.293	185.743	190.797	195.422	199.6	203.327	206.616	209.493	212.005	214.217	216.203	218.035	219.776	221.482	223.214	225.03	226.977
-0.560991	-0.651868	-0.687656	-0.619125	-0.383791	0.0919123	0.886836	2.07421	3.70413	5.78607	8.28735	11.15	14.3113	17.719	21.3393	25.16	29.183	33.4053	37.8058	42.346	46.9751	51.6369	56.2824	60.8917	65.4846	70.1161	74.8688	79.8396	85.1148	90.7515	96.7763	103.19	109.967	117.054	124.383	131.892	139.543	147.326	155.251	163.34	171.616	180.11	188.852	197.853	207.103	216.566	226.194	235.93	245.714	255.467
-1.03657	-0.540973	0.268526	1.53053	3.37281	5.88476	9.08629	12.9108	17.222	21.8569	26.6638	31.5221	36.3578	41.1498	45.9136	50.6698	55.4215	60.1481	64.8009	69.306	73.588	77.5972	81.3206	84.7804	88.0322	91.1582	94.2539	97.4136	100.718	104.229	107.984	111.99	116.228	120.671	125.3	130.097	135.052	140.159	145.403	150.764	156.228	161.797	167.481	173.289	179.218	185.248	191.347	197.472	203.576	209.617
-2.0957	4.23216	10.8739	17.8808	25.2931	33.1546	41.5161	50.4175	59.8592	69.7838	80.0798	90.6059	101.222	111.82	122.33	132.717	142.955	153.022	162.885	172.502	181.822	190.806	199.443	207.762	215.825	223.722	231.545	239.361	247.19	254.991	262.677	270.148	277.314	284.117	290.532	296.561	302.222	307.551	312.597	317.409	322.022	326.45	330.687	334.725	338.573	342.267	345.856	349.372	352.822	356.19
-1.26445	-1.41933	-1.41197	-1.13044	-0.435875	0.830058	2.82874	5.69745	9.51759	14.2969	19.9794	26.4716	33.6699	41.4788	49.8142	58.5925	67.7166	77.0642	86.4901	95.8463	105.001	113.839	122.245	130.103	137.301	143.762	149.47	154.485	158.92	162.926	166.67	170.318	174.014	177.866	181.936	186.241	190.755	195.429	200.218	205.103	210.097	215.224	220.504	225.943	231.521	237.198	242.92	248.647	254.369	260.115
-1.26501	-1.34704	-1.2173	-0.758817	0.167475	1.71146	4.01233	7.16815	11.215	16.14	21.9188	28.5402	36.0082	44.3392	53.5485	63.6191	74.4796	86.0135	98.0843	110.558	123.315	136.246	149.231	162.127	174.775	187.009	198.678	209.66	219.878	229.303	237.958	245.907	253.229	259.993	266.248	272.028	277.353	282.227	286.659	290.676	294.322	297.644	300.679	303.453	305.991	308.34	310.57	312.764	315.01	317.384
12.7766	22.5888	32.5904	42.7324	53.0249	63.4887	74.1193	84.8811	95.7092	106.521	117.249	127.861	138.358	148.752	159.04	169.173	179.032	188.408	197.018	204.571	210.84	215.727	219.291	221.726	223.314	224.355	225.095	225.69	226.195	226.606	226.919	227.184	227.53	228.157	229.305	231.198	233.999	237.762	242.413	247.771	253.602	259.673	265.791	271.824	277.716	283.475	289.16	294.855	300.644	306.588
-1.02378	-1.10529	-1.03234	-0.710489	-0.0264463	1.14382	2.9194	5.38967	8.5867	12.4747	16.9711	21.9865	27.4588	33.3627	39.6916	46.4277	53.5184	60.8611	68.3039	75.6675	82.7865	89.5458	95.8965	101.855	107.485	112.88	118.157	123.444	128.862	134.495	140.37	146.45	152.642	158.821	164.857	170.634	176.071	181.13	185.832	190.258	194.545	198.865	203.388	208.265	213.608	219.487	225.921	232.871	240.258	247.995
-1.0254	1.41754	4.09457	7.11085	10.516	14.3024	18.4324	22.8703	27.603	32.6455	38.037	43.8278	50.0704	56.8109	64.0746	71.8555	80.1144	88.7845	97.7798	106.995	116.306	125.59	134.733	143.629	152.184	160.329	168.029	175.274	182.064	188.389	194.215	199.503	204.209	208.298	211.749	214.579	216.846	218.624	219.991	221.029	221.836	222.535	223.269	224.184	225.418	227.096	229.328	232.181	235.653	239.676
-1.76195	-0.766458	0.705236	2.89468	6.0203	10.2323	15.5702	21.9494	29.1789	36.9947	45.0961	53.1846	61.0061	68.3931	75.2941	81.7786	88.0117	94.2102	100.6	107.371	114.638	122.413	130.618	139.092	147.61	155.909	163.74	170.906	177.276	182.8	187.503	191.479	194.867	197.839	200.595	203.341	206.268	209.532	213.231	217.398	222.018	227.065	232.511	238.331	244.515	251.076	258.046	265.452	273.281	281.443
-1.45533	3.48401	8.71866	14.347	20.3842	26.7787	33.4576	40.3676	47.4878	54.8172	62.3552	70.0889	77.9843	85.981	93.9873	101.886	109.553	116.881	123.792	130.24	136.206	141.713	146.832	151.663	156.316	160.899	165.5	170.176	174.945	179.799	184.702	189.592	194.387	198.997	203.344	207.368	211.042	214.385	217.455	220.329	223.084	225.801	228.562	231.442	234.493	237.732	241.139	244.668	248.264	251.873
[truncated: 51 more columns]
