# Supplementary material for: Distributions of plantar loads are altered when walking in anxiety-inducing virtual settings but not under cognitive demand
Source: PLoS One. 2026 Apr 20;21(4):e0345075. doi: 10.1371/journal.pone.0345075 (PMC13094994; doi:10.1371/journal.pone.0345075)
Supplement: S1 File — Study data is available here. (ZIP) [file pone.0345075.s001.zip › S1 File. Dataset/ProcLMed_20STL.xlsx]

## Sheet: Sheet1
-0.234178	-0.350258	-0.48059	-0.610668	-0.715966	-0.759427	-0.689641	-0.440536	0.0664101	0.916123	2.18833	3.93873	6.17639	8.84857	11.844	15.012	18.1869	21.2112	23.9564	26.34	28.3296	29.939	31.2151	32.216	32.9904	33.5734	33.9915	34.2602	34.3817	34.357	34.2039	33.9592	33.6621	33.3399	33.0062	32.6677	32.3309	32.0094	31.7296	31.5279	31.4404	31.504	31.757	32.227	32.9167	33.8109	34.8955	36.1719	37.6636	39.4151
-0.184477	-0.246171	-0.304523	-0.345969	-0.350762	-0.292318	-0.137378	0.152429	0.616861	1.29048	2.19248	3.31605	4.62533	6.06354	7.56965	9.09279	10.5947	12.0481	13.4431	14.7891	16.1013	17.3825	18.62	19.7961	20.8956	21.9058	22.8174	23.627	24.3421	24.9853	25.5893	26.1846	26.7921	27.4242	28.0898	28.8022	29.5868	30.4797	31.5206	32.7519	34.22	35.9714	38.0455	40.4688	43.2593	46.4357	50.0151	54.0069	58.415	63.2434
1.39765	0.922663	0.471363	0.0767866	-0.236182	-0.445258	-0.524333	-0.439377	-0.147128	0.402514	1.25978	2.46484	4.04006	5.99055	8.3069	10.9648	13.9299	17.1684	20.6553	24.3777	28.3243	32.4642	36.7315	41.025	45.2241	49.2163	52.9226	56.3118	59.4015	62.2454	64.9169	67.4953	70.0564	72.6656	75.3725	78.2042	81.157	84.1916	87.2411	90.2353	93.1227	95.8755	98.4824	100.944	103.281	105.544	107.802	110.131	112.609	115.314
-0.961473	-1.14842	-1.24765	-1.17841	-0.83572	-0.0927975	1.1902	3.14903	5.88665	9.43173	13.6987	18.4799	23.4858	28.41	32.9884	37.0362	40.4549	43.2193	45.362	46.9594	48.1129	48.9346	49.5401	50.0375	50.5126	51.0209	51.5897	52.2279	52.9317	53.6906	54.4929	55.3273	56.1863	57.0677	57.9754	58.9214	59.9344	61.0637	62.376	63.9456	65.8469	68.1608	70.9915	74.4673	78.7199	83.8579	89.9491	97.0116	105.015	113.893
-0.956615	-1.33291	-1.7168	-2.04185	-2.20647	-2.06806	-1.44115	-0.102467	2.19343	5.68399	10.5553	16.8941	24.6501	33.6217	43.4801	53.8285	64.2757	74.4911	84.2315	93.3496	101.788	109.551	116.675	123.203	129.185	134.668	139.699	144.321	148.58	152.529	156.238	159.786	163.272	166.798	170.46	174.341	178.524	183.098	188.14	193.705	199.834	206.564	213.929	221.945	230.602	239.858	249.65	259.901	270.532	281.478
-0.0303699	-0.0577042	-0.093272	-0.136057	-0.183016	-0.228207	-0.261876	-0.269595	-0.231696	-0.123337	0.084405	0.421899	0.916255	1.58386	2.42304	3.41369	4.52191	5.70359	6.91231	8.11133	9.27824	10.4039	11.4894	12.5356	13.5324	14.4629	15.3194	16.1103	16.8526	17.5663	18.2831	19.0543	19.9426	21.0106	22.3152	23.8972	25.7692	27.9167	30.3083	32.9087	35.6962	38.6681	41.8373	45.2335	48.9004	52.8884	57.2473	62.0181	67.2239	72.8693
-0.657394	-0.815259	-0.927374	-0.940919	-0.784776	-0.369961	0.406169	1.64996	3.45387	5.87224	8.89855	12.4577	16.4198	20.6296	24.9364	29.213	33.3601	37.3057	41.0049	44.4406	47.6246	50.5931	53.3982	56.1023	58.7743	61.4795	64.269	67.1774	70.225	73.4258	76.8004	80.3771	84.1853	88.2517	92.5972	97.2269	102.121	107.235	112.519	117.94	123.494	129.194	135.053	141.089	147.32	153.784	160.541	167.69	175.347	183.62
0.0133483	-0.0142933	-0.0576055	-0.119949	-0.203292	-0.306885	-0.425507	-0.547405	-0.651918	-0.707079	-0.667858	-0.475464	-0.0588141	0.660566	1.75905	3.2945	5.28866	7.72329	10.5495	13.6953	17.0692	20.5692	24.0925	27.5422	30.8346	33.9062	36.7162	39.2426	41.4793	43.431	45.104	46.5083	47.6634	48.5964	49.34	49.9283	50.3872	50.7339	50.9888	51.1843	51.3639	51.5782	51.8796	52.3176	52.9333	53.7607	54.8346	56.1944	57.884	59.9558
-0.308498	-0.359826	-0.381864	-0.347668	-0.222931	0.0330012	0.463958	1.11115	2.0035	3.14497	4.50608	6.02509	7.61867	9.20107	10.7012	12.0656	13.2569	14.2593	15.0838	15.7615	16.3281	16.8108	17.2246	17.5816	17.8999	18.2018	18.5076	18.8284	19.162	19.4984	19.8334	20.1765	20.5473	20.9682	21.4566	22.0163	22.6314	23.2752	23.9337	24.6202	25.3708	26.2391	27.2976	28.6365	30.3582	32.5768	35.4142	38.991	43.4146	48.7658
-0.697232	-0.655786	-0.467469	-0.0591232	0.649644	1.73695	3.26275	5.25211	7.69169	10.543	13.7652	17.3409	21.2902	25.668	30.5489	36.0162	42.155	49.0455	56.7493	65.2981	74.6831	84.8481	95.6886	107.057	118.771	130.625	142.407	153.916	164.97	175.412	185.107	193.94	201.815	208.677	214.527	219.432	223.506	226.891	229.753	232.279	234.675	237.143	239.866	242.988	246.622	250.861	255.795	261.508	268.071	275.517
-0.258972	-0.34168	-0.418158	-0.468937	-0.466094	-0.372437	-0.141976	0.277621	0.939603	1.8887	3.1467	4.69202	6.44027	8.24485	9.92599	11.3096	12.2555	12.676	12.5484	11.9146	10.8669	9.52358	8.00875	6.43683	4.90402	3.49148	2.26804	1.27819	0.530537	0.00463604	-0.33366	-0.52074	-0.587739	-0.556157	-0.436294	-0.227807	0.0777039	0.492354	1.02514	1.67718	2.44593	3.3329	4.34872	5.51926	6.89031	8.52936	10.5323	13.0291	16.1766	20.1501
-0.34784	-0.466483	-0.578562	-0.658715	-0.669838	-0.561762	-0.271549	0.273488	1.14883	2.42036	4.12633	6.25968	8.76288	11.54	14.4783	17.4702	20.4239	23.2643	25.9296	28.3728	30.564	32.4952	34.1764	35.623	36.8481	37.8653	38.6869	39.3209	39.7746	40.0554	40.1713	40.1403	40.0003	39.8036	39.6057	39.463	39.4362	39.5923	40.0049	40.7497	41.8957	43.496	45.5855	48.1841	51.3052	54.9601	59.1565	63.9001	69.1995	75.0605
-0.296541	-0.359616	-0.396671	-0.383189	-0.286944	-0.0686476	0.315535	0.908785	1.74616	2.84938	4.23059	5.90515	7.90405	10.2783	13.0936	16.4182	20.3113	24.8147	29.9454	35.6897	41.9968	48.7778	55.9172	63.2939	70.7918	78.2989	85.7127	92.9518	99.9638	106.724	113.228	119.478	125.486	131.28	136.9	142.392	147.802	153.171	158.537	163.954	169.494	175.243	181.301	187.789	194.836	202.565	211.07	220.416	230.635	241.72
-1.67303	-2.04664	-2.28788	-2.26022	-1.7823	-0.630208	1.44987	4.71443	9.37899	15.5643	23.2462	32.2276	42.1539	52.5879	63.1181	73.4397	83.3774	92.8657	101.914	110.57	118.895	126.96	134.829	142.544	150.118	157.545	164.806	171.872	178.714	185.307	191.638	197.71	203.529	209.116	214.514	219.791	225.015	230.249	235.547	240.958	246.516	252.229	258.099	264.135	270.351	276.757	283.35	290.116	297.051	304.166
-0.643576	-0.705138	-0.676018	-0.497579	-0.0986922	0.599775	1.67573	3.19016	5.16404	7.55608	10.2611	13.1379	16.0493	18.8923	21.6132	24.2088	26.713	29.1733	31.6302	34.1223	36.7021	39.4369	42.3932	45.6171	49.1178	52.8679	56.8191	60.9144	65.0951	69.3002	73.4609	77.4999	81.3465	84.9587	88.3362	91.5145	94.5504	97.5118	100.469	103.493	106.661	110.065	113.817	118.033	122.816	128.246	134.379	141.249	148.869	157.252
2.05999	1.51655	1.02745	0.64014	0.403062	0.35652	0.530744	0.945895	1.60833	2.50156	3.57453	4.74094	5.89868	6.95586	7.84626	8.53215	9.00425	9.28557	9.42619	9.48374	9.51506	9.58779	9.78304	10.1784	10.8304	11.7691	13.0054	14.5487	16.4176	18.6313	21.1969	24.1038	27.3274	30.8372	34.5985	38.5692	42.7026	46.957	51.3024	55.7246	60.228	64.835	69.5844	74.5279	79.7235	85.2337	91.1301	97.4939	104.408	111.952
-0.0279756	-0.0629744	-0.108846	-0.165536	-0.23062	-0.298144	-0.357283	-0.391115	-0.375556	-0.278826	-0.0622653	0.317281	0.902285	1.72722	2.81541	4.17977	5.82131	7.73246	9.91052	12.3663	15.1213	18.2051	21.6566	25.5143	29.7963	34.4932	39.577	45.0052	50.7089	56.5816	62.4808	68.2407	73.7011	78.7414	83.3031	87.389	91.042	94.3241	97.306	100.058	102.637	105.086	107.444	109.753	112.059	114.412	116.865	119.491	122.374	125.619
-0.707806	-0.967285	-1.21855	-1.41178	-1.47233	-1.29747	-0.756038	0.306176	2.05336	4.63552	8.15073	12.6066	17.9048	23.8558	30.2199	36.7581	43.2717	49.6149	55.6917	61.4358	66.7787	71.6266	75.8485	79.2517	81.5548	82.3852	81.3025	77.8656	71.7611	62.9823	52.057	40.118	28.5266	18.2977	9.87504	3.27051	-1.75178	-5.53732	-8.42824	-10.6823	-12.41	-13.5231	-13.7024	-12.3772	-8.72476	-1.71126	9.82284	27.0033	50.6601	80.9657
-1.45011	-1.79984	-2.0493	-2.08211	-1.74148	-0.831135	0.875623	3.61411	7.58992	12.9279	19.6292	27.5601	36.4777	46.076	56.0464	66.1368	76.188	86.1352	95.9861	105.795	115.646	125.63	135.817	146.236	156.873	167.676	178.562	189.424	200.148	210.625	220.777	230.568	240.003	249.109	257.917	266.448	274.689	282.594	290.086	297.086	303.54	309.429	314.767	319.605	324.022	328.115	331.97	335.66	339.243	342.771
-0.0549988	-0.0684183	-0.0777439	-0.0786146	-0.0651417	-0.0299382	0.0355242	0.140067	0.29135	0.493572	0.744218	1.02982	1.32082	1.57026	1.72573	1.75519	1.66731	1.50453	1.3186	1.15989	1.08097	1.13054	1.33916	1.71404	2.24759	2.93241	3.76731	4.75094	5.87872	7.14533	8.53658	10.0146	11.523	13.0152	14.4737	15.9077	17.3461	18.8415	20.4739	22.3423	24.5557	27.2312	30.4916	34.461	39.2648	45.0308	51.8789	59.8988	69.1276	79.5404
-1.03286	-1.13721	-1.09995	-0.826862	-0.203313	0.898866	2.60663	5.02109	8.18261	12.0365	16.4292	21.1512	25.9998	30.8217	35.525	40.0677	44.4371	48.6387	52.695	56.6454	60.5375	64.4168	68.317	72.2503	76.1964	80.1012	83.8943	87.5054	90.8649	93.9037	96.5634	98.804	100.605	101.969	102.933	103.577	104.025	104.445	105.036	106.023	107.635	110.094	113.607	118.347	124.421	131.854	140.593	150.53	161.535	173.472
-0.382553	-0.434795	-0.447402	-0.385846	-0.207069	0.138851	0.704229	1.53604	2.66315	4.08188	5.75244	7.60934	9.57853	11.6013	13.6571	15.7699	17.9998	20.4339	23.1761	26.3311	29.9877	34.2052	39.0057	44.3743	50.2727	56.6538	63.4687	70.6719	78.2199	86.06	94.1249	102.346	110.658	118.986	127.235	135.312	143.145	150.707	158.002	165.07	171.985	178.856	185.801	192.919	200.283	207.948	215.96	224.363	233.198	242.504
-0.193003	-0.256739	-0.315196	-0.354242	-0.353379	-0.285113	-0.115222	0.195386	0.686672	1.39254	2.32995	3.48401	4.79361	6.15201	7.43353	8.52873	9.36223	9.89914	10.151	10.1677	10.0104	9.72896	9.35717	8.92777	8.49457	8.13233	7.9072	7.85373	7.98137	8.29036	8.77602	9.42277	10.1994	11.0627	11.9633	12.8478	13.6678	14.3963	15.0388	15.6282	16.2121	16.8428	17.5781	18.4881	19.6544	21.1571	23.0644	25.4336	28.3177	31.7622
-1.74739	14.0776	28.829	41.6938	52.332	60.8302	67.5211	72.8313	77.2045	81.0503	84.7014	88.4046	92.3327	96.5824	101.165	106.021	111.062	116.206	121.401	126.622	131.865	137.136	142.43	147.721	152.98	158.18	163.3	168.316	173.209	177.958	182.551	186.971	191.205	195.252	199.136	202.914	206.667	210.481	214.431	218.568	222.926	227.52	232.357	237.446	242.792	248.385	254.19	260.152	266.21	272.3
-0.847095	-0.968551	-0.972877	-0.787262	-0.32072	0.531061	1.8748	3.80071	6.36363	9.5766	13.4185	17.8527	22.8484	28.3893	34.4713	41.0908	48.2323	55.874	63.9993	72.5946	81.6408	91.1087	100.963	111.17	121.703	132.533	143.625	154.917	166.313	177.684	188.878	199.739	210.144	220.01	229.305	238.047	246.301	254.155	261.695	268.997	276.119	283.106	289.987	296.79	303.548	310.288	317.023	323.749	330.457	337.145
0.0257488	1.27637	2.51229	3.70627	4.82072	5.81599	6.65448	7.30852	7.77648	8.09384	8.33029	8.57672	8.93003	9.48081	10.3049	11.4605	12.992	14.9308	17.2956	20.0958	23.3372	27.028	31.173	35.7542	40.7181	45.978	51.4232	56.9339	62.396	67.7167	72.8407	77.7557	82.4803	87.0471	91.4941	95.8629	100.192	104.513	108.856	113.248	117.708	122.251	126.889	131.629	136.479	141.436	146.498	151.67	156.971	162.437
-0.305669	-0.361534	-0.384975	-0.350328	-0.224522	0.0318597	0.461543	1.10466	1.98923	3.11724	4.45257	5.92288	7.43522	8.89495	10.2251	11.3797	12.3423	13.1191	13.7367	14.2401	14.685	15.1311	15.6442	16.2992	17.1697	18.3188	19.798	21.6454	23.8796	26.492	29.4491	32.7046	36.209	39.9141	43.7717	47.7335	51.7604	55.8339	59.9635	64.1863	68.5544	73.1201	77.9311	83.0274	88.4353	94.1609	100.193	106.518	113.118	119.976
-0.963943	-0.428158	0.456086	1.82483	3.79896	6.45422	9.78485	13.6785	17.9276	22.2798	26.5001	30.416	33.9353	37.0389	39.7576	42.15	44.2917	46.2688	48.1601	50.0174	51.8604	53.6881	55.486	57.222	58.8425	60.2839	61.4868	62.401	62.9892	63.2328	63.1302	62.6932	61.9486	60.9403	59.7297	58.3953	57.0281	55.7182	54.5379	53.5312	52.718	52.104	51.6848	51.4471	51.3738	51.4487	51.6587	51.9947	52.4555	53.0566
0.0521906	4.59922	9.17142	13.7114	18.2435	22.8513	27.6342	32.6705	37.9996	43.615	49.4565	55.4105	61.333	67.0898	72.579	77.7272	82.4816	86.8119	90.7133	94.2021	97.3107	100.082	102.564	104.799	106.811	108.607	110.178	111.507	112.562	113.315	113.76	113.923	113.846	113.59	113.22	112.792	112.337	111.864	111.364	110.829	110.253	109.646	109.021	108.387	107.75	107.127	106.542	106.024	105.588	105.239
-0.645652	0.727312	2.33619	4.28372	6.62674	9.35986	12.4186	15.7012	19.1036	22.5483	25.9915	29.4165	32.8232	36.222	39.6392	43.1286	46.7678	50.64	54.8193	59.369	64.3379	69.7557	75.6322	81.9518	88.6638	95.6794	102.878	110.12	117.275	124.231	130.91	137.255	143.21	148.718	153.734	158.235	162.23	165.76	168.884	171.669	174.162	176.405	178.435	180.296	182.031	183.69	185.334	187.031	188.853	190.872
-0.973818	-0.59907	0.0816185	1.19361	2.85555	5.15463	8.11413	11.6675	15.661	19.8883	24.1339	28.2065	31.9597	35.3035	38.2096	40.7089	42.8813	44.8446	46.7433	48.7287	50.9364	53.4713	56.397	59.7293	63.4369	67.4479	71.6642	75.9823	80.3139	84.6035	88.8386	93.052	97.3228	101.774	106.551	111.784	117.555	123.889	130.759	138.092	145.78	153.7	161.732	169.787	177.803	185.735	193.522	201.069	208.257	214.977
-0.532568	-0.345992	0.00282569	0.581225	1.45388	2.66981	4.24499	6.14716	8.29353	10.5646	12.8263	14.9539	16.8547	18.4872	19.8682	21.0609	22.152	23.2354	24.4069	25.757	27.3535	29.2269	31.3668	33.7244	36.2152	38.729	41.1441	43.3397	45.2181	46.7306	47.8761	48.67	49.1264	49.2776	49.1953	48.9843	48.7646	48.6689	48.8386	49.4146	50.5378	52.3558	55.0185	58.664	63.4004	69.2874	76.3285	84.4827	93.6789	103.821
-1.13882	-0.203324	1.11273	2.9828	5.55054	8.89291	12.9884	17.7106	22.8506	28.1549	33.376	38.3244	42.8961	47.0686	50.8818	54.4171	57.781	61.0948	64.4813	68.0479	71.8687	75.9706	80.3273	84.8642	89.4764	94.0614	98.5459	102.892	107.096	111.178	115.178	119.134	123.076	127.028	131.014	135.066	139.226	143.538	148.041	152.758	157.691	162.815	168.069	173.368	178.614	183.719	188.62	193.279	197.685	201.863
-1.43384	-0.973385	-0.118168	1.30963	3.48365	6.54131	10.5422	15.4354	21.0631	27.2087	33.6619	40.2635	46.9233	53.6228	60.4033	67.3368	74.4936	81.9092	89.5592	97.3567	105.176	112.881	120.337	127.406	133.951	139.854	145.028	149.414	152.986	155.74	157.689	158.854	159.272	159.001	158.118	156.725	154.945	152.911	150.754	148.605	146.606	144.903	143.636	142.928	142.874	143.537	144.95	147.128	150.083	153.816
-0.623536	-0.824192	-1.00637	-1.12373	-1.10962	-0.875311	-0.311196	0.707131	2.30533	4.58773	7.6151	11.4039	15.9474	21.2316	27.2354	33.9285	41.2675	49.1925	57.6252	66.4672	75.6033	84.907	94.2462	103.492	112.525	121.237	129.537	137.356	144.644	151.374	157.547	163.21	168.45	173.381	178.119	182.769	187.411	192.094	196.844	201.672	206.577	211.559	216.616	221.753	226.995	232.391	238	243.869	250.037	256.55
-0.754333	-0.802359	-0.726441	-0.456423	0.0909241	1.00524	2.37003	4.24256	6.62825	9.45901	12.59	15.8261	18.9697	21.8651	24.4232	26.6323	28.5539	30.3042	32.032	33.8958	36.0353	38.5439	41.4556	44.7522	48.3773	52.2479	56.2713	60.3697	64.4937	68.6189	72.7318	76.8229	80.8899	84.9437	89.0098	93.1181	97.2924	101.548	105.897	110.35	114.923	119.641	124.533	129.627	134.953	140.548	146.462	152.743	159.422	166.505
-0.326771	0.0361715	0.527305	1.20591	2.118	3.28218	4.67759	6.24298	7.8884	9.51388	11.0301	12.3745	13.5228	14.494	15.3414	16.1347	16.9407	17.8082	18.7622	19.8061	20.928	22.112	23.3496	24.6388	25.9716	27.3311	28.6989	30.0581	31.3909	32.684	33.945	35.2102	36.5369	37.9906	39.6371	41.5287	43.6837	46.0755	48.6416	51.3045	53.9915	56.6414	59.2072	61.6672	64.035	66.3496	68.658	71.0135	73.4783	76.1166
[truncated: 51 more columns]
