# Supplementary material for: Distributions of plantar loads are altered when walking in anxiety-inducing virtual settings but not under cognitive demand
Source: PLoS One. 2026 Apr 20;21(4):e0345075. doi: 10.1371/journal.pone.0345075 (PMC13094994; doi:10.1371/journal.pone.0345075)
Supplement: S1 File — Study data is available here. (ZIP) [file pone.0345075.s001.zip › S1 File. Dataset/ProcRLat_14DTL.xlsx]

## Sheet: Sheet1
-1.01396	-0.570085	0.162647	1.32022	3.03038	5.38723	8.42157	12.0814	16.2346	20.6938	25.254	29.7235	33.9412	37.7935	41.2273	44.2534	46.9359	49.3686	51.6481	53.856	56.0476	58.2439	60.4296	62.5622	64.5903	66.4665	68.1466	69.589	70.7591	71.6346	72.2089	72.4911	72.5051	72.2946	71.9301	71.5123	71.1702	71.0589	71.3598	72.2758	74.0077	76.7204	80.5182	85.4365	91.4397	98.4306	106.275	114.835	123.989	133.653
-0.86043	-0.244004	0.642165	1.91731	3.68273	5.99812	8.86239	12.2074	15.9087	19.8113	23.7581	27.6173	31.3061	34.8045	38.154	41.4402	44.7615	48.2019	51.8176	55.6311	59.6341	63.7967	68.079	72.4385	76.8317	81.2084	85.5013	89.6222	93.4786	97.0027	100.175	103.033	105.664	108.197	110.786	113.592	116.758	120.398	124.608	129.471	135.052	141.401	148.537	156.444	165.059	174.276	183.947	193.89	203.891	213.719
-0.713157	0.0918084	1.15083	2.57133	4.43318	6.76561	9.53414	12.6465	15.9774	19.3973	22.7933	26.0843	29.2341	32.2543	35.1946	38.1249	41.1199	44.2509	47.5752	51.1185	54.8643	58.7588	62.7228	66.6533	70.4188	73.8634	76.8383	79.2458	81.0641	82.3458	83.2064	83.8114	84.3595	85.0682	86.1561	87.8174	90.1921	93.3458	97.2709	101.908	107.165	112.922	119.038	125.358	131.713	137.922	143.786	149.086	153.599	157.139
-0.500857	-0.235597	0.153094	0.727505	1.54461	2.64382	4.03565	5.70079	7.60233	9.69995	11.9587	14.3591	16.9085	19.6412	22.6062	25.8569	29.4455	33.4029	37.7101	42.2848	46.9985	51.7064	56.2728	60.5907	64.6019	68.3125	71.7852	75.1097	78.3717	81.6435	84.9983	88.5364	92.4114	96.8326	102.037	108.239	115.576	124.079	133.678	144.225	155.52	167.332	179.405	191.459	203.198	214.328	224.583	233.749	241.65	248.138
-0.47868	0.587091	1.8997	3.56323	5.63869	8.12114	10.9373	13.9647	17.0643	20.1198	23.0681	25.9063	28.6806	31.474	34.3877	37.5133	40.9046	44.5656	48.4638	52.5527	56.7864	61.1247	65.5341	69.9773	74.4031	78.7512	82.9651	86.9993	90.8242	94.4309	97.8339	101.072	104.211	107.351	110.62	114.17	118.172	122.793	128.181	134.444	141.647	149.813	158.937	168.993	179.914	191.584	203.844	216.504	229.364	242.229
-0.535301	-0.29375	0.0753772	0.642256	1.47321	2.61834	4.09901	5.90453	8.00206	10.3521	12.9188	15.6673	18.5543	21.5342	24.5813	27.7101	30.977	34.4615	38.2325	42.3237	46.7317	51.4226	56.3301	61.354	66.3737	71.2652	75.9247	80.3034	84.4352	88.4343	92.4667	96.7194	101.377	106.606	112.532	119.233	126.735	135.026	144.071	153.834	164.285	175.396	187.133	199.436	212.206	225.289	238.484	251.564	264.31	276.54
-0.897094	-0.31081	0.517237	1.70726	3.36468	5.55895	8.30828	11.5745	15.2626	19.2271	23.2959	27.307	31.1407	34.736	38.0894	41.2413	44.2613	47.2241	50.1869	53.185	56.2428	59.3759	62.5898	65.8855	69.267	72.7408	76.3088	79.9512	83.6129	87.2119	90.666	93.9129	96.9136	99.6471	102.111	104.334	106.384	108.363	110.404	112.675	115.394	118.815	123.211	128.844	135.935	144.625	154.961	166.873	180.163	194.496
-1.02329	-0.628829	-0.0319402	0.882008	2.22464	4.08505	6.51208	9.50684	13.0219	16.966	21.2201	25.6637	30.2023	34.7889	39.435	44.2099	49.2311	54.6489	60.6318	67.3556	74.9882	83.6563	93.4031	104.165	115.792	128.094	140.873	153.915	166.954	179.667	191.709	202.776	212.674	221.356	228.935	235.656	241.841	247.849	254.027	260.667	267.955	275.962	284.657	293.929	303.602	313.454	323.265	332.838	342.017	350.701
-1.43791	-1.31488	-0.907941	-0.0726651	1.34991	3.51525	6.54967	10.5181	15.3952	21.0557	27.2943	33.8711	40.5637	47.203	53.6889	59.9915	66.1385	72.1915	78.2274	84.3262	90.552	96.9364	103.469	110.098	116.748	123.361	129.928	136.474	143.047	149.693	156.44	163.313	170.35	177.62	185.218	193.251	201.809	210.944	220.67	230.965	241.773	253.009	264.56	276.305	288.125	299.914	311.571	323.006	334.147	344.953
-0.623618	0.639567	2.16752	4.0666	6.3988	9.16598	12.3114	15.7349	19.3236	22.9887	26.6819	30.3961	34.1593	38.0279	42.0788	46.3943	51.0451	56.0793	61.5139	67.321	73.4159	79.6595	85.8689	91.8342	97.3433	102.21	106.297	109.52	111.846	113.276	113.832	113.555	112.508	110.787	108.51	105.822	102.898	99.958	97.2532	95.0345	93.5176	92.8595	93.1483	94.3997	96.553	99.476	102.992	106.919	111.116	115.511
1.28423	2.45125	3.90718	5.77729	8.13986	11.0034	14.296	17.8842	21.6201	25.3959	29.1788	33.0117	36.9953	41.2648	45.9637	51.2092	57.0597	63.4984	70.4434	77.7708	85.3338	92.9736	100.536	107.899	114.989	121.77	128.218	134.298	139.955	145.102	149.623	153.381	156.248	158.141	159.056	159.085	158.41	157.283	155.984	154.775	153.873	153.435	153.559	154.279	155.575	157.396	159.667	162.313	165.27	168.486
-0.755182	-0.500335	-0.0709823	0.625285	1.67944	3.16567	5.12395	7.54931	10.3906	13.5522	16.8998	20.2745	23.5127	26.4729	29.0649	31.2644	33.1103	34.6959	36.166	37.7173	39.5908	42.058	45.3928	49.8312	55.5317	62.5242	70.6465	79.5266	88.7009	97.8016	106.643	115.192	123.503	131.677	139.811	147.965	156.154	164.349	172.488	180.488	188.252	195.676	202.653	209.081	214.874	219.96	224.274	227.761	230.388	232.176
1.32509	1.21258	1.32018	1.76727	2.64483	4.00782	5.87072	8.20588	10.9472	14.0013	17.2689	20.6735	24.1924	27.8766	31.8407	36.2305	41.196	46.8764	53.3853	60.7911	69.0952	78.2161	87.9878	98.1728	108.475	118.556	128.061	136.67	144.147	150.384	155.432	159.492	162.868	165.915	169.001	172.486	176.69	181.838	188.015	195.14	202.99	211.241	219.524	227.478	234.791	241.21	246.54	250.665	253.567	255.352
1.42553	1.67505	2.25947	3.34402	5.04389	7.40159	10.3748	13.8444	17.637	21.55	25.378	28.9432	32.1219	34.8621	37.1907	39.2008	41.0157	42.7575	44.5324	46.4177	48.4506	50.6232	52.8842	55.154	57.347	59.3786	61.1634	62.6211	63.6918	64.3526	64.623	64.5556	64.2309	63.7597	63.2782	62.9395	62.9046	63.3291	64.3468	66.0613	68.5494	71.8665	76.0384	81.0437	86.8113	93.2385	100.215	107.634	115.385	123.342
-0.672898	1.27512	3.42312	5.86623	8.63776	11.6988	14.954	18.2882	21.6102	24.8746	28.0736	31.2228	34.3587	37.5387	40.8389	44.343	48.1162	52.185	56.5438	61.1779	66.0812	71.2633	76.7509	82.5867	88.8188	95.4875	102.629	110.283	118.495	127.293	136.671	146.575	156.912	167.556	178.356	189.145	199.762	210.087	220.061	229.691	239.018	248.086	256.919	265.516	273.837	281.805	289.319	296.276	302.579	308.137
-1.04973	-0.488104	0.406177	1.77834	3.76004	6.44278	9.8479	13.9047	18.4557	23.2961	28.23	33.1128	37.8609	42.4402	46.8506	51.1081	55.2251	59.1945	62.9862	66.5487	69.8211	72.7588	75.3547	77.6428	79.7009	81.6633	83.7161	86.063	88.8867	92.3209	96.4392	101.272	106.836	113.153	120.248	128.158	136.917	146.547	157.043	168.368	180.437	193.096	206.11	219.172	231.931	244.02	255.091	264.833	273.006	279.479
-0.847098	0.352249	1.88554	3.88286	6.44199	9.60792	13.358	17.5955	22.1623	26.8792	31.6024	36.2677	40.8969	45.5713	50.4003	55.4981	60.9606	66.8378	73.1063	79.662	86.3445	92.9793	99.4119	105.518	111.197	116.364	120.937	124.826	127.934	130.186	131.557	132.092	131.921	131.25	130.345	129.496	128.997	129.132	130.169	132.338	135.8	140.629	146.798	154.182	162.589	171.773	181.477	191.462	201.534	211.567
-0.942988	-0.323745	0.639079	2.08608	4.1388	6.86842	10.2602	14.192	18.4476	22.7625	26.888	30.6467	33.9685	36.8959	39.5665	42.1874	45.0081	48.2846	52.2361	57.0068	62.6555	69.1622	76.4389	84.3436	92.7027	101.339	110.1	118.883	127.628	136.323	144.992	153.673	162.412	171.243	180.192	189.271	198.495	207.885	217.458	227.217	237.145	247.211	257.383	267.616	277.846	287.988	297.942	307.599	316.869	325.687
15.1592	22.2151	29.0916	35.5855	41.5271	46.7982	51.3395	55.159	58.3376	61.013	63.3483	65.5031	67.6133	69.7749	72.0384	74.4108	76.8641	79.3457	81.7936	84.154	86.3959	88.5161	90.5291	92.4474	94.2717	95.9928	97.6039	99.1131	100.544	101.93	103.302	104.701	106.177	107.786	109.565	111.511	113.57	115.653	117.661	119.511	121.137	122.485	123.508	124.166	124.422	124.234	123.562	122.384	120.697	118.523
-0.921722	-0.591131	-0.0252129	0.87893	2.22086	4.07759	6.48222	9.40566	12.7482	16.352	20.038	23.6549	27.1177	30.4182	33.6122	36.7984	40.0914	43.5927	47.3688	51.4358	55.755	60.244	64.7952	69.2896	73.6158	77.6908	81.4679	84.935	88.1131	91.0516	93.819	96.5002	99.1965	102.016	105.057	108.392	112.051	116.032	120.311	124.842	129.55	134.34	139.109	143.762	148.213	152.395	156.258	159.781	162.976	165.891
-0.939324	-0.787929	-0.447174	0.17942	1.1945	2.69311	4.74497	7.37513	10.5475	14.1618	18.064	22.0676	25.9879	29.6833	33.0825	36.1901	39.0738	41.8422	44.6247	47.564	50.8133	54.5212	58.8075	63.7372	69.2988	75.4015	81.8959	88.6111	95.3965	102.152	108.839	115.48	122.167	129.044	136.278	144.021	152.41	161.57	171.615	182.621	194.608	207.524	221.24	235.572	250.295	265.175	279.992	294.558	308.718	322.346
-0.893703	-0.617928	-0.136894	0.647886	1.8344	3.5063	5.71964	8.48838	11.7728	15.4868	19.5253	23.792	28.2112	32.7282	37.3087	41.955	46.7281	51.7467	57.1625	63.1407	69.8425	77.3906	85.8375	95.1527	105.215	115.82	126.717	137.643	148.353	158.639	168.345	177.367	185.652	193.202	200.072	206.353	212.159	217.606	222.8	227.823	232.748	237.649	242.617	247.748	253.117	258.765	264.697	270.9	277.348	283.996
[truncated: 51 more columns]
