# Supplementary material for: Distributions of plantar loads are altered when walking in anxiety-inducing virtual settings but not under cognitive demand
Source: PLoS One. 2026 Apr 20;21(4):e0345075. doi: 10.1371/journal.pone.0345075 (PMC13094994; doi:10.1371/journal.pone.0345075)
Supplement: S1 File — Study data is available here. (ZIP) [file pone.0345075.s001.zip › S1 File. Dataset/ProcLHeel_41STH.xlsx]

## Sheet: Sheet1
-0.17025	-0.274025	-0.396788	-0.529555	-0.654913	-0.744453	-0.756459	-0.634479	-0.307648	0.306018	1.29191	2.72478	4.64951	7.06791	9.94185	13.2082	16.7968	20.6477	24.7224	29.0092	33.5134	38.2378	43.1636	48.2378	53.367	58.4178	63.2221	67.5887	71.3264	74.2709	76.2961	77.3159	77.2883	76.2266	74.205	71.3482	67.8125	63.7734	59.4204	54.9428	50.506	46.2414	42.249	38.5956	35.313	32.4116	29.8964	27.7692	26.0231	24.6375
-0.37247	-0.536815	-0.714868	-0.881883	-0.998277	-1.00657	-0.829565	-0.370988	0.479829	1.83715	3.79933	6.42166	9.69821	13.571	17.9541	22.7487	27.848	33.1465	38.5527	43.9931	49.402	54.7023	59.791	64.5395	68.8019	72.436	75.339	77.4812	78.9211	79.7923	80.2677	80.525	80.7407	81.0982	81.7838	82.9684	84.7875	87.3206	90.5764	94.4933	98.9528	103.804	108.893	114.078	119.243	124.292	129.16	133.828	138.34	142.81
-1.26132	-1.14307	-0.784956	-0.0524605	1.20149	3.11934	5.81335	9.33785	13.6721	18.7326	24.4153	30.6313	37.3054	44.3617	51.7208	59.2965	66.9873	74.6772	82.2489	89.5993	96.653	103.37	109.747	115.801	121.547	126.979	132.06	136.732	140.942	144.66	147.883	150.63	152.938	154.883	156.592	158.253	160.109	162.436	165.522	169.63	174.977	181.71	189.877	199.416	210.158	221.839	234.119	246.619	258.953	270.767
-0.952632	-0.97771	-0.832917	-0.427158	0.345483	1.59603	3.42301	5.88723	8.98515	12.6313	16.6591	20.8482	24.9735	28.8542	32.3778	35.496	38.2089	40.5548	42.6099	44.4878	46.3235	48.2406	50.325	52.6166	55.1135	57.7775	60.5362	63.2873	65.91	68.2785	70.2687	71.7712	72.7121	73.0694	72.8738	72.1983	71.141	69.8112	68.315	66.737	65.1294	63.5195	61.9331	60.4093	58.9994	57.7579	56.738	55.9908	55.5666	55.515
1.74827	1.2197	0.786696	0.526047	0.513302	0.824473	1.52864	2.6803	4.31464	6.4373	9.01361	11.9695	15.2022	18.5947	22.032	25.4158	28.6688	31.7268	34.5346	37.0512	39.2582	41.1647	42.809	44.2547	45.5766	46.8359	48.0621	49.2535	50.388	51.4326	52.356	53.1392	53.7793	54.2907	54.7025	55.0491	55.3616	55.6598	55.946	56.2025	56.4012	56.516	56.5364	56.4779	56.3835	56.3148	56.3477	56.5723	57.0905	58.0123
-0.865148	-1.09218	-1.26586	-1.31834	-1.15664	-0.662511	0.302903	1.88692	4.22313	7.39897	11.4243	16.2299	21.7067	27.7499	34.2732	41.2099	48.5172	56.1677	64.1263	72.3355	80.7225	89.2086	97.7132	106.162	114.498	122.683	130.685	138.485	146.086	153.497	160.704	167.653	174.254	180.4	185.991	190.956	195.263	198.916	201.955	204.458	206.527	208.29	209.885	211.451	213.116	215.007	217.254	219.97	223.249	227.159
-1.34021	-1.55444	-1.61497	-1.40664	-0.783515	0.425281	2.40053	5.30524	9.24588	14.2354	20.1766	26.8809	34.1177	41.6635	49.3229	56.9262	64.3327	71.4438	78.2151	84.6524	90.7932	96.6797	102.341	107.791	113.025	118.032	122.803	127.336	131.633	135.698	139.547	143.197	146.65	149.887	152.883	155.615	158.065	160.214	162.05	163.567	164.769	165.662	166.277	166.681	166.972	167.262	167.664	168.28	169.205	170.526
-0.470592	-0.595182	-0.697577	-0.740104	-0.671193	-0.424936	0.0766016	0.917399	2.17574	3.90792	6.13805	8.85934	12.0385	15.6196	19.5315	23.6989	28.0531	32.5388	37.1105	41.7227	46.3184	50.8239	55.1564	59.2407	63.0213	66.4588	69.5146	72.1342	74.2464	75.7844	76.7154	77.0609	76.8997	76.3523	75.5533	74.6269	73.6679	72.731	71.8358	70.9841	70.1772	69.4206	68.7168	68.0612	67.4507	66.8916	66.3995	66.0033	65.7589	65.7507
-1.14453	-1.44541	-1.67449	-1.74214	-1.52552	-0.868637	0.411461	2.50851	5.59964	9.81618	15.2228	21.809	29.4975	38.1717	47.7043	57.9692	68.8346	80.151	91.7581	103.512	115.304	127.062	138.737	150.281	161.636	172.721	183.447	193.713	203.417	212.463	220.778	228.33	235.129	241.216	246.666	251.573	256.03	260.115	263.902	267.48	270.949	274.4	277.893	281.462	285.119	288.862	292.668	296.5	300.311	304.051
-1.82916	-1.91958	-1.77979	-1.23876	-0.0927639	1.88125	4.90499	9.1713	14.8064	21.8294	30.1316	39.4964	49.6599	60.3722	71.4202	82.6181	93.8039	104.844	115.631	126.071	136.092	145.645	154.692	163.203	171.145	178.493	185.216	191.282	196.656	201.313	205.258	208.543	211.274	213.591	215.663	217.65	219.686	221.865	224.258	226.929	229.923	233.257	236.924	240.909	245.197	249.771	254.607	259.672	264.925	270.315
-0.323331	-0.521765	-0.758266	-1.01567	-1.26079	-1.43929	-1.47113	-1.24771	-0.632537	0.53265	2.41326	5.15579	8.85222	13.5082	19.0341	25.2634	31.9802	38.9479	45.9386	52.7617	59.2768	65.3949	71.08	76.3444	81.2272	85.7735	90.03	94.0482	97.8813	101.571	105.134	108.561	111.827	114.896	117.733	120.322	122.665	124.792	126.759	128.638	130.515	132.484	134.643	137.086	139.898	143.152	146.913	151.245	156.195	161.785
-0.964354	-1.10996	-1.1536	-1.01043	-0.573611	0.281556	1.68709	3.7672	6.62354	10.3194	14.8583	20.1692	26.1167	32.5302	39.2284	46.0408	52.8295	59.5086	66.0438	72.4369	78.7148	84.9293	91.1556	97.4799	103.977	110.682	117.579	124.63	131.798	139.049	146.337	153.615	160.848	168.018	175.097	182.049	188.818	195.339	201.554	207.429	212.949	218.121	222.98	227.6	232.092	236.581	241.176	245.948	250.925	256.116
-1.44264	-1.69254	-1.78297	-1.59176	-0.962556	0.289447	2.36226	5.43807	9.64424	15.0221	21.5162	28.9835	37.225	46.0325	55.2167	64.6057	74.0451	83.4098	92.6063	101.562	110.223	118.556	126.537	134.142	141.355	148.167	154.561	160.508	165.974	170.944	175.427	179.445	183.033	186.229	189.078	191.623	193.914	196.018	198.017	200.014	202.117	204.429	207.04	210.028	213.454	217.359	221.762	226.673	232.085	237.969
-1.52862	-1.35857	-0.874398	0.087584	1.70392	4.14185	7.52709	11.9081	17.2247	23.289	29.7971	36.3933	42.754	48.6273	53.8236	58.2102	61.7258	64.385	66.2657	67.4932	68.223	68.6188	68.8256	68.9491	69.0482	69.1313	69.1591	69.0591	68.7474	68.1522	67.232	65.9828	64.4331	62.6316	60.6373	58.5151	56.3363	54.1818	52.1389	50.2893	48.6944	47.3897	46.3885	45.6882	45.2716	45.1077	45.1618	45.4141	45.8761	46.5952
-0.672326	-0.903514	-1.12357	-1.28328	-1.3106	-1.10808	-0.55343	0.49485	2.18435	4.64495	7.9557	12.113	17.0202	22.511	28.3897	34.4563	40.5215	46.4314	52.0885	57.4462	62.4939	67.2572	71.7966	76.1903	80.5081	84.7973	89.0831	93.3748	97.6701	101.956	106.214	110.426	114.568	118.61	122.505	126.207	129.673	132.871	135.786	138.427	140.821	143.01	145.045	146.989	148.895	150.808	152.76	154.782	156.909	159.178
-1.18173	-1.51781	-1.79408	-1.91959	-1.7676	-1.17426	0.0562799	2.13705	5.27156	9.61904	15.2579	22.1591	30.1935	39.1756	48.9083	59.1911	69.811	80.5491	91.195	101.552	111.447	120.747	129.366	137.254	144.409	150.876	156.732	162.053	166.9	171.319	175.343	179.012	182.39	185.575	188.684	191.844	195.182	198.819	202.873	207.455	212.654	218.519	225.051	232.199	239.879	248	256.482	265.248	274.222	283.334
-1.0142	-1.3216	-1.59358	-1.75277	-1.68971	-1.26061	-0.290361	1.41647	4.05296	7.77322	12.651	18.6501	25.619	33.3114	41.4216	49.6276	57.6328	65.1942	72.1243	78.2874	83.6016	88.0322	91.5747	94.2472	96.0967	97.2011	97.6605	97.5893	97.1118	96.347	95.3881	94.2941	93.0954	91.806	90.4333	88.9876	87.4961	86.0103	84.6039	83.3595	82.3471	81.6086	81.1586	80.9948	81.107	81.4806	82.0954	82.9282	83.9557	85.1565
-0.821752	-0.778694	-0.623641	-0.272585	0.369243	1.39899	2.90576	4.96123	7.60874	10.856	14.6812	19.0466	23.9073	29.2115	34.895	40.885	47.1114	53.5044	59.9829	66.4568	72.8414	79.0658	85.0717	90.8185	96.2942	101.518	106.536	111.422	116.268	121.173	126.228	131.509	137.07	142.925	149.026	155.264	161.478	167.479	173.094	178.203	182.74	186.686	190.061	192.92	195.343	197.42	199.249	200.937	202.602	204.375
-1.09452	-1.28962	-1.36955	-1.24172	-0.787214	0.135353	1.67871	3.98578	7.16031	11.2373	16.162	21.7877	27.8986	34.2535	40.627	46.8352	52.7474	58.2823	63.3895	68.036	72.2111	75.9321	79.2397	82.193	84.866	87.337	89.6754	91.9368	94.1701	96.4238	98.7547	101.236	103.952	106.984	110.394	114.21	118.432	123.046	128.051	133.467	139.348	145.764	152.781	160.433	168.697	177.488	186.675	196.115	205.687	215.319
-1.3199	-1.32466	-1.13036	-0.605657	0.4007	2.04705	4.47803	7.8027	12.0782	17.2935	23.3531	30.0819	37.2573	44.6551	52.0926	59.4553	66.6988	73.8381	80.9311	88.0565	95.2894	102.691	110.312	118.194	126.354	134.788	143.459	152.291	161.164	169.946	178.512	186.761	194.624	202.057	209.03	215.523	221.533	227.093	232.276	237.189	241.954	246.696	251.52	256.52	261.771	267.32	273.18	279.338	285.758	292.388
-0.969178	-1.08373	-1.08627	-0.889458	-0.385484	0.548586	2.03957	4.20283	7.1281	10.8668	15.4172	20.7135	26.6348	33.0309	39.7394	46.5827	53.3674	59.909	66.0707	71.7932	77.0969	82.0556	86.7716	91.3629	95.9508	100.644	105.519	110.592	115.803	121.029	126.1	130.837	135.067	138.634	141.411	143.336	144.416	144.726	144.386	143.542	142.359	141.01	139.663	138.459	137.503	136.869	136.617	136.799	137.469	138.677
-0.609638	-0.661516	-0.650977	-0.520104	-0.198656	0.392226	1.33311	2.70025	4.56222	6.97331	9.96649	13.5551	17.7399	22.5181	27.8969	33.9064	40.6098	48.1089	56.5373	66.0377	76.7271	88.6681	101.858	116.225	131.619	147.803	164.455	181.2	197.645	213.412	228.153	241.562	253.392	263.479	271.763	278.288	283.17	286.563	288.63	289.522	289.365	288.268	286.323	283.592	280.127	276.005	271.37	266.464	261.622	257.219
-1.29705	-1.53089	-1.62003	-1.45601	-0.899283	0.215844	2.06784	4.82217	8.5987	13.4454	19.3216	26.0925	33.5477	41.4401	49.5298	57.62	65.568	73.2766	80.689	87.7877	94.5903	101.148	107.539	113.845	120.121	126.387	132.627	138.799	144.847	150.713	156.346	161.707	166.769	171.506	175.895	179.942	183.679	187.163	190.465	193.662	196.821	200.006	203.279	206.708	210.364	214.321	218.638	223.339	228.404	233.794
-1.45112	-1.7646	-1.93828	-1.85548	-1.36171	-0.268279	1.63572	4.55729	8.66283	14.038	20.6419	28.2828	36.663	45.4674	54.4221	63.3099	71.961	80.2332	88.0076	95.2069	101.805	107.81	113.245	118.143	122.538	126.48	130.03	133.273	136.323	139.304	142.325	145.459	148.737	152.15	155.663	159.228	162.791	166.295	169.675	172.869	175.843	178.593	181.134	183.494	185.719	187.876	190.031	192.246	194.558	196.989
-0.897078	-1.13698	-1.32667	-1.39589	-1.24796	-0.759424	0.215729	1.83404	4.24046	7.53846	11.7657	16.8894	22.8191	29.4241	36.5565	44.0835	51.9118	59.9946	68.3239	76.9157	85.7906	94.9539	104.388	114.052	123.873	133.735	143.495	153.014	162.177	170.9	179.129	186.817	193.925	200.43	206.339	211.704	216.613	221.18	225.514	229.728	233.925	238.185	242.56	247.084	251.787	256.685	261.786	267.098	272.634	278.419
-1.28153	-1.60768	-1.8488	-1.90348	-1.6338	-0.865523	0.604334	2.98889	6.48231	11.2284	17.3004	24.7016	33.3811	43.2511	54.2028	66.1244	78.9098	92.4526	106.634	121.318	136.34	151.504	166.586	181.353	195.572	209.002	221.419	232.645	242.561	251.108	258.288	264.144	268.741	272.15	274.465	275.811	276.344	276.223	275.588	274.546	273.176	271.55	269.752	267.886	266.06	264.369	262.891	261.682	260.79	260.263
-1.32816	-1.46847	-1.46376	-1.19186	-0.502973	0.772947	2.81091	5.77017	9.76613	14.8335	20.9054	27.8362	35.4415	43.5156	51.839	60.2023	68.4288	76.3799	83.961	91.1297	97.8867	104.251	110.241	115.866	121.109	125.92	130.214	133.89	136.869	139.11	140.615	141.415	141.568	141.14	140.21	138.869	137.224	135.399	133.522	131.711	130.065	128.672	127.61	126.947	126.731	126.994	127.757	129.035	130.839	133.175
[truncated: 51 more columns]
