# Supplementary material for: Distributions of plantar loads are altered when walking in anxiety-inducing virtual settings but not under cognitive demand
Source: PLoS One. 2026 Apr 20;21(4):e0345075. doi: 10.1371/journal.pone.0345075 (PMC13094994; doi:10.1371/journal.pone.0345075)
Supplement: S1 File — Study data is available here. (ZIP) [file pone.0345075.s001.zip › S1 File. Dataset/ProcLLat_41STL.xlsx]

## Sheet: Sheet1
33.0558	72.2663	112.125	152.271	192.356	232.044	271.04	309.08	345.899	381.175	414.503	445.429	473.538	498.515	520.162	538.373	553.123	564.476	572.571	577.601	579.786	579.354	576.51	571.433	564.272	555.152	544.19	531.514	517.287	501.731	485.147	467.882	450.281	432.653	415.25	398.26	381.823	366.049	351.057	336.982	323.964	312.125	301.537	292.212	284.109	277.134	271.166	266.061	261.666	257.826
32.9422	63.8134	95.8634	129.214	163.853	199.559	235.908	272.361	308.354	343.338	376.784	408.211	437.255	463.734	487.646	509.124	528.361	545.557	560.877	574.431	586.261	596.341	604.585	610.86	615.005	616.852	616.259	613.153	607.552	599.57	589.408	577.323	563.608	548.58	532.573	515.923	498.945	481.922	465.09	448.642	432.718	417.419	402.806	388.908	375.712	363.181	351.274	339.951	329.158	318.795
41.5501	71.452	102.5	134.747	168.181	202.685	238.044	273.932	309.881	345.233	379.125	410.575	438.667	462.752	482.536	498.053	509.596	517.624	522.68	525.311	525.983	525.033	522.674	519.004	514.033	507.714	500.001	490.891	480.464	468.886	456.41	443.355	430.078	416.927	404.207	392.157	380.957	370.748	361.626	353.64	346.775	340.953	336.038	331.863	328.252	325.043	322.095	319.295	316.549	313.785
34.7426	55.0127	75.5992	96.2892	116.929	137.328	157.19	176.123	193.717	209.625	223.66	235.87	246.573	256.317	265.809	275.809	287.013	299.941	314.868	331.821	350.591	370.76	391.737	412.821	433.271	452.384	469.556	484.318	496.355	505.486	511.631	514.795	515.05	512.527	507.386	499.807	490.001	478.232	464.838	450.226	434.844	419.138	403.519	388.33	373.829	360.195	347.538	335.911	325.322	315.753
38.1316	68.1136	99.1999	131.481	164.945	199.418	234.586	270.049	305.341	339.914	373.169	404.581	433.822	460.787	485.508	508.064	528.512	546.856	563.044	576.977	588.519	597.509	603.774	607.136	607.455	604.665	598.81	590.028	578.559	564.745	549.006	531.806	513.609	494.851	475.916	457.109	438.653	420.724	403.484	387.081	371.618	357.147	343.682	331.208	319.689	309.062	299.259	290.232	281.946	274.348
27.7544	59.3886	91.9867	125.467	159.714	194.516	229.533	264.296	298.243	330.771	361.289	389.32	414.592	437.078	456.924	474.364	489.648	503.002	514.608	524.588	533.02	539.939	545.34	549.167	551.313	551.628	549.964	546.232	540.435	532.656	523.033	511.736	498.961	484.928	469.869	454.011	437.567	420.734	403.688	386.583	369.553	352.708	336.148	319.956	304.204	288.95	274.242	260.118	246.609	233.746
29.4272	56.0295	83.888	113.205	144.056	176.341	209.791	243.999	278.456	312.569	345.688	377.139	406.283	432.616	455.854	475.955	493.048	507.352	519.129	528.657	536.221	542.079	546.419	549.333	550.812	550.768	549.066	545.57	540.177	532.848	523.626	512.651	500.148	486.4	471.709	456.374	440.665	424.831	409.091	393.621	378.542	363.926	349.803	336.182	323.05	310.379	298.139	286.309	274.882	263.851
20.8409	61.3092	103.099	146.128	190.111	234.517	278.588	321.426	362.134	399.933	434.215	464.553	490.729	512.774	530.958	545.735	557.634	567.163	574.741	580.679	585.191	588.404	590.376	591.098	590.518	588.567	585.177	580.288	573.863	565.918	556.541	545.912	534.28	521.934	509.167	496.256	483.458	470.991	459.018	447.658	436.989	427.045	417.823	409.28	401.329	393.85	386.713	379.785	372.933	366.027
41.7162	77.074	112.746	148.254	183.162	217.114	249.863	281.25	311.154	339.441	365.945	390.494	412.948	433.217	451.235	466.932	480.219	491.005	499.243	504.956	508.242	509.262	508.221	505.319	500.707	494.474	486.672	477.343	466.533	454.293	440.715	425.948	410.203	393.745	376.857	359.802	342.802	326.028	309.607	293.633	278.179	263.309	249.078	235.517	222.628	210.393	198.776	187.724	177.184	167.119
17.6709	47.5831	79.3999	113.515	150.155	189.269	230.45	272.928	315.643	357.372	396.873	433.021	464.953	492.191	514.71	532.88	547.325	558.759	567.865	575.228	581.287	586.319	590.437	593.625	595.777	596.726	596.283	594.273	590.593	585.239	578.281	569.839	560.065	549.159	537.367	524.968	512.225	499.342	486.446	473.611	460.877	448.253	435.726	423.274	410.885	398.553	386.277	374.043	361.824	349.602
27.1594	66.1439	105.896	146.096	186.312	225.996	264.502	301.161	335.369	366.65	394.663	419.225	440.354	458.257	473.244	485.627	495.658	503.516	509.313	513.118	514.969	514.881	512.878	509.007	503.347	495.997	487.081	476.763	465.257	452.818	439.716	426.206	412.514	398.85	385.407	372.357	359.849	348.012	336.938	326.675	317.224	308.55	300.59	293.264	286.477	280.117	274.04	268.083	262.095	255.943
27.2297	53.7739	81.6098	110.965	142.012	174.824	209.337	245.331	282.426	320.086	357.622	394.202	428.907	460.847	489.312	513.869	534.353	550.797	563.376	572.354	578.06	580.859	581.114	579.145	575.221	569.56	562.335	553.695	543.797	532.828	521.016	508.619	495.907	483.145	470.578	458.424	446.866	436.032	425.994	416.766	408.311	400.565	393.459	386.922	380.883	375.258	369.944	364.825	359.776	354.662
28.4573	66.4678	105.117	144.023	182.752	220.835	257.808	293.237	326.709	357.839	386.312	411.948	434.739	454.845	472.536	488.123	501.892	514.058	524.734	533.944	541.649	547.766	552.174	554.719	555.235	553.569	549.628	543.403	534.98	524.534	512.312	498.609	483.744	468.044	451.822	435.368	418.933	402.718	386.874	371.497	356.647	342.358	328.641	315.478	302.821	290.619	278.833	267.443	256.447	245.841
26.644	63.5308	102.447	143.722	187.375	232.991	279.721	326.392	371.65	414.101	452.492	485.889	513.78	536.073	553.022	565.123	573.003	577.309	578.623	577.424	574.077	568.824	561.782	552.963	542.322	529.835	515.555	499.644	482.369	464.072	445.125	425.89	406.695	387.83	369.541	352.021	335.4	319.751	305.101	291.427	278.657	266.687	255.403	244.709	234.534	224.834	215.565	206.679	198.122	189.84
44.7184	89.3292	133.967	177.854	220.197	260.236	297.333	331.046	361.175	387.733	410.909	431.008	448.39	463.375	476.179	486.914	495.632	502.376	507.201	510.157	511.266	510.518	507.89	503.364	496.919	488.555	478.319	466.336	452.819	438.065	422.449	406.39	390.303	374.552	359.416	345.078	331.617	319.028	307.247	296.168	285.653	275.547	265.713	256.05	246.509	237.075	227.76	218.592	209.613	200.868
33.7381	56.1168	79.055	102.494	126.482	151.12	176.487	202.593	229.33	256.436	283.512	310.1	335.795	360.324	383.585	405.636	426.654	446.841	466.334	485.143	503.146	520.134	535.85	549.997	562.263	572.386	580.207	585.686	588.867	589.85	588.768	585.774	581.03	574.697	566.94	557.935	547.878	536.987	525.487	513.578	501.401	489.047	476.598	464.154	451.822	439.695	427.843	416.311	405.129	394.308
41.8713	78.6962	116.873	156.459	197.318	239.052	281.033	322.492	362.624	400.64	435.807	467.505	495.325	519.132	539.072	555.482	568.796	579.457	587.877	594.395	599.247	602.551	604.327	604.521	603.026	599.735	594.58	587.535	578.616	567.881	555.439	541.436	526.061	509.535	492.118	474.103	455.796	437.48	419.386	401.675	384.437	367.692	351.419	335.596	320.193	305.175	290.503	276.143	262.061	248.223
37.4923	66.9765	97.8649	130.349	164.62	200.752	238.605	277.777	317.572	356.996	394.871	430.045	461.622	489.115	512.453	531.876	547.803	560.7	570.98	578.974	584.916	588.951	591.133	591.442	589.803	586.121	580.328	572.402	562.397	550.444	536.747	521.561	505.175	487.888	469.978	451.684	433.212	414.747	396.457	378.489	360.963	343.982	327.615	311.897	296.829	282.396	268.582	255.38	242.795	230.846
40.0592	65.529	90.9336	115.869	140.147	163.792	187.011	210.125	233.502	257.476	282.249	307.825	333.996	360.395	386.562	411.967	436.028	458.148	477.759	494.354	507.498	516.841	522.147	523.333	520.525	514.059	504.443	492.285	478.216	462.831	446.634	429.994	413.139	396.193	379.215	362.234	345.286	328.442	311.798	295.464	279.548	264.163	249.418	235.412	222.218	209.886	198.438	187.871	178.127	169.094
33.5915	66.6622	101.107	136.996	174.337	213.001	252.663	292.773	332.573	371.153	407.537	440.815	470.317	495.723	517.045	534.518	548.497	559.382	567.577	573.449	577.301	579.351	579.731	578.504	575.689	571.273	565.22	557.485	548.054	536.974	524.377	510.461	495.474	479.708	463.474	447.06	430.703	414.581	398.825	383.516	368.702	354.395	340.577	327.205	314.242	301.665	289.461	277.617	266.104	254.872
21.3229	47.7785	75.7498	105.61	137.635	171.905	208.256	246.299	285.481	325.129	364.469	402.65	438.805	472.167	502.202	528.678	551.632	571.259	587.795	601.462	612.457	620.952	627.086	630.946	632.56	631.904	628.944	623.668	616.134	606.485	594.949	581.836	567.521	552.405	536.867	521.227	505.743	490.619	476.019	462.063	448.819	436.308	424.523	413.424	402.926	392.927	383.327	374.052	365.05	356.287
26.9829	61.7802	97.5055	134.04	171.097	208.188	244.694	279.976	313.48	344.79	373.62	399.785	423.209	443.953	462.214	478.267	492.376	504.74	515.482	524.659	532.278	538.312	542.729	545.489	546.539	545.801	543.199	538.704	532.357	524.258	514.549	503.404	491.025	477.633	463.453	448.689	433.494	417.957	402.141	386.109	369.927	353.655	337.351	321.077	304.913	288.963	273.341	258.145	243.436	229.26
14.6859	43.6774	73.1542	102.897	132.729	162.457	191.851	220.655	248.625	275.535	301.166	325.315	347.832	368.679	387.956	405.866	422.644	438.49	453.533	467.81	481.241	493.648	504.801	514.476	522.495	528.747	533.19	535.831	536.696	535.831	533.286	529.101	523.285	515.83	506.736	496.049	483.889	470.46	456.022	440.863	425.282	409.582	394.053	378.938	364.422	350.63	337.638	325.491	314.202	303.744
28.2176	56.2815	85.2511	115.146	145.951	177.589	209.917	242.742	275.832	308.914	341.662	373.681	404.526	433.74	460.893	485.603	507.549	526.494	542.315	555.007	564.658	571.398	575.354	576.622	575.272	571.37	564.991	556.231	545.228	532.172	517.296	500.89	483.294	464.89	446.069	427.212	408.666	390.698	373.483	357.107	341.606	326.98	313.202	300.215	287.941	276.313	265.277	254.784	244.776	235.198
35.973	73.453	112.467	153.107	195.292	238.709	282.808	326.847	369.934	411.068	449.235	483.58	513.602	539.233	560.769	578.706	593.582	605.863	615.898	623.909	630.003	634.191	636.403	636.513	634.377	629.87	622.942	613.653	602.189	588.858	574.074	558.304	542.004	525.575	509.357	493.63	478.623	464.515	451.418	439.366	428.325	418.216	408.937	400.383	392.457	385.066	378.111	371.47	365.003	358.564
24.8418	63.456	102.763	142.351	181.775	220.529	258.029	293.625	326.684	356.68	383.277	406.389	426.193	443.075	457.533	470.07	481.138	491.112	500.278	508.819	516.813	524.243	531.015	536.982	541.976	545.844	548.466	549.759	549.677	548.227	545.465	541.47	536.329	530.134	522.979	514.967	506.202	496.78	486.794	476.351	465.586	454.654	443.716	432.913	422.334	412.008	401.922	392.047	382.353	372.797
29.4368	49.2091	69.2653	89.4726	109.724	129.99	150.371	171.078	192.353	214.367	237.144	260.532	284.212	307.74	330.608	352.299	372.331	390.321	406.035	419.405	430.491	439.429	446.386	451.529	454.984	456.82	457.041	455.625	452.558	447.859	441.585	433.831	424.715	414.366	402.908	390.484	377.278	363.522	349.474	335.381	321.449	307.828	294.61	281.829	269.465	257.446	245.665	234.019	222.424	210.833
25.1154	61.6886	99.0197	136.847	174.793	212.389	249.127	284.522	318.192	349.908	379.577	407.161	432.619	455.882	476.838	495.306	511.043	523.79	533.341	539.612	542.658	542.655	539.861	534.573	527.09	517.67	506.52	493.798	479.615	464.065	447.264	429.381	410.635	391.273	371.561	351.76	332.117	312.855	294.173	276.231	259.144	242.974	227.749	213.478	200.155	187.753	176.224	165.513	155.556	146.29
23.8743	57.1621	92.2824	129.559	169.113	210.76	253.976	297.945	341.637	383.889	423.502	459.375	490.675	516.977	538.322	555.123	568.005	577.652	584.724	589.793	593.283	595.447	596.374	596.02	594.242	590.855	585.708	578.724	569.916	559.381	547.301	533.917	519.501	504.331	488.707	472.935	457.301	442.035	427.293	413.165	399.691	386.877	374.707	363.144	352.124	341.563	331.367	321.456	311.756	302.187
[truncated: 51 more columns]
